# Supplementary material for: Proteomics of protein trafficking by in vivo tissue-specific labeling
Source: Nat Commun. 2021 Apr 22;12:2382. doi: 10.1038/s41467-021-22599-x (PMC8062696; doi:10.1038/s41467-021-22599-x)
Supplement: Supplementary file 3 — Supplementary Data 1 [file 41467_2021_22599_MOESM3_ESM.xlsx]

## Sheet: BirAG3-ER data
groupNum	subgroupNum	entry_name	accession_number	accession_number2	accession_numbers	numPepsUnique data2	scoreUnique	scoresUnique	leg1 log2 TMT 127N/126 ratio	leg2 log2 TMT 127N/128C ratio	leg3 log2 TMT 129N/126 ratio	leg4 log2 TMT 129N/128C ratio	head1 log2 TMT 128N/127C ratio	head2 log2 TMT 128N/129C ratio	head3 log2 TMT 130N/127C ratio	head4 log2 TMT 130N/129C ratio	List	FBgn	Gene	Enrichment Score FB to legs	Enrichment Score muscles to heads	manual hit categorization	Myocytes secretome? DIOPT5.3	Adipocyte secretome? DIOPT5.3	Fly blood?	PC_NC	Signal Peptide?	TM helices?	DIOPT score vs6	Best human ortholog(s) vs6	More inf about orthologs	DIOPT score vs5	Best human ortholog(s) vs5	DIOPT score vs5.3	Best human ortholog(s) vs5.3
726	726.1	Transport and Golgi organization protein 1	Q9VMA7	Q9VMA7	Q9VMA7|Q9VMA7-2	3	36.14	36.14|36.14	1.25	1.479	1.254	1.483	1.906	1.783	1.48	1.592	>1 peptide	FBgn0031842	Tango1	4	4	chaperone system	No	No			Y	Y	6	CTAGE8,MIA2,MIA3,	CTAGE8(align_length=752, similarity=0.388298);MIA2(align_length=1637, similarity=0.344533);MIA3(align_length=1997, similarity=0.323986);	6	CTAGE8,	7	CTAGE8,
1703	1703.1	CG9257	Q9VIG0	Q9VIG0	Q9VIG0|Q8SZL6	1	9.82	9.82|9.82	1.389	1.473	1.217	1.3	2.092	1.701	1.241	0.85	1 peptide	FBgn0032916	CG9257	4	4	binding protein	No	No	FlyBlood		Y	Y	10	MLEC,	MLEC(align_length=328, similarity=0.573171);	9	MLEC,	10	MLEC,
1436	1436.1	AT20832p	Q8T8W7	Q8T8W7	Q8T8W7|A1ZBR1	1	13.06	13.06|13.06	2.305	6.055	1.576	5.325	5.003	5.159	3.426	3.582	1 peptide	FBgn0034480	CG16898	4	4	kinase	not conserved	not conserved
1941	1941.1	FI20702p1 (Fragment)	I7DBA0	I7DBA0	I7DBA0|Q9W2D0|A8E6G6|A8E6Z7	1	6.44	6.44|6.44|6.44|6.44	3.327	3.232	3.744	3.648	2.549	2.549	0.658	0.658	1 peptide	FBgn0034659	CG4021	4	4	binding protein	Yes (sourse count:1)	No					6	KHDRBS1,KHDRBS2,KHDRBS3,	KHDRBS1(align_length=205, similarity=0.6);KHDRBS2(align_length=172, similarity=0.668605);KHDRBS3(align_length=170, similarity=0.664706);	4	KHDRBS1,KHDRBS2,KHDRBS3,	5	KHDRBS3,KHDRBS1,KHDRBS2,
1494	1494.1	CG17807	Q9W232	Q9W232	Q9W232	1	12.43	12.43	2.677	3.648	2.712	3.682	3.595	3.628	3.291	3.324	1 peptide	FBgn0034748	CG17807	4	4	redox	No	No					11	ALKBH8,	ALKBH8(align_length=685, similarity=0.556204);	10	ALKBH8,	11	ALKBH8,
1557	1557.1	LD25575p	Q9VHA8	Q9VHA8	Q9VHA8	1	11.5	11.5	1.556	1.934	1.586	1.964	2.387	2.512	2.042	2.167	1 peptide	FBgn0037718	P58IPK	4	4	chaperone system	Yes (sourse count:2)	No			Y		10	DNAJC3,	DNAJC3(align_length=517, similarity=0.624758);	9	DNAJC3,	10	DNAJC3,
1789	1789.1	CG8507	Q9VH64	Q9VH64	Q9VH64	1	8.65	8.65	1.01	1.01	1.734	1.735	2.469	2.407	2.174	2.112	1 peptide	FBgn0037756	CG8507	4	4	binding protein	Yes (sourse count:1)	No			Y	Y	10	LRPAP1,	LRPAP1(align_length=388, similarity=0.479381);	9	LRPAP1,	10	LRPAP1,
702	702.1	CG9911, isoform A	Q95TL8	Q95TL8	Q95TL8|Q9VXI3	4	37.91	37.91|37.91	1.042	1.177	0.704	0.883	1.271	1.143	0.124	-0.024	>1 peptide	FBgn0030734	CG9911	4	3	redox	Yes (sourse count:2)	No		PC	Y		11	ERP44,	ERP44(align_length=377, similarity=0.700265);	10	ERP44,	11	ERP44,
459	459.1	CG2918, isoform A	O46067	O46067	O46067	5	61.83	61.83	1.554	2.241	1.154	1.738	1.459	1.211	-0.62	-0.763	>1 peptide	FBgn0023529	CG2918	4	2	chaperone system	Yes (sourse count:2)	No		PC	Y		11	HYOU1,	HYOU1(align_length=979, similarity=0.59142);	10	HYOU1,	11	HYOU1,
1268	1268.1	Addicsin	Q5KU10	Q5KU10	Q5KU10|G4LU22|Q8SXD0|Q9VJ59	2	15.49	15.49|15.49|15.49|8.14	2.074	2.503	1.51	1.939	1.366	1.251	-0.29	-0.405	>1 peptide	FBgn0032704	Jwa	4	2	binding protein	No	No				Y	10	ARL6IP5,	ARL6IP5(align_length=194, similarity=0.541237);	8	ARL6IP5,	9	ARL6IP5,
54	54.1	FI02182p (Fragment)	D3DMQ1	D3DMQ1	D3DMQ1|P06607	26	349.16	349.16|349.16	3.283	3.612	3.033	3.365	0.254	0.048	0	-0.46	>1 peptide	FBgn0004047	Yp3	4	1	enzyme	No	No	FlyBlood	PC	Y		1	PNLIP,PLA1A,PNLIPRP3,PNLIPRP1,LIPI,PNLIPRP2,LIPH,LIPG,LIPC,LPL,	PNLIP(align_length=394, similarity=0.35533);PLA1A(align_length=189, similarity=0.460317);PNLIPRP3(align_length=205, similarity=0.429268);PNLIPRP1(align_length=215, similarity=0.413953);LIPI(align_length=185, similarity=0.443243);PNLIPRP2(align_length=227, similarity=0.405286);LIPH(align_length=156, similarity=0.467949);LIPG(align_length=160, similarity=0.4625);LIPC(align_length=349, similarity=0.…	1	LIPC,LIPG,LPL,	2	LIPC,LPL,LIPG,
1571	1571.1	SD17909p (Fragment)	Q86P47	Q86P47	Q86P47|Q0KHZ9|O02393|Q9VAL7|Q86P87|Q8T410	1	11.35	11.35|11.35|11.35|11.35|11.35|11.35	0.895	1.448	1.342	1.895	0.565	0.339	0.162	-0.063	1 peptide	FBgn0015622	Cnx99A	4	1	chaperone system	Yes (sourse count:1)	No		PC	Y	Y	10	CANX,	CANX(align_length=603, similarity=0.633499);	9	CANX,	10	CANX,
1430	1430.1	General odorant-binding protein 99b	Q9VAI6	Q9VAI6	Q9VAI6|D1FYU3	1	13.18	13.18|13.18	4.173	5.164	2.481	3.473	1.282	0.666	-0.724	-1.34	1 peptide	FBgn0039685	Obp99b	4	1	binding protein	not conserved	not conserved	FlyBlood	PC	Y
1271	1271.1	Glutactin	P33438	P33438	P33438	2	15.4	15.4	0.628	0.724	0.735	0.83	0.131	0.067	-0.706	-0.77	>1 peptide	FBgn0001114	Glt	4	0	binding protein	No	No	FlyBlood	PC	Y		2	NLGN2,NLGN4Y,NLGN4X,NLGN1,NLGN3,	NLGN2(align_length=910, similarity=0.331868);NLGN4Y(align_length=911, similarity=0.347969);NLGN4X(align_length=949, similarity=0.337197);NLGN1(align_length=768, similarity=0.373698);NLGN3(align_length=791, similarity=0.35019);			1	CEL,NLGN4Y,NLGN1,NLGN3,NLGN4X,NLGN2,
848	848.1	GM23292p	Q9V3W2	Q9V3W2	Q9V3W2|Q8IP37	3	29.51	29.51|7.06	1.335	1.485	1.821	1.775	0.113	0.102	-0.614	-0.521	>1 peptide	FBgn0001989	ND-B17	4	0	redox	No	No		NC		Y	1	NDUFB6,	NDUFB6(align_length=124, similarity=0.443548);	1	NDUFB6,	1	NDUFB6,
50	50.1	Larval serum protein 1 beta chain	P11996	P11996	P11996|P11997	28	362.5	362.5|30.48	4.511	4.695	2.777	2.921	0.149	-0.088	-0.381	-0.951	>1 peptide	FBgn0002563	Lsp1beta	4	0	binding protein	not conserved	not conserved	FlyBlood	PC	Y
429	429.1	RAW	Q9NJ08	Q9NJ08	Q9NJ08|Q9VLI4|Q9U3Z6|Q9VLI5|Q8MT71	6	65.7	65.7|65.7|65.7|65.7|11.04	1.821	1.825	1.43	1.42	-0.256	-0.539	-1.269	-1.411	>1 peptide	FBgn0003209	raw	4	0	binding protein	No	No	FlyBlood		Y		1	RNASEL,	RNASEL(align_length=406, similarity=0.32266);	1	RNASEL,	1	RNASEL,
65	65.1	GH19966p	Q29QE3	Q29QE3	Q29QE3|P02843	19	305.76	305.76|305.76	3.96	3.938	3.664	3.737	0.201	-0.016	-0.719	-0.695	>1 peptide	FBgn0004045	Yp1	4	0	enzyme	No	No	FlyBlood	PC	Y		1	LPL,PNLIPRP3,PNLIPRP2,PNLIPRP1,PLA1A,LIPI,LIPH,LIPG,LIPC,PNLIP,	LPL(align_length=173, similarity=0.49711);PNLIPRP3(align_length=373, similarity=0.380697);PNLIPRP2(align_length=367, similarity=0.376022);PNLIPRP1(align_length=400, similarity=0.38);PLA1A(align_length=196, similarity=0.433673);LIPI(align_length=397, similarity=0.350126);LIPH(align_length=254, similarity=0.405512);LIPG(align_length=267, similarity=0.456929);LIPC(align_length=312, similarity=0.4006…	1	LIPG,LPL,LIPC,	2	LIPC,LPL,LIPG,
65	65.2	TA01815p	B5RJK7	B5RJK7	B5RJK7|P02844	18	270.77	270.77|270.77	2.722	3.16	2.824	3.098	0.096	-0.035	-0.446	-0.819	>1 peptide	FBgn0005391	Yp2	4	0	enzyme	No	No	FlyBlood	PC	Y		1	PNLIP,PNLIPRP3,PNLIPRP2,PNLIPRP1,LIPG,LPL,LIPH,LIPI,LIPC,PLA1A,	PNLIP(align_length=267, similarity=0.404494);PNLIPRP3(align_length=374, similarity=0.374332);PNLIPRP2(align_length=338, similarity=0.369822);PNLIPRP1(align_length=232, similarity=0.435345);LIPG(align_length=174, similarity=0.448276);LPL(align_length=171, similarity=0.45614);LIPH(align_length=206, similarity=0.402913);LIPI(align_length=248, similarity=0.379032);LIPC(align_length=301, similarity=0.…	1	LIPC,LIPG,LPL,	2	LIPC,LPL,LIPG,
493	493.1	Chitinase-like protein CG5210	Q23997	Q23997	Q23997	6	56.76	56.76	2.765	3.008	2.209	2.455	-0.023	0.158	-0.718	-0.846	>1 peptide	FBgn0013763	Idgf6	4	0	growth factor/signaling	No	No	FlyBlood	PC	Y		2	CHIT1,	CHIT1(align_length=441, similarity=0.460317);	1	CHIT1,	2	CHIT1,
693	693.1	Protein disulfide-isomerase	P54399	P54399	P54399|P54399-2	4	38.5	38.5|12.56	2.267	2.329	2.301	2.363	0.08	0.109	-0.389	-0.317	>1 peptide	FBgn0014002	Pdi	4	0	redox	Yes (sourse count:3)	Yes (sourse count:9)		PC	Y		11	P4HB,	P4HB(align_length=508, similarity=0.71063);	10	P4HB,	11	P4HB,
511	511.1	Ferritin 2 light chain homolog	Q9U4U2	Q9U4U2	Q9U4U2|Q9VA83|Q9U7A3	5	54.93	54.93|54.93|29.55	1.502	1.637	1.427	1.534	-0.145	-0.019	-0.763	-0.636	>1 peptide	FBgn0015221	Fer2LCH	4	0	binding protein	No	No	FlyBlood		Y		2	FTMT,	FTMT(align_length=173, similarity=0.445087);	1	FTMT,	2	FTMT,
900	900.1	MIP02909p	B8A405	B8A405	B8A405|B9EQV2|Q7KRU8|Q7KMQ5|H1UUD2	2	27.21	27.21|27.21|27.21|27.21|27.21	1.283	1.539	0.73	0.987	0.083	-0.046	-0.911	-1.034	>1 peptide	FBgn0015222	Fer1HCH	4	0	growth factor/signaling	Yes (sourse count:1)	No	FlyBlood		Y		2	FTH1,FTHL17,FTMT,	FTH1(align_length=161, similarity=0.52795);FTHL17(align_length=163, similarity=0.478528);FTMT(align_length=205, similarity=0.482927);	1	FTH1,FTHL17,FTL,FTMT,	2	FTH1,FTHL17,FTMT,
990	990.1	Hemomucin	Q24160	Q24160	Q24160|Q9VB46|Q8MT56|Q58SN4|Q58SM8|Q58SN3|Q58SM9|Q58SN1|Q58SN2|D2NUG9|Q58SN0	2	23.88	23.88|23.88|23.88|23.88|23.88|23.88|23.88|23.88|23.88|14.23|9.65	0.912	0.968	0.718	0.774	0.214	0.274	-0.535	-0.476	>1 peptide	FBgn0015737	Hmu	4	0	enzyme	No	No		PC	Y	Y	8	APMAP,	APMAP(align_length=411, similarity=0.510949);	8	APMAP,	9	APMAP,
419	419.1	Angiotensin-converting enzyme-related protein	Q9VLJ6	Q9VLJ6	Q9VLJ6	5	68.16	68.16	2.746	2.745	2.455	2.62	0.096	-0.507	-1.164	-1.357	>1 peptide	FBgn0016122	Acer	4	0	peptidase	No	No	FlyBlood	PC	Y		10	ACE,	ACE(align_length=599, similarity=0.580968);	6	ACE,	7	ACE,
504	504.1	CG8844 protein	A0AQ24	A0AQ24	A0AQ24|Q9VQR2	5	55.8	55.8|55.8	1.386	1.453	1.775	1.988	-0.164	0.018	-0.969	-1.01	>1 peptide	FBgn0021967	ND-PDSW	4	0	redox	No	No					12	NDUFB10,	NDUFB10(align_length=167, similarity=0.550898);	10	NDUFB10,	11	NDUFB10,
73	73.1	LP08340p (Fragment)	A9UNH0	A9UNH0	A9UNH0|Q9VWV6|O97355|F6J859|F6J873|F6J874|F6J842|F6J843|F6J836|F6J831	22	284.26	284.26|284.26|271.01|86.72|86.72|67.33|28.15|28.15|28.15|16.45	2.976	3.061	2.328	2.814	-0.122	-0.235	-0.7	-0.835	>1 peptide	FBgn0022355	Tsf1	4	0	binding protein	No	No	FlyBlood	PC	Y		5	MELTF,	MELTF(align_length=759, similarity=0.364954);	4	MFI2,	5	MFI2,
547	547.1	Tequila, isoform A	Q9VSU2	Q9VSU2	Q9VSU2|Q960G6|Q9BI19|E1JI93|Q9U1I3|Q8IQB8|Q9U1I2|Q9VSU0|Q8MRY3|O45029	5	49.43	49.43|49.43|49.43|49.43|49.43|49.43|49.43|49.43|29.69|29.69	2.528	2.496	2.127	2.24	-0.421	-0.413	-1.194	-1.071	>1 peptide	FBgn0023479	teq	4	0	peptidase	Yes (sourse count:1)	No	FlyBlood	PC	Y		2	PRSS12,	PRSS12(align_length=895, similarity=0.4);	3	PRSS12,	3	PRSS12,
724	724.1	Serpin, putative	Q9U5W8	Q9U5W8	Q9U5W8|A1Z6V5|Q6NP39	3	36.16	36.16|25.22|25.22	2.492	2.754	1.869	1.66	0.193	-0.289	-0.087	-0.303	>1 peptide	FBgn0024293	Spn43Ab	4	0	protease inhibitor	Yes (sourse count:5)	Yes (sourse count:4)	FlyBlood	PC	Y		4	SERPINI2,SERPINI1,	SERPINI2(align_length=410, similarity=0.480488);SERPINI1(align_length=399, similarity=0.488722);	2	SERPINB13,SERPINC1,SERPINB9,SERPINB8,SERPINB7,SERPINB6,SERPINB5,SERPINB3,SERPINB12,SERPINB10,SERPINB1,SERPINB4,	3	SERPINC1,SERPINB1,SERPINB13,SERPINB3,SERPINB4,SERPINB7,
341	341.1	CG14526	Q9Y136	Q9Y136	Q9Y136|Q7KML7|E4NKJ2|Q9VAS0	7	84.99	84.99|84.99|14.77|14.77	2.343	2.684	1.987	2.15	-0.59	-0.273	-1.06	-1.06	>1 peptide	FBgn0027578	CG14526	4	0	peptidase	No	No	FlyBlood		Y		3	ECE1,	ECE1(align_length=712, similarity=0.44382);	1	KEL,PHEX,MME,ECE1,MMEL1,	2	ECE1,
361	361.1	CG6206, isoform B	Q8IPB7	Q8IPB7	Q8IPB7|Q9VKV1|Q9VLI0	7	79.84	79.84|79.84|11.5	2.456	2.552	1.54	2.176	-0.199	-0.372	-1.042	-1.142	>1 peptide	FBgn0027611	LManII	4	0	enzyme	Yes (sourse count:2)	No	FlyBlood	PC	Y		11	MAN2B1,	MAN2B1(align_length=1105, similarity=0.565611);	10	MAN2B1,	11	MAN2B1,
671	671.1	FI20725p1 (Fragment)	I7CDY4	I7CDY4	I7CDY4|Q9V3Y7|A4VA33|A4VA32|Q6NNY4	3	39.95	39.95|39.95|39.95|39.95|9.38	1.472	1.612	0.787	1.09	0.001	0.003	-1.057	-1.124	>1 peptide	FBgn0028526	CG15293	4	0	unknown	not conserved	not conserved	FlyBlood		Y
952	952.1	GH04125p	Q7YTY6	Q7YTY6	Q7YTY6|Q7KA42	2	25.29	25.29|14.79	1.595	1.856	1.475	1.736	-0.185	-0.317	-1.423	-1.556	>1 peptide	FBgn0028988	Spn42Dd	4	0	protease inhibitor	Yes (sourse count:5)	Yes (sourse count:3)	FlyBlood	PC	Y		5	SERPINB4,	SERPINB4(align_length=381, similarity=0.540682);	5	SERPINB6,SERPINB3,SERPINB4,	6	SERPINB3,SERPINB4,
880	880.1	RE31024p (Fragment)	C7LAB3	C7LAB3	C7LAB3|D0IQD2|Q9W3X7	2	28.23	28.23|28.23|28.23	1.221	1.394	1.479	1.651	0.002	-0.065	-0.863	-0.93	>1 peptide	FBgn0029888	ND-ASHI	4	0	redox	No	No				Y	12	NDUFB8,	NDUFB8(align_length=152, similarity=0.539474);	9	NDUFB8,	10	NDUFB8,
136	136.1	CG2233	Q9W3L4	Q9W3L4	Q9W3L4	13	196.5	196.5	3.57	4.319	2.496	3.096	0.033	-0.244	-0.78	-1.398	>1 peptide	FBgn0029990	CG2233	4	0	unknown	not conserved	not conserved	FlyBlood		Y
846	846.1	CG9691, isoform A	Q9W306	Q9W306	Q9W306	3	29.58	29.58	3.132	3.151	1.994	2.204	0.375	0.247	-0.695	-1.079	>1 peptide	FBgn0030160	CG9691	4	0	unknown	not conserved	not conserved	FlyBlood		Y
351	351.1	Poly(U)-specific endoribonuclease homolog	Q9VZ49	Q9VZ49	Q9VZ49	6	81.59	81.59	1.979	2.192	1.381	1.62	-0.064	-0.26	-1.147	-1.275	>1 peptide	FBgn0030251	CG2145	4	0	enzyme	No	No	FlyBlood	PC	Y		9	ENDOU,	ENDOU(align_length=279, similarity=0.530466);	7	ENDOU,	8	ENDOU,
603	603.1	CG3775	Q9VYJ1	Q9VYJ1	Q9VYJ1|A9UNH6|Q961U6	3	45.36	45.36|45.36|29.63	1.953	2.529	1.297	1.844	-0.067	-0.496	-1.1	-1.336	>1 peptide	FBgn0030425	CG3775	4	0	peptidase	No	No	FlyBlood		Y		3	ECEL1,	ECEL1(align_length=795, similarity=0.361006);	1	KEL,MME,MMEL1,PHEX,	1	ECE1,KEL,MME,PHEX,ECE2,MMEL1,
878	878.1	Serine protease persephone	Q9VWU1	Q9VWU1	Q9VWU1|F6J894|F6J881|F6J877	2	28.32	28.32|8.29|8.29|8.29	0.895	0.954	0.768	0.827	-0.193	-0.311	-0.912	-1.029	>1 peptide	FBgn0030926	psh	4	0	peptidase	No	No	FlyBlood	PC	Y					1	TMPRSS12,	1	TMPRSS12,
168	168.1	CG5080, isoform A	Q7K3E2	Q7K3E2	Q7K3E2	12	164.08	164.08	3.075	3.594	2.742	3.315	-0.219	-0.4	-1.332	-1.567	>1 peptide	FBgn0031313	CG5080	4	0	unknown	not conserved	not conserved	FlyBlood		Y
420	420.1	RH02901p	Q8SZM9	Q8SZM9	Q8SZM9|Q9VQR0|Q8SXV8	5	67.89	67.89|67.89|67.89	2.037	2.334	1.535	2.086	0.054	0.192	-1.061	-1.107	>1 peptide	FBgn0031538	CG3246	4	0	binding protein	not conserved	not conserved	FlyBlood		Y
21	21.1	CG15828, isoform B	Q7KTG2	Q7KTG2	Q7KTG2|Q9VLA0|Q8MRJ0|C5WLU1	51	644.16	644.16|644.16|131.59|99.72	3.612	3.674	2.39	2.654	-0.014	-0.23	-0.677	-1.099	>1 peptide	FBgn0032136	Apoltp	4	0	binding protein	Yes (sourse count:1)	No	FlyBlood	PC	Y		4	APOB,	APOB(align_length=4921, similarity=0.334891);	3	APOB,	3	APOB,
327	327.1	CG5390	Q9VL01	Q9VL01	Q9VL01|Q86PE8	7	88.12	88.12|88.12	3.865	3.951	2.824	3.018	0.103	-0.206	-0.573	-1.255	>1 peptide	FBgn0032213	CG5390	4	0	peptidase	No	No	FlyBlood	PC	Y		1	F11,KLKB1,KLK3,KLK2,KLK1,KLK11,	F11(align_length=405, similarity=0.414815);KLKB1(align_length=462, similarity=0.400433);KLK3(align_length=266, similarity=0.398496);KLK2(align_length=297, similarity=0.346801);KLK1(align_length=290, similarity=0.403448);KLK11(align_length=271, similarity=0.398524);	1	PRSS54,	1	CFD,PRSS29P,PRSS54,PRSS33,
571	571.1	AT12494p	Q9VJZ4	Q9VJZ4	Q9VJZ4	4	47.74	47.74	0.62	0.67	0.929	1.052	-0.082	0.226	-0.786	-0.543	>1 peptide	FBgn0032511	ND-B22	4	0	redox	No	No					12	NDUFB9,	NDUFB9(align_length=129, similarity=0.682171);	10	NDUFB9,	11	NDUFB9,
503	503.1	CG8586	A1Z7H7	A1Z7H7	A1Z7H7|Q8MSK6	4	55.95	55.95|45.84	1.991	2.321	1.617	1.946	-0.04	-0.242	-1.256	-1.46	>1 peptide	FBgn0033320	CG8586	4	0	peptidase	No	No	FlyBlood	PC	Y		2	KLKB1,	KLKB1(align_length=431, similarity=0.436195);	1	KLKB1,MASP2,PRSS54,	1	KLKB1,MASP2,TPSD1,PRSS54,PRSS42,
1055	1055.1	CG14528	Q9VAS2	Q9VAS2	Q9VAS2|Q8MRG3	2	21.56	21.56|21.56	3.488	3.017	2.722	2.251	-0.584	-1.062	-1.241	-1.718	>1 peptide	FBgn0039611	CG14528	4	0	peptidase	No	No	FlyBlood	PC	Y		2	ECE2,MME,ECE1,KEL,ECEL1,	ECE2(align_length=718, similarity=0.437326);MME(align_length=787, similarity=0.43075);ECE1(align_length=704, similarity=0.424716);KEL(align_length=713, similarity=0.406732);ECEL1(align_length=717, similarity=0.41841);	2	MME,	2	MME,
609	609.1	MIP04810p (Fragment)	C1C550	C1C550	C1C550|A8WHM2|Q9VAS1|Q8T0H9	4	45.02	45.02|45.02|45.02|9.84	2.589	2.806	2.29	2.475	-0.445	-0.488	-1.572	-1.394	>1 peptide	FBgn0039612	CG14523	4	0	peptidase	No	No	FlyBlood		Y		2	ECEL1,KEL,	ECEL1(align_length=764, similarity=0.403141);KEL(align_length=720, similarity=0.348611);	1	KEL,MME,MMEL1,PHEX,	1	KEL,MME,PHEX,MMEL1,
750	750.1	CG11951	Q9VAM2	Q9VAM2	Q9VAM2|D0IQM1	4	33.89	33.89|29.79	1.916	1.964	1.273	1.32	-0.206	-0.454	-0.782	-1.142	>1 peptide	FBgn0039656	CG11951	4	0	peptidase	Yes (sourse count:4)	Yes (sourse count:2)	FlyBlood	PC	Y		5	LVRN,ANPEP,	LVRN(align_length=927, similarity=0.432578);ANPEP(align_length=914, similarity=0.484683);	3	ANPEP,LVRN,TRHDE,	3	ANPEP,TRHDE,LVRN,
637	637.1	Odorant-binding protein 99c	D1FZD8	D1FZD8	D1FZD8|A9QJR7|A9QJL4|A9QJM6|Q9VAI9|A9QJL0|A9QJQ6|A9QJL7|A9QJY0|A9QJU7|A9QJL5|A9QK28|A9QJK9|A9QJL8|D1FZ49|A9QJM9|D1FZA2|D1FZ89	3	42.31	42.31|42.31|42.31|42.31|42.31|42.31|42.31|42.31|42.31|42.31|42.31|42.31|42.31|42.31|42.31|42.31|42.31|13.3	2.265	2.507	1.028	1.297	-0.356	-0.256	-1.143	-1.191	>1 peptide	FBgn0039682	Obp99c	4	0	binding protein	not conserved	not conserved	FlyBlood		Y
979	979.1	RE56164p (Fragment)	Q8IGP0	Q8IGP0	Q8IGP0|Q9VA42	2	24.32	24.32|24.32	1.935	2.089	1.733	1.887	-0.203	-0.225	-0.469	-0.4	>1 peptide	FBgn0039800	Npc2g	4	0	binding protein	Yes (sourse count:1)	Yes (sourse count:2)	FlyBlood	PC	Y		2	NPC2,	NPC2(align_length=152, similarity=0.486842);	2	NPC2,	3	NPC2,
1000	1000.1	Niemann-Pick type C-2h, isoform A	Q9VA41	Q9VA41	Q9VA41|Q8IMH5|Q8SXV5	2	23.38	23.38|23.38|13.44	1.85	1.787	1.599	1.536	-0.413	-0.408	-1.283	-1.278	>1 peptide	FBgn0039801	Npc2h	4	0	binding protein	Yes (sourse count:1)	Yes (sourse count:2)	FlyBlood	PC	Y		3	NPC2,	NPC2(align_length=157, similarity=0.458599);	2	NPC2,	3	NPC2,
483	483.1	Lectin type C	Q4U3Q2	Q4U3Q2	Q4U3Q2|Q9VLW1	4	58.4	58.4|58.4	3.538	3.58	2.159	2.358	-0.077	-0.214	-0.982	-1.256	>1 peptide	FBgn0040099	lectin-28C	4	0	binding protein	No	No	FlyBlood	PC	Y		3	SFTPD,	SFTPD(align_length=185, similarity=0.432432);	3	SFTPA2,SFTPD,SFTPA1,	3	SFTPD,SFTPA1,SFTPA2,
1156	1156.1	Gram-negative bacteria-binding protein 3	Q9NHA8	Q9NHA8	Q9NHA8|B5X538|A8E788	2	18.1	18.1|18.1|18.1	1.345	1.196	1.196	1.047	-0.241	-0.422	-0.701	-0.882	>1 peptide	FBgn0040321	GNBP3	4	0	binding protein	not conserved	not conserved	FlyBlood	PC	Y	Y
563	563.1	Neuropeptide-like 2	Q9VU58	Q9VU58	Q9VU58	3	48.48	48.48	4.09	4.118	3.788	4.12	-0.16	-0.129	-0.819	-1.149	>1 peptide	FBgn0040813	Nplp2	4	0	growth factor/signaling	not conserved	not conserved	FlyBlood	PC	Y	Y
244	244.1	TEP4 protein	Q9NFV5	Q9NFV5	Q9NFV5|Q9VIT9|A0ZWN4|A0ZWM2|A0ZWN8|A0ZWM6|A0ZWN0|A0ZWN6|A0ZWM8|A0ZWM4|A0ZWP0|A0ZWN2|A0ZWN5|A0ZWM7|A0ZWM5|A0ZWM1|A0ZWM9	12	119.06	119.06|119.06|96.93|96.93|96.93|85.51|85.51|85.51|85.51|85.51|85.51|85.51|13.35|13.35|13.35|13.35|6.09	3.176	3.701	2.789	3.254	-0.091	-0.426	-1.26	-1.376	>1 peptide	FBgn0041180	Tep4	4	0	protease inhibitor	Yes (sourse count:3)	Yes (sourse count:4)	FlyBlood	PC	Y		5	CD109,	CD109(align_length=1546, similarity=0.467012);	5	CD109,	6	CD109,
260	260.1	GH01829p	Q9NFV7	Q9NFV7	Q9NFV7|Q8IPH4|A0ZWS1|A0ZWU0|A0ZWR1|A0ZWQ1|Q9VLY9|Q9VLZ0|A0ZWS5|A0ZWT6|A0ZWR5|Q8IPH5|A0ZWQ5|A0ZWS2|A0ZWT9|A0ZWR2|A0ZWQ2|A0ZWS3|A0ZWT8|A0ZWR3|A0ZWQ3|A0ZWS4|A0ZWT7|A0ZWR4|A0ZWQ4|A0ZWS6|A0ZWQ6|A0ZWQ0|A0ZWR6|A0ZWR0|A0ZWT0|A0ZWP6|A0ZWS0|A0ZWQ7|A0ZWS7|A0ZWP9|A0Z	10	111.74	111.74|111.74|111.74|111.74|111.74|111.74|111.74|111.74|111.74|111.74|111.74|111.74|111.74|111.74|111.74|111.74|111.74|111.74|111.74|111.74|111.74|111.74|111.74|111.74|111.74|96.69|96.69|96.69|96.69|96.69|96.69|96.69|96.69|96.69|96.69|96.69|96.69|96.69|96	2.573	2.997	2.216	2.691	0.008	-0.108	-0.766	-1.123	>1 peptide	FBgn0041182	Tep2	4	0	protease inhibitor	Yes (sourse count:4)	Yes (sourse count:4)	FlyBlood	PC	Y	Y	7	CD109,	CD109(align_length=1505, similarity=0.508306);	7	CD109,	8	CD109,
1476	1476.1	GH23184p	Q9VC47	Q9VC47	Q9VC47|Q24132|Q23995|Q49IK4|Q49IJ1|Q49II5|Q49IJ0|Q49II0|Q49II8	1	12.57	12.57|12.57|12.57|12.57|12.57|12.57|12.57|12.57|12.57	1.298	1.969	1.331	2.003	-0.248	-0.641	-0.707	-1.1	1 peptide	FBgn0004885	tok	4	0	peptidase	Yes (sourse count:4)	No	FlyBlood	PC	Y	Y	9	BMP1,TLL1,	BMP1(align_length=943, similarity=0.658537);TLL1(align_length=901, similarity=0.695893);	7	BMP1,TLL1,	8	TLL1,
1377	1377.1	Calreticulin	Q9U916	Q9U916	Q9U916|P29413	1	13.92	13.92|13.92	1.387	1.835	1.544	1.992	0.619	0.429	-0.894	-1.084	1 peptide	FBgn0005585	Calr	4	0	binding protein	Yes (sourse count:3)	Yes (sourse count:9)		PC	Y		12	CALR,	CALR(align_length=407, similarity=0.788698);	10	CALR,	11	CALR,
1989	1989.1	FI19832p1 (Fragment)	I1WYI4	I1WYI4	I1WYI4|P35220|G7H851|Q29QS8	1	5.85	5.85|5.85|5.85|5.85	3.345	3.155	2.538	2.347	-3.288	-4.919	-0.301	-1.932	1 peptide	FBgn0010215	alpha-Cat	4	0	binding protein	Yes (sourse count:1)	No		NC			11	CTNNA2,	CTNNA2(align_length=953, similarity=0.768101);	9	CTNNA2,	10	CTNNA2,
904	904.1	CG17739	Q7K3Y9	Q7K3Y9	Q7K3Y9	2	26.85	26.85	1.798	2.392	1.354	1.948	-0.254	-0.439	-1.458	-1.577	>1 peptide	FBgn0033710	CG17739	4	0	binding protein	No	Yes (sourse count:4)	FlyBlood	PC	Y		9	SPON1,	SPON1(align_length=898, similarity=0.471047);	7	SPON1,	8	SPON1,
1408	1408.1	CG4670	Q7JQR3	Q7JQR3	Q7JQR3	2	13.49	13.49	1.682	2.247	1.205	1.77	0.033	-0.148	-1.096	-1.277	>1 peptide	FBgn0033814	CG4670	4	0	redox	Yes (sourse count:3)	Yes (sourse count:6)	FlyBlood	PC	Y	Y	11	QSOX2,	QSOX2(align_length=733, similarity=0.437926);	9	QSOX2,QSOX1,	10	QSOX1,QSOX2,
236	236.1	CG4847, isoform D	A1ZAU4	A1ZAU4	A1ZAU4|Q7K5N8	9	125.27	125.27|125.27	2.338	2.859	1.572	2.036	-0.097	-0.364	-1.142	-1.051	>1 peptide	FBgn0034229	CG4847	4	0	peptidase	No	No	FlyBlood	PC	Y	Y	3	CTSV,CTSS,CTSL,	CTSV(align_length=332, similarity=0.539157);CTSS(align_length=305, similarity=0.557377);CTSL(align_length=315, similarity=0.561905);	1	CTSK,CTSO,CTSS,	1	CTSK,CTSO,CTSS,
1040	1040.1	GH05754p	Q95U59	Q95U59	Q95U59|Q9W0Z1	2	22.1	22.1|22.1	1.715	2.177	0.88	1.343	-0.082	-0.106	-1.445	-1.469	>1 peptide	FBgn0035076	Ance-5	4	0	peptidase	No	No		PC	Y		5	ACE,	ACE(align_length=595, similarity=0.477311);	1	ACE,	2	ACE,
624	624.1	CG9780	Q9VN01	Q9VN01	Q9VN01	3	43.46	43.46	0.776	1.247	1.086	1.339	-0.307	-0.229	-0.823	-0.742	>1 peptide	FBgn0037230	CG9780	4	0	peptidase	No	No	FlyBlood		Y		3	KEL,	KEL(align_length=710, similarity=0.322535);	1	KEL,	1	KEL,PHEX,
937	937.1	CG8358	Q9VH96	Q9VH96	Q9VH96	2	25.67	25.67	2.502	2.821	1.997	2.317	-0.007	-0.307	-1.353	-1.654	>1 peptide	FBgn0037727	CG8358	4	0	peptidase	No	No	FlyBlood		Y		3	KEL,	KEL(align_length=723, similarity=0.391425);	2	KEL,	2	KEL,
701	701.1	Adenosine deaminase-related growth factor D	Q9VFS1	Q9VFS1	Q9VFS1	4	38	38	2.48	2.404	1.899	1.885	-0.425	-0.555	-1.778	-1.833	>1 peptide	FBgn0038172	Adgf-D	4	0	growth factor/signaling	No	No		PC	Y		9	CECR1,	CECR1(align_length=519, similarity=0.568401);	7	CECR1,	8	CECR1,
611	611.1	Aluminum tubes, isoform G	Q960Y8	Q960Y8	Q960Y8|Q9VEH0|Q95R41	4	44.76	44.76|44.76|44.76	1.303	1.162	1.15	1.01	-0.347	-0.334	-0.966	-0.711	>1 peptide	FBgn0038535	alt	4	0	binding protein	No	No		PC	Y	Y	1	RRBP1,	RRBP1(align_length=921, similarity=0.393051);	1	KTN1,RRBP1,	2	RRBP1,
173	173.1	CG4721	Q9VCU1	Q9VCU1	Q9VCU1|Q95U74	13	160.02	160.02|139.3	2.17	2.63	1.16	1.545	-0.231	-0.46	-1.162	-1.172	>1 peptide	FBgn0039024	CG4721	4	0	peptidase	No	No	FlyBlood		Y		2	ECEL1,KEL,	ECEL1(align_length=783, similarity=0.39719);KEL(align_length=777, similarity=0.359073);	1	MMEL1,PHEX,MME,KEL,	1	ECE1,KEL,MME,PHEX,ECE2,MMEL1,
1145	1145.1	CG13833	Q9VCS2	Q9VCS2	Q9VCS2	2	18.49	18.49	1.514	1.595	1.505	1.554	0.757	0.642	-0.519	-0.683	>1 peptide	FBgn0039040	CG13833	4	0	redox	No	No		PC	Y	Y	2	SDR16C5,	SDR16C5(align_length=271, similarity=0.520295);	1	HSDL2,DHRS3,	2	HSDL2,
1640	1640.1	LP17834p (Fragment)	C6TP73	C6TP73	C6TP73|Q7KT12|Q8SZU0|Q9VIJ0|Q7KT11	1	10.41	10.41|10.41|10.41|10.41|10.41	2.804	2.812	2.503	2.512	0.139	-0.065	-0.958	-1.163	1 peptide	FBgn0032889	CG9331	4	0	redox	No	No	FlyBlood	PC	Y		6	GRHPR,	GRHPR(align_length=285, similarity=0.596491);	4	GRHPR,	5	GRHPR,
1324	1324.1	CG2915, isoform A	Q0E9F9	Q0E9F9	Q0E9F9|Q86P95	1	14.61	14.61|14.61	3.931	4.573	2.577	3.22	-0.696	-1.039	-1.694	-2.038	1 peptide	FBgn0033241	CG2915	4	0	peptidase	No	No	FlyBlood	PC	Y		6	CPA3,	CPA3(align_length=448, similarity=0.511161);	4	CPA3,	4	CPA2,CPA3,
1952	1952.1	AT23463p	Q8T406	Q8T406	Q8T406	1	6.3	6.3	3.665	4.124	2.301	2.761	0.302	0.01	-3.179	-3.471	1 peptide	FBgn0033248	Dic3	4	0	transporter	No	No		NC	Y		6	SLC25A10,	SLC25A10(align_length=175, similarity=0.64);	2	SLC25A10,	2	SLC25A10,
1812	1812.1	RH01162p (Fragment)	Q8MQM9	Q8MQM9	Q8MQM9|A1Z7H8	1	8.38	8.38|8.38	3.398	4.041	3.344	3.987	-0.759	-1.031	-2.89	-3.162	1 peptide	FBgn0033321	CG8738	4	0	peptidase	No	No		PC	Y		1	KLK2,KLK3,KLK1,F11,KLKB1,KLK11,	KLK2(align_length=254, similarity=0.433071);KLK3(align_length=256, similarity=0.429688);KLK1(align_length=264, similarity=0.409091);F11(align_length=435, similarity=0.356322);KLKB1(align_length=499, similarity=0.39479);KLK11(align_length=263, similarity=0.403042);	1	KLK3,PRSS54,CTRL,CFD,	1	KLK3,CTRL,CFD,TPSD1,PRSS54,PRSS42,
1773	1773.1	FI01963p (Fragment)	E1NZB7	E1NZB7	E1NZB7|Q8MS05|A1Z7M8	1	8.86	8.86|8.86|8.86	1.713	2.122	1.711	2.119	0.03	0.098	-1.156	-1.088	1 peptide	FBgn0033366	Ance-4	4	0	peptidase	No	No	FlyBlood	PC	Y		3	ACE,	ACE(align_length=613, similarity=0.471452);			1	ACE,TMEM27,
1597	1597.1	CG6357	A1Z9I0	A1Z9I0	A1Z9I0|Q8MS62|Q8T3M8	1	10.97	10.97|10.97|10.97	2.439	3.03	1.956	2.547	-0.112	-0.431	-1.395	-1.713	1 peptide	FBgn0033875	CG6357	4	0	peptidase	No	Yes (sourse count:1)			Y	Y	1	CTSK,CTSZ,CTSV,CTSL,CTSH,CTSC,CTSB,CTSS,	CTSK(align_length=146, similarity=0.369863);CTSZ(align_length=125, similarity=0.352);CTSV(align_length=74, similarity=0.459459);CTSL(align_length=69, similarity=0.521739);CTSH(align_length=270, similarity=0.348148);CTSC(align_length=130, similarity=0.284615);CTSB(align_length=328, similarity=0.25);CTSS(align_length=103, similarity=0.446602);			1	CTSW,
1652	1652.1	CG11400	Q7JV39	Q7JV39	Q7JV39	1	10.28	10.28	2.883	3.118	2.569	2.804	-0.306	-0.228	-1.113	-1.035	1 peptide	FBgn0034198	CG11400	4	0	unknown	not conserved	not conserved	FlyBlood		Y
753	753.1	Alkaline phosphatase	Q9VHD0	Q9VHD0	Q9VHD0	3	33.75	33.75	1.365	1.541	1.412	1.415	0.019	-0.073	-0.828	-0.855	>1 peptide	FBgn0043791	phu	4	0	phosphatase	Yes (sourse count:1)	No	FlyBlood	PC	Y		8	ALPPL2,ALPI,ALPL,	ALPPL2(align_length=499, similarity=0.577154);ALPI(align_length=497, similarity=0.587525);ALPL(align_length=493, similarity=0.608519);	6	ALPI,ALPL,ALPPL2,	7	ALPI,ALPPL2,
905	905.1	CG31217	Q9VER6	Q9VER6	Q9VER6|Q6NP02|Q24111	2	26.83	26.83|26.83|26.83	2.873	3.088	2.193	2.408	-0.612	-0.675	-1.95	-2.013	>1 peptide	FBgn0051217	modSP	4	0	peptidase	No	No		PC	Y		1	PAMR1,SEZ6,PROC,SEZ6L2,ST14,TMPRSS15,TMPRSS3,TMPRSS7,OVCH1,TMPRSS6,C1RL,MASP2,C1R,C1S,CSMD2,F10,LRP10,LRP12,LRP3,SEZ6L,MASP1,	PAMR1(align_length=806, similarity=0.315136);SEZ6(align_length=420, similarity=0.27381);PROC(align_length=626, similarity=0.308307);SEZ6L2(align_length=252, similarity=0.357143);ST14(align_length=627, similarity=0.357257);TMPRSS15(align_length=678, similarity=0.331858);TMPRSS3(align_length=517, similarity=0.334623);TMPRSS7(align_length=651, similarity=0.311828);OVCH1(align_length=603, similarity=…	1	TMPRSS6,TMPRSS15,PAMR1,MASP2,MASP1,C1S,CSMD2,	1	C1S,MASP1,TMPRSS15,MASP2,STON1,PAMR1,STON2,CSMD2,TMPRSS6,
945	945.1	CG32573, isoform A	Q9VXD7	Q9VXD7	Q9VXD7	2	25.47	25.47	1.382	1.795	1.034	1.447	-0.086	-0.094	-1.46	-1.838	>1 peptide	FBgn0052573	CG32573	4	0	unknown	not conserved	not conserved	FlyBlood		Y
2	2.1	Apolipophorins	Q9V496	Q9V496	Q9V496|C7LAA3|Q1RKX2	201	2808.36	2808.36|723.01|487.92	3.252	3.709	2.145	2.7	0.146	-0.047	-0.781	-1.246	>1 peptide	FBgn0087002	apolpp	4	0	binding protein	Yes (sourse count:1)	No	FlyBlood	PC	Y	Y	5	APOB,	APOB(align_length=3774, similarity=0.355856);	4	APOB,	4	APOB,
1128	1128.1	RH51491p	Q6NR65	Q6NR65	Q6NR65|Q9VME1	2	18.87	18.87|18.87	1.634	2.177	1.256	1.799	-0.319	-0.778	-2.137	-2.596	>1 peptide	FBgn0259715	CG42369	4	0	unknown	not conserved	not conserved	FlyBlood	PC	Y
1071	1071.1	RE36563p (Fragment)	Q8IGS7	Q8IGS7	Q8IGS7|Q8INP0|Q9GQN4|Q9GQN3|Q0KI96|Q8T4D1|Q6AWM9|Q0KI94|Q9GNC8|C9QP09	2	21.11	21.11|21.11|21.11|21.11|21.11|21.11|7.1|7.1|7.1|7.1	0.974	0.989	0.761	0.775	-0.158	-0.257	-0.624	-0.927	>1 peptide	FBgn0261552	ps	4	0	binding protein	No	No		NC			7	NOVA1,NOVA2,	NOVA1(align_length=560, similarity=0.525);NOVA2(align_length=539, similarity=0.536178);	8	NOVA1,	9	NOVA1,
1216	1216.1	CG42377	Q9W0S2	Q9W0S2	Q9W0S2	2	16.56	16.56	1.517	2.33	0.925	1.738	-0.75	-0.849	-3.392	-3.491	>1 peptide	FBgn0264707	RhoGEF3	4	0	binding protein	No	No	FlyBlood	PC			3	SPATA13,	SPATA13(align_length=1485, similarity=0.347475);	2	SPATA13,ARHGEF9,ARHGEF4,	2	VAV1,VAV2,VAV3,ARHGEF9,ARHGEF4,SPATA13,
95	95.1	CG31150	Q9VF24	Q9VF24	Q9VF24	20	240.6	240.6	3.271	3.92	1.92	2.375	-0.147	-0.354	-0.936	-1.378	>1 peptide	FBgn0265048	cv-d	4	0	binding protein	not conserved	not conserved	FlyBlood		Y	Y
1260	1260.1	CG8353	Q9VLR2	Q9VLR2	Q9VLR2	1	15.59	15.59	1.132	1.639	0.781	1.287	0.13	-0.074	-1.154	-1.358	1 peptide	FBgn0032002	CG8353	4	0	enzyme	Yes (sourse count:1)	No		PC			11	CDA,	CDA(align_length=145, similarity=0.586207);	9	CDA,	10	CDA,
1422	1422.1	Peptidyl-prolyl cis-trans isomerase	Q9W227	Q9W227	Q9W227	1	13.3	13.3	1.371	1.527	1.1	1.256	-0.151	-0.308	-1.361	-1.518	1 peptide	FBgn0034753	CG2852	4	0	enzyme	Yes (sourse count:6)	Yes (sourse count:7)	FlyBlood	PC	Y		11	PPIB,	PPIB(align_length=207, similarity=0.806763);	9	PPIB,	10	PPIB,
1543	1543.1	FI02880p (Fragment)	B3DML8	B3DML8	B3DML8|Q8SY88|Q9W125	1	11.74	11.74|11.74|11.74	0.818	0.863	1.341	1.386	-0.206	-0.341	-1.36	-1.495	1 peptide	FBgn0035046	ND-19	4	0	redox	No	No					10	NDUFA8,	NDUFA8(align_length=166, similarity=0.60241);	9	NDUFA8,	10	NDUFA8,
1663	1663.1	CG4306	Q9VVP9	Q9VVP9	Q9VVP9	1	10.19	10.19	1.821	1.952	2.049	2.18	0.107	0.027	-0.664	-0.745	1 peptide	FBgn0036787	CG4306	4	0	enzyme	Yes (sourse count:1)	Yes (sourse count:2)	FlyBlood	PC	Y		11	GGCT,	GGCT(align_length=208, similarity=0.524038);	10	GGCT,	11	GGCT,
1957	1957.1	CG18135, isoform D	Q86BI9	Q86BI9	Q86BI9|C8VV38|Q86BJ0|C7LAE6|Q9VVV5|C8VV56|Q9VVV6	1	6.21	6.21|6.21|6.21|6.21|6.21|6.21|6.21	2.301	2.58	2.153	2.433	-0.273	-0.355	-1.147	-1.228	1 peptide	FBgn0036837	CG18135	4	0	enzyme	No	No	FlyBlood	PC	Y	Y	7	GPCPD1,	GPCPD1(align_length=663, similarity=0.467572);	5	GPCPD1,	6	GPCPD1,
1970	1970.1	CG10824	Q9VDD5	Q9VDD5	Q9VDD5|E3CTT6	1	6.07	6.07|6.07	2.206	2.736	1.342	1.872	-0.271	-0.428	-0.985	-1.142	1 peptide	FBgn0038865	cDIP	4	0	binding protein	No	No		PC	Y		1	LRRC6,CPN2,GP5,LRRC15,LRRC17,	LRRC6(align_length=260, similarity=0.407692);CPN2(align_length=396, similarity=0.419192);GP5(align_length=461, similarity=0.392625);LRRC15(align_length=345, similarity=0.434783);LRRC17(align_length=414, similarity=0.345411);	1	GP5,LRRC15,CPN2,	1	CPN2,GP5,LRRC15,
1297	1297.1	GH28857p	Q9VCJ8	Q9VCJ8	Q9VCJ8	1	15.01	15.01	3.205	3.604	2.543	2.941	0.072	-0.35	-0.809	-1.231	1 peptide	FBgn0039102	SPE	4	0	peptidase	not conserved	not conserved	FlyBlood	PC	Y
1227	1227.1	Secretory carrier membrane protein	Q9NHD7	Q9NHD7	Q9NHD7|Q9VXV6	1	16.34	16.34|16.34	1.221	1.467	0.972	1.218	-0.389	-0.417	-1.372	-1.399	1 peptide	FBgn0040285	Scamp	4	0	binding protein	No	No				Y	8	SCAMP3,	SCAMP3(align_length=352, similarity=0.579545);	8	SCAMP3,	9	SCAMP3,
1611	1611.1	RH19136p	Q8SY93	Q8SY93	Q8SY93|Q8ING0	1	10.84	10.84|10.84	1.403	1.492	1.324	1.413	-0.537	-0.478	-0.688	-0.629	1 peptide	FBgn0051326	CG31326	4	0	unknown	No	No	FlyBlood	PC	Y		1	F7,	F7(align_length=291, similarity=0.460481);	1	PAMR1,	1	PAMR1,
1846	1846.1	LpR1, isoform K	A8JRD0	A8JRD0	A8JRD0|Q7YU01|A8JRC7|Q9VBN0|A8JRC4|Q9VBN2|Q6NP71|E1JIX9|A8JRD2|Q9VBN1|Q7YTZ6|A8JRD1|Q86B77|Q8IGR9	1	7.79	7.79|7.79|7.79|7.79|7.79|7.79|7.79|7.79|7.79|7.79|7.79|7.79|7.79|7.79	1.1	1.518	0.76	1.178	-0.262	-0.431	-2.002	-2.17	1 peptide	FBgn0066101	LpR1	4	0	receptor	Yes (sourse count:1)	No	FlyBlood	PC	Y	Y	8	VLDLR,	VLDLR(align_length=967, similarity=0.529473);	8	VLDLR,	9	VLDLR,
1778	1778.1	Galactosylgalactosylxylosylprotein 3-beta-glucuronosyltransferase I	O97422	O97422	O97422	1	8.79	8.79	0.574	0.569	1.766	1.761	0.627	0.557	-0.129	-0.2	1 peptide	FBgn0066114	GlcAT-I	4	0	enzyme	Yes (sourse count:1)	No			Y	Y	11	B3GAT3,	B3GAT3(align_length=270, similarity=0.625926);	9	B3GAT3,	10	B3GAT3,
1659	1659.1	Beta-galactosidase	Q9VGE7	Q9VGE7	Q9VGE7	1	10.2	10.2	0.87	1.082	0.703	0.915	-1.388	-1.346	-2.096	-2.054	1 peptide	FBgn0260746	Ect3	4	0	enzyme	Yes (sourse count:1)	No	FlyBlood	PC	Y		12	GLB1L,	GLB1L(align_length=635, similarity=0.590551);	10	GLB1L,	10	GLB1L,
1803	1803.1	Patronin (Fragment)	H6WS59	H6WS59	H6WS59|E1JH90|B7YZJ1|A1ZAU8|B7YZJ2|A1ZAU8-3|A1ZAU8-2|Q8T0T0|E1JH91	1	8.49	8.49|8.49|8.49|8.49|8.49|8.49|8.49|8.49|8.49	0.936	0.917	1.032	1.013	-0.251	-0.306	-0.411	-0.466	1 peptide	FBgn0263197	Patronin	4	0	binding protein	No	No		PC			8	CAMSAP1,CAMSAP2,	CAMSAP1(align_length=1961, similarity=0.358491);CAMSAP2(align_length=1865, similarity=0.36622);	6	CAMSAP1,CAMSAP2,	7	CAMSAP2,CAMSAP1,
1951	1951.1	Longitudinals lacking protein, isoform G	P42283	P42283	P42283	1	6.31	6.31	2.186	2.575	2.246	2.634	-1.312	-1.201	-2.239	-2.128	1 peptide	FBgn0283521	lola	4	0	transcription	No	No		NC		Y	1	ZBTB20,	ZBTB20(align_length=857, similarity=0.31972);	1	ZBTB20,ZBTB46,	1	ZBTB20,ZBTB46,
1449	1449.1	Odorant-binding protein 99b	D1FYT5	D1FYT5	D1FYT5|D1FYW7	1	12.89	12.89|12.89	3.393	4.604	1.72	2.931	-1.309	-1.437	-2.755	-2.883	1 peptide	FBgn0039678	Obp99b	4	0	binding protein	not conserved	not conserved	FlyBlood		Y
1184	1184.1	Chitinase-like protein Idgf2	Q9V3D4	Q9V3D4	Q9V3D4|D4G7B1	1	17.36	17.36|17.36	3.203	3.778	2.432	3.007	-0.039	-0.408	-1.773	-2.141	1 peptide	FBgn0020415	Idgf2	4	0	growth factor/signaling	No	No	FlyBlood	PC	Y		2	CHIT1,	CHIT1(align_length=450, similarity=0.46);	1	CHIT1,	2	CHIT1,
1549	1549.1	Chitinase-like protein Idgf1	Q8MM24	Q8MM24	Q8MM24	1	11.65	11.65	1.541	2.146	1.307	1.912	-0.664	-0.466	-1.235	-1.038	1 peptide	FBgn0020416	Idgf1	4	0	growth factor/signaling	No	No	FlyBlood	PC	Y		2	CHIT1,	CHIT1(align_length=429, similarity=0.482517);	1	CHIT1,	2	CHIT1,
2021	2021.1	Conserved oligomeric Golgi complex subunit 2	Q9VF78	Q9VF78	Q9VF78	1	5.41	5.41	1.07	1.216	0.903	1.049	-0.159	-0.255	-1.947	-2.043	1 peptide	FBgn0026634	ldlCp	4	0	binding protein	No	No					10	COG2,	COG2(align_length=736, similarity=0.523098);	9	COG2,	10	COG2,
1321	1321.1	Fat-spondin	Q7KN04	Q7KN04	Q7KN04	1	14.63	14.63	1.213	1.569	0.738	0.775	0.035	-0.525	-1.301	-1.86	1 peptide	FBgn0026721	fat-spondin	4	0	peptidase	No	Yes (sourse count:3)	FlyBlood	PC	Y	Y	6	SPON1,	SPON1(align_length=776, similarity=0.454897);	5	SPON1,	6	SPON1,
1824	1824.1	BcDNA.GH05741	Q9Y141	Q9Y141	Q9Y141|B5T1Y7|B5T1Z0|B5T1Y8|B5T1Z1|B5T1Y3|B5T1Y6|B5T1Z2|B5T1Y9|B5T1Y5	1	8.21	8.21|8.21|8.21|8.21|8.21|8.21|8.21|8.21|8.21|8.21	3.008	3.031	1.975	1.998	0.657	0.432	-0.088	-0.313	1 peptide	FBgn0027584	CG4757	4	0	enzyme	No	No	FlyBlood	PC	Y		2	NLGN2,NLGN3,NLGN4X,NLGN4Y,NLGN1,	NLGN2(align_length=644, similarity=0.409938);NLGN3(align_length=679, similarity=0.396171);NLGN4X(align_length=641, similarity=0.422777);NLGN4Y(align_length=657, similarity=0.418569);NLGN1(align_length=683, similarity=0.377745);	1	NLGN1,NLGN4X,NLGN4Y,CHMP6,NLGN3,NLGN2,	2	NLGN4Y,NLGN1,NLGN3,NLGN4X,NLGN2,
1233	1233.1	Protein Turandot A	Q8IN44	Q8IN44	Q8IN44	1	16.22	16.22	4.307	4.584	3.427	3.725	0.249	-0.467	-1.075	-1.459	1 peptide	FBgn0028396	TotA	4	0	growth factor/signaling	not conserved	not conserved	FlyBlood	PC	Y
1578	1578.1	UDP-xylose and UDP-N-acetylglucosamine transporter-like	Q9W429	Q9W429	Q9W429	1	11.29	11.29	0.831	0.526	1.039	0.733	-0.149	0.129	-0.554	-0.276	1 peptide	FBgn0029849	Efr	4	0	transporter	Yes (sourse count:1)	No			Y	Y	10	SLC35B4,	SLC35B4(align_length=324, similarity=0.731481);	9	SLC35B4,	10	SLC35B4,
1579	1579.1	CG5548	Q9VXZ0	Q9VXZ0	Q9VXZ0	1	11.26	11.26	1.435	1.766	1.391	1.722	0.131	0.056	-1.214	-1.29	1 peptide	FBgn0030605	ND-B18	4	0	redox	No	No					11	NDUFB7,	NDUFB7(align_length=105, similarity=0.685714);	10	NDUFB7,	11	NDUFB7,
2013	2013.1	CG14933	Q9VKE7	Q9VKE7	Q9VKE7	1	5.5	5.5	0.58	-0.646	2.452	1.227	-1.031	-0.666	0.38	0.745	1 peptide	FBgn0040968	CG14933	3	2	unknown	No	No	FlyBlood		Y	Y	1	TMEFF1,TMEFF2,	TMEFF1(align_length=58, similarity=0.465517);TMEFF2(align_length=53, similarity=0.433962);	1	SPINK2,SPINK7,SPINK6,IGLON5,SPINK5,SPINK9,SPINK4,SPINK14,SPINK1,KAZALD1,IGFBPL1,IGFBP7,NEGR1,	1	IGFBP7,SPINK1,SPINK2,SPINK5,SPINK4,KAZALD1,SPINK7,NEGR1,IGFBPL1,IGLON5,SPINK6,SPINK14,SPINK9,
1733	1733.1	DShc protein	Q9V3C8	Q9V3C8	Q9V3C8|Q6NPB1|Q24080	1	9.5	9.5|9.5|9.5	2.483	3.264	0.554	1.334	0.934	0.896	-0.835	-0.874	1 peptide	FBgn0015296	Shc	3	1	binding protein	No	No		PC			10	SHC1,	SHC1(align_length=416, similarity=0.521635);	8	SHC1,	9	SHC1,
243	243.1	Tiggrin	Q9VMD9	Q9VMD9	Q9VMD9|Q23984|Q6NR23	14	119.44	119.44|104.03|78.67	1.258	1.538	0.543	0.884	-0.477	-0.666	-1.578	-1.79	>1 peptide	FBgn0011722	Tig	3	0	binding protein	No	No	FlyBlood	PC	Y					1	TRIP11,	1	TRIP11,
996	996.1	Cytochrome c oxidase subunit 5A, mitochondrial	Q94514	Q94514	Q94514	2	23.46	23.46	0.566	0.963	0.553	0.933	-0.169	-0.289	-0.952	-1.007	>1 peptide	FBgn0019624	COX5A	3	0	redox	No	No		PC			10	COX5A,	COX5A(align_length=149, similarity=0.624161);	8	COX5A,	9	COX5A,
828	828.1	Melanization protease 1, isoform C	B7Z0T0	B7Z0T0	B7Z0T0|Q9Y157|E8NHA1	2	30.47	30.47|30.47|30.47	1.03	1.288	0.602	0.86	-0.076	-0.333	-1.109	-1.365	>1 peptide	FBgn0027930	MP1	3	0	peptidase	not conserved	not conserved	FlyBlood	PC	Y
1004	1004.1	Vha100-1, isoform C	Q9XZ10	Q9XZ10	Q9XZ10|Q6NLA3|Q8IML4|Q8IML3|Q8IML5|Q86M57|Q8IML2|Q86P41	2	23.22	23.22|23.22|23.22|23.22|23.22|23.22|13.48|13.48	0.732	1.061	0.691	1.02	-0.27	-0.557	-1.325	-1.581	>1 peptide	FBgn0028671	Vha100-1	3	0	enzyme	No	No		NC		Y	11	ATP6V0A1,	ATP6V0A1(align_length=868, similarity=0.733871);	10	ATP6V0A1,	11	ATP6V0A1,
711	711.1	CathD	Q7K485	Q7K485	Q7K485	2	37.59	37.59	1.176	1.83	0.639	0.887	-0.462	-0.306	-1.646	-1.578	>1 peptide	FBgn0029093	cathD	3	0	peptidase	Yes (sourse count:5)	Yes (sourse count:7)	FlyBlood		Y		10	CTSD,	CTSD(align_length=417, similarity=0.669065);	9	CTSD,	10	CTSD,
348	348.1	CG5162	Q9VX69	Q9VX69	Q9VX69|Q8SXG0	7	83.79	83.79|83.79	1.491	2	0.588	0.883	0.231	-0.141	-0.994	-1.234	>1 peptide	FBgn0030828	CG5162	3	0	enzyme	No	No	FlyBlood	PC	Y		1	PLA1A,PNLIPRP3,PNLIPRP2,PNLIP,LPL,LIPI,LIPH,LIPG,LIPC,PNLIPRP1,	PLA1A(align_length=416, similarity=0.394231);PNLIPRP3(align_length=402, similarity=0.390547);PNLIPRP2(align_length=319, similarity=0.435737);PNLIP(align_length=336, similarity=0.39881);LPL(align_length=316, similarity=0.43038);LIPI(align_length=366, similarity=0.42623);LIPH(align_length=332, similarity=0.412651);LIPG(align_length=396, similarity=0.409091);LIPC(align_length=434, similarity=0.40092…	1	LPL,LIPC,LIPG,	2	LIPC,LPL,LIPG,
886	886.1	NADH dehydrogenase [ubiquinone] 1 subunit C2	Q9VQM2	Q9VQM2	Q9VQM2	2	27.72	27.72	0.389	0.528	1.056	1.001	-0.136	-0.066	-0.733	-0.636	>1 peptide	FBgn0031505	ND-B14.5B	3	0	redox	No	No				Y	8	NDUFC2,	NDUFC2(align_length=115, similarity=0.530435);	7	NDUFC2,	8	NDUFC2,
1426	1426.1	MIP32353p1 (Fragment)	G2J5W3	G2J5W3	G2J5W3|A1ZBU5|A0ZX43|A0ZX45	1	13.25	13.25|13.25|13.25|13.25	0.797	0.753	0.756	0.45	-0.341	-0.614	-0.471	-0.622	1 peptide	FBgn0034511	GNBP-like3	3	0	binding protein	not conserved	not conserved	FlyBlood		Y	Y
1757	1757.1	CG9507	Q9VME3	Q9VME3	Q9VME3|Q8IGB8|Q95U11	1	9.22	9.22|9.22|9.22	0.499	1.103	0.324	0.928	-0.043	-0.227	-2.609	-2.792	1 peptide	FBgn0031808	CG9507	3	0	peptidase	No	No			Y		2	ECE1,ECE2,ECEL1,KEL,	ECE1(align_length=775, similarity=0.392258);ECE2(align_length=724, similarity=0.400552);ECEL1(align_length=773, similarity=0.376455);KEL(align_length=768, similarity=0.359375);	1	KEL,PHEX,MMEL1,MME,	1	ECE1,KEL,MME,PHEX,ECE2,MMEL1,
1598	1598.1	Succinyl-CoA:3-ketoacid-coenzyme A transferase	C8VV34	C8VV34	C8VV34|Q9W058|Q8IRG3	1	10.97	10.97|10.97|10.97	0.453	0.914	0.432	0.894	0.751	0.89	-0.795	-0.656	1 peptide	FBgn0035298	SCOT	3	0	enzyme	Yes (sourse count:1)	No					11	OXCT1,	OXCT1(align_length=513, similarity=0.766082);	10	OXCT1,	11	OXCT1,
1470	1470.1	CG11459	Q9VNK6	Q9VNK6	Q9VNK6	1	12.62	12.62	0.86	1.198	0.664	1.003	-0.054	-0.451	-1.483	-1.88	1 peptide	FBgn0037396	CG11459	3	0	unknown	not conserved	not conserved	FlyBlood	PC	Y		2	CTSH,	CTSH(align_length=323, similarity=0.513932);
1903	1903.1	CG30158	A1Z6R7	A1Z6R7	A1Z6R7|Q8MQJ0	1	6.99	6.99|6.99	1.045	1.685	0.158	0.798	-0.841	-0.797	-0.927	-0.884	1 peptide	FBgn0050158	CG30158	3	0	enzyme	No	No		PC			3	RASD1,	RASD1(align_length=269, similarity=0.535316);	2	RASD1,	2	RASD1,
1177	1177.1	CG31673	Q9VII9	Q9VII9	Q9VII9	1	17.63	17.63	0.499	1.008	0.541	1.049	0.634	0.496	-0.194	-0.332	1 peptide	FBgn0051673	CG31673	3	0	redox	No	No		PC			5	GRHPR,	GRHPR(align_length=337, similarity=0.513353);	2	GRHPR,	3	GRHPR,
1867	1867.1	NuA4 complex subunit EAF3 homolog	Q9Y0I1	Q9Y0I1	Q9Y0I1	1	7.47	7.47	2.128	2.58	0.557	1.009	0.456	0.287	-1.294	-1.463	1 peptide	FBgn0027378	MRG15	3	0	binding protein	No	No		NC			10	MORF4L1,	MORF4L1(align_length=451, similarity=0.487805);	8	MORF4L1,	9	MORF4L1,
183	183.1	FI04003p (Fragment)	B9EQR0	B9EQR0	B9EQR0|A1Z843|Q3ZAN3|Q6NP22|Q95SU3	12	156.28	156.28|156.28|156.28|156.28|66.44	1.009	1.062	0.374	0.638	0.77	0.921	-0.484	-0.565	>1 peptide	FBgn0033482	CG1371	2	1	binding protein	No	No		PC	Y		10	NOMO1,NOMO2,NOMO3,	NOMO1(align_length=1249, similarity=0.502002);NOMO2(align_length=1261, similarity=0.50119);NOMO3(align_length=1261, similarity=0.50119);	9	NOMO3,NOMO1,	10	NOMO1,NOMO3,
2020	2020.1	Putative homeodomain transcription factor	Q9V9A8	Q9V9A8	Q9V9A8	1	5.41	5.41	0.9	1.301	-0.341	0.06	1.8	0.522	-1.64	-2.918	1 peptide	FBgn0028579	phtf	2	1	transcription	No	Yes (sourse count:1)		NC		Y	11	PHTF2,	PHTF2(align_length=942, similarity=0.469214);	8	PHTF2,	9	PHTF2,
143	143.3	IP15846p	Q29QY4	Q29QY4	Q29QY4	7	98.04	98.04	-0.756	-0.29	1.275	1.792	0.03	-0.067	-1.362	-1.534	>1 peptide	FBgn0000055	Adh	2	0	enzyme	No	No	FlyBlood	PC			6	HPGD,	HPGD(align_length=249, similarity=0.473896);	4	HPGD,	4	HPGD,
143	143.1	Alcohol dehydrogenase	P00334	P00334	P00334|Q1ECB3	12	186.7	186.7|118.92	-0.866	-0.213	1.371	2.014	0.084	-0.089	-1.457	-1.711	>1 peptide	FBgn0000055	Adh	2	0	enzyme	No	No	FlyBlood	PC			6	HPGD,	HPGD(align_length=249, similarity=0.473896);	4	HPGD,	4	HPGD,
359	359.1	Fructose-bisphosphate aldolase	F3YDB5	F3YDB5	F3YDB5|P07764-3|P07764-2|P07764|F3YDA0	7	80.19	80.19|80.19|80.19|80.19|69.56	-0.55	-0.207	0.828	1.099	0.065	-0.138	-1.131	-1.26	>1 peptide	FBgn0000064	Ald	2	0	enzyme	Yes (sourse count:6)	Yes (sourse count:8)	FlyBlood	PC			11	ALDOA,	ALDOA(align_length=365, similarity=0.791781);	9	ALDOA,	10	ALDOA,
37	37.1	Arginine kinase	P48610	P48610	P48610|P48610-4|A2VEU1	33	448.21	448.21|421.48|52.22	-0.603	-0.499	1.146	1.226	-0.32	-0.284	-1.501	-1.509	>1 peptide	FBgn0000116	Argk	2	0	kinase	Yes (sourse count:4)	Yes (sourse count:1)	FlyBlood				10	CKM,	CKM(align_length=359, similarity=0.618384);	9	CKM,	9	CKM,
37	37.2	Isoform A of Arginine kinase	P48610-2	P48610	P48610-2|P48610-3|A8JNP2	32	432.71	432.71|432.71|432.71	-0.626	-0.502	1.079	1.198	-0.322	-0.281	-1.548	-1.539	>1 peptide	FBgn0000116	Argk	2	0	kinase	Yes (sourse count:4)	Yes (sourse count:1)	FlyBlood				10	CKM,	CKM(align_length=359, similarity=0.618384);	9	CKM,	9	CKM,
497	497.1	GH10876p (Fragment)	Q7JYM9	Q7JYM9	Q7JYM9|Q9VED8	4	56.48	56.48|56.48	0.772	0.909	0.359	0.496	-0.213	-0.315	-1.019	-0.997	>1 peptide	FBgn0000477	DNaseII	2	0	enzyme	Yes (sourse count:1)	Yes (sourse count:1)	FlyBlood		Y		8	DNASE2,DNASE2B,	DNASE2(align_length=349, similarity=0.495702);DNASE2B(align_length=368, similarity=0.51087);	8	DNASE2,DNASE2B,	9	DNASE2,DNASE2B,
253	253.1	Glycerol-3-phosphate dehydrogenase [NAD(+)], cytoplasmic	P13706	P13706	P13706|P13706-3|P13706-2|P13706-4|D5AEK2	8	115.14	115.14|115.14|115.14|115.14|79.87	-0.686	-0.208	1.064	1.356	0.146	0.032	-1.61	-1.678	>1 peptide	FBgn0001128	Gpdh	2	0	enzyme	No	Yes (sourse count:6)	FlyBlood				11	GPD1,	GPD1(align_length=352, similarity=0.78125);	9	GPD1,	10	GPD1,
1274	1274.1	Metabotropic glutamate receptor	P91685	P91685	P91685	2	15.3	15.3	0.766	0.686	-0.134	-0.214	-0.236	-0.157	-1.338	-1.258	>1 peptide	FBgn0019985	mGluR	2	0	receptor	No	No		PC	Y	Y	10	GRM3,	GRM3(align_length=884, similarity=0.652715);	9	GRM3,	9	GRM3,
847	847.1	14-3-3 protein epsilon	P92177	P92177	P92177|P92177-2|P92177-1|D3DMY5|P92177-4	2	29.51	29.51|29.51|29.51|29.51|29.51	-0.677	1.976	-0.643	1.608	-0.212	-0.316	-0.98	-0.9	>1 peptide	FBgn0020238	14-3-3epsilon	2	0	binding protein	Yes (sourse count:5)	Yes (sourse count:5)	FlyBlood				12	YWHAE,	YWHAE(align_length=262, similarity=0.90458);	10	YWHAE,	11	YWHAE,
863	863.1	SD10629p	Q7K0G4	Q7K0G4	Q7K0G4|F0JAK5	2	28.89	28.89|13.91	0.26	0.343	0.925	1.008	-0.453	-0.272	-1.123	-0.942	>1 peptide	FBgn0020767	Spred	2	0	binding protein	No	No					10	SPRED2,	SPRED2(align_length=465, similarity=0.455914);	8	SPRED2,	9	SPRED2,
1208	1208.1	RH74014p (Fragment)	E4NKK2	E4NKK2	E4NKK2|D2NUI8|D3DMY1|Q8SY70|Q8SY19|O97471	2	16.82	16.82|16.82|16.82|16.82|16.82|16.82	0.65	0.443	0.937	0.632	-0.136	-0.079	-0.835	-0.777	>1 peptide	FBgn0025814	Mgstl	2	0	enzyme	No	No			Y	Y	10	MGST1,	MGST1(align_length=149, similarity=0.61745);	9	MGST1,	10	MGST1,
1258	1258.1	Innexin inx2	Q9V427	Q9V427	Q9V427	2	15.62	15.62	-0.098	0.67	0.374	1.141	0.192	-0.467	-1.295	-1.954	>1 peptide	FBgn0027108	Inx2	2	0	transporter	not conserved	not conserved				Y
542	542.1	V-type proton ATPase subunit d 1	Q9W4P5	Q9W4P5	Q9W4P5	4	49.92	49.92	0.446	0.547	0.411	0.541	-0.078	-0.404	-0.974	-1.436	>1 peptide	FBgn0028665	VhaAC39-1	2	0	enzyme	No	No					10	ATP6V0D1,	ATP6V0D1(align_length=343, similarity=0.918367);	8	ATP6V0D1,	9	ATP6V0D1,
1031	1031.1	FI19437p1 (Fragment)	H5V8A3	H5V8A3	H5V8A3|Q961G3|Q9VLZ7|Q8SZ48|Q9W011	2	22.52	22.52|22.52|22.52|6.74|6.74	0.475	0.633	-0.24	-0.082	0.507	0.275	-1.467	-1.7	>1 peptide	FBgn0031925	Cyp4d21	2	0	redox	No	No		PC	Y		4	CYP4V2,	CYP4V2(align_length=496, similarity=0.548387);	2	CYP4F12,CYP4V2,CYP4X1,CYP4F2,CYP4F11,CYP4B1,CYP4A11,CYP4A22,	3	CYP4V2,
462	462.1	CG10664, isoform A	Q9VIQ8	Q9VIQ8	Q9VIQ8	4	61.17	61.17	-0.283	-0.546	0.995	0.709	0.077	-0.052	-0.685	-0.939	>1 peptide	FBgn0032833	COX4	2	0	redox	No	No				Y	9	COX4I1,	COX4I1(align_length=171, similarity=0.491228);	8	COX4I1,	9	COX4I1,
63	63.2	Glycoprotein 93	Q9VAY2	Q9VAY2	Q9VAY2|Q1RKX0	21	268.23	268.23|96.11	0.479	0.515	0.072	0.255	-0.074	-0.047	-1.42	-1.713	>1 peptide	FBgn0039562	Gp93	2	0	chaperone system	Yes (sourse count:4)	Yes (sourse count:3)		PC	Y		10	HSP90B1,	HSP90B1(align_length=808, similarity=0.766089);	10	HSP90B1,	11	HSP90B1,
743	743.1	Protein disulphide isomerase isoform/multifunctional endoplasmic reticulum luminal polypeptide (D-ERp60)	Q9TWZ1	Q9TWZ1	Q9TWZ1|Q3YMU0|Q95T75	3	34.5	34.5|34.5|13.08	0.195	0.681	0.284	0.769	0.185	0.086	-1.129	-1.428	>1 peptide	FBgn0033663	ERp60	2	0	chaperone system	Yes (sourse count:5)	Yes (sourse count:7)		PC	Y		12	PDIA3,	PDIA3(align_length=503, similarity=0.638171);	10	PDIA3,	11	PDIA3,
1050	1050.1	CG9812, isoform B	Q7KVI9	Q7KVI9	Q7KVI9|Q8SX04|Q9W1Q4|D1Z393	2	21.7	21.7|21.7|17.01|17.01	-0.648	0.763	-0.545	0.866	-1.979	-1.902	-2.963	-2.886	>1 peptide	FBgn0034860	CG9812	2	0	unknown	No	No	FlyBlood		Y							1	NUPL2,LENG9,
517	517.1	CG4769	Q9VRL0	Q9VRL0	Q9VRL0	3	53.27	53.27	-0.183	-0.058	0.79	0.915	-0.269	-0.336	-1.805	-1.873	>1 peptide	FBgn0035600	Cyt-c1	2	0	redox	No	No					11	CYC1,	CYC1(align_length=255, similarity=0.741176);	9	CYC1,	10	CYC1,
1165	1165.1	Probable phosphomannomutase	Q9VTZ6	Q9VTZ6	Q9VTZ6	2	17.95	17.95	-0.02	0.715	0.657	1.392	0.296	0.363	-0.595	-0.528	>1 peptide	FBgn0036300	CG10688	2	0	enzyme	No	No					12	PMM2,	PMM2(align_length=236, similarity=0.754237);	10	PMM2,	11	PMM2,
1346	1346.1	CG11999	Q9VNA3	Q9VNA3	Q9VNA3	2	14.4	14.4	0.493	0.464	0.704	0.676	0.311	0.207	-0.837	-0.941	>1 peptide	FBgn0037312	CG11999	2	0	binding protein	Yes (sourse count:1)	No		PC	Y		11	SDF2,	SDF2(align_length=235, similarity=0.621277);	10	SDF2,	11	SDF2,
1265	1265.1	Fondue, isoform B	Q9VIX7	Q9VIX7	Q9VIX7|Q8INW9	1	15.55	15.55|15.55	0.654	0.764	0.342	0.452	-0.109	-0.21	-1.381	-1.482	1 peptide	FBgn0032773	fon	2	0	binding protein	not conserved	not conserved	FlyBlood		Y
1676	1676.1	CG9318	Q9VIK1	Q9VIK1	Q9VIK1	1	10.08	10.08	0.958	1.013	0.408	0.463	-0.123	-0.311	-1.421	-1.61	1 peptide	FBgn0032880	TM9SF2	2	0	receptor	No	No			Y	Y	9	TM9SF2,	TM9SF2(align_length=674, similarity=0.792285);	7	TM9SF2,	8	TM9SF2,
1154	1154.1	Flavin-containing monooxygenase 2	Q7K3U4	Q7K3U4	Q7K3U4|Q95V23	1	18.17	18.17|18.17	0.894	0.832	0.221	0.159	-0.101	-0.097	-0.626	-0.622	1 peptide	FBgn0033079	Fmo-2	2	0	redox	Yes (sourse count:1)	No		NC			4	FMO5,FMO2,	FMO5(align_length=486, similarity=0.44856);FMO2(align_length=479, similarity=0.446764);	4	FMO2,FMO5,	4	FMO2,FMO5,
1211	1211.1	Enigma	Q5U117	Q5U117	Q5U117	2	16.76	16.76	0.632	0.23	1.001	0.599	0.497	0.025	-0.528	-1	>1 peptide	FBgn0086712	Egm	2	0	redox	No	No		PC			3	ACAD9,	ACAD9(align_length=646, similarity=0.444272);	2	ACAD9,	3	ACAD9,
233	233.1	Isoform B of Probable citrate synthase, mitochondrial	Q9W401-2	Q9W401	Q9W401-2|C6TP50|Q9W401|Q8T9J9	10	125.99	125.99|125.99|125.99|73.89	-0.882	-0.685	1.641	1.9	0.006	-0.046	-1.09	-1.349	>1 peptide	FBgn0261955	kdn	2	0	enzyme	Yes (sourse count:3)	Yes (sourse count:3)	FlyBlood	PC			9	CS,	CS(align_length=438, similarity=0.842466);	9	CS,	10	CS,
278	278.1	Serine protease inhibitor 4, isoform B	Q7K8Y5	Q7K8Y5	Q7K8Y5|Q9U1I5|Q7K8Y3|Q8T0M5|Q8MM49|Q8MPN8|Q8MPN7|Q8MM39|Q8MPN6|Q8MPN5	8	103.79	103.79|103.79|103.79|91.74|91.74|91.74|91.74|91.74|91.74|91.74	0.703	1.19	-0.051	0.538	0.04	-0.016	-1.24	-1.261	>1 peptide	FBgn0265137	Spn42Da	2	0	protease inhibitor	Yes (sourse count:5)	Yes (sourse count:4)	FlyBlood	PC	Y		7	SERPINI1,	SERPINI1(align_length=388, similarity=0.559278);	6	SERPINI1,	7	SERPINI1,
2004	2004.1	Receptor mediated endocytosis 8	A1Z7S0	A1Z7S0	A1Z7S0|C7LAD8	1	5.63	5.63|5.63	1.372	1.706	-0.623	-0.289	0.289	-0.77	-2.944	-4.003	1 peptide	FBgn0015477	Rme-8	2	0	binding protein	No	No	FlyBlood				10	DNAJC13,	DNAJC13(align_length=2441, similarity=0.639082);	9	DNAJC13,	10	DNAJC13,
1485	1485.1	CG3662, isoform A	Q9VPT9	Q9VPT9	Q9VPT9|Q8T0C2|Q2PDW1	1	12.5	12.5|12.5|12.5	0.577	0.651	0.59	0.663	0.259	0.176	-0.699	-0.783	1 peptide	FBgn0031285	CG3662	2	0	unknown	Yes (sourse count:1)	Yes (sourse count:1)	FlyBlood	PC	Y	Y	7	ITM2A,ITM2C,ITM2B,	ITM2A(align_length=239, similarity=0.456067);ITM2C(align_length=242, similarity=0.38843);ITM2B(align_length=260, similarity=0.442308);	5	ITM2C,ITM2A,ITM2B,	6	ITM2B,ITM2A,ITM2C,
2011	2011.1	CG15440	Q8SXG7	Q8SXG7	Q8SXG7	1	5.52	5.52	0.73	1.048	-0.25	0.068	-0.247	-0.468	-1.419	-1.64	1 peptide	FBgn0031607	CG15440	2	0	binding protein	No	No					10	TRNAU1AP,	TRNAU1AP(align_length=324, similarity=0.515432);	9	TRNAU1AP,	9	TRNAU1AP,
1799	1799.1	RE35747p	Q8IGS9	Q8IGS9	Q8IGS9|Q9VKW8	1	8.56	8.56|8.56	0.616	0.601	0.515	0.5	0.078	-0.181	-0.879	-1.139	1 peptide	FBgn0032240	CG17768	2	0	binding protein	No	Yes (sourse count:1)					8	LSM4,	LSM4(align_length=155, similarity=0.696774);	6	LSM4,	7	LSM4,
1232	1232.1	MIP04528p	Q9VT04	Q9VT04	Q9VT04	1	16.23	16.23	0.512	0.902	-0.013	0.377	0.258	0.014	-1.444	-1.688	1 peptide	FBgn0036007	path	2	0	transporter	No	No				Y	5	SLC36A1,SLC36A2,SLC36A3,	SLC36A1(align_length=424, similarity=0.537736);SLC36A2(align_length=475, similarity=0.498947);SLC36A3(align_length=477, similarity=0.490566);	3	SLC36A3,SLC36A4,SLC36A1,SLC36A2,	3	SLC36A4,SLC36A2,SLC36A1,SLC36A3,
1748	1748.1	WD repeat-containing protein 26 homolog	Q7K0L4	Q7K0L4	Q7K0L4	1	9.31	9.31	0.773	0.952	0.445	0.624	-0.084	-0.135	-1.378	-1.43	1 peptide	FBgn0037094	CG7611	2	0	binding protein	No	No	FlyBlood				9	WDR26,	WDR26(align_length=676, similarity=0.643491);	8	WDR26,	9	WDR26,
1584	1584.1	AT14148p	Q9VN86	Q9VN86	Q9VN86	1	11.17	11.17	0.175	0.426	1.192	1.444	0.209	0.373	-1.086	-0.922	1 peptide	FBgn0037298	CG2604	2	0	unknown	No	No		NC		Y	12	SCCPDH,	SCCPDH(align_length=436, similarity=0.58945);	10	SCCPDH,	11	SCCPDH,
1697	1697.1	CG12171	Q9VNF3	Q9VNF3	Q9VNF3	1	9.86	9.86	0.822	1.384	0.124	0.686	0.27	-0.018	-0.964	-1.252	1 peptide	FBgn0037354	CG12171	2	0	redox	No	No		NC			3	CBR4,HSD17B14,HSD17B8,	CBR4(align_length=257, similarity=0.48249);HSD17B14(align_length=251, similarity=0.533865);HSD17B8(align_length=259, similarity=0.494208);	2	CBR4,HSD17B14,HSD17B8,	2	HSD17B8,HSD17B14,CBR4,
1978	1978.1	Serine protease 7, isoform A	Q9V3Z2	Q9V3Z2	Q9V3Z2|Q6BD09|Q9I7L2	1	5.98	5.98|5.98|5.98	0.45	0.776	0.027	0.354	-0.447	-0.343	-1.939	-1.835	1 peptide	FBgn0037515	Sp7	2	0	peptidase	No	No	FlyBlood	NC	Y	Y						1	F12,HGFAC,
1669	1669.1	CG2767, isoform B	B7Z0V3	B7Z0V3	B7Z0V3|Q9VHX4	1	10.13	10.13|10.13	-0.312	-0.058	1.712	1.966	-1.097	-1.121	-1.904	-1.928	1 peptide	FBgn0037537	CG2767	2	0	redox	Yes (sourse count:3)	Yes (sourse count:2)	FlyBlood				4	AKR1A1,	AKR1A1(align_length=325, similarity=0.618462);	3	AKR1A1,	3	AKR1B1,AKR1A1,
1930	1930.1	Mitochondrial ribosomal protein S11	Q9VEN6	Q9VEN6	Q9VEN6	1	6.59	6.59	1.165	1.467	0.108	0.41	0.005	0.102	-1.124	-1.027	1 peptide	FBgn0038474	mRpS11	2	0	ribosome	No	No			Y		9	MRPS11,	MRPS11(align_length=202, similarity=0.524752);	7	MRPS11,	8	MRPS11,
1813	1813.1	CG14329	Q9VEI2	Q9VEI2	Q9VEI2|Q7JZZ4	1	8.38	8.38|8.38	0.121	1.221	-0.139	0.962	-1.538	-1.724	-3.291	-3.478	1 peptide	FBgn0038525	CG14329	2	0	unknown	not conserved	not conserved			Y
1718	1718.1	CG18012	Q9VEE9	Q9VEE9	Q9VEE9	1	9.62	9.62	0.748	0.76	-0.541	-0.529	-0.741	-1.096	-5.048	-5.403	1 peptide	FBgn0038552	CG18012	2	0	enzyme	No	No					9	ALG1,	ALG1(align_length=440, similarity=0.640909);	8	ALG1,	9	ALG1,
1958	1958.1	Calsyntenin-1, isoform C	L0MQ08	L0MQ08	L0MQ08|Q9V498	1	6.2	6.2|6.2	0.984	1.102	0.055	0.174	-0.007	-0.083	-1.727	-1.803	1 peptide	FBgn0039928	Cals	2	0	receptor	Yes (sourse count:3)	Yes (sourse count:3)	FlyBlood	PC	Y	Y	11	CLSTN2,	CLSTN2(align_length=1013, similarity=0.492596);	9	CLSTN2,	10	CLSTN2,
1857	1857.1	Diacylglycerol kinase 1	Q01583	Q01583	Q01583|Q01583-1|Q01583-2|Q01583-3	1	7.58	7.58|7.58|7.58|7.58	0.79	1.225	-0.734	-0.299	-0.07	-0.772	-2.348	-3.05	1 peptide	FBgn0085390	Dgk	2	0	kinase	No	No			Y		11	DGKB,	DGKB(align_length=1270, similarity=0.449606);	9	DGKB,	10	DGKB,
1397	1397.1	MIP30509p1	G4LU41	G4LU41	G4LU41|Q9VHK2	1	13.61	13.61|13.61	-0.813	1.305	-0.422	1.696	-0.321	0.092	-1.52	-1.107	1 peptide	FBgn0262614	Pyd	2	0	binding protein	Yes (sourse count:1)	No					8	TJP1,TJP2,	TJP1(align_length=2359, similarity=0.276812);TJP2(align_length=1316, similarity=0.261398);	7	TJP1,TJP2,	8	TJP1,TJP2,
1798	1798.1	cAMP-dependent protein kinase type II regulatory subunit	P81900	P81900	P81900	1	8.56	8.56	0.608	1.188	0.022	0.602	0.274	0.009	-1.881	-2.146	1 peptide	FBgn0022382	Pka-R2	2	0	kinase	No	No					11	PRKAR2A,	PRKAR2A(align_length=393, similarity=0.661578);	9	PRKAR2A,	10	PRKAR2A,
1842	1842.1	MIP15314p	D2NUG2	D2NUG2	D2NUG2|Q9XYZ9	1	7.85	7.85|7.85	-0.069	0.081	0.991	1.141	0.307	0.18	-1.02	-1.146	1 peptide	FBgn0027590	GstE12	2	0	enzyme	No	No	FlyBlood				1	GSTT1,VARS,MARS,GSTT2,EEF1G,EEF1E1,GSTT2B,	GSTT1(align_length=229, similarity=0.484716);VARS(align_length=192, similarity=0.348958);MARS(align_length=207, similarity=0.342995);GSTT2(align_length=211, similarity=0.488152);EEF1G(align_length=187, similarity=0.42246);EEF1E1(align_length=189, similarity=0.349206);GSTT2B(align_length=211, similarity=0.49763);	1	GSTA4,GSTA1,GSTA2,GSTA3,	1	GSTA1,GSTA2,GSTA3,GSTA4,GSTZ1,GDAP1,GDAP1L1,
1701	1701.1	Annexin	E8NH50	E8NH50	E8NH50|E1JJR8|P22465|Q7KWG4|Q7KWG7|D5AEP6|Q7KWG2	1	9.83	9.83|9.83|9.83|9.83|9.83|9.83|9.83	-0.425	-0.357	1.767	1.835	0.163	-0.289	-1.381	-1.833	1 peptide	FBgn0000084	AnxB10	2	0	binding protein	Yes (sourse count:5)	Yes (sourse count:7)	FlyBlood	NC			4	ANXA13,ANXA5,ANXA8,ANXA8L1,	ANXA13(align_length=316, similarity=0.648734);ANXA5(align_length=312, similarity=0.63141);ANXA8(align_length=313, similarity=0.664537);ANXA8L1(align_length=313, similarity=0.661342);	4	ANXA10,ANXA8L1,ANXA6,	5	ANXA8L1,
1699	1699.1	CG31731, isoform B	Q0E8Q7	Q0E8Q7	Q0E8Q7|Q7KTA8	1	9.84	9.84|9.84	1.424	1.345	0.647	0.568	0.351	0.292	-0.848	-0.907	1 peptide	FBgn0028539	CG31731	2	0	transporter	No	No		NC	Y	Y	3	ABCA2,	ABCA2(align_length=2064, similarity=0.392926);	2	ABCA13,ABCA7,ABCA2,ABCA12,ABCA1,ABCA4,	2	ABCA1,ABCA2,ABCA4,ABCA7,ABCA12,ABCA13,
1714	1714.1	CG5036	Q8T017	Q8T017	Q8T017|O96842	1	9.66	9.66|9.66	-0.506	0.952	-0.652	0.806	-0.429	-0.316	-1.528	-1.414	1 peptide	FBgn0028743	Dhit	2	0	binding protein	No	No		PC			9	RGS17,	RGS17(align_length=209, similarity=0.746412);	7	RGS17,	7	RGS20,RGS17,
1091	1091.1	CG12576, isoform A	Q9VR57	Q9VR57	Q9VR57|Q8IQ25	1	20.42	20.42|20.42	0.258	0.175	0.913	0.83	-0.043	-0.214	-0.735	-0.906	1 peptide	FBgn0031190	CG12576	2	0	unknown	not conserved	not conserved		PC	Y	Y
894	894.1	Aspartyl beta-hydroxylase variant 1	Q9GQ82	Q9GQ82	Q9GQ82|D1Z397|Q7KHE2	3	27.47	27.47|27.47|27.47	-0.23	0.077	0.256	0.86	3.736	3.434	3.584	3.548	>1 peptide	FBgn0034075	Asph	1	4	enzyme	Yes (sourse count:1)	No				Y	7	ASPH,	ASPH(align_length=1032, similarity=0.426357);	6	ASPH,	7	ASPH,
554	554.1	CG42354, isoform A	Q8IR21	Q8IR21	Q8IR21	3	48.79	48.79	-0.1	0.291	0.204	0.787	3.288	2.236	2.588	1.537	>1 peptide	FBgn0259700	CG42354	1	4	unknown	not conserved	not conserved
958	958.1	Phosphoribosylformylglycinamidine synthase	P35421	P35421	P35421	2	25.01	25.01	-0.104	0.569	-0.724	-0.05	0.966	1.049	-0.82	-0.737	>1 peptide	FBgn0000052	ade2	1	2	enzyme	No	No		PC			11	PFAS,	PFAS(align_length=1377, similarity=0.646333);	10	PFAS,	11	PFAS,
1238	1238.1	Dihydropteridine reductase	Q9VSU6	Q9VSU6	Q9VSU6	2	16.1	16.1	0.879	0.361	0.181	-0.337	2.398	-0.066	0.034	-2.431	>1 peptide	FBgn0035964	Dhpr	1	2	redox	Yes (sourse count:1)	Yes (sourse count:1)	FlyBlood				12	QDPR,	QDPR(align_length=233, similarity=0.755365);	10	QDPR,	11	QDPR,
1828	1828.1	CG9752	Q9W2I2	Q9W2I2	Q9W2I2	1	8.17	8.17	0.184	0.589	-0.255	0.15	1.06	0.982	-0.904	-0.982	1 peptide	FBgn0034614	CG9752	1	2	unknown	No	No					10	C9orf64,	C9orf64(align_length=343, similarity=0.650146);	9	C9orf64,	10	C9orf64,
1730	1730.1	9 kD basic protein	O77134	O77134	O77134	1	9.51	9.51	0.154	-1.079	1.6	0.368	-0.203	0.044	0.101	0.348	1 peptide	FBgn0038224	ATPsynE	1	2	enzyme	No	No			Y		10	ATP5I,	ATP5I(align_length=69, similarity=0.608696);	7	ATP5I,	8	ATP5I,
2016	2016.1	Transient receptor potential cation channel trpm	A8DYE2	A8DYE2	A8DYE2|B7YZH4|B7YZH3|A8DYE2-4|A8DYE2-2|A8DYE2-3	1	5.45	5.45|5.45|5.45|5.45|5.45|5.45	-0.083	0.597	-0.384	0.295	0.809	-0.151	0.241	-0.719	1 peptide	FBgn0265194	Trpm	1	2	transporter	No	No		PC		Y	11	TRPM3,	TRPM3(align_length=1823, similarity=0.548546);	9	TRPM3,	10	TRPM3,
1367	1367.1	Esterase-6	P08171	P08171	P08171|Q15E02|Q15DL3|Q15DG9|Q15EA4|Q15DG6|Q15DH8|Q15DR8|Q15DJ7|Q15DR1|Q15DQ2|Q15DQ6|Q15DQ3	1	14.1	14.1|14.1|14.1|14.1|14.1|14.1|14.1|14.1|14.1|14.1|14.1|14.1|14.1	-0.049	0.813	-0.594	0.268	0.878	-0.38	-0.755	-2.014	1 peptide	FBgn0000592	Est-6	1	1	enzyme	No	No	FlyBlood	PC	Y		1	NLGN1,NLGN4X,NLGN4Y,NLGN3,NLGN2,CES4A,CES3,CES2,CEL,CES1,CES5A,	NLGN1(align_length=581, similarity=0.404475);NLGN4X(align_length=565, similarity=0.419469);NLGN4Y(align_length=565, similarity=0.417699);NLGN3(align_length=549, similarity=0.397086);NLGN2(align_length=505, similarity=0.405941);CES4A(align_length=591, similarity=0.424704);CES3(align_length=544, similarity=0.417279);CES2(align_length=552, similarity=0.431159);CEL(align_length=545, similarity=0.4568…			1	CEL,NLGN4Y,NLGN1,NLGN3,NLGN4X,NLGN2,
1713	1713.1	Transcription factor	Q24156	Q24156	Q24156|Q9VUE5	1	9.67	9.67|9.67	-0.062	0.962	-0.49	0.534	-0.167	0.437	-0.247	0.357	1 peptide	FBgn0003459	stwl	1	1	binding protein	not conserved	not conserved
427	427.1	LD22358p (Fragment)	Q6NP18	Q6NP18	Q6NP18|A1Z6H7|Q9GPI0	6	65.96	65.96|65.96|65.96	0.117	0.726	-0.361	0.165	0.929	0.594	-1.361	-1.587	>1 peptide	FBgn0266580	Gp210	1	1	transporter	No	No			Y	Y	12	NUP210,	NUP210(align_length=1982, similarity=0.431887);	10	NUP210,	11	NUP210,
1977	1977.1	CG8478, isoform D	E1JIH4	E1JIH4	E1JIH4|Q9VH75|Q6NN19|Q961C3	1	5.99	5.99|5.99|5.99|5.99	-0.504	0.64	-0.8	0.345	0.033	0.288	-0.1	0.154	1 peptide	FBgn0037746	CG8478	1	1	binding protein	No	No					1	ZNF805,ZNF526,ZNF569,ZNF652,ZNF689,ZNF729,ZNF764,ZNF785,ZNF594,ZNF84,ZNF845,ZNF850,ZNF91,ZNF99,ZNF497,ZNF771,ZNF208,ZBTB34,ZBTB37,ZBTB47,ZFP92,ZNF107,ZNF48,ZNF184,ZNF264,ZNF282,ZNF324,ZNF665,ZNF324B,ZBTB1,ZNF347,ZNF354B,ZNF473,ZNF160,	ZNF805(align_length=200, similarity=0.27);ZNF526(align_length=224, similarity=0.290179);ZNF569(align_length=238, similarity=0.327731);ZNF652(align_length=449, similarity=0.336303);ZNF689(align_length=408, similarity=0.296569);ZNF729(align_length=287, similarity=0.33101);ZNF764(align_length=211, similarity=0.303318);ZNF785(align_length=126, similarity=0.428571);ZNF594(align_length=585, similarity=…	1	ZNF354B,	1	ZNF354B,
814	814.1	Cytochrome b5-related protein	P19967	P19967	P19967	2	31.01	31.01	-0.113	0.498	0.021	0.907	0.647	0.69	-0.888	-0.856	>1 peptide	FBgn0000406	Cyt-b5-r	1	0	redox	No	No		NC		Y	2	FADS1,FADS2,FADS3,	FADS1(align_length=472, similarity=0.372881);FADS2(align_length=479, similarity=0.356994);FADS3(align_length=373, similarity=0.364611);	1	FADS1,FADS2,FADS2P1,FADS3,	1	FADS1,FADS3,FADS2,FADS2P1,
66	66.1	Glyceraldehyde-3-phosphate dehydrogenase 1	P07486	P07486	P07486	22	301.17	301.17	0.387	0.586	0.137	0.12	0.619	0.555	-0.014	-0.168	>1 peptide	FBgn0001091	Gapdh1	1	0	enzyme	Yes (sourse count:6)	Yes (sourse count:4)	FlyBlood	PC			10	GAPDH,	GAPDH(align_length=331, similarity=0.870091);	9	GAPDH,	9	GAPDH,
947	947.1	Heat shock protein 22	P02515	P02515	P02515	2	25.44	25.44	-0.259	0.715	0.011	0.602	0.34	0.542	-0.288	-0.086	>1 peptide	FBgn0001223	Hsp22	1	0	chaperone system	Yes (sourse count:2)	No					4	HSPB8,	HSPB8(align_length=136, similarity=0.477941);	3	HSPB8,HSPB3,	3	HSPB3,HSPB8,
388	388.1	Isoform Short of Protein kinase C, brain isozyme	P05130-2	P05130	P05130-2|P05130|A8DYG9|D3DMK5	6	74.15	74.15|62.77|62.77|62.77	-0.418	1.256	-0.736	0.123	-0.428	-0.185	-2.552	-2.481	>1 peptide	FBgn0003091	Pkc53E	1	0	kinase	No	No					12	PRKCA,	PRKCA(align_length=654, similarity=0.824159);	10	PRKCA,	11	PRKCA,
627	627.1	Tyrosine 3-monooxygenase	P18459	P18459	P18459|P18459-2	4	43.35	43.35|43.35	-0.349	0.579	-0.392	0.616	-0.361	-0.556	-2.239	-2.233	>1 peptide	FBgn0005626	ple	1	0	enzyme	No	No					12	TH,	TH(align_length=497, similarity=0.651911);	9	TH,	10	TH,
1171	1171.1	ADP-ribosylation factor 1	P61209	P61209	P61209	2	17.81	17.81	-0.576	0.802	-1.899	-0.357	0.754	0.521	-3.103	-3.336	>1 peptide	FBgn0010348	Arf79F	1	0	enzyme	Yes (sourse count:2)	No					9	ARF1,	ARF1(align_length=128, similarity=0.992188);	8	ARF1,	9	ARF1,
106	106.1	GH22814p (Fragment)	Q4QPQ0	Q4QPQ0	Q4QPQ0|A9J7N9|Q9VLC5|B0F5B7|B0F584|B0F5A6|B0F586|B0F585|B0F5B1|B0F590|B0F597|B0F5B3|B0F593|B0F5B2|B0F5A7|E8NH42	16	225.8	225.8|225.8|225.8|120.37|120.37|120.37|120.37|120.37|77.11|77.11|77.11|77.11|77.11|77.11|34.71|29.23	0.339	0.655	0.056	0.431	0.712	0.778	-0.42	-0.382	>1 peptide	FBgn0012036	Aldh	1	0	enzyme	Yes (sourse count:3)	Yes (sourse count:1)		PC			12	ALDH2,	ALDH2(align_length=522, similarity=0.816092);	10	ALDH2,	11	ALDH2,
1678	1678.1	Nucleoplasmin-like protein	Q27415	Q27415	Q27415|Q27415-2	2	10	10|10	0.089	0.857	-0.505	0.264	-0.131	-0.427	-0.939	-1.235	>1 peptide	FBgn0016685	Nlp	1	0	binding protein	Yes (sourse count:2)	Yes (sourse count:3)					6	NPM3,	NPM3(align_length=126, similarity=0.507937);	5	NPM3,	6	NPM3,
857	857.1	Multiple inositol polyphosphate phosphatase 2	O96420	O96420	O96420|Q9W438	2	29.17	29.17|29.17	0.376	0.655	-0.198	0.077	-0.136	-0.223	-1.466	-1.625	>1 peptide	FBgn0026060	Mipp2	1	0	phosphatase	Yes (sourse count:2)	No		PC	Y		9	MINPP1,	MINPP1(align_length=490, similarity=0.440816);	8	MINPP1,	9	MINPP1,
549	549.1	Nidogen/entactin, isoform B	A1Z876	A1Z876	A1Z876|A1Z877|B7FNR1	5	49.24	49.24|49.24|49.24	0.622	0.472	0.515	0.685	-0.544	-0.554	-1.423	-1.327	>1 peptide	FBgn0026403	Ndg	1	0	binding protein	Yes (sourse count:3)	Yes (sourse count:9)		PC	Y		10	NID1,	NID1(align_length=1507, similarity=0.375581);	8	NID1,	9	NID1,
474	474.1	Excitatory amino acid transporter 1, isoform A	O77062	O77062	O77062|Q5BIC0	4	59.75	59.75|59.75	-0.014	0.635	-0.12	0.465	0.154	0.366	-1.589	-1.448	>1 peptide	FBgn0026439	Eaat1	1	0	transporter	No	No		PC		Y	9	SLC1A3,	SLC1A3(align_length=505, similarity=0.633663);	5	SLC1A5,SLC1A3,SLC1A4,	6	SLC1A3,SLC1A4,SLC1A5,
1276	1276.1	IP10737p (Fragment)	Q4V403	Q4V403	Q4V403|Q9Y112|Q4V3F7|Q4V3L7	2	15.29	15.29|15.29|15.29|15.29	-0.429	0.014	0.39	0.832	-0.542	-0.909	-1	-1.368	>1 peptide	FBgn0027552	CG10863	1	0	redox	Yes (sourse count:3)	Yes (sourse count:3)	FlyBlood	PC			5	AKR1B10,	AKR1B10(align_length=315, similarity=0.612698);	4	AKR1B10,	4	AKR1B10,
910	910.1	BcDNA.GH11322	Q9U4G1	Q9U4G1	Q9U4G1|C0PTX2	2	26.42	26.42|26.42	-0.455	0.557	-0.35	0.357	-0.06	-0.121	-1.405	-1.601	>1 peptide	FBgn0028482	bdl	1	0	receptor	No	No	FlyBlood		Y	Y	4	IGSF9,IGSF9B,	IGSF9(align_length=842, similarity=0.376485);IGSF9B(align_length=855, similarity=0.368421);	3	IGSF9,IGSF9B,	3	IGSF9B,IGSF9,
929	929.1	Vha100-2, isoform A	Q9VE75	Q9VE75	Q9VE75	2	26	26	0.42	0.513	0.606	0.694	-0.237	-0.463	-1.26	-1.364	>1 peptide	FBgn0028670	Vha100-2	1	0	enzyme	No	No		NC		Y	9	ATP6V0A4,	ATP6V0A4(align_length=859, similarity=0.684517);	6	ATP6V0A4,	7	ATP6V0A4,
1034	1034.1	Fragile X mental retardation syndrome-related protein 1	Q9NFU0	Q9NFU0	Q9NFU0|Q9NFU0-2|B3LF78|Q9NFU0-3|Q9NFU0-4|B3G0S3|B3G0T0|B3G0S8	2	22.4	22.4|22.4|22.4|22.4|22.4|12.72|12.72|12.72	0.24	0.515	0.407	0.443	-0.425	-0.517	-0.909	-1.063	>1 peptide	FBgn0028734	Fmr1	1	0	binding protein	No	No					10	FXR1,	FXR1(align_length=722, similarity=0.545706);	7	FMR1,FXR1,	8	FMR1,FXR1,
401	401.1	CG3446	Q9W402	Q9W402	Q9W402	5	71.65	71.65	0.318	0.524	0.425	0.521	0.044	0	-1.069	-1.007	>1 peptide	FBgn0029868	ND-B16.6	1	0	enzyme	No	No				Y	7	NDUFA13,	NDUFA13(align_length=150, similarity=0.52);	6	NDUFA13,	7	NDUFA13,
803	803.1	CG4239, isoform A	Q9VXG9	Q9VXG9	Q9VXG9|F6J147|F6J144	2	31.5	31.5|13.54|13.54	0.271	0.961	-0.549	0.141	0.146	-0.49	-1.267	-1.903	>1 peptide	FBgn0030745	CG4239	1	0	transporter	No	No				Y	10	TMEM38A,	TMEM38A(align_length=245, similarity=0.57551);	8	TMEM38A,	9	TMEM38A,
700	700.1	CG5958	Q9VM12	Q9VM12	Q9VM12|Q8SYZ8	4	38.06	38.06|38.06	-0.296	0.665	-0.297	0.549	0.127	0.266	-0.655	-0.529	>1 peptide	FBgn0031913	CG5958	1	0	binding protein	No	No	FlyBlood				3	RLBP1,TTPAL,	RLBP1(align_length=261, similarity=0.536398);TTPAL(align_length=282, similarity=0.524823);	2	RLBP1,	2	RLBP1,
1107	1107.1	CG6055	Q9VM07	Q9VM07	Q9VM07	2	19.67	19.67	-0.008	0.735	-0.533	0.21	-1.464	-1.417	-2.496	-2.449	>1 peptide	FBgn0031918	CG6055	1	0	unknown	not conserved	not conserved			Y		1	CLEC3B,SELL,	CLEC3B(align_length=134, similarity=0.395522);SELL(align_length=163, similarity=0.392638);
1056	1056.1	MIP13910p (Fragment)	C9QP20	C9QP20	C9QP20|Q9VIU7	2	21.53	21.53|21.53	-0.475	0.916	-2.032	-0.634	0.278	-0.013	-2.305	-2.745	>1 peptide	FBgn0032799	CG10166	1	0	enzyme	No	No					10	DPM1,	DPM1(align_length=271, similarity=0.774908);	9	DPM1,	10	DPM1,
553	553.1	RE62581p	Q9V9M7	Q9V9M7	Q9V9M7	3	48.92	48.92	0.032	0.52	-0.145	0.354	0.086	-0.071	-0.612	-0.674	>1 peptide	FBgn0032987	RpL21	1	0	ribosome	No	No					11	RPL21,	RPL21(align_length=160, similarity=0.86875);	9	RPL21,	10	RPL21,
976	976.1	Protein unc-80 homolog	Q9VB11	Q9VB11	Q9VB11	2	24.41	24.41	-0.482	1.391	-1.44	0.433	-0.164	-0.326	-1.339	-1.501	>1 peptide	FBgn0039536	unc80	1	0	transporter	No	No					11	UNC80,	UNC80(align_length=3695, similarity=0.454668);	9	UNC80,	10	UNC80,
621	621.1	GH14803p	Q9VV36	Q9VV36	Q9VV36|Q9N2Q4|Q8SYA5	3	43.86	43.86|43.86|43.86	0.395	0.636	0.075	0.221	-0.86	-1.225	-1.423	-1.817	>1 peptide	FBgn0040074	retinin	1	0	unknown	not conserved	not conserved		PC	Y		1	TMEM38A,TMEM38B,	TMEM38A(align_length=40, similarity=0.4);TMEM38B(align_length=77, similarity=0.467532);
1948	1948.1	Glutamate decarboxylase	P20228	P20228	P20228	1	6.35	6.35	-0.916	0.568	-2.823	-1.339	-0.385	-0.645	-1.595	-1.856	1 peptide	FBgn0004516	Gad1	1	0	enzyme	No	No					10	GAD1,	GAD1(align_length=501, similarity=0.732535);	9	GAD1,	10	GAD1,
1478	1478.1	GDP dissociation inhibitor	Q24349	Q24349	Q24349|Q9VLB7	1	12.54	12.54|12.54	0.625	0.285	0.04	-0.3	-0.195	-0.221	-1.261	-1.287	1 peptide	FBgn0004868	Gdi	1	0	binding protein	Yes (sourse count:4)	Yes (sourse count:7)		PC			8	GDI1,	GDI1(align_length=448, similarity=0.821429);	9	GDI1,	10	GDI1,
1473	1473.1	Polyadenylate-binding protein 2	Q7KNF2	Q7KNF2	Q7KNF2	1	12.6	12.6	-0.366	0.512	-1.025	-0.147	-0.027	-0.274	-2.377	-2.624	1 peptide	FBgn0005648	Pabp2	1	0	binding protein	Yes (sourse count:1)	Yes (sourse count:1)					10	PABPN1,	PABPN1(align_length=218, similarity=0.715596);	9	PABPN1,	9	PABPN1,
1711	1711.1	Glutamate [NMDA] receptor subunit 1	Q24418	Q24418	Q24418	1	9.68	9.68	-0.607	0.465	-0.331	0.741	-0.65	-0.396	-1.533	-1.279	1 peptide	FBgn0010399	Nmdar1	1	0	receptor	No	No		PC	Y	Y	10	GRIN1,	GRIN1(align_length=954, similarity=0.647799);	8	GRIN1,	9	GRIN1,
1779	1779.1	MIP15714p	D2NUK4	D2NUK4	D2NUK4|P48608	1	8.77	8.77|8.77	0.369	0.549	-0.164	0.016	0.187	-0.394	-0.674	-1.255	1 peptide	FBgn0011202	dia	1	0	binding protein	Yes (sourse count:1)	No		NC			10	DIAPH2,	DIAPH2(align_length=1140, similarity=0.587719);	8	DIAPH2,	9	DIAPH2,
840	840.1	SD21944p	Q8MSQ2	Q8MSQ2	Q8MSQ2|A1ZAP1	3	29.89	29.89|29.89	-0.458	1.011	-1.254	0.225	-0.253	-0.377	-1.691	-1.744	>1 peptide	FBgn0034184	CG9646	1	0	unknown	No	No					5	KIAA0930,	KIAA0930(align_length=391, similarity=0.560102);	4	KIAA0930,	5	KIAA0930,
432	432.1	CG6370	Q7K110	Q7K110	Q7K110	5	65.56	65.56	0.425	0.871	-0.031	0.398	0.048	0.053	-1.034	-0.798	>1 peptide	FBgn0034277	OstDelta	1	0	enzyme	No	No			Y	Y	10	RPN2,	RPN2(align_length=671, similarity=0.493294);	9	RPN2,	10	RPN2,
1136	1136.1	CG5087	Q9VSS9	Q9VSS9	Q9VSS9	2	18.67	18.67	-0.636	0.548	-1.888	-0.788	0.537	0.054	-1.999	-2.489	>1 peptide	FBgn0035953	CG5087	1	0	enzyme	No	No					11	UBE3B,	UBE3B(align_length=1095, similarity=0.654795);	10	UBE3B,	11	UBE3B,
778	778.1	Autophagy-related protein 3	Q9VVS6	Q9VVS6	Q9VVS6	3	32.59	32.59	-0.419	0.543	-0.641	-0.05	0.165	-0.097	-0.862	-1.195	>1 peptide	FBgn0036813	Atg3	1	0	enzyme	No	No					10	ATG3,	ATG3(align_length=331, similarity=0.773414);	9	ATG3,	10	ATG3,
1490	1490.1	RE17611p	Q9VVU2	Q9VVU2	Q9VVU2	2	12.46	12.46	-0.198	0.52	-0.083	0.634	0.255	0.021	-0.4	-0.633	>1 peptide	FBgn0036825	RpL26	1	0	ribosome	Yes (sourse count:1)	No					10	RPL26,RPL26L1,	RPL26(align_length=147, similarity=0.863946);RPL26L1(align_length=147, similarity=0.857143);	8	RPL26,RPL26L1,	9	RPL26,RPL26L1,
371	371.1	CG7433, isoform A	Q9VW68	Q9VW68	Q9VW68|Q8MYV0	5	76.71	76.71|63.16	0.196	0.745	-0.381	0.2	0.186	0.023	-1.599	-1.863	>1 peptide	FBgn0036927	Gabat	1	0	enzyme	No	No		PC			11	ABAT,	ABAT(align_length=454, similarity=0.742291);	9	ABAT,	10	ABAT,
1820	1820.1	LD10773p	Q9VIJ9	Q9VIJ9	Q9VIJ9	1	8.33	8.33	0.113	-0.313	0.723	0.297	0.112	-0.714	-1.764	-2.591	1 peptide	FBgn0032882	Ns4	1	0	binding protein	No	No					10	GNL1,	GNL1(align_length=625, similarity=0.568);	9	GNL1,	10	GNL1,
1140	1140.1	CG1600, isoform C	Q961L4	Q961L4	Q961L4|G3LFG9|Q0E9G4|G3LFI2	1	18.61	18.61|18.61|18.61|18.61	-0.229	0.632	-0.811	0.05	-0.7	-1.072	-1.602	-1.974	1 peptide	FBgn0033188	Drat	1	0	redox	No	No					1	VAT1,VAT1L,TP53I3,RTN4IP1,CRYZL1,	VAT1(align_length=413, similarity=0.348668);VAT1L(align_length=351, similarity=0.378917);TP53I3(align_length=304, similarity=0.401316);RTN4IP1(align_length=323, similarity=0.386997);CRYZL1(align_length=302, similarity=0.347682);			1	SORD,TP53I3,
1766	1766.1	RH60941p	Q7JYV2	Q7JYV2	Q7JYV2	1	9.08	9.08	-0.234	0.653	-0.742	0.146	-0.303	-0.431	-1.249	-1.377	1 peptide	FBgn0033876	Syngr	1	0	binding protein	No	No				Y	10	SYNGR1,	SYNGR1(align_length=237, similarity=0.561181);	8	SYNGR1,	9	SYNGR1,
1371	1371.1	Probable cytochrome P450 12b2, mitochondrial	Q9V8M2	Q9V8M2	Q9V8M2	1	14.05	14.05	0.41	0.688	-0.142	0.136	-0.02	-0.147	-1.193	-1.321	1 peptide	FBgn0034387	Cyp12b2	1	0	redox	No	No					4	CYP24A1,CYP27B1,	CYP24A1(align_length=487, similarity=0.468172);CYP27B1(align_length=534, similarity=0.430712);	3	CYP24A1,CYP27B1,	3	CYP24A1,CYP27B1,
1445	1445.1	Endophilin B, isoform A	Q8SYD9	Q8SYD9	Q8SYD9|A8DYJ1|Q8IGU0|Q8T389|A8DYJ0|A4IJ71	1	12.95	12.95|12.95|12.95|12.95|12.95|12.95	-0.693	-0.321	0.452	0.823	-0.534	-0.686	-0.837	-0.989	1 peptide	FBgn0034433	EndoB	1	0	binding protein	No	No		NC			10	SH3GLB1,	SH3GLB1(align_length=412, similarity=0.604369);	9	SH3GLB1,	9	SH3GLB1,
662	662.1	Ribosome-releasing factor 2, mitochondrial	Q9VCX4	Q9VCX4	Q9VCX4|I1WYH6	4	40.37	40.37|40.37	0.355	1.309	0.313	0.523	0.025	0.094	-0.75	-0.91	>1 peptide	FBgn0051159	EF-G2	1	0	ribosome	No	No					10	GFM2,	GFM2(align_length=734, similarity=0.633515);	8	GFM2,	9	GFM2,
1499	1499.1	Rtnl1, isoform H	E1JHT6	E1JHT6	E1JHT6|Q9VMV9|Q6NP20|E1JHT9|Q7KTP4|Q9VMW1|Q9VMW4|Q9VMW2|C6TP45	2	12.35	12.35|12.35|12.35|12.35|12.35|12.35|12.35|12.35|7.69	-0.389	-0.474	0.798	0.586	0.007	0.202	-1.169	-1.035	>1 peptide	FBgn0053113	Rtnl1	1	0	transporter	Yes (sourse count:1)	Yes (sourse count:2)		PC		Y	8	RTN1,RTN4,	RTN1(align_length=582, similarity=0.460481);RTN4(align_length=788, similarity=0.411168);	5	RTN3,RTN4,	6	RTN3,RTN4,
1157	1157.1	Like-AP180, isoform D	E1JJ78	E1JJ78	E1JJ78|B7Z0U7|C1C3H4|Q9VI75	2	18.1	18.1|18.1|18.1|8.1	-0.23	0.235	0.472	0.938	-0.279	-0.205	-0.789	-0.714	>1 peptide	FBgn0086372	lap	1	0	binding protein	Yes (sourse count:1)	No		PC			11	PICALM,	PICALM(align_length=843, similarity=0.510083);	9	PICALM,	10	PICALM,
290	290.1	Prominin, isoform D	B7YZQ3	B7YZQ3	B7YZQ3|A0AVW1|Q8MLN9|Q06PM6	7	99.49	99.49|92.54|80.16|80.16	-0.28	0.536	-0.376	0.231	0.377	0.278	-0.7	-0.936	>1 peptide	FBgn0259210	prom	1	0	binding protein	No	No				Y	5	PROM1,PROM2,	PROM1(align_length=907, similarity=0.366042);PROM2(align_length=883, similarity=0.387316);	4	PROM1,PROM2,	4	PROM1,PROM2,
921	921.1	MIP05618p	C0HDP4	C0HDP4	C0HDP4|Q9I7M6	3	26.17	26.17|26.17	-0.605	0.527	-0.49	0.385	-0.196	-0.091	-1.17	-1.05	>1 peptide	FBgn0261089	Sytalpha	1	0	binding protein	No	No				Y	3	SYT10,SYT9,	SYT10(align_length=523, similarity=0.474187);SYT9(align_length=508, similarity=0.494094);	2	SYT17,	2	SYT17,SYT9,
908	908.1	Coronin	Q7JVY0	Q7JVY0	Q7JVY0	3	26.61	26.61	-0.393	-0.783	1.088	0.481	-0.273	-0.233	-1.152	-0.811	>1 peptide	FBgn0265935	coro	1	0	binding protein	Yes (sourse count:1)	No					12	CORO1C,	CORO1C(align_length=494, similarity=0.690283);	10	CORO1C,	11	CORO1C,
849	849.1	Protein Kr-h2	Q9V447	Q9V447	Q9V447	3	29.48	29.48	0.211	0.804	-0.672	-0.14	-0.183	-0.281	-2.003	-2.175	>1 peptide	FBgn0266449	Kr-h2	1	0	transporter	No	No				Y	8	TMEM33,	TMEM33(align_length=235, similarity=0.612766);	6	TMEM33,	7	TMEM33,
1837	1837.1	L(3)70Da	Q9Y090	Q9Y090	Q9Y090|Q9VUC7	1	8.05	8.05|8.05	0.374	0.734	-0.455	-0.096	-1.38	-1.871	-1.587	-2.078	1 peptide	FBgn0013563	Pex1	1	0	enzyme	No	No					8	PEX1,	PEX1(align_length=1065, similarity=0.473239);	7	PEX1,	8	PEX1,
1693	1693.1	ADP-ribosylation factor 3	P40946	P40946	P40946	1	9.9	9.9	-0.451	0.59	-1.531	-0.49	0.066	-0.489	-3.205	-3.76	1 peptide	FBgn0013750	Arf51F	1	0	enzyme	No	No		NC			12	ARF6,	ARF6(align_length=174, similarity=0.982759);	10	ARF6,	11	ARF6,
1564	1564.1	Protein stoned-B	Q24212	Q24212	Q24212	1	11.45	11.45	0.327	0.721	-0.269	0.125	0.178	-0.331	-1.628	-2.137	1 peptide	FBgn0016975	stnB	1	0	binding protein	No	No					5	STON2,	STON2(align_length=1137, similarity=0.395778);	5	STON2,	5	STON2,
1905	1905.1	Probable elongator complex protein 3	Q9VQZ6	Q9VQZ6	Q9VQZ6	1	6.95	6.95	0.173	0.542	-0.293	0.076	-0.347	-0.217	-1.597	-1.467	1 peptide	FBgn0031604	Elp3	1	0	enzyme	No	No		NC			10	ELP3,	ELP3(align_length=549, similarity=0.919854);	9	ELP3,	10	ELP3,
1360	1360.1	Putative ubiquinone biosynthesis monooxygenase COQ6	Q9VMQ5	Q9VMQ5	Q9VMQ5	1	14.17	14.17	-0.41	-0.108	0.553	0.855	0.132	-0.163	-1.091	-1.385	1 peptide	FBgn0031713	CG7277	1	0	enzyme	No	No		NC			10	COQ6,	COQ6(align_length=480, similarity=0.5625);	9	COQ6,	10	COQ6,
1856	1856.1	CG9526, isoform A	Q9VMD5	Q9VMD5	Q9VMD5	1	7.59	7.59	0.232	0.714	-0.419	0.063	-0.003	0.173	-1.609	-1.433	1 peptide	FBgn0031815	frj	1	0	enzyme	No	No				Y	11	MBOAT7,	MBOAT7(align_length=485, similarity=0.507217);	10	MBOAT7,	11	MBOAT7,
1354	1354.1	CG5853	Q9VL61	Q9VL61	Q9VL61|Q960D7	1	14.27	14.27|14.27	-0.202	0.548	-1.596	-0.846	-0.002	-0.36	-3.461	-3.819	1 peptide	FBgn0032167	CG5853	1	0	transporter	No	No				Y	8	ABCG1,	ABCG1(align_length=645, similarity=0.606202);	5	ABCG1,	6	ABCG1,
1509	1509.1	CG3608	Q9W133	Q9W133	Q9W133	1	12.21	12.21	0.364	0.621	-0.33	-0.073	0.465	0.547	-1.887	-1.805	1 peptide	FBgn0035039	Adck	1	0	kinase	No	No		PC	Y		10	ADCK1,	ADCK1(align_length=547, similarity=0.621572);	9	ADCK1,	10	ADCK1,
1906	1906.1	CG4618	Q9VRJ5	Q9VRJ5	Q9VRJ5	1	6.95	6.95	-0.005	0.527	-0.606	-0.074	-0.531	-0.913	-1.98	-2.362	1 peptide	FBgn0035589	CHMP2B	1	0	binding protein	No	No					11	CHMP2B,	CHMP2B(align_length=201, similarity=0.696517);	9	CHMP2B,	10	CHMP2B,
1665	1665.1	CG13049, isoform B	Q9VV16	Q9VV16	Q9VV16|Q8SWS3	1	10.16	10.16|10.16	-0.973	0.145	0.577	1.695	-1.46	-1.396	-1.636	-1.572	1 peptide	FBgn0036592	CG13049	1	0	unknown	not conserved	not conserved			Y	Y
1440	1440.1	CG1041, isoform A	Q9VI16	Q9VI16	Q9VI16|Q0KIA8|C9QP39	1	13.01	13.01|13.01|13.01	-0.085	0.059	0.614	0.758	-0.2	-0.112	-1.47	-1.382	1 peptide	FBgn0037440	CRAT	1	0	redox	No	No					8	CRAT,	CRAT(align_length=637, similarity=0.583987);	8	CRAT,	9	CRAT,
1589	1589.1	CG9796	Q95RA9	Q95RA9	Q95RA9	1	11.13	11.13	-0.364	0.315	0.192	0.871	-0.169	-0.53	-1.359	-1.721	1 peptide	FBgn0038149	GILT1	1	0	redox	Yes (sourse count:1)	No	FlyBlood	PC	Y		7	IFI30,	IFI30(align_length=222, similarity=0.418919);	5	IFI30,	5	IFI30,
1871	1871.1	CG4572, isoform A	Q9VDT5	Q9VDT5	Q9VDT5	1	7.39	7.39	0.189	0.718	-0.744	-0.214	-0.05	0.086	-1.772	-1.636	1 peptide	FBgn0038738	CG4572	1	0	peptidase	Yes (sourse count:2)	Yes (sourse count:1)	FlyBlood	PC	Y		9	CPVL,	CPVL(align_length=441, similarity=0.659864);	7	CPVL,	8	CPVL,
1840	1840.1	CG5191, isoform B	Q9I7I6	Q9I7I6	Q9I7I6|Q7KSA4|A9UNA3|Q8MZ56|Q9VDL3	1	7.92	7.92|7.92|7.92|7.92|7.92	0.077	0.542	-0.538	-0.073	-0.012	-0.479	-1.316	-1.783	1 peptide	FBgn0038803	CG5191	1	0	enzyme	No	No			Y		4	FAAH2,	FAAH2(align_length=555, similarity=0.576577);	3	FAAH2,	3	FAAH,FAAH2,
1565	1565.1	CG4467, isoform B	Q0KI25	Q0KI25	Q0KI25|Q6NNV4|Q9VCP4|Q7YU41	1	11.42	11.42|11.42|11.42|11.42	-0.281	0.556	-0.258	0.579	-0.373	-0.327	-2.168	-2.121	1 peptide	FBgn0039064	CG4467	1	0	peptidase	Yes (sourse count:1)	Yes (sourse count:2)		PC	Y	Y	4	LNPEP,ERAP2,ERAP1,	LNPEP(align_length=1175, similarity=0.413617);ERAP2(align_length=1110, similarity=0.418919);ERAP1(align_length=1035, similarity=0.410628);	2	ERAP1,ERAP2,LNPEP,	3	LNPEP,ERAP1,ERAP2,
1540	1540.1	CG7582	Q9VAJ0	Q9VAJ0	Q9VAJ0	1	11.78	11.78	0.239	0.969	-0.077	0.653	-0.274	-0.17	-1.241	-1.137	1 peptide	FBgn0039681	CG7582	1	0	unknown	No	No			Y	Y	10	TMEM86A,	TMEM86A(align_length=243, similarity=0.489712);	8	TMEM86A,	9	TMEM86A,
1389	1389.1	CG13841	Q9VCU0	Q9VCU0	Q9VCU0	1	13.74	13.74	-0.143	0.923	-1.589	-0.523	-0.434	-0.457	-1.638	-1.661	1 peptide	FBgn0040588	CG13841	1	0	unknown	not conserved	not conserved	FlyBlood		Y
2009	2009.1	Autophagy-specific gene 2	Q9VZX7	Q9VZX7	Q9VZX7|Q2XXT6	1	5.54	5.54|5.54	-0.048	1.54	-1.484	0.103	-0.015	-0.003	-1.313	-1.302	1 peptide	FBgn0044452	Atg2	1	0	binding protein	No	No					10	ATG2A,ATG2B,	ATG2A(align_length=2137, similarity=0.444548);ATG2B(align_length=2268, similarity=0.429453);	9	ATG2B,	10	ATG2B,
1370	1370.1	CG31064, isoform E	Q8IMP0	Q8IMP0	Q8IMP0|C5WLQ7|Q8IMP1|Q961F7	1	14.06	14.06|14.06|14.06|14.06	-0.152	0.548	-1.25	-0.55	-0.125	-0.165	-1.064	-1.105	1 peptide	FBgn0051064	CG31064	1	0	unknown	No	No		PC			10	RUFY2,	RUFY2(align_length=653, similarity=0.61562);	9	RUFY2,	9	RUFY2,
1891	1891.1	CG31221, isoform A	Q7JRL9	Q7JRL9	Q7JRL9	1	7.16	7.16	-0.417	0.304	0.223	0.944	-0.31	-0.499	-1.369	-1.558	1 peptide	FBgn0051221	CG31221	1	0	unknown	No	No			Y		1	LRP1B,	LRP1B(align_length=48, similarity=0.5625);	1	LRP1B,	1	LRP1B,
1923	1923.1	CG32479	Q9W0L7	Q9W0L7	Q9W0L7	1	6.67	6.67	0.325	0.616	0.003	0.294	-0.061	-0.126	-1.083	-1.148	1 peptide	FBgn0052479	Usp10	1	0	peptidase	No	No					7	USP10,	USP10(align_length=821, similarity=0.461632);	5	USP10,	5	USP10,
1326	1326.1	Histone H4	P84040	P84040	P84040	1	14.59	14.59	-0.799	0.716	-1.738	-0.224	0.011	-0.475	-2.58	-3.065	1 peptide	FBgn0053883	His4:CG33883	1	0	transcription	No	Yes (sourse count:3)		PC			3	HIST1H4C,	HIST1H4C(align_length=103, similarity=1);	2	HIST1H4B,HIST4H4,HIST1H4L,HIST1H4K,HIST1H4J,HIST1H4H,HIST1H4F,HIST1H4E,HIST1H4C,HIST1H4A,HIST1H4D,	3	HIST1H4A,HIST1H4D,HIST1H4F,HIST1H4K,HIST1H4J,HIST1H4H,HIST1H4B,HIST1H4E,HIST4H4,
1337	1337.1	FI01423p	A1ZB68	A1ZB68	A1ZB68	1	14.46	14.46	-0.047	0.527	-0.477	0.097	0.024	-0.141	-1.733	-1.898	1 peptide	FBgn0063497	GstE3	1	0	enzyme	No	No					2	GSTT1,GSTT2,GSTT2B,	GSTT1(align_length=224, similarity=0.486607);GSTT2(align_length=197, similarity=0.482233);GSTT2B(align_length=197, similarity=0.482233);	1	GSTT2,GSTT2B,GSTT1,	1	GSTT1,GSTT2,GSTZ1,GDAP1,GDAP1L1,GSTT2B,
1538	1538.1	CG6084, isoform A	Q9VTK9	Q9VTK9	Q9VTK9	1	11.83	11.83	-0.265	0.613	-0.274	0.604	0.438	0.191	-1.22	-1.467	1 peptide	FBgn0086254	CG6084	1	0	redox	Yes (sourse count:4)	Yes (sourse count:4)	FlyBlood	PC			10	AKR1B10,	AKR1B10(align_length=306, similarity=0.745098);	8	AKR1B10,	8	AKR1B10,
1633	1633.1	CG8889, isoform B	A1Z8S4	A1Z8S4	A1Z8S4|Q8T085|A1Z8S5	1	10.51	10.51|10.51|10.51	-0.403	0.311	-0.011	0.703	0.008	0.125	-1.326	-1.21	1 peptide	FBgn0259985	Mppe	1	0	phosphatase	No	No			Y	Y	3	MPPE1,	MPPE1(align_length=422, similarity=0.369668);	2	MPPE1,	2	MPPE1,
1168	1168.1	CG15216	Q9V9N5	Q9V9N5	Q9V9N5	1	17.88	17.88	-1.234	0.14	-0.285	1.089	-0.667	-0.642	-0.747	-0.722	1 peptide	FBgn0261802	CG42748	1	0	unknown	No	No					5	C9orf172,	C9orf172(align_length=1301, similarity=0.308993);	3	C9orf172,	4	C9orf172,
1316	1316.1	Exocyst complex component 3	Q9V8K2	Q9V8K2	Q9V8K2	1	14.76	14.76	-0.031	0.437	0.403	0.871	-0.104	-0.021	-1.069	-0.985	1 peptide	FBgn0266671	Sec6	1	0	binding protein	No	No					11	EXOC3,	EXOC3(align_length=750, similarity=0.590667);	9	EXOC3,	10	EXOC3,
1151	1151.1	Methionine-R-sulfoxide reductase B1	Q8INK9	Q8INK9	Q8INK9|Q8INK9-3	1	18.28	18.28|18.28	0.212	0.473	0.623	0.885	0.451	-0.243	-0.716	-1.41	1 peptide	FBgn0267376	SelR	1	0	redox	No	No		NC			11	MSRB3,	MSRB3(align_length=167, similarity=0.628743);	9	MSRB3,	10	MSRB3,
1834	1834.1	Serine/threonine-protein phosphatase 2B catalytic subunit 3	Q9VXF1	Q9VXF1	Q9VXF1	1	8.07	8.07	0.165	0.709	0.089	0.632	-0.374	-0.16	-1.764	-1.551	1 peptide	FBgn0267912	CanA-14F	1	0	phosphatase	No	No					11	PPP3CA,	PPP3CA(align_length=510, similarity=0.860784);	9	PPP3CA,	10	PPP3CA,
1298	1298.1	CG15717-PA	C0MLD8	C0MLD8	C0MLD8|B4F5F4|B4F5F3|B4F5F5|B4F5F2|B4F5F6|B4F5F0|Q9VYG8|B4F5F8|C0MLC9	1	15	15|15|15|15|15|15|15|15|15|15	0.268	-0.136	0.712	0.308	0.303	0.056	-0.981	-1.228	1 peptide	FBgn0030451	CG15717	1	0	redox	No	No	FlyBlood							1	ALDH16A1,	1	ALDH16A1,
1411	1411.1	Coiled-coil domain-containing protein CG32809	Q7KW14	Q7KW14	Q7KW14|C7LAF2|Q7KW14-2	1	13.46	13.46|13.46|13.46	0.673	0.496	0.379	0.202	-0.028	-0.121	-0.983	-1.075	1 peptide	FBgn0023531	CG32809	1	0	binding protein	No	No					8	KIAA1217,	KIAA1217(align_length=1507, similarity=0.358991);	6	KIAA1217,SRCIN1,	7	KIAA1217,SRCIN1,
1863	1863.1	Dek, isoform B	Q8T0D3	Q8T0D3	Q8T0D3|A1ZAK3|A1ZAK4|O96829|Q8IFW6	1	7.52	7.52|7.52|7.52|7.52|7.52	-0.049	0.662	-0.215	0.496	0.015	-0.12	-1.29	-1.425	1 peptide	FBgn0026533	Dek	1	0	binding protein	No	No					5	DEK,	DEK(align_length=532, similarity=0.407895);	5	DEK,	6	DEK,
1790	1790.1	GH20886p (Fragment)	C6SV02	C6SV02	C6SV02|Q8MT59|Q9W499	1	8.62	8.62|8.62|8.62	-0.419	0.672	-0.998	0.094	0.441	0.518	-1.153	-1.076	1 peptide	FBgn0029785	RpL35	1	0	ribosome	No	No					11	RPL35,	RPL35(align_length=123, similarity=0.788618);	9	RPL35,	10	RPL35,
1363	1363.1	AT08049p	A8JV22	A8JV22	A8JV22|Q9W3F6	1	14.15	14.15|14.15	-0.568	-0.128	0.292	0.732	-0.01	0.1	-1.704	-1.594	1 peptide	FBgn0030038	CG1440	1	0	peptidase	Yes (sourse count:2)	No		PC			11	BLMH,	BLMH(align_length=467, similarity=0.721627);	10	BLMH,	11	BLMH,
1830	1830.1	Neuferricin homolog	Q9W376	Q9W376	Q9W376	1	8.12	8.12	-0.009	0.822	-0.251	0.58	0.354	0.311	-1.115	-1.157	1 peptide	FBgn0030099	CG12056	1	0	growth factor/signaling	No	No		PC	Y		12	CYB5D2,	CYB5D2(align_length=235, similarity=0.531915);	10	CYB5D2,	11	CYB5D2,
1944	1944.1	CG1824	Q9VYL5	Q9VYL5	Q9VYL5|F6J684|F6J686|F6J689	1	6.4	6.4|6.4|6.4|6.4	0.5	0.285	0.267	0.053	-0.146	0.059	-0.989	-0.783	1 peptide	FBgn0030403	CG1824	1	0	transporter	No	No				Y	10	ABCB8,	ABCB8(align_length=680, similarity=0.660294);	9	ABCB8,	10	ABCB8,
1382	1382.1	CG8239	Q9VXQ3	Q9VXQ3	Q9VXQ3	1	13.9	13.9	0.294	0.585	-0.149	0.142	-0.387	-0.724	-1.128	-1.465	1 peptide	FBgn0030683	CG8239	1	0	enzyme	No	No					10	MVD,	MVD(align_length=427, similarity=0.608899);	9	MVD,	10	MVD,
1606	1606.1	LD39332p (Fragment)	B3DN57	B3DN57	B3DN57|Q9VRE0	1	10.87	10.87|10.87	0.194	0.771	-0.432	0.146	-0.086	-0.113	-2.337	-2.365	1 peptide	FBgn0031149	CG1518	1	0	enzyme	No	No			Y	Y	11	STT3A,	STT3A(align_length=701, similarity=0.877318);	8	STT3A,	9	STT3A,
251	251.1	Lethal (2) 01289, isoform F	E1JGY6	E1JGY6	E1JGY6|Q0E9N2|Q9V9A9|Q7KJC1|E1JGY5|E1JGY7|A1Z6P2|Q7KJC0|Q8IGT3|Q7KJB9	10	116.81	116.81|116.81|116.81|95.09|33.98|33.98|33.98|33.98|33.98|17.46	-0.453	0.241	-0.329	0.335	3.431	3.411	1.625	1.277	>1 peptide	FBgn0010482	l(2)01289	0	4		No	No		PC	Y	Y	1	DNAJC10,ERP27,PDIA5,PDIA6,PDILT,TXNDC16,TXNDC5,	DNAJC10(align_length=843, similarity=0.327402);ERP27(align_length=353, similarity=0.322946);PDIA5(align_length=504, similarity=0.376984);PDIA6(align_length=386, similarity=0.365285);PDILT(align_length=591, similarity=0.380711);TXNDC16(align_length=707, similarity=0.359264);TXNDC5(align_length=403, similarity=0.347395);	1	DNAJC10,	1	DNAJC10,
434	434.1	RH49324p (Fragment)	Q86NN8	Q86NN8	Q86NN8|Q9VMB9	6	65.41	65.41|65.41	-0.574	-0.407	-0.328	-0.067	0.925	0.952	0.648	0.624	>1 peptide	FBgn0031830	COX5B	0	4		No	No					9	COX5B,	COX5B(align_length=83, similarity=0.686747);	8	COX5B,	9	COX5B,
995	995.1	CG13077	Q9VIT5	Q9VIT5	Q9VIT5	2	23.49	23.49	-0.428	-1.32	0.291	-0.601	1.909	2.077	1.531	1.7	>1 peptide	FBgn0032810	CG13077	0	4		No	No				Y	4	CYB561D1,CYB561D2,	CYB561D1(align_length=180, similarity=0.372222);CYB561D2(align_length=197, similarity=0.461929);	3	CYB561D1,CYB561D2,	4	CYB561D2,CYB561D1,
43	43.1	CG9297, isoform B	Q8I0D4	Q8I0D4	Q8I0D4|Q494H0|Q9VFR2|Q6NL87|Q8MQM4|Q95RZ1	30	414.3	414.3|414.3|414.3|414.3|414.3|278.5	-0.443	-0.401	-0.448	-0.435	2.794	2.616	1.721	1.807	>1 peptide	FBgn0038181	CG9297	0	4		No	No	FlyBlood		Y		9	SRL,	SRL(align_length=920, similarity=0.483696);	7	SRL,	8	SRL,
1245	1245.1	CG3397	Q9VGF1	Q9VGF1	Q9VGF1	1	15.89	15.89	0.239	0.49	0.367	0.617	2.229	2.277	1.351	1.399	1 peptide	FBgn0037975	CG3397	0	4		No	No					1	KCNAB1,SRM,	KCNAB1(align_length=350, similarity=0.425714);SRM(align_length=243, similarity=0.337449);	1	KCNAB1,SRM,	2	KCNAB1,
1890	1890.1	60S ribosomal protein L31	Q9V597	Q9V597	Q9V597	1	7.17	7.17	0.325	0.369	0.281	0.325	1.131	1.465	0.496	0.83	1 peptide	FBgn0025286	RpL31	0	4		No	No					10	RPL31,	RPL31(align_length=111, similarity=0.882883);	8	RPL31,	9	RPL31,
525	525.1	40S ribosomal protein S20	P55828	P55828	P55828	5	52.31	52.31	-0.642	-0.716	-0.147	-0.387	-0.127	0.293	0.022	0.534	>1 peptide	FBgn0019936	RpS20	0	2		Yes (sourse count:2)	Yes (sourse count:1)		PC			10	RPS20,	RPS20(align_length=115, similarity=0.869565);	9	RPS20,	10	RPS20,
1061	1061.1	40S ribosomal protein S28	Q9W334	Q9W334	Q9W334	2	21.41	21.41	-0.659	-0.719	-0.347	-0.408	0.134	0.244	0.061	0.171	>1 peptide	FBgn0030136	RpS28b	0	2		Yes (sourse count:2)	Yes (sourse count:1)					10	RPS28,	RPS28(align_length=63, similarity=0.904762);	7	RPS28,	8	RPS28,
1270	1270.1	RH05486p (Fragment)	Q5BII6	Q5BII6	Q5BII6|Q9U1L2|Q8MSK8	2	15.42	15.42|15.42|8.37	-0.479	-0.336	-0.424	-0.281	1.019	0.941	-0.037	-0.114	>1 peptide	FBgn0040349	CG3699	0	2		No	No	FlyBlood	NC		Y	3	HSD17B14,	HSD17B14(align_length=253, similarity=0.533597);	2	HSD17B14,	2	HSD17B14,
1649	1649.1	Transient-receptor-potential-like protein	P48994	P48994	P48994	1	10.33	10.33	-0.653	-0.369	-0.283	0.001	-0.067	-0.447	0.707	0.327	1 peptide	FBgn0005614	trpl	0	2		No	No				Y	7	TRPC4,TRPC5,	TRPC4(align_length=1072, similarity=0.539179);TRPC5(align_length=808, similarity=0.617574);	5	TRPC4,TRPC5,	6	TRPC4,TRPC5,
1995	1995.1	MIP15905p	D1Z394	D1Z394	D1Z394|Q8MLR2|Q6NR72	1	5.78	5.78|5.78|5.78	0.193	0.246	0.043	0.096	1.763	-1.445	0.297	-2.911	1 peptide	FBgn0034885	CG4019	0	2		No	No		NC	Y	Y	4	AQP4,AQP5,AQP6,	AQP4(align_length=309, similarity=0.462783);AQP5(align_length=214, similarity=0.504673);AQP6(align_length=230, similarity=0.508696);	2	AQP6,AQP7,AQP9,AQP4,AQP3,AQP10,AQP5,	3	AQP4,AQP5,AQP6,
1593	1593.1	CG7956, isoform C	Q0KI33	Q0KI33	Q0KI33|Q59DV6|E1JIS1|Q9VD98|Q8MRH8	1	11.05	11.05|11.05|11.05|11.05|11.05	-0.368	0.016	-0.49	-0.105	0.572	0.709	0.263	0.4	1 peptide	FBgn0038890	CG7956	0	2		No	No					10	INPP5F,	INPP5F(align_length=1201, similarity=0.482931);	9	INPP5F,	10	INPP5F,
2019	2019.1	Protein dalmatian	Q9VH89	Q9VH89	Q9VH89	1	5.43	5.43	-0.883	-0.898	-0.765	-0.78	-0.056	0.584	0.139	0.779	1 peptide	FBgn0278604	dmt	0	2		not conserved	not conserved
1497	1497.1	Krueppel target at 95D, isoform A	Q9VCE7	Q9VCE7	Q9VCE7|Q8MRS5|O18359|Q95R71|D0IQG2	1	12.37	12.37|12.37|12.37|12.37|12.37	-0.419	-0.659	-0.044	-0.283	-0.352	-0.193	0.363	0.522	1 peptide	FBgn0020647	KrT95D	0	2		No	No					10	PACS2,	PACS2(align_length=1151, similarity=0.442224);	8	PACS2,	9	PACS2,
599	599.1	Calmodulin	P62152	P62152	P62152|C6SUZ2	5	45.7	45.7|23.8	-3.71	-1.921	-3.71	-1.921	0.406	-7.619	0.434	-7.59	>1 peptide	FBgn0000253	Cam	0	1		Yes (sourse count:3)	Yes (sourse count:4)	FlyBlood	PC			9	CALM1,CALM3,	CALM1(align_length=148, similarity=0.993243);CALM3(align_length=149, similarity=0.993289);	7	CALM3,CALM1,	8	CALM3,
1086	1086.1	CG11455, isoform A	Q7K1C0	Q7K1C0	Q7K1C0	2	20.54	20.54	0.049	0.068	0.271	0.29	0.196	0.526	-0.086	0.244	>1 peptide	FBgn0031228	ND-15	0	1		No	No					5	NDUFS5,	NDUFS5(align_length=71, similarity=0.478873);	4	NDUFS5,	4	NDUFS5,
740	740.1	Probable cytochrome P450 28d1	Q9VMT5	Q9VMT5	Q9VMT5	3	34.77	34.77	-0.257	0.017	-0.201	0.147	0.834	0.634	-0.464	-0.597	>1 peptide	FBgn0031689	Cyp28d1	0	1		No	No			Y	Y	4	TBXAS1,	TBXAS1(align_length=608, similarity=0.401316);	2	TBXAS1,	2	TBXAS1,
1722	1722.1	Homeotic protein female sterile	P13709	P13709	P13709|P13709-2	1	9.6	9.6|9.6	-0.406	-0.855	-0.375	-0.824	-0.687	0.813	-0.472	1.028	1 peptide	FBgn0004656	fs(1)h	0	1		No	No					7	BRD2,BRD3,BRD4,BRDT,	BRD2(align_length=1168, similarity=0.454623);BRD3(align_length=1119, similarity=0.438785);BRD4(align_length=2184, similarity=0.333791);BRDT(align_length=1188, similarity=0.403199);	6	BRD2,BRD3,BRD4,BRDT,	7	BRDT,BRD2,BRD3,BRD4,
1721	1721.1	Tektin C, isoform B	A8JNL7	A8JNL7	A8JNL7|Q8T3Z0	1	9.6	9.6|9.6	-3.256	-2.381	-3.323	-2.448	0.865	-0.598	-0.754	-2.216	1 peptide	FBgn0035638	Tektin-C	0	1		No	No		NC			10	TEKT1,	TEKT1(align_length=391, similarity=0.542199);	8	TEKT1,	9	TEKT1,
1684	1684.1	Probable maleylacetoacetate isomerase 1	Q9VHD3	Q9VHD3	Q9VHD3	1	9.95	9.95	-0.75	-0.717	-0.366	-0.334	-0.077	0.409	-0.19	0.296	1 peptide	FBgn0037696	GstZ1	0	1		No	Yes (sourse count:1)					10	GSTZ1,	GSTZ1(align_length=212, similarity=0.754717);	9	GSTZ1,	10	GSTZ1,
1671	1671.1	CG34228	Q6IGN6	Q6IGN6	Q6IGN6	1	10.12	10.12	-0.566	-0.753	0.084	-0.103	-0.555	-0.282	-0.061	0.211	1 peptide	FBgn0085257	CG34228	0	1		No	No			Y	Y	5	SMIM12,	SMIM12(align_length=8, similarity=0.875);	4	SMIM12,	5	SMIM12,
1704	1704.1	CG31304	Q9VFD3	Q9VFD3	Q9VFD3	1	9.82	9.82	-0.192	-0.348	0.507	0.352	-0.367	-0.128	-0.091	0.148	1 peptide	FBgn0261859	CG42788	0	1		No	No	FlyBlood	NC			9	FRMPD4,	FRMPD4(align_length=1243, similarity=0.445696);	6	FRMPD4,	7	FRMPD4,
1822	1822.1	LD12946p	Q9VXM4	Q9VXM4	Q9VXM4	1	8.24	8.24	0.271	0.399	0.213	0.342	0.836	0.657	-0.611	-0.791	1 peptide	FBgn0030703	MSBP	0	1		Yes (sourse count:1)	No		PC		Y	11	PGRMC1,	PGRMC1(align_length=208, similarity=0.634615);	10	PGRMC1,	11	PGRMC1,
1530	1530.1	UT01205p	D6W4V2	D6W4V2	D6W4V2	1	11.91	11.91	-1.035	-1.252	-0.561	-0.777	0.16	0.04	-0.262	-0.382	1 peptide	FBgn0002174	l(2)tid	0	0		No	No					11	DNAJA3,	DNAJA3(align_length=466, similarity=0.622318);	9	DNAJA3,	10	DNAJA3,
1744	1744.1	Protein lethal(3)malignant blood neoplasm 1	P52302	P52302	P52302|P52302-2	1	9.35	9.35|9.35	-0.65	-0.383	-1.744	-1.477	0.145	0.248	-1.465	-1.362	1 peptide	FBgn0002440	l(3)mbn	0	0		not conserved	not conserved			Y	Y
1946	1946.1	Protein lines	Q9V4Z9	Q9V4Z9	Q9V4Z9|Q2XY68	1	6.4	6.4|6.4	-0.567	-0.054	-0.849	-0.337	0.421	0.52	-0.17	-0.072	1 peptide	FBgn0002552	lin	0	0		No	No					4	LINS1,	LINS1(align_length=424, similarity=0.398585);	3	LINS1,	4	LINS1,
1189	1189.1	40S ribosomal protein S5a	Q24186	Q24186	Q24186	1	17.25	17.25									1 peptide	FBgn0002590	RpS5a	0	0		No	No	FlyBlood	PC			10	RPS5,	RPS5(align_length=200, similarity=0.94);	8	RPS5,	9	RPS5,
1112	1112.1	60S acidic ribosomal protein P1	P08570	P08570	P08570	1	19.48	19.48	-0.68	-0.458	-0.403	-0.181	-0.262	-0.516	-1.01	-1.264	1 peptide	FBgn0002593	RpLP1	0	0		No	No	FlyBlood				10	RPLP1,	RPLP1(align_length=117, similarity=0.769231);	8	RPLP1,	9	RPLP1,
2003	2003.1	AT14088p	Q8MR81	Q8MR81	Q8MR81|Q494M6|Q0KHR4|Q24137|B6UWL3|B6UWJ2|B6UWJ1	1	5.64	5.64|5.64|5.64|5.64|5.64|5.64|5.64	-0.544	-0.562	-0.449	-0.467	-0.312	-0.442	-0.984	-1.114	1 peptide	FBgn0002709	mei-218	0	0		No	No					4	MCMDC2,	MCMDC2(align_length=537, similarity=0.39851);	4	MCMDC2,	4	MCMDC2,
1500	1500.1	Protein numb	P16554	P16554	P16554|P16554-2	1	12.35	12.35|12.35	-1.309	-1.008	-1.3	-1	-0.322	-0.422	-1.092	-1.192	1 peptide	FBgn0002973	numb	0	0		No	No					9	NUMBL,	NUMBL(align_length=555, similarity=0.49009);	7	NUMBL,	8	NUMBL,
1414	1414.1	GCR 1 protein	Q23709	Q23709	Q23709|Q9V9U0	1	13.41	13.41|13.41	-0.688	0.076	-0.454	0.31	-1.504	-1.616	-3.102	-3.214	1 peptide	FBgn0003065	CG2150	0	0		not conserved	not conserved			Y
1192	1192.1	Phosphoenolpyruvate carboxykinase [GTP]	P20007	P20007	P20007	1	17.16	17.16	-0.456	-0.106	-0.393	-0.043	0.211	0.292	-0.194	-0.113	1 peptide	FBgn0003067	Pepck	0	0		No	No		PC			11	PCK2,	PCK2(align_length=616, similarity=0.779221);	8	PCK1,PCK2,	9	PCK1,PCK2,
1884	1884.1	6-pyruvoyl tetrahydrobiopterin synthase	P48611	P48611	P48611	1	7.21	7.21	-0.669	-0.429	-0.724	-0.485	-0.452	-0.408	-1.33	-1.286	1 peptide	FBgn0003141	pr	0	0		No	No		NC			10	PTS,	PTS(align_length=134, similarity=0.776119);	9	PTS,	10	PTS,
1256	1256.1	Ras-like protein 2	P04388	P04388	P04388	1	15.63	15.63	-0.444	-0.12	-0.795	-0.471	0.176	-0.18	-1.392	-1.748	1 peptide	FBgn0003206	Ras64B	0	0		No	No					11	RRAS2,	RRAS2(align_length=191, similarity=0.837696);	8	RRAS2,	9	RRAS2,
1068	1068.1	Abl tyrosine kinase, isoform B	A8JNU2	A8JNU2	A8JNU2|P00522	2	21.15	21.15|21.15	-0.693	-0.284	-0.744	-0.334	-0.053	0.011	-1.166	-1.101	>1 peptide	FBgn0000017	Abl	0	0		No	No					8	ABL2,	ABL2(align_length=1704, similarity=0.423122);	8	ABL2,	9	ABL2,
969	969.1	Acetylcholine esterase, isoform B	E1JIJ8	E1JIJ8	E1JIJ8|P07140|Q8T0K7	2	24.7	24.7|24.7|24.7	-0.977	-0.892	-0.961	-0.544	-0.462	-0.498	-2.09	-2.264	>1 peptide	FBgn0000024	Ace	0	0		No	No		PC	Y		8	ACHE,	ACHE(align_length=645, similarity=0.517829);	6	ACHE,BCHE,	7	BCHE,
62	62.3	Actin-5C	P10987	P10987	P10987|P02572	19	267.88	267.88|261.52	-1.097	-0.786	-1.051	-0.776	-0.303	-0.403	-1.091	-1.736	>1 peptide	FBgn0000042	Act5C	0	0		Yes (sourse count:5)	Yes (sourse count:8)	FlyBlood				8	ACTB,ACTG1,	ACTB(align_length=374, similarity=1);ACTG1(align_length=374, similarity=1);	6	ACTG1,ACTB,	6	ACTB,ACTG1,
62	62.2	Actin-57B	P53501	P53501	P53501|E1JGP0|C6TP14	21	289.1	289.1|289.1|280.46	-1.136	-0.793	-1.093	-0.819	-0.234	-0.335	-1.141	-1.644	>1 peptide	FBgn0000044	Act57B	0	0		Yes (sourse count:5)	Yes (sourse count:6)	FlyBlood				5	ACTB,	ACTB(align_length=374, similarity=0.991979);	4	ACTB,	4	ACTB,
62	62.1	Actin, larval muscle	P02574	P02574	P02574	22	322.38	322.38	-1.144	-0.729	-1.071	-0.781	-0.267	-0.599	-1.154	-1.467	>1 peptide	FBgn0000045	Act79B	0	0		Yes (sourse count:5)	Yes (sourse count:6)	FlyBlood				4	ACTB,ACTG2,	ACTB(align_length=374, similarity=0.981283);ACTG2(align_length=376, similarity=0.960106);	3	ACTG2,ACTB,	3	ACTB,ACTG2,
612	612.1	RH01206p	F3YDH3	F3YDH3	F3YDH3|P00967|P00967-2|K7Z4R2	4	44.63	44.63|44.63|19.61|12.51	-0.387	-0.074	-0.417	-0.158	-0.594	-0.506	-1.383	-1.284	>1 peptide	FBgn0000053	ade3	0	0		Yes (sourse count:1)	No		PC			12	GART,	GART(align_length=1359, similarity=0.502575);	10	GART,	11	GART,
354	354.1	Isoform c of Annexin-B9	P22464-3	P22464	P22464-3|P22464-2|P22464	6	81.36	81.36|71.47|71.47	-0.347	-0.029	-0.118	0.431	0.097	-0.156	-1.453	-1.686	>1 peptide	FBgn0000083	AnxB9	0	0		Yes (sourse count:5)	Yes (sourse count:4)		NC			8	ANXA11,	ANXA11(align_length=328, similarity=0.667683);	6	ANXA11,ANXA7,	7	ANXA7,
448	448.1	Armadillo segment polarity protein	P18824	P18824	P18824|P18824-2	5	63.35	63.35|63.35	-0.336	-0.036	-0.329	-0.073	0.009	-0.155	-1.004	-1.144	>1 peptide	FBgn0000117	arm	0	0		Yes (sourse count:1)	No		NC			11	CTNNB1,	CTNNB1(align_length=831, similarity=0.77497);	10	CTNNB1,	11	CTNNB1,
96	96.1	Phosrestin-2	P15372	P15372	P15372	16	237.93	237.93	-0.464	0.233	-0.533	0.245	0.208	0.296	-1.333	-1.375	>1 peptide	FBgn0000120	Arr1	0	0		No	No					5	SAG,ARRB2,ARRB1,	SAG(align_length=360, similarity=0.625);ARRB2(align_length=346, similarity=0.676301);ARRB1(align_length=356, similarity=0.668539);	3	ARRB2,	4	ARRB2,
143	143.2	Phosrestin-1	P19107	P19107	P19107|Q5BIJ0	9	97.47	97.47|84.41	-0.463	-0.063	-0.373	0.138	0.421	0.559	-1.52	-1.314	>1 peptide	FBgn0000121	Arr2	0	0		No	No					5	ARRB1,ARRB2,SAG,	ARRB1(align_length=426, similarity=0.600939);ARRB2(align_length=402, similarity=0.649254);SAG(align_length=404, similarity=0.601485);	3	ARRB2,	4	ARRB2,
496	496.1	Ubiquitin-conjugating enzyme E2 N	P35128	P35128	P35128	5	56.49	56.49	-0.443	0.066	-0.016	-0.14	0.264	-0.182	-1.245	-1.28	>1 peptide	FBgn0000173	ben	0	0		Yes (sourse count:1)	No					10	UBE2N,	UBE2N(align_length=8, similarity=0.75);	8	UBE2N,	9	UBE2N,
607	607.1	ATP-dependent helicase brm	P25439	P25439	P25439|P25439-2	4	45.1	45.1|45.1	-0.461	-0.592	-1.028	-0.833	-0.46	-0.439	-1.722	-1.668	>1 peptide	FBgn0000212	brm	0	0		No	No		NC			9	SMARCA4,SMARCA2,	SMARCA4(align_length=1810, similarity=0.621547);SMARCA2(align_length=1740, similarity=0.634483);	9	SMARCA2,SMARCA4,	10	SMARCA2,SMARCA4,
461	461.1	GMP synthetase	Q8WSN4	Q8WSN4	Q8WSN4|Q9VIE7|C4IXY5	5	61.3	61.3|61.3|12.21	-0.618	-0.417	-0.341	-0.219	-0.232	-0.166	-1.454	-1.506	>1 peptide	FBgn0000239	bur	0	0		No	No					9	GMPS,	GMPS(align_length=683, similarity=0.761347);	9	GMPS,	10	GMPS,
433	433.1	Blistery, isoform A	Q9VHC3	Q9VHC3	Q9VHC3|Q6NP54	6	65.46	65.46|65.46	-0.524	-0.425	-0.33	-0.287	0.128	-0.062	-0.744	-0.876	>1 peptide	FBgn0000244	by	0	0		Yes (sourse count:1)	No	FlyBlood	NC			5	TNS2,TNS3,TNS1,	TNS2(align_length=647, similarity=0.445131);TNS3(align_length=691, similarity=0.447178);TNS1(align_length=780, similarity=0.424359);	4	TNS1,TNS2,TNS3,	5	TNS1,TNS2,
696	696.1	Vacuolar protein sorting-associated protein 33A	Q9Y1I2	Q9Y1I2	Q9Y1I2	3	38.29	38.29	-0.571	-0.183	-0.647	-0.512	-0.201	-0.114	-1.465	-1.54	>1 peptide	FBgn0000257	car	0	0		No	No					12	VPS33A,	VPS33A(align_length=627, similarity=0.60925);	10	VPS33A,	11	VPS33A,
1019	1019.1	Casein kinase II subunit beta	P08182	P08182	P08182|C9QPE1|P08182-3	2	22.69	22.69|22.69|22.69	-0.551	-0.417	-0.534	-0.4	-0.148	-0.678	-1.032	-1.562	>1 peptide	FBgn0000259	CkIIbeta	0	0		No	No		PC			9	CSNK2B,	CSNK2B(align_length=215, similarity=0.95814);	8	CSNK2B,	9	CSNK2B,
312	312.1	Catalase	P17336	P17336	P17336	6	92.21	92.21	-0.433	-0.356	-0.376	-0.486	0.526	0.679	-0.17	-0.159	>1 peptide	FBgn0000261	Cat	0	0		Yes (sourse count:2)	Yes (sourse count:5)	FlyBlood				11	CAT,	CAT(align_length=503, similarity=0.801193);	9	CAT,	10	CAT,
555	555.1	cAMP-dependent protein kinase catalytic subunit	P12370	P12370	P12370	5	48.77	48.77	-0.535	-0.354	-0.836	-0.482	-0.049	-0.04	-0.876	-0.897	>1 peptide	FBgn0000273	Pka-C1	0	0		Yes (sourse count:1)	No		NC			11	PRKACB,PRKACA,	PRKACB(align_length=338, similarity=0.920118);PRKACA(align_length=336, similarity=0.919643);	9	PRKACB,PRKACA,	10	PRKACA,PRKACB,
508	508.1	Centrosome-associated zinc finger protein CP190	Q24478	Q24478	Q24478	4	55.09	55.09	-0.66	-0.58	-0.261	-0.525	-0.707	-0.62	-0.667	-0.792	>1 peptide	FBgn0000283	Cp190	0	0		No	No		NC			1	DMP1,E4F1,IBSP,LEO1,RP1,ZBTB37,	DMP1(align_length=553, similarity=0.368897);E4F1(align_length=739, similarity=0.341001);IBSP(align_length=294, similarity=0.343537);LEO1(align_length=757, similarity=0.352708);RP1(align_length=1309, similarity=0.317036);ZBTB37(align_length=679, similarity=0.316642);	1	ZNF805,ZBTB11,E4F1,	1	E4F1,MDN1,ZBTB11,TCHHL1,ZNF805,
375	375.1	Profilin	P25843	P25843	P25843	5	75.6	75.6	-0.236	-0.11	-0.575	-0.425	0.074	-0.183	-0.822	-1.173	>1 peptide	FBgn0000308	chic	0	0		No	No	FlyBlood	NC			6	PFN4,	PFN4(align_length=124, similarity=0.419355);	5	PFN4,	5	PFN4,
667	667.1	Molybdenum cofactor synthesis protein cinnamon	P39205	P39205	P39205|E4NKI3|Q6W4C3|Q6W4C2|Q6W4E3	3	40.17	40.17|25.4|14.77|14.77|14.77	-0.597	-0.289	-0.739	-0.38	-0.254	-0.402	-1.689	-1.861	>1 peptide	FBgn0000316	cin	0	0		No	No					11	GPHN,	GPHN(align_length=818, similarity=0.442543);	9	GPHN,	10	GPHN,
18	18.1	Clathrin heavy chain	P29742	P29742	P29742	54	734.93	734.93	-0.849	-0.629	-1.048	-0.895	-0.318	-0.321	-1.719	-1.737	>1 peptide	FBgn0000319	Chc	0	0		Yes (sourse count:2)	Yes (sourse count:1)		PC			9	CLTC,	CLTC(align_length=1671, similarity=0.901257);	8	CLTC,	9	CLTC,
22	22.1	Vesicle-fusing ATPase 1	P46461	P46461	P46461|F6J9Y7|A9YH29	46	624.24	624.24|247.89|247.89	-0.532	-0.109	-0.697	-0.302	-0.298	-0.453	-1.616	-1.776	>1 peptide	FBgn0000346	comt	0	0		No	No					10	NSF,	NSF(align_length=734, similarity=0.787466);	9	NSF,	10	NSF,
324	324.2	Cytochrome P450	Q6TH81	Q6TH81	Q6TH81|P33270	3	43.68	43.68|43.68	-1.088	-1.05	-0.361	-0.359	-1.003	-1.086	-1.661	-1.728	>1 peptide	FBgn0000473	Cyp6a2	0	0		No	No	FlyBlood		Y	Y	6	TBXAS1,	TBXAS1(align_length=578, similarity=0.456747);	3	CYP3A4,CYP3A43,CYP3A5,TBXAS1,	3	CYP3A4,CYP3A5,TBXAS1,CYP3A43,
294	294.1	cAMP-specific 3',5'-cyclic phosphodiesterase	P12252	P12252	P12252|P12252-5|P12252-4|Q8MS17|Q9W4T4|Q9W4T0|P12252-3|P12252-7|Q9W4S9|D0IQA0|Q9W4S9-2|Q8IRU4|C9QPC1|G7H7Y9|P12252-6	6	98.64	98.64|98.64|90.7|59.94|59.94|59.94|59.94|59.94|52|52|52|52|52|40.43|19.51	-0.772	-0.672	-0.713	-0.684	-0.236	-0.242	-1.07	-1.214	>1 peptide	FBgn0000479	dnc	0	0		No	No	FlyBlood		Y		8	PDE4B,	PDE4B(align_length=778, similarity=0.669666);	7	PDE4B,PDE4D,	7	PDE4B,PDE4D,
817	817.1	Protein kinase DC2	P16912	P16912	P16912|Q194S5|P16912-2	3	30.85	30.85|30.85|30.85	-0.576	-0.512	-0.278	-0.548	-0.167	-0.581	-1.139	-1.845	>1 peptide	FBgn0000489	Pka-C3	0	0		No	No		PC	Y		11	PRKX,	PRKX(align_length=350, similarity=0.771429);	9	PRKX,	10	PRKX,
286	286.1	Ebony	A4GKB6	A4GKB6	A4GKB6|A4GK96|A4GKA6|A4GKA8|F8WKX9|A4GK94|A4GKA2|A4GKB4|A4GK84|A7VLR0|Q9VDC6|A4GK78|A4GKB0|O76858|A4GK86|Q9GSP4|A4GK76|Q8SXA1	8	100.69	100.69|100.69|100.69|100.69|100.69|100.69|100.69|100.69|100.69|100.69|100.69|100.69|100.69|100.69|100.69|100.69|87.58|64.51	-0.536	0.15	-0.409	-0.183	-0.257	-0.23	-0.994	-0.96	>1 peptide	FBgn0000527	e	0	0		No	No					5	AASDH,	AASDH(align_length=803, similarity=0.39477);	4	AASDH,	4	AASDH,
703	703.1	Ethanolamine kinase	P54352	P54352	P54352|P54352-2|P54352-3|C8VV66	3	37.91	37.91|37.91|23.94|12.87	-0.711	-0.368	-0.789	-0.268	-0.18	-0.056	-1.604	-1.667	>1 peptide	FBgn0000536	eas	0	0		No	No					10	ETNK1,	ETNK1(align_length=515, similarity=0.493204);	9	ETNK1,	10	ETNK1,
645	645.1	Nucleosome-remodeling factor subunit NURF301	Q9W0T1	Q9W0T1	Q9W0T1|Q9W0T1-2|Q9W0T1-3|Q9W0T1-4	4	41.55	41.55|41.55|41.55|41.55	-0.656	-0.506	-0.779	-0.699	-0.448	-0.476	-1.541	-1.649	>1 peptide	FBgn0000541	E(bx)	0	0		No	No		NC			9	BPTF,	BPTF(align_length=3533, similarity=0.394566);	8	BPTF,	9	BPTF,
56	56.1	Elongation factor 1-alpha 1	P08736	P08736	P08736|Q8T3U3	25	339.88	339.88|288.75	-0.692	-0.588	-0.752	-0.717	-0.222	-0.096	-1.546	-1.316	>1 peptide	FBgn0284245	Ef1alpha48D	0	0		Yes (sourse count:5)	Yes (sourse count:6)	FlyBlood				9	EEF1A2,	EEF1A2(align_length=463, similarity=0.913607);	8	EEF1A2,	9	EEF1A2,
56	56.2	Elongation factor 1-alpha 2	P05303	P05303	P05303	21	258.45	258.45	-0.622	-0.449	-0.923	-0.777	-0.271	-0.139	-1.612	-1.522	>1 peptide	FBgn0000557	Ef1alpha100E	0	0		Yes (sourse count:5)	Yes (sourse count:6)	FlyBlood				8	EEF1A2,	EEF1A2(align_length=460, similarity=0.921739);	7	EEF1A2,	8	EEF1A2,
84	84.1	Elongation factor 2	P13060	P13060	P13060|P13060-3	20	262.2	262.2|262.2	-0.689	-0.583	-0.549	-0.424	-0.31	-0.196	-1.387	-1.347	>1 peptide	FBgn0000559	EF2	0	0		Yes (sourse count:3)	Yes (sourse count:4)	FlyBlood	PC			11	EEF2,	EEF2(align_length=862, similarity=0.863109);	9	EEF2,	10	EEF2,
755	755.1	Enolase	P15007	P15007	P15007|P15007-2	3	33.69	33.69|33.69	-0.399	-0.235	-0.739	-0.542	-0.015	-0.218	-1.176	-1.31	>1 peptide	FBgn0000579	Eno	0	0		Yes (sourse count:5)	Yes (sourse count:7)	FlyBlood	PC			11	ENO1,	ENO1(align_length=432, similarity=0.837963);	9	ENO1,	10	ENO1,
254	254.1	Alpha-actinin, sarcomeric	P18091	P18091	P18091|P18091-3|F0JAG6|P18091-4|P18091-5|P18091-2	10	114.81	114.81|114.81|114.81|114.81|114.81|114.81	-1.277	-1.011	-0.433	-0.046	0.165	-0.13	-0.439	-0.515	>1 peptide	FBgn0000667	Actn	0	0		Yes (sourse count:4)	Yes (sourse count:7)					11	ACTN2,	ACTN2(align_length=918, similarity=0.815904);	8	ACTN2,	9	ACTN2,
853	853.1	Serine/threonine-protein phosphatase	Q8T0U6	Q8T0U6	Q8T0U6|Q8SWU9|P48462	2	29.32	29.32|29.32|29.32	-0.673	-0.08	-0.81	-0.217	0.026	-0.652	-1.043	-1.721	>1 peptide	FBgn0000711	flw	0	0		No	No		NC			11	PPP1CB,	PPP1CB(align_length=304, similarity=0.957237);	9	PPP1CB,	9	PPP1CB,
362	362.1	cGMP-dependent protein kinase, isozyme 2 forms cD4/T1/T3A/T3B	Q03043	Q03043	Q03043|Q03043-2|Q03043-3|E1U3F7|E1U3F9|E1U3G1|E1U3G3|Q03043-4|E1U3G0|P32023|P32023-2|E1U3F8|E1U3G4|E1U3G2	8	79.8	79.8|79.8|79.8|65.7|65.7|57.63|57.63|54.37|44.66|44.66|44.66|44.66|36.59|36.59	-0.856	-0.396	-1.237	-0.69	-0.315	-0.247	-2.161	-2.015	>1 peptide	FBgn0000721	for	0	0		No	No					12	PRKG1,	PRKG1(align_length=709, similarity=0.751763);	10	PRKG1,	11	PRKG1,
66	66.2	Glyceraldehyde-3-phosphate dehydrogenase 2	P07487	P07487	P07487	21	277.01	277.01	0.19	0.412	0.044	-0.026	0.482	0.53	-0.108	-0.095	>1 peptide	FBgn0001092	Gapdh2	0	0		Yes (sourse count:6)	Yes (sourse count:4)	FlyBlood	PC			9	GAPDH,	GAPDH(align_length=331, similarity=0.870091);	8	GAPDH,	8	GAPDH,
32	32.1	Glutamate dehydrogenase, mitochondrial	P54385	P54385	P54385|P54385-2|Q8IMY1	36	483.61	483.61|453.21|345.94	-0.586	-0.421	-0.78	-0.678	0.149	0.044	-0.608	-0.799	>1 peptide	FBgn0001098	Gdh	0	0		Yes (sourse count:1)	Yes (sourse count:2)	FlyBlood	PC			11	GLUD1,	GLUD1(align_length=557, similarity=0.798923);	10	GLUD1,	11	GLUD1,
224	224.3	Guanine nucleotide-binding protein G(i) subunit alpha 65A	P20353	P20353	P20353	3	43.33	43.33	-0.774	-0.261	-0.638	-0.321	-0.529	-0.428	-2.523	-2.328	>1 peptide	FBgn0001104	Galphai	0	0		Yes (sourse count:1)	No					11	GNAI1,	GNAI1(align_length=355, similarity=0.876056);	9	GNAI1,	10	GNAI1,
418	418.1	Dynactin subunit 1	P13496	P13496	P13496	6	68.17	68.17	-0.178	-0.462	0.058	-0.226	-0.307	-0.44	-0.871	-1.079	>1 peptide	FBgn0001108	DCTN1-p150	0	0		Yes (sourse count:1)	No		NC			10	DCTN1,	DCTN1(align_length=1281, similarity=0.545667);	9	DCTN1,	10	DCTN1,
224	224.1	Isoform B of Guanine nucleotide-binding protein G(o) subunit alpha 47A	P16378-2	P16378	P16378-2|P16378|Q8IGI5|Q6NNB9|P25157|Q6IGR5	11	134.42	134.42|134.42|95.42|91.38|19.43|6.71	-0.774	-0.263	-0.529	-0.252	-0.529	-0.47	-2.099	-2.147	>1 peptide	FBgn0001122	Galphao	0	0		No	No					12	GNAO1,	GNAO1(align_length=354, similarity=0.90678);	10	GNAO1,	11	GNAO1,
224	224.2	Guanine nucleotide-binding protein G(s) subunit alpha	P20354	P20354	P20354|P20354-2	5	62.44	62.44|62.44	-0.808	-0.355	-0.638	-0.321	-0.492	-0.428	-2.246	-2.244	>1 peptide	FBgn0001123	Galphas	0	0		No	No		PC			11	GNAL,	GNAL(align_length=380, similarity=0.813158);	9	GNAL,	10	GNAL,
771	771.1	AT16867p (Fragment)	Q8IHB4	Q8IHB4	Q8IHB4|A1ZAA5|Q7YWB4|Q7K221	2	33.06	33.06|33.06|33.06|33.06	-0.204	-0.011	0.107	0.248	0.072	0.013	-0.861	-0.933	>1 peptide	FBgn0001124	Got1	0	0		Yes (sourse count:3)	Yes (sourse count:3)	FlyBlood	PC			10	GOT1,	GOT1(align_length=406, similarity=0.724138);	9	GOT1,	10	GOT1,
275	275.1	Glutamine synthetase 1, mitochondrial	P20477	P20477	P20477	7	104.33	104.33	-0.636	-0.375	-0.664	-0.212	0.077	0.224	-1.03	-0.864	>1 peptide	FBgn0001142	Gs1	0	0		No	Yes (sourse count:2)					8	GLUL,	GLUL(align_length=365, similarity=0.745205);	7	GLUL,	8	GLUL,
237	237.1	Glutamine synthetase (Fragment)	C8VV58	C8VV58	C8VV58|P20478|P20478-3|P20478-2	10	125.25	125.25|125.25|113|100.86	-0.67	-0.926	-0.357	-0.389	-0.135	-0.179	-1.067	-1.25	>1 peptide	FBgn0001145	Gs2	0	0		No	Yes (sourse count:2)	FlyBlood	PC			11	GLUL,	GLUL(align_length=361, similarity=0.811634);	9	GLUL,	10	GLUL,
158	158.1	Glutathione S-transferase 1-1	P20432	P20432	P20432	13	171.97	171.97	-0.828	-0.409	-1.112	-0.819	-0.35	-0.258	-1.571	-1.631	>1 peptide	FBgn0001149	GstD1	0	0		No	No	FlyBlood				1	EEF1E1,EEF1G,GSTT1,GSTT2,GSTT2B,MARS,VARS,	EEF1E1(align_length=169, similarity=0.431953);EEF1G(align_length=194, similarity=0.412371);GSTT1(align_length=162, similarity=0.506173);GSTT2(align_length=157, similarity=0.496815);GSTT2B(align_length=157, similarity=0.496815);MARS(align_length=114, similarity=0.438596);VARS(align_length=97, similarity=0.43299);			1	GSTZ1,GDAP1,GDAP1L1,
303	303.1	LD46071p (Fragment)	E8NH29	E8NH29	E8NH29|E6PBW8|P07909|P07909-2|P07909-3|P07909-4	8	97.08	97.08|97.08|97.08|97.08|97.08|97.08	-0.699	-1.008	-0.513	-0.861	-2.072	-1.988	-2.407	-2.239	>1 peptide	FBgn0001215	Hrb98DE	0	0		Yes (sourse count:4)	Yes (sourse count:6)		PC			10	HNRNPA2B1,	HNRNPA2B1(align_length=348, similarity=0.637931);	9	HNRNPA2B1,	9	HNRNPA2B1,
19	19.3	AT29089p (Fragment)	F3YDH5	F3YDH5	F3YDH5|P29843|Q8IH88|Q8I0E9	19	262.03	262.03|262.03|256.46|217.25	-0.519	-0.393	-0.492	-0.377	-0.159	-0.218	-0.944	-0.78	>1 peptide	FBgn0001216	Hsc70-1	0	0		Yes (sourse count:4)	Yes (sourse count:6)	FlyBlood	PC			7	HSPA8,	HSPA8(align_length=648, similarity=0.899691);	6	HSPA8,	7	HSPA8,
19	19.2	Heat shock 70 kDa protein cognate 3	P29844	P29844	P29844|F6J5W4	23	304.62	304.62|62.74	0.091	0.325	-0.045	0.282	-0.045	0.034	-1.002	-0.871	>1 peptide	FBgn0001218	Hsc70-3	0	0		Yes (sourse count:5)	Yes (sourse count:6)	FlyBlood	PC	Y		11	HSPA5,	HSPA5(align_length=657, similarity=0.90411);	10	HSPA5,	11	HSPA5,
91	91.1	Heat shock 70 kDa protein cognate 5	P29845	P29845	P29845	18	247.06	247.06	-0.655	-0.458	-0.668	-0.448	-0.12	-0.046	-0.802	-0.661	>1 peptide	FBgn0001220	Hsc70-5	0	0		Yes (sourse count:2)	Yes (sourse count:2)		PC			10	HSPA9,	HSPA9(align_length=656, similarity=0.884146);	9	HSPA9,	10	HSPA9,
641	641.1	Heat shock protein 23	P02516	P02516	P02516	4	41.8	41.8	-0.38	-0.254	-0.096	-0.334	-0.69	-0.625	-1.26	-1.25	>1 peptide	FBgn0001224	Hsp23	0	0		Yes (sourse count:5)	Yes (sourse count:4)	FlyBlood	NC			4	CRYAB,HSPB2,	CRYAB(align_length=113, similarity=0.610619);HSPB2(align_length=161, similarity=0.447205);	2	HSPB3,HSPB8,HSPB6,CRYAA,HSPB2,CRYAB,HSPB1,	2	CRYAA,CRYAB,HSPB1,HSPB2,HSPB3,HSPB8,HSPB6,
19	19.4	Heat shock protein 68	O97125	O97125	O97125|Q95NM1	14	190.78	190.78|28.94	-0.568	-0.087	-0.713	-0.416	-0.203	-0.087	-1.202	-1.099	>1 peptide	FBgn0001230	Hsp68	0	0		Yes (sourse count:2)	Yes (sourse count:5)	FlyBlood	PC			5	HSPA1A,HSPA1B,	HSPA1A(align_length=641, similarity=0.859594);HSPA1B(align_length=641, similarity=0.859594);	3	HSPA1A,HSPA1B,	4	HSPA1A,HSPA1B,
63	63.1	Heat shock protein 83	P02828	P02828	P02828	26	320.85	320.85	-0.626	-0.29	-0.631	-0.435	-0.181	-0.136	-1.612	-1.556	>1 peptide	FBgn0001233	Hsp83	0	0		Yes (sourse count:2)	Yes (sourse count:4)	FlyBlood	PC			10	HSP90AB1,	HSP90AB1(align_length=716, similarity=0.889665);	8	HSP90AB1,HSP90AA1,	9	HSP90AA1,HSP90AB1,
1314	1314.1	Isocitrate dehydrogenase [NADP]	C8VV61	C8VV61	C8VV61|Q7KUB1|B7Z0E0|Q9VSI6|Q8IQA7|Q7KUB0	2	14.77	14.77|14.77|14.77|14.77|14.77|14.77	-0.454	-0.138	0.433	0.637	0.057	-0.131	-1.612	-1.875	>1 peptide	FBgn0001248	Idh	0	0		Yes (sourse count:4)	Yes (sourse count:3)	FlyBlood				11	IDH1,	IDH1(align_length=412, similarity=0.866505);	9	IDH1,	10	IDH1,
1127	1127.1	Integrin alpha-PS2	P12080	P12080	P12080|P12080-2|Q8MSG3	2	18.89	18.89|18.89|18.89	-0.33	-0.272	-0.183	-0.124	-0.186	-0.243	-1.06	-1.117	>1 peptide	FBgn0001250	if	0	0		Yes (sourse count:1)	No	FlyBlood	PC	Y	Y	9	ITGA8,	ITGA8(align_length=1406, similarity=0.401138);	7	ITGA8,	8	ITGA8,
656	656.1	RE54418p	Q32KE6	Q32KE6	Q32KE6|Q95028	3	40.86	40.86|40.86	-0.614	-0.576	-0.635	-0.504	-0.514	-0.871	-1.417	-1.665	>1 peptide	FBgn0001258	ImpL3	0	0		Yes (sourse count:5)	Yes (sourse count:8)					11	LDHA,LDHB,	LDHA(align_length=332, similarity=0.786145);LDHB(align_length=280, similarity=0.828571);	9	LDHA,LDHB,	10	LDHA,LDHB,
194	194.1	Inactivation-no-after-potential D protein	Q24008	Q24008	Q24008|D3DMF9|D3DMI7	12	146.84	146.84|136.9|123.84	-0.582	0.327	-0.719	0.381	0.186	0.278	-0.964	-0.908	>1 peptide	FBgn0001263	inaD	0	0		No	No		PC			3	LNX1,LNX2,	LNX1(align_length=497, similarity=0.376258);LNX2(align_length=465, similarity=0.335484);	2	LNX1,LNX2,	2	LNX1,LNX2,
141	141.1	Kinesin heavy chain	P17210	P17210	P17210|Q6NNT8	15	190.72	190.72|46.35	-0.648	-0.402	-0.521	-0.321	-0.228	0.023	-1.037	-0.906	>1 peptide	FBgn0001308	Khc	0	0		Yes (sourse count:1)	No	FlyBlood				11	KIF5B,	KIF5B(align_length=972, similarity=0.766461);	10	KIF5B,	11	KIF5B,
128	128.1	Disks large 1 tumor suppressor protein	P31007	P31007	P31007|P31007-8|P31007-6|E1JJH5|E8NH13|P31007-5|P31007-3|P31007-1|P31007-9|P31007-4|Q1WWE7|P31007-7|C1C536	16	202.99	202.99|187.57|187.57|175.53|171.73|171.73|171.73|171.73|171.73|114.28|111.04|15.84|15.84	-0.418	-0.356	-0.436	-0.316	-0.408	-0.424	-1.164	-1.109	>1 peptide	FBgn0001624	dlg1	0	0		Yes (sourse count:1)	No		NC			11	DLG1,	DLG1(align_length=815, similarity=0.582822);	9	DLG1,	10	DLG1,
110	110.1	RE22480p	D3DMH8	D3DMH8	D3DMH8|Q02748|C8VV33|Q9VHS8|Q8SXH3	18	219.59	219.59|219.59|219.59|44.61|44.61	-0.864	-0.372	-1.272	-0.759	-0.184	-0.158	-1.824	-1.776	>1 peptide	FBgn0001942	eIF-4a	0	0		Yes (sourse count:2)	Yes (sourse count:2)		PC			10	EIF4A1,	EIF4A1(align_length=403, similarity=0.873449);	8	EIF4A2,EIF4A1,	9	EIF4A1,EIF4A2,
623	623.1	Lethal (2) 37Bb	Q9VJ10	Q9VJ10	Q9VJ10	4	43.52	43.52	-0.748	-0.529	-1.459	-0.934	-0.199	-0.271	-1.644	-1.632	>1 peptide	FBgn0002021	l(2)37Bb	0	0		No	No		NC			8	FOXRED1,	FOXRED1(align_length=434, similarity=0.617512);	6	FOXRED1,	7	FOXRED1,
135	135.1	Protein l(2)37Cc	P24156	P24156	P24156|E1JHL5	15	197.18	197.18|165.48	-0.574	-0.377	-0.665	-0.547	-0.282	-0.275	-1.146	-1.174	>1 peptide	FBgn0002031	l(2)37Cc	0	0		No	No			Y		10	PHB,	PHB(align_length=202, similarity=0.886139);	8	PHB,	9	PHB,
458	458.1	Aspartyl-tRNA synthetase	Q7K0E6	Q7K0E6	Q7K0E6|Q9XYM1	5	61.84	61.84|61.84	-0.429	-0.007	-0.658	-0.375	0.112	0.111	-1.41	-1.406	>1 peptide	FBgn0002069	AspRS	0	0		No	No					12	DARS,	DARS(align_length=509, similarity=0.801572);	10	DARS,	11	DARS,
122	122.1	Lamin Dm0	P08928	P08928	P08928	17	207.99	207.99	-0.706	-0.531	-0.57	-0.342	0.52	0.485	-0.363	-0.53	>1 peptide	FBgn0002525	Lam	0	0		Yes (sourse count:5)	Yes (sourse count:5)					9	LMNA,	LMNA(align_length=594, similarity=0.60101);	7	LMNA,LMNB2,	8	LMNA,LMNB2,
150	150.1	SD07123p	B3DN78	B3DN78	B3DN78|Q00174	14	178.19	178.19|178.19	-0.26	-0.108	-0.542	-0.423	-0.136	-0.373	-1.15	-1.407	>1 peptide	FBgn0002526	LanA	0	0		Yes (sourse count:4)	Yes (sourse count:4)	FlyBlood	PC	Y		7	LAMA3,LAMA5,	LAMA3(align_length=3921, similarity=0.445805);LAMA5(align_length=3974, similarity=0.47232);	7	LAMA5,	8	LAMA5,
304	304.1	Lightoid, isoform B	A1Z7S3	A1Z7S3	A1Z7S3|Q8T0G8|A1Z7S2|Q8IH37|Q7KY07|A1Z7S1|Q86PD0	8	96.99	96.99|51.02|51.02|51.02|51.02|51.02|45.38	-0.728	0.08	-0.53	0.072	0.01	0.041	-1.614	-1.536	>1 peptide	FBgn0002567	Rab32	0	0		No	No	FlyBlood	NC			9	RAB32,	RAB32(align_length=227, similarity=0.753304);	7	RAB32,	7	RAB32,
620	620.1	60S ribosomal protein L19	P36241	P36241	P36241	3	43.96	43.96	-0.081	0.303	-0.443	-0.094	0.441	0.181	-1.124	-1.105	>1 peptide	FBgn0002607	RpL19	0	0		No	No		NC			11	RPL19,	RPL19(align_length=193, similarity=0.870466);	9	RPL19,	10	RPL19,
144	144.1	40S ribosomal protein S3	Q06559	Q06559	Q06559|Q29QY2	16	185.47	185.47|163.64	-0.575	-0.071	-1.325	-0.686	0.074	0.205	-1.32	-1.254	>1 peptide	FBgn0002622	RpS3	0	0		Yes (sourse count:2)	Yes (sourse count:2)	FlyBlood	PC			10	RPS3,	RPS3(align_length=246, similarity=0.845528);	9	RPS3,	10	RPS3,
1236	1236.1	Regulator of chromosome condensation	P25171	P25171	P25171	2	16.17	16.17	-0.656	-0.434	-0.645	-0.424	-0.13	0.046	-0.931	-0.755	>1 peptide	FBgn0002638	Rcc1	0	0		No	No					8	RCC1,	RCC1(align_length=445, similarity=0.573034);	8	RCC1,	8	RCC1,
646	646.1	205 kDa microtubule-associated protein	P23226	P23226	P23226|Q8IMF5|P23226-3|P23226-2	3	41.29	41.29|41.29|41.29|41.29	-0.318	-0.57	-0.459	-0.712	-0.422	-0.422	-0.766	-0.742	>1 peptide	FBgn0002645	Map205	0	0		No	No		NC						1	MUC16,	1	MUC16,
808	808.1	Malic enzyme	Q9VG31	Q9VG31	Q9VG31|Q9NIW2|Q9VG32|Q9NIW1|Q9U1J1|H7BWR4|Q2QBM1|H7BWS2|H7BWS6|H7BWS7|Q9NIW0|H7BWS3|H7BWU6|H7BWU8|H7BWR6	3	31.44	31.44|31.44|31.44|31.44|31.44|31.44|31.44|31.44|31.44|31.44|31.44|31.44|31.44|31.44|19.09	-0.377	-0.426	-0.468	-0.451	0.266	0.111	-0.693	-0.848	>1 peptide	FBgn0002719	Men	0	0		Yes (sourse count:1)	Yes (sourse count:5)	FlyBlood	PC			11	ME1,	ME1(align_length=550, similarity=0.741818);	10	ME1,	11	ME1,
472	472.1	Myosin light chain alkali	P06742	P06742	P06742|D6W4L2|P06742-2|E6PBY9	4	60.23	60.23|60.23|50.67|50.67	-0.424	-0.287	-0.194	0.008	0.312	0.092	-0.522	-1.089	>1 peptide	FBgn0002772	Mlc1	0	0		Yes (sourse count:5)	No	FlyBlood				3	MYL6B,MYL1,MYL3,MYL4,	MYL6B(align_length=143, similarity=0.58042);MYL1(align_length=143, similarity=0.58042);MYL3(align_length=116, similarity=0.612069);MYL4(align_length=116, similarity=0.612069);	3	MYL1,MYL3,MYL4,MYL6B,	3	MYL1,MYL3,MYL4,MYL6B,
963	963.1	DNA-binding protein modulo	P13469	P13469	P13469	2	24.86	24.86	-0.56	-0.438	0.098	-0.125	-0.12	-0.202	-0.872	-0.985	>1 peptide	FBgn0002780	mod	0	0		Yes (sourse count:2)	Yes (sourse count:1)		NC			2	NCL,	NCL(align_length=657, similarity=0.377473);	2	NCL,	2	NCL,
871	871.1	Brahma associated protein 155 kDa	Q9VF03	Q9VF03	Q9VF03|Q7KPY3|Q8MSY3	2	28.51	28.51|28.51|28.51	-0.743	-0.326	-0.567	-0.15	-0.165	-0.39	-0.937	-1.162	>1 peptide	FBgn0002783	mor	0	0		No	No					11	SMARCC2,	SMARCC2(align_length=1294, similarity=0.576507);	10	SMARCC2,	11	SMARCC2,
1141	1141.1	26S proteasome non-ATPase regulatory subunit 7	P26270	P26270	P26270	2	18.58	18.58	-0.25	0.133	-0.345	0.038	-0.613	-0.497	-1.688	-1.571	>1 peptide	FBgn0002787	Rpn8	0	0		No	No					11	PSMD7,	PSMD7(align_length=342, similarity=0.868421);	8	PSMD7,	9	PSMD7,
399	399.1	Muscle-specific protein 20	P14318	P14318	P14318	5	71.8	71.8	-0.389	0.02	-0.215	0.162	0.025	-0.166	-1.156	-1.267	>1 peptide	FBgn0002789	Mp20	0	0		Yes (sourse count:4)	Yes (sourse count:4)	FlyBlood	NC			5	CNN2,TAGLN2,TAGLN3,	CNN2(align_length=200, similarity=0.54);TAGLN2(align_length=190, similarity=0.578947);TAGLN3(align_length=190, similarity=0.594737);	5	TAGLN,TAGLN2,TAGLN3,	5	TAGLN,TAGLN2,TAGLN3,
12	12.1	Isoform 6 of Sodium/potassium-transporting ATPase subunit alpha	P13607-6	P13607	P13607-6|P13607-5|P13607|P13607-4|P13607-7|E1JIR4|P13607-2|E6PBW0|I7J4E4|C8VUY7|P13607-3|Q9U458|A8QI34|A4IJ54	57	820.7	820.7|812.51|812.51|812.51|812.51|812.51|812.51|790.89|790.05|774.9|736.34|79.75|79.75|42.18	-0.491	-0.174	-0.253	0.06	-0.352	-0.249	-1.386	-1.242	>1 peptide	FBgn0002921	Atpalpha	0	0		No	No				Y	10	ATP1A3,ATP1A1,	ATP1A3(align_length=1032, similarity=0.864341);ATP1A1(align_length=1032, similarity=0.860465);	9	ATP1A1,ATP1A3,	10	ATP1A3,
171	171.1	GH10112p	Q7JWX3	Q7JWX3	Q7JWX3|Q9U5W7|Q6V6U6|Q6V6U2|Q6V6U3|Q6V6U9|Q6V6U4|Q6V6U5|Q6V6U7|Q6V6U1|Q6V6V0|Q6V6U8	12	160.12	160.12|145.52|130.51|130.51|130.51|130.51|130.51|130.51|130.51|130.51|119.1|109.85	-0.036	0.326	-0.616	-0.209	-0.532	-0.643	-1.784	-2.008	>1 peptide	FBgn0002930	nec	0	0		Yes (sourse count:4)	Yes (sourse count:2)	FlyBlood	PC	Y		4	SERPINI1,SERPINI2,	SERPINI1(align_length=391, similarity=0.488491);SERPINI2(align_length=380, similarity=0.507895);	3	SERPINC1,	4	SERPINC1,
36	36.1	Neither inactivation nor afterpotential protein C	P10676	P10676	P10676	39	456.53	456.53	-0.565	0.006	-0.414	0.204	0.052	0.154	-1.222	-1.127	>1 peptide	FBgn0002938	ninaC	0	0		No	No		NC			8	MYO3A,	MYO3A(align_length=1660, similarity=0.446386);	6	MYO3A,	6	MYO3A,
36	36.2	Isoform A of Neither inactivation nor afterpotential protein C	P10676-2	P10676	P10676-2	33	376.53	376.53	-0.573	0.123	-0.485	0.164	0.006	0.15	-1.348	-1.205	>1 peptide	FBgn0002938	ninaC	0	0		No	No		NC			8	MYO3A,	MYO3A(align_length=1660, similarity=0.446386);	6	MYO3A,	6	MYO3A,
481	481.1	Opsin Rh1	P06002	P06002	P06002	6	58.52	58.52	-0.244	0.034	-0.242	-0.128	0.323	0.328	-1.515	-1.75	>1 peptide	FBgn0002940	ninaE	0	0		No	No	FlyBlood			Y	8	OPN4,	OPN4(align_length=377, similarity=0.511936);	6	OPN4,	7	OPN4,
261	261.1	rRNA 2'-O-methyltransferase fibrillarin	Q9W1V3	Q9W1V3	Q9W1V3	9	110.8	110.8	-0.157	-0.642	-0.366	-0.543	-0.378	-0.321	-1.275	-1.252	>1 peptide	FBgn0003062	Fib	0	0		No	No		PC			10	FBL,	FBL(align_length=342, similarity=0.812865);	8	FBL,	9	FBL,
58	58.1	Isoform A of 6-phosphofructokinase	P52034-2	P52034	P52034-2|C8VV04|P52034-3|P52034	25	337.4	337.4|337.4|337.4|337.4	-0.583	-0.289	-0.792	-0.576	0.117	0.109	-1.362	-1.316	>1 peptide	FBgn0003071	Pfk	0	0		Yes (sourse count:1)	No	FlyBlood				12	PFKM,	PFKM(align_length=796, similarity=0.757538);	10	PFKM,	11	PFKM,
482	482.1	Glucose-6-phosphate isomerase	P52029	P52029	P52029	4	58.48	58.48	-0.463	0.166	-1.032	-0.521	0.591	0.288	-0.771	-1.034	>1 peptide	FBgn0003074	Pgi	0	0		Yes (sourse count:5)	Yes (sourse count:4)	FlyBlood	PC			11	GPI,	GPI(align_length=548, similarity=0.806569);	10	GPI,	11	GPI,
1014	1014.1	Raf homolog serine/threonine-protein kinase phl	P11346	P11346	P11346|P11346-2	2	22.87	22.87|22.87	-0.348	-0.153	-0.781	-0.558	0.031	-0.342	-1.101	-1.479	>1 peptide	FBgn0003079	Raf	0	0		No	No		NC			11	BRAF,	BRAF(align_length=836, similarity=0.555024);	8	BRAF,	9	BRAF,
353	353.1	Protein kinase C	P13678	P13678	P13678|Q95T78|Q4QQA3	6	81.42	81.42|55.24|55.24	-0.56	-0.289	-0.593	-0.354	-0.513	-0.498	-1.988	-1.903	>1 peptide	FBgn0003093	Pkc98E	0	0		No	No					11	PRKCE,	PRKCE(align_length=758, similarity=0.726913);	9	PRKCE,	10	PRKCE,
776	776.2	Serine/threonine-protein phosphatase alpha-1 isoform	P48461	P48461	P48461	3	31.68	31.68	-0.683	-0.42	-0.518	-0.341	0.095	0.034	-0.941	-1.053	>1 peptide	FBgn0003134	Pp1alpha-96A	0	0		No	No					10	PPP1CA,PPP1CC,	PPP1CA(align_length=340, similarity=0.888235);PPP1CC(align_length=320, similarity=0.940625);	8	PPP1CA,PPP1CC,	9	PPP1CA,PPP1CC,
295	295.1	Papilin	Q868Z9	Q868Z9	Q868Z9|Q868Z9-6|Q868Z9-2|Q868Z9-5|D0IQI7|F0JAG3	7	98.53	98.53|98.53|85.06|74.49|33.6|13.47	-0.834	-0.647	-0.819	-0.677	-0.563	-0.889	-2.005	-2.186	>1 peptide	FBgn0003137	Ppn	0	0		No	No	FlyBlood	PC	Y		10	PAPLN,	PAPLN(align_length=2901, similarity=0.240951);	8	PAPLN,	9	PAPLN,
17	17.2	Paramyosin, short form	P35416	P35416	P35416	39	591.45	591.45	-0.999	-0.917	-1.159	-1.104	-0.249	-0.482	-0.925	-1.226	>1 peptide	FBgn0003149	Prm	0	0		Yes (sourse count:2)	No	FlyBlood	NC			3	MYH2,MYH8,MYH7B,MYH7,MYH6,MYH3,MYH15,MYH13,MYH1,MYH4,	MYH2(align_length=825, similarity=0.6);MYH8(align_length=825, similarity=0.597576);MYH7B(align_length=882, similarity=0.578231);MYH7(align_length=840, similarity=0.596429);MYH6(align_length=831, similarity=0.600481);MYH3(align_length=833, similarity=0.596639);MYH15(align_length=823, similarity=0.569866);MYH13(align_length=831, similarity=0.586041);MYH1(align_length=819, similarity=0.603175);MYH4(…	2	MYH2,MYH3,MYH4,MYH7,MYH8,	2	MYH2,MYH3,MYH4,MYH7,MYH8,
17	17.1	Paramyosin, long form	P35415	P35415	P35415	53	743.25	743.25	-0.927	-0.757	-0.951	-0.861	-0.233	-0.435	-0.98	-1.247	>1 peptide	FBgn0003149	Prm	0	0		Yes (sourse count:2)	No	FlyBlood	NC			3	MYH2,MYH8,MYH7B,MYH7,MYH6,MYH3,MYH15,MYH13,MYH1,MYH4,	MYH2(align_length=825, similarity=0.6);MYH8(align_length=825, similarity=0.597576);MYH7B(align_length=882, similarity=0.578231);MYH7(align_length=840, similarity=0.596429);MYH6(align_length=831, similarity=0.600481);MYH3(align_length=833, similarity=0.596639);MYH15(align_length=823, similarity=0.569866);MYH13(align_length=831, similarity=0.586041);MYH1(align_length=819, similarity=0.603175);MYH4(…	2	MYH2,MYH3,MYH4,MYH7,MYH8,	2	MYH2,MYH3,MYH4,MYH7,MYH8,
268	268.1	GTP cyclohydrolase 1	P48596	P48596	P48596|C6TP60|P48596-3|P48596-2|D8FT24	9	106.37	106.37|106.37|106.37|106.37|94.84	-0.395	0.333	-0.581	0.018	-0.796	-0.675	-2.174	-2.14	>1 peptide	FBgn0003162	Pu	0	0		No	No					11	GCH1,	GCH1(align_length=260, similarity=0.719231);	10	GCH1,	11	GCH1,
114	114.1	CAD protein	P05990	P05990	P05990|P05990-2|Q1RKZ5	18	217.26	217.26|166.79|84.48	-0.482	-0.187	-0.762	-0.5	0.038	-0.01	-1.111	-1.186	>1 peptide	FBgn0003189	r	0	0		No	No					10	CAD,	CAD(align_length=2280, similarity=0.750877);	9	CAD,	10	CAD,
409	409.1	Ras-like protein 1	P08646	P08646	P08646	5	70.24	70.24	-0.447	-0.272	-0.362	-0.408	-0.387	-0.364	-1.03	-1.156	>1 peptide	FBgn0003205	Ras85D	0	0		No	No					10	KRAS,	KRAS(align_length=37, similarity=1);	8	HRAS,KRAS,	9	HRAS,KRAS,
431	431.1	Mitogen-activated protein kinase ERK-A	P40417	P40417	P40417|D9PTS4|P40417-2|P40417-3|A8Y4W5	5	65.61	65.61|65.61|65.61|65.61|9.52	-0.68	-0.186	-0.743	-0.335	-0.54	-0.542	-2.146	-2.215	>1 peptide	FBgn0003256	rl	0	0		Yes (sourse count:3)	No					12	MAPK1,	MAPK1(align_length=344, similarity=0.898256);	10	MAPK1,	10	MAPK1,
133	133.1	ATP-dependent RNA helicase p62	P19109	P19109	P19109|P19109-2|P19109-4|P19109-3|I0B1P2|Q7K4L8	15	198.63	198.63|198.63|198.63|198.63|97.55|15.61	-0.649	-0.72	-0.701	-0.695	-0.607	-0.697	-1.403	-1.598	>1 peptide	FBgn0003261	Rm62	0	0		Yes (sourse count:1)	No		PC			8	DDX17,	DDX17(align_length=558, similarity=0.688172);	8	DDX17,	9	DDX17,
368	368.1	DNA-directed RNA polymerase	A9UNH9	A9UNH9	A9UNH9|P04052|Q8SXM3	6	77.73	77.73|77.73|21.45	-0.629	-0.709	-0.687	-0.715	-0.352	-0.334	-1.132	-1.207	>1 peptide	FBgn0003277	RpII215	0	0		No	No		PC			10	POLR2A,	POLR2A(align_length=1926, similarity=0.851506);	9	POLR2A,	10	POLR2A,
572	572.1	60S ribosomal protein L4	P09180	P09180	P09180|Q1EBX5	4	47.63	47.63|12.36	-0.412	0.106	-0.78	-0.198	-0.104	0.197	-1.2	-0.821	>1 peptide	FBgn0003279	RpL4	0	0		No	No					11	RPL4,	RPL4(align_length=426, similarity=0.730047);	9	RPL4,	10	RPL4,
1035	1035.1	Nuclear RNA export factor 1	Q9U1H9	Q9U1H9	Q9U1H9	2	22.39	22.39	-0.815	-0.513	-0.48	-0.179	-0.511	-0.573	-1.151	-1.213	>1 peptide	FBgn0003321	sbr	0	0		No	No					11	NXF1,	NXF1(align_length=703, similarity=0.480797);	9	NXF1,	10	NXF1,
738	738.1	E3 ubiquitin-protein ligase RING1	Q9VB08	Q9VB08	Q9VB08	2	34.83	34.83	-0.394	0.045	-0.553	-0.107	-0.056	-0.077	-1.491	-1.513	>1 peptide	FBgn0003330	Sce	0	0		No	No		NC			11	RNF2,	RNF2(align_length=430, similarity=0.569767);	9	RNF2,	10	RNF2,
578	578.1	Ran GTPase-activating protein	Q9VIW3	Q9VIW3	Q9VIW3|C0LA69|C0LA68|C0LA70|C0LA78	4	47.23	47.23|47.23|47.23|47.23|47.23	-0.525	-0.503	-0.498	-0.493	-0.143	-0.04	-1.305	-1.245	>1 peptide	FBgn0003346	RanGAP	0	0		No	No					10	RANGAP1,	RANGAP1(align_length=594, similarity=0.521886);	8	RANGAP1,	9	RANGAP1,
44	44.1	Isoform A of ADP,ATP carrier protein	Q26365-2	Q26365	Q26365-2|Q26365|O62526	32	399.44	399.44|383.88|72.15	-0.986	-0.212	-2.005	-1.399	0.092	-0.115	-1.706	-1.943	>1 peptide	FBgn0003360	sesB	0	0		No	No				Y	10	SLC25A4,	SLC25A4(align_length=292, similarity=0.890411);	8	SLC25A4,	8	SLC25A4,
1052	1052.1	Protein sevenless	P13368	P13368	P13368|F0JAK7	3	21.67	21.67|21.67	-0.315	0.258	-0.329	0.069	0.129	-0.002	-1.259	-1.324	>1 peptide	FBgn0003366	sev	0	0		Yes (sourse count:1)	No	FlyBlood	PC		Y	9	ROS1,	ROS1(align_length=2535, similarity=0.398817);	8	ROS1,	9	ROS1,
378	378.1	Isoform SGG46 of Protein kinase shaggy	P18431-1	P18431	P18431-1|H5V852|A8JUV9|Q0KHW6|P18431-3|P18431|P18431-4|C0PUX5|Q7KVY5|Q6A4T5|Q6A4R8|Q6A4T7|Q6A4W4|Q6A4R5|Q6A4S5|Q6A4W6|E6PBX9	6	75.34	75.34|75.34|75.34|75.34|75.34|75.34|75.34|64.71|64.71|52.89|52.89|52.89|52.89|52.89|52.89|52.89|10.63	-0.888	-0.779	-0.338	-0.077	-0.374	-0.296	-1.705	-1.576	>1 peptide	FBgn0003371	sgg	0	0		No	No	FlyBlood	NC			8	GSK3A,GSK3B,	GSK3A(align_length=391, similarity=0.84399);GSK3B(align_length=403, similarity=0.828784);	7	GSK3A,GSK3B,	8	GSK3A,GSK3B,
42	42.1	Shibire, isoform L	E1JJA4	E1JJA4	E1JJA4|P27619|E1JJA5|P27619-2|F6J732|E8NH48|F6J774	31	416.55	416.55|416.55|373.85|373.85|163.2|50.58|23.89	-0.745	-0.054	-0.927	-0.386	-0.265	-0.343	-2.112	-2.207	>1 peptide	FBgn0003392	shi	0	0		No	No					11	DNM1,	DNM1(align_length=900, similarity=0.777778);	9	DNM1,	10	DNM1,
45	45.1	Isoform A of Proline dehydrogenase 1, mitochondrial	Q04499-2	Q04499	Q04499-2|Q04499-3|Q04499-5|Q04499|Q04499-4	28	392.19	392.19|382.1|371.77|361.68|302.54	-0.68	-0.344	-0.961	-0.706	-0.186	-0.161	-1.549	-1.547	>1 peptide	FBgn0003423	slgA	0	0		No	No					11	PRODH,	PRODH(align_length=688, similarity=0.577035);	10	PRODH,	11	PRODH,
509	509.1	RH62992p	Q8SY66	Q8SY66	Q8SY66|Q24524	4	55	55|55	-0.457	0.141	-0.231	0.368	-0.369	-0.055	-1.214	-1.076	>1 peptide	FBgn0003447	sn	0	0		Yes (sourse count:3)	No					10	FSCN1,	FSCN1(align_length=491, similarity=0.613035);	8	FSCN1,	9	FSCN1,
280	280.1	Isoform A of 40S ribosomal protein SA	P38979-2	P38979	P38979-2|P38979|C6SV50	7	102.84	102.84|68.59|58.91	-0.72	-0.304	-0.786	-0.511	-0.057	0.067	-0.846	-0.713	>1 peptide	FBgn0003517	sta	0	0		Yes (sourse count:3)	Yes (sourse count:2)		PC			9	RPSA,	RPSA(align_length=287, similarity=0.703833);	9	RPSA,	10	RPSA,
1001	1001.1	Protein suppressor of forked	P25991	P25991	P25991|P25991-4	2	23.31	23.31|23.31	-0.994	-0.697	-1.195	-0.898	-0.027	-0.3	-1.487	-1.76	>1 peptide	FBgn0003559	su(f)	0	0		No	No					10	CSTF3,	CSTF3(align_length=759, similarity=0.714097);	9	CSTF3,	10	CSTF3,
113	113.1	T-complex protein 1 subunit alpha	P12613	P12613	P12613	19	218.65	218.65	-0.824	-0.464	-1.19	-0.73	-0.372	-0.278	-1.767	-1.762	>1 peptide	FBgn0003676	T-cp1	0	0		Yes (sourse count:1)	No	FlyBlood	NC			10	TCP1,	TCP1(align_length=555, similarity=0.855856);	9	TCP1,	10	TCP1,
449	449.1	DNA topoisomerase 2	P15348	P15348	P15348|Q6NR40	6	63.29	63.29|27.32	-0.956	-0.471	-1.026	-0.683	-0.59	-0.484	-2.08	-1.972	>1 peptide	FBgn0284220	Top2	0	0		No	No	FlyBlood	PC			11	TOP2A,	TOP2A(align_length=1557, similarity=0.669878);	9	TOP2A,	10	TOP2A,
669	669.1	Serine/threonine-protein kinase tricorner	Q9NBK5	Q9NBK5	Q9NBK5|Q9NBK5-2|Q9NBK5-4|Q9NBK5-3	3	39.97	39.97|39.97|30.89|30.89	-0.816	-1.051	-0.46	-0.473	-0.549	-0.315	-0.573	-0.361	>1 peptide	FBgn0003744	trc	0	0		No	No		NC			10	STK38,STK38L,	STK38(align_length=445, similarity=0.849438);STK38L(align_length=452, similarity=0.853982);	8	STK38,STK38L,	9	STK38,STK38L,
41	41.1	Tubulin alpha-1 chain	P06603	P06603	P06603|P06605|K7X561|K7WKV0|K7WKV5|K7WQ56|K7WQ63|K7XI17|K7XI11|K7WSB1|K7WSB4	26	419.1	419.1|419.1|385.67|385.67|385.67|385.67|385.67|367.66|367.24|366.14|311.49	-0.847	-0.598	-1.233	-1.103	-0.251	-0.327	-1.763	-1.992	>1 peptide	FBgn0003884	alphaTub84B	0	0		Yes (sourse count:2)	Yes (sourse count:5)	FlyBlood				9	TUBA3D,	TUBA3D(align_length=450, similarity=0.982222);	7	TUBA3D,	7	TUBA3D,
41	41.2	Tubulin alpha-2 chain	P06604	P06604	P06604	20	316.03	316.03	-0.887	-0.648	-1.167	-1.024	-0.272	-0.375	-1.654	-1.693	>1 peptide	FBgn0003886	alphaTub85E	0	0		Yes (sourse count:2)	No	FlyBlood				5	TUBA1A,	TUBA1A(align_length=451, similarity=0.977827);	4	TUBA1A,TUBA3E,	5	TUBA3E,
39	39.1	Tubulin beta-1 chain	Q24560	Q24560	Q24560|A1ZBL0|E0R982|A1ZBL1|Q7M3K1|Q7M3K0	30	431.14	431.14|399.14|375.23|346.05|129.44|97.44	-0.841	-0.542	-1.09	-0.891	-0.268	-0.365	-1.713	-1.944	>1 peptide	FBgn0284243	betaTub56D	0	0		Yes (sourse count:3)	Yes (sourse count:3)	FlyBlood	NC			10	TUBB4B,	TUBB4B(align_length=425, similarity=0.985882);	8	TUBB4B,	8	TUBB4B,
39	39.4	Tubulin beta-3 chain	P08841	P08841	P08841	17	223.32	223.32	-0.762	-0.509	-0.864	-0.84	-0.317	-0.384	-1.648	-1.887	>1 peptide	FBgn0003888	betaTub60D	0	0		Yes (sourse count:2)	No	FlyBlood				6	TUBB6,	TUBB6(align_length=454, similarity=0.938326);	4	TUBB6,	5	TUBB6,
39	39.3	Tubulin beta-2 chain	P61857	P61857	P61857	18	239.5	239.5	-0.869	-0.523	-1.258	-0.897	-0.239	-0.401	-1.841	-2.076	>1 peptide	FBgn0003889	betaTub85D	0	0		Yes (sourse count:3)	Yes (sourse count:3)	FlyBlood	NC			8	TUBB4B,	TUBB4B(align_length=441, similarity=0.981859);	5	TUBB4B,TUBB,TUBB2B,	6	TUBB,
39	39.2	Beta-Tubulin at 97EF, isoform A	Q9VAX7	Q9VAX7	Q9VAX7|Q8MST5	18	251.12	251.12|251.12	-0.766	-0.289	-1.345	-0.878	-0.135	-0.294	-1.821	-2.147	>1 peptide	FBgn0003890	betaTub97EF	0	0		Yes (sourse count:2)	No	FlyBlood				5	TUBB6,TUBB4B,TUBB2A,	TUBB6(align_length=446, similarity=0.943946);TUBB4B(align_length=444, similarity=0.954955);TUBB2A(align_length=444, similarity=0.948198);	4	TUBB2A,	5	TUBB2A,
898	898.1	Maternal protein tudor	P25823	P25823	P25823	3	27.28	27.28	-0.821	-0.532	-1.106	-0.34	-0.01	0.029	-1.701	-1.782	>1 peptide	FBgn0003891	tud	0	0		No	No		NC			4	TDRD6,	TDRD6(align_length=2495, similarity=0.343487);	4	TDRD15,TDRD6,	4	TDRD6,TDRD15,
507	507.1	Ubiquitin-40S ribosomal protein S27a	P15357	P15357	P15357|Q8MSM5|P0CG69|Q9W418|Q8MT02|P18101|Q7JPZ3|Q27927|Q24575|Q24577|Q7JPZ2|Q24576|H9BVD2|H9BVD7|H9BVD3|H9BVD5|H9BVD4	4	55.2	55.2|21.06|21.06|21.06|21.06|21.06|21.06|21.06|10.94|10.94|10.94|10.94|10.12|10.12|10.12|10.12|10.12	-0.708	-0.535	-1.045	-0.757	-0.056	0.127	-0.989	-0.865	>1 peptide	FBgn0003942	RpS27A	0	0		No	No	FlyBlood				10	RPS27A,	RPS27A(align_length=156, similarity=0.955128);	9	RPS27A,	10	RPS27A,
1149	1149.1	Glucose-6-phosphate 1-dehydrogenase	P12646	P12646	P12646|P12646-2|B7FNK0	2	18.36	18.36|18.36|13.88	-0.653	-0.23	-0.997	-0.575	0.175	0.207	-1.672	-1.64	>1 peptide	FBgn0004057	Zw	0	0		Yes (sourse count:1)	No		PC			12	G6PD,	G6PD(align_length=503, similarity=0.76342);	10	G6PD,	11	G6PD,
1037	1037.1	Proteasome subunit alpha type-7-1	P22769	P22769	P22769	2	22.25	22.25	-0.78	-0.962	-0.593	-0.775	-0.424	-0.348	-1.203	-1.127	>1 peptide	FBgn0004066	Prosalpha4	0	0		Yes (sourse count:2)	Yes (sourse count:5)	FlyBlood	PC			11	PSMA7,PSMA8,	PSMA7(align_length=245, similarity=0.828571);PSMA8(align_length=255, similarity=0.819608);	9	PSMA7,PSMA8,	10	PSMA7,PSMA8,
776	776.1	Serine/threonine-protein phosphatase alpha-2 isoform	P12982	P12982	P12982|Q6NNT3|Q9VQL9|F0JAF6|Q5K375|Q95V51|Q95V52|C0MKX3|Q05547|Q5LJN2	3	32.66	32.66|7.17|7.17|7.17|7.17|7.17|7.17|7.17|7.17|7.17	-0.683	-0.42	-0.518	-0.341	0.095	0.034	-0.941	-1.053	>1 peptide	FBgn0004103	Pp1-87B	0	0		No	No					11	PPP1CC,PPP1CA,	PPP1CC(align_length=299, similarity=0.966555);PPP1CA(align_length=308, similarity=0.931818);	9	PPP1CC,PPP1CA,	10	PPP1CA,PPP1CC,
24	24.1	Karst, isoform E	A8JNJ6	A8JNJ6	A8JNJ6|Q7KV70|Q7KV69|Q9VZQ3|Q99140|Q23980|Q8MRH2|Q7KQ57	49	589.66	589.66|589.66|589.66|589.66|234.37|209.58|166.65|145.71	-0.378	-0.242	-0.343	-0.239	-0.221	-0.286	-1.24	-1.224	>1 peptide	FBgn0004167	kst	0	0		No	No		NC			8	SPTBN5,	SPTBN5(align_length=3997, similarity=0.502877);	9	SPTBN5,	9	SPTBN5,
911	911.1	No on or off transient A, isoform B	Q8IR16	Q8IR16	Q8IR16|Q04047-2|Q04047|Q7PLU6	2	26.41	26.41|26.41|26.41|9.65	-1.058	-1.205	-0.459	-0.67	-0.277	-0.405	-1.038	-1.351	>1 peptide	FBgn0004227	nonA	0	0		Yes (sourse count:2)	No	FlyBlood				8	SFPQ,	SFPQ(align_length=683, similarity=0.437775);	7	SFPQ,	8	SFPQ,
303	303.2	Heterogeneous nuclear ribonucleoprotein 87F	P48810	P48810	P48810|P48810-2	6	72.75	72.75|72.75	-0.7	-0.743	-0.717	-0.85	-1.535	-1.382	-2.336	-2.179	>1 peptide	FBgn0004237	Hrb87F	0	0		Yes (sourse count:4)	Yes (sourse count:6)		PC			9	HNRNPA2B1,	HNRNPA2B1(align_length=372, similarity=0.596774);	8	HNRNPA2B1,	8	HNRNPA2B1,
52	52.1	Voltage-dependent anion-selective channel	Q94920	Q94920	Q94920	24	358.45	358.45	-0.545	0.063	-1.057	-0.461	-0.353	0.156	-1.438	-0.988	>1 peptide	FBgn0004363	porin	0	0		Yes (sourse count:1)	No		PC			11	VDAC2,VDAC3,	VDAC2(align_length=280, similarity=0.775);VDAC3(align_length=280, similarity=0.767857);	9	VDAC2,	10	VDAC2,
906	906.1	Kinesin-like protein at 64D	Q9VRK9	Q9VRK9	Q9VRK9	2	26.72	26.72	-0.796	-0.866	-0.631	-0.701	-0.58	-0.49	-1.341	-1.252	>1 peptide	FBgn0004380	Klp64D	0	0		No	No	FlyBlood	NC			10	KIF3A,	KIF3A(align_length=708, similarity=0.713277);	9	KIF3A,	10	KIF3A,
311	311.1	40S ribosomal protein S14	P14130	P14130	P14130	7	92.43	92.43	-0.729	-0.249	-0.845	-0.405	0.061	0.197	-0.914	-0.878	>1 peptide	FBgn0004403	RpS14a	0	0		No	Yes (sourse count:1)	FlyBlood				7	RPS14,	RPS14(align_length=135, similarity=0.888889);	5	RPS14,	6	RPS14,
456	456.1	Putative ATP-dependent RNA helicase me31b	P23128	P23128	P23128|P23128-2	5	61.86	61.86|61.86	-0.793	-0.718	-1.047	-0.986	-0.48	-0.418	-1.242	-1.261	>1 peptide	FBgn0004419	me31B	0	0		Yes (sourse count:1)	No					12	DDX6,	DDX6(align_length=427, similarity=0.852459);	10	DDX6,	11	DDX6,
881	881.1	Peptidyl-prolyl cis-trans isomerase	P25007	P25007	P25007|F6J7B3	3	28.09	28.09|16.26	-0.642	-0.428	-0.325	-0.051	-0.153	-0.287	-0.879	-1.072	>1 peptide	FBgn0004432	Cyp1	0	0		Yes (sourse count:4)	Yes (sourse count:7)	FlyBlood				8	PPIF,	PPIF(align_length=200, similarity=0.785);	7	PPIF,	7	PPIF,
781	781.1	Guanine nucleotide-binding protein G(q) subunit alpha	P23625	P23625	P23625|P23625-2	2	32.49	32.49|14.85	-0.419	0.397	-0.773	-0.005	0.618	0.453	-1.51	-1.718	>1 peptide	FBgn0004435	Galphaq	0	0		No	No		PC			11	GNAQ,	GNAQ(align_length=395, similarity=0.810127);	8	GNAQ,	9	GNAQ,
1125	1125.1	FI02878p	Q9V420	Q9V420	Q9V420|Q9U5V9	2	18.97	18.97|18.97	-0.291	-0.175	-0.389	-0.273	-0.517	-0.543	-1.418	-1.444	>1 peptide	FBgn0004465	Su(P)	0	0		No	No		NC			10	PTGES2,	PTGES2(align_length=402, similarity=0.524876);	10	PTGES2,	11	PTGES2,
30	30.1	Glycogen phosphorylase	Q9XTL9	Q9XTL9	Q9XTL9	35	493.31	493.31	-0.636	-0.027	-0.899	-0.307	-0.639	-0.438	-2.459	-2.176	>1 peptide	FBgn0004507	GlyP	0	0		Yes (sourse count:3)	Yes (sourse count:1)	FlyBlood	PC			11	PYGM,	PYGM(align_length=840, similarity=0.864286);	10	PYGM,	11	PYGM,
406	406.1	Multidrug resistance protein homolog 65	Q00748	Q00748	Q00748|Q8MRC4	6	70.87	70.87|61.44	-0.61	-0.471	0.057	0.061	0.004	-0.103	-0.379	-0.49	>1 peptide	FBgn0004513	Mdr65	0	0		No	No				Y	9	ABCB4,	ABCB4(align_length=1301, similarity=0.604919);	7	ABCB4,	8	ABCB4,
87	87.1	Protein ROP	Q07327	Q07327	Q07327	21	256.76	256.76	-0.782	-0.317	-0.861	-0.361	-0.388	-0.29	-1.813	-1.607	>1 peptide	FBgn0004574	Rop	0	0		No	No		PC			11	STXBP1,	STXBP1(align_length=593, similarity=0.790894);	9	STXBP1,	10	STXBP1,
146	146.2	Synapsin, isoform E	E2QCZ0	E2QCZ0	E2QCZ0|Q5BIE8	16	179.57	179.57|153.43	-0.39	-0.054	-0.347	0.026	-0.256	-0.292	-0.862	-0.965	>1 peptide	FBgn0004575	Syn	0	0		No	No					11	SYN3,	SYN3(align_length=645, similarity=0.511628);	9	SYN3,	10	SYN3,
146	146.1	Synapsin, isoform D	E2QCY9	E2QCY9	E2QCY9|Q24546|Q24546-3	16	183.78	183.78|166.09|99.63	-0.413	-0.149	-0.387	-0.2	-0.229	-0.244	-1.254	-1.295	>1 peptide	FBgn0004575	Syn	0	0		No	No					11	SYN3,	SYN3(align_length=645, similarity=0.511628);	9	SYN3,	10	SYN3,
297	297.1	Serine-arginine protein 55	P26686	P26686	P26686|P26686-5|P26686-2|P26686-3|P26686-9|P26686-6|P26686-4|P26686-7|P26686-8	8	98.46	98.46|98.46|98.46|98.46|43.81|43.81|43.81|40.22|29.6	-0.722	-0.386	-0.817	-0.49	-0.35	-0.446	-0.881	-0.962	>1 peptide	FBgn0004587	B52	0	0		No	No					9	SRSF6,SRSF4,	SRSF6(align_length=359, similarity=0.690808);SRSF4(align_length=407, similarity=0.619165);	8	SRSF6,SRSF4,	8	SRSF4,SRSF6,
923	923.1	Guanine nucleotide-binding protein subunit beta-2	P29829	P29829	P29829	2	26.1	26.1	-0.419	0.13	-0.341	0.516	0.182	0.179	-1.101	-1.087	>1 peptide	FBgn0004623	Gbeta76C	0	0		No	No		PC			3	GNB1,	GNB1(align_length=339, similarity=0.672566);	1	GNB1,	1	GNB1,GNB2,GNB3,
347	347.1	Ras-like protein 3	P08645	P08645	P08645	5	84.15	84.15	-0.519	-0.174	-0.732	-0.323	-0.249	-0.331	-1.757	-1.845	>1 peptide	FBgn0004636	Rap1	0	0		Yes (sourse count:1)	Yes (sourse count:2)		PC			12	RAP1A,	RAP1A(align_length=160, similarity=0.95625);	9	RAP1A,	10	RAP1A,
581	581.1	6-phosphogluconate dehydrogenase, decarboxylating	P41572	P41572	P41572|K7ZI00	4	47.05	47.05|7.24	-0.416	0.088	-0.536	-0.037	-0.095	0.014	-1.719	-1.646	>1 peptide	FBgn0004654	Pgd	0	0		Yes (sourse count:4)	Yes (sourse count:4)	FlyBlood	PC			10	PGD,	PGD(align_length=481, similarity=0.837838);	9	PGD,	10	PGD,
899	899.1	RE04513p (Fragment)	Q8MRD2	Q8MRD2	Q8MRD2|O97064	2	27.27	27.27|27.27	-0.925	-0.425	-1.137	-0.637	-0.5	-0.588	-2.013	-2.101	>1 peptide	FBgn0004777	Ccp84Ag	0	0		No	No			Y	Y				1	ZNF160,	1	ZNF160,
533	533.1	Ccp84Ae	O97062	O97062	O97062	4	51.41	51.41	-0.867	-0.411	-0.341	0.126	-0.484	-0.469	-1.365	-1.266	>1 peptide	FBgn0004779	Ccp84Ae	0	0		No	No			Y					1	ZNF160,	1	ZNF160,
131	131.1	Protein kinase C, eye isozyme	P13677	P13677	P13677	16	200.95	200.95	-0.505	-0.082	-0.404	0.372	0.214	0.317	-1.052	-0.918	>1 peptide	FBgn0004784	inaC	0	0		No	No					6	PRKCA,PRKCG,PRKCB,	PRKCA(align_length=672, similarity=0.699405);PRKCG(align_length=687, similarity=0.663755);PRKCB(align_length=682, similarity=0.684751);	4	PRKCA,PRKCB,PRKCG,	5	PRKCA,PRKCB,PRKCG,
153	153.1	Heterogeneous nuclear ribonucleoprotein	L0CPX5	L0CPX5	L0CPX5|P48809|L0CRN0|L0CR94|L0CRY2|L0CQ61|L0CQ56|L0CRY8|L0CRN5	11	175.19	175.19|175.19|155.15|155.15|155.15|155.15|155.15|137.68|137.68	-0.728	-0.373	-0.628	-0.633	-0.412	-0.501	-1.533	-1.432	>1 peptide	FBgn0004838	Hrb27C	0	0		No	No					9	DAZAP1,	DAZAP1(align_length=449, similarity=0.469933);	8	DAZAP1,	8	DAZAP1,
266	266.1	40S ribosomal protein S2	P31009	P31009	P31009	8	107.76	107.76	-0.5	-0.206	-0.78	-0.469	-0.013	0.268	-0.785	-0.595	>1 peptide	FBgn0004867	RpS2	0	0		No	No		PC			10	RPS2,	RPS2(align_length=281, similarity=0.846975);	8	RPS2,	9	RPS2,
192	192.1	Succinyl-CoA ligase [ADP/GDP-forming] subunit alpha, mitochondrial	Q94522	Q94522	Q94522	10	148.15	148.15	-0.515	-0.619	-0.386	-0.337	-0.235	-0.057	-1.054	-0.91	>1 peptide	FBgn0004888	Scsalpha	0	0		No	No					11	SUCLG1,	SUCLG1(align_length=340, similarity=0.814706);	10	SUCLG1,	11	SUCLG1,
222	222.1	Isoform C of 14-3-3 protein zeta	P29310-3	P29310	P29310-3|P29310-2|P29310|Q6LEH5	10	135.14	135.14|117.06|117.06|51.18	-0.534	-0.548	-0.119	-0.023	-0.306	-0.097	-0.649	-0.673	>1 peptide	FBgn0004907	14-3-3zeta	0	0		Yes (sourse count:5)	Yes (sourse count:8)	FlyBlood				11	YWHAZ,	YWHAZ(align_length=245, similarity=0.902041);	8	YWHAZ,	9	YWHAZ,
1369	1369.1	Replication factor C subunit 1	P35600	P35600	P35600	2	14.08	14.08	-0.575	-0.504	-0.597	-0.526	-0.191	-0.349	-1.06	-1.217	>1 peptide	FBgn0004913	Gnf1	0	0		No	No					10	RFC1,	RFC1(align_length=1038, similarity=0.552987);	8	RFC1,	9	RFC1,
1009	1009.1	RE58921p	Q494M1	Q494M1	Q494M1|P30189|C6TPA7|Q8IR39|Q1WWG8	2	23.05	23.05|23.05|23.05|23.05|23.05	-0.407	-0.352	-0.808	-0.754	-0.114	-0.04	-1.902	-1.827	>1 peptide	FBgn0004924	Top1	0	0		No	No	FlyBlood	NC			11	TOP1,	TOP1(align_length=963, similarity=0.598131);	9	TOP1,	10	TOP1,
630	630.1	Eukaryotic translation initiation factor 2 subunit 2	P41375	P41375	P41375	4	42.92	42.92	-0.728	-0.353	-1.036	-0.798	0.074	-0.016	-1.669	-1.758	>1 peptide	FBgn0004926	eIF-2beta	0	0		Yes (sourse count:1)	No					11	EIF2S2,	EIF2S2(align_length=337, similarity=0.670623);	10	EIF2S2,	11	EIF2S2,
1133	1133.1	LD36178p (Fragment)	Q7K0T0	Q7K0T0	Q7K0T0|Q9VW83|Q9U9B0|H1ZYC5|H1ZYD2|H1ZYD3|H1ZYC9	2	18.73	18.73|18.73|18.73|9.89|9.89|9.89|9.89	-0.283	-0.032	-0.241	0.01	-0.293	-0.238	-0.94	-0.885	>1 peptide	FBgn0005198	gig	0	0		No	No					9	TSC2,	TSC2(align_length=1990, similarity=0.473367);	9	TSC2,	10	TSC2,
556	556.1	Isoform 3 of S-adenosylmethionine synthase	P40320-3	P40320	P40320-3|P40320|P40320-4|D5SHQ7|P40320-2|E4NKH6	4	48.74	48.74|48.74|48.74|31.1|17.64|17.64	-0.603	-0.501	-0.342	-0.252	-0.213	-0.258	-1.706	-1.706	>1 peptide	FBgn0005278	Sam-S	0	0		Yes (sourse count:2)	Yes (sourse count:1)					11	MAT2A,	MAT2A(align_length=394, similarity=0.873096);	9	MAT2A,	10	MAT2A,
541	541.1	GH08677p	Q9VL02	Q9VL02	Q9VL02	5	49.96	49.96	-0.369	-0.347	-0.625	-0.687	-0.23	-0.227	-1.502	-1.425	>1 peptide	FBgn0005322	nmd	0	0		No	No					12	ATAD1,	ATAD1(align_length=345, similarity=0.768116);	10	ATAD1,	11	ATAD1,
601	601.1	40S ribosomal protein S17	P17704	P17704	P17704	3	45.47	45.47	-0.484	-0.227	-0.737	-0.329	-0.085	0.097	-1.073	-0.813	>1 peptide	FBgn0005533	RpS17	0	0		No	No					9	RPS17,	RPS17(align_length=128, similarity=0.875);	7	RPS17,	8	RPS17,
1025	1025.1	Potassium voltage-gated channel protein Shal	P17971	P17971	P17971|P17971-1	2	22.61	22.61|22.61	-0.633	-0.372	-0.61	-0.349	-0.469	-0.096	-1.9	-1.527	>1 peptide	FBgn0005564	Shal	0	0		No	No			Y	Y	12	KCND2,	KCND2(align_length=540, similarity=0.807407);	10	KCND2,	11	KCND2,
342	342.2	Ras-related protein Rab-3	P25228	P25228	P25228	5	66.08	66.08	-0.459	0.264	-0.737	0.28	-0.434	-0.407	-2.513	-2.55	>1 peptide	FBgn0005586	Rab3	0	0		No	No		NC			11	RAB3C,	RAB3C(align_length=221, similarity=0.873303);	9	RAB3C,	10	RAB3C,
831	831.1	60S ribosomal protein L7	P32100	P32100	P32100	3	30.36	30.36	-0.412	-0.072	-0.722	-0.265	0.073	0.207	-1.336	-1.226	>1 peptide	FBgn0005593	RpL7	0	0		No	Yes (sourse count:1)					11	RPL7,	RPL7(align_length=243, similarity=0.753086);	9	RPL7,	10	RPL7,
595	595.1	Probable ubiquitin carboxyl-terminal hydrolase FAF	P55824	P55824	P55824|P55824-3	5	46.06	46.06|33.59	-0.688	-0.528	-0.817	-0.542	-0.206	-0.368	-1.655	-2.079	>1 peptide	FBgn0005632	faf	0	0		No	No					11	USP9X,	USP9X(align_length=2668, similarity=0.636807);	10	USP9X,	11	USP9X,
752	752.1	Ecdysone-induced protein 63E, isoform G	Q7KM03	Q7KM03	Q7KM03|Q9XTK9|C9QP46|Q7KM05|Q94888|Q7KM08|C8VUZ5|Q7KM04|Q8MZ44	3	33.83	33.83|33.83|33.83|33.83|33.83|33.83|33.83|33.83|33.83	-0.067	0.184	-0.003	0.164	-0.39	-0.34	-1.58	-1.541	>1 peptide	FBgn0005640	Eip63E	0	0		No	No					10	CDK14,	CDK14(align_length=513, similarity=0.602339);	8	CDK14,	9	CDK14,
249	249.1	Crystallin	Q9VKE2	Q9VKE2	Q9VKE2|O96967	9	117.11	117.11|117.11	-0.491	0.048	-0.648	0.213	-0.62	-1.535	-1.029	-1.907	>1 peptide	FBgn0005664	Crys	0	0		No	No			Y					1	ZNF160,	1	ZNF160,
1	1.2	Bent, isoform H	L0MPZ1	L0MPZ1	L0MPZ1	252	3221.31	3221.31	-1.17	-0.823	-1.41	-1.085	-0.023	-0.269	-0.771	-0.985	>1 peptide	FBgn0005666	bt	0	0		Yes (sourse count:2)	No	FlyBlood	NC			7	TTN,	TTN(align_length=11761, similarity=0.377094);	4	TTN,	4	TTN,
1	1.1	Bent, isoform F	D1YSG0	D1YSG0	D1YSG0|Q7KQP6|L0MN91|O76281|Q6NR91|Q961U1|Q24463|C3KKB4|A8WHJ7|O76280|Q1WWF2|C5WLM0|Q8MZ51|Q8ST85	258	3301.72	3301.72|3280.31|3271.43|2064.44|1026.58|769.78|569.31|291.8|270.39|248.46|183.94|156.81|133.61|89.07	-1.17	-0.821	-1.42	-1.086	-0.023	-0.268	-0.782	-0.993	>1 peptide	FBgn0005666	bt	0	0		Yes (sourse count:2)	No	FlyBlood	NC			7	TTN,	TTN(align_length=11761, similarity=0.377094);	4	TTN,	4	TTN,
94	94.1	V-type proton ATPase subunit B	P31409	P31409	P31409	17	240.7	240.7	-0.405	-0.231	-0.081	0.079	-0.268	-0.292	-1.315	-1.4	>1 peptide	FBgn0005671	Vha55	0	0		Yes (sourse count:1)	No	FlyBlood				11	ATP6V1B2,	ATP6V1B2(align_length=481, similarity=0.941788);	9	ATP6V1B2,	10	ATP6V1B2,
162	162.1	Bifunctional glutamate/proline--tRNA ligase	P28668	P28668	P28668|H8F4R5|P28668-2	13	169.76	169.76|99.39|99.39	-0.415	-0.129	-0.85	-0.475	-0.178	-0.136	-1.777	-1.726	>1 peptide	FBgn0005674	GluProRS	0	0		Yes (sourse count:1)	No		PC			10	EPRS,	EPRS(align_length=1728, similarity=0.634838);	9	EPRS,	10	EPRS,
403	403.1	Coatomer subunit beta	P45437	P45437	P45437	5	71.33	71.33	-0.194	0.179	-0.584	-0.332	-0.018	-0.113	-1.751	-1.9	>1 peptide	FBgn0008635	betaCOP	0	0		Yes (sourse count:2)	No					10	COPB1,	COPB1(align_length=964, similarity=0.806017);	9	COPB1,	10	COPB1,
531	531.1	Inositol 1,4,5-trisphosphate receptor	P29993	P29993	P29993|P29993-2	4	51.87	51.87|51.87	-0.227	-0.072	-0.372	-0.209	-0.338	-0.534	-0.621	-0.801	>1 peptide	FBgn0010051	Itp-r83A	0	0		No	No	FlyBlood	PC		Y	11	ITPR1,	ITPR1(align_length=2926, similarity=0.700273);	9	ITPR1,	10	ITPR1,
366	366.1	60S ribosomal protein L23	P48159	P48159	P48159|A8E792	6	78.75	78.75|55.55	-0.799	-0.255	-1.064	-0.693	0.351	0.26	-1.112	-1.202	>1 peptide	FBgn0010078	RpL23	0	0		No	No					10	RPL23,	RPL23(align_length=140, similarity=0.957143);	9	RPL23,	10	RPL23,
23	23.1	Aconitase, isoform B	Q9VIE8	Q9VIE8	Q9VIE8|A8DZ21|Q8T4D6	42	606.76	606.76|525.41|74.55	-0.416	-0.307	-0.019	0.068	-0.081	0.003	-0.944	-0.951	>1 peptide	FBgn0010100	Acon	0	0		No	Yes (sourse count:1)	FlyBlood				10	ACO2,	ACO2(align_length=781, similarity=0.827145);	9	ACO2,	10	ACO2,
551	551.1	40S ribosomal protein S15Aa	P48149	P48149	P48149|Q7KR04	3	49.18	49.18|35.97	-0.749	-0.105	-1.489	-0.816	0.125	0.192	-1.447	-1.263	>1 peptide	FBgn0010198	RpS15Aa	0	0		No	No	FlyBlood				11	RPS15A,	RPS15A(align_length=130, similarity=0.953846);	9	RPS15A,	10	RPS15A,
25	25.1	ATP synthase-beta, isoform C	L0MQ04	L0MQ04	L0MQ04|Q05825|Q6W4M9|Q6W4K9|D3DMY7|Q8IM98	33	541.98	541.98|541.98|411.84|411.84|411.84|98.3	-0.38	-0.315	-0.59	-0.448	-0.183	-0.291	-1.233	-1.369	>1 peptide	FBgn0010217	ATPsynbeta	0	0		Yes (sourse count:3)	Yes (sourse count:3)		PC			10	ATP5B,	ATP5B(align_length=526, similarity=0.887833);	8	ATP5B,	9	ATP5B,
1492	1492.1	Kinesin light chain	P46824	P46824	P46824	2	12.44	12.44	-0.292	-0.115	0.006	0.183	0.267	0.39	-0.546	-0.423	>1 peptide	FBgn0010235	Klc	0	0		No	No		NC			10	KLC1,	KLC1(align_length=512, similarity=0.830078);	8	KLC1,	8	KLC1,
369	369.1	Without children, isoform B	A8JRE3	A8JRE3	A8JRE3|Q9N9Z6|Q9VB55|Q6AWL3|Q95TK6	7	77.56	77.56|77.56|77.56|77.56|55.27	-0.639	-0.446	-0.435	-0.297	-0.348	-0.494	-0.943	-1.087	>1 peptide	FBgn0010328	woc	0	0		No	No					8	ZMYM4,ZMYM3,	ZMYM4(align_length=1819, similarity=0.384277);ZMYM3(align_length=1756, similarity=0.379271);	6	ZMYM3,ZMYM4,	7	ZMYM4,ZMYM3,
668	668.1	Ras-related protein Rac1	P40792	P40792	P40792	4	40.1	40.1	-0.57	0.143	-1.202	-0.873	-0.235	-0.184	-1.836	-1.816	>1 peptide	FBgn0010333	Rac1	0	0		No	No		NC			9	RAC1,RAC2,	RAC1(align_length=211, similarity=0.872038);RAC2(align_length=192, similarity=0.963542);	8	RAC1,	9	RAC1,
477	477.1	GTP-binding protein 128up	P32234	P32234	P32234	4	59.24	59.24	-0.625	-0.704	-0.556	-0.757	-0.044	0.007	-1.42	-1.237	>1 peptide	FBgn0010339	128up	0	0		No	No					12	DRG1,	DRG1(align_length=367, similarity=0.910082);	10	DRG1,	11	DRG1,
793	793.1	Phosphatidate cytidylyltransferase (Fragment)	H9ZJM9	H9ZJM9	H9ZJM9|F3YDP2|P56079	2	32.09	32.09|32.09|32.09	-0.281	0.151	-0.442	0.1	-0.308	-0.247	-1.003	-0.924	>1 peptide	FBgn0010350	CdsA	0	0		No	No				Y	10	CDS1,	CDS1(align_length=461, similarity=0.70282);	8	CDS1,CDS2,	9	CDS1,CDS2,
68	68.1	Neural conserved at 73EF, isoform I	A8JNU6	A8JNU6	A8JNU6|Q9VVC5|Q8IQQ0|Q8IGI6	21	297.65	297.65|297.65|276.3|193.56	-0.502	-0.496	-0.372	-0.365	-0.197	-0.269	-1.321	-1.407	>1 peptide	FBgn0010352	Nc73EF	0	0		No	No					11	OGDH,	OGDH(align_length=1122, similarity=0.684492);	9	OGDH,	10	OGDH,
816	816.1	RAC serine/threonine-protein kinase	Q8INB9	Q8INB9	Q8INB9|H1ZY64|H1ZY63|Q8INB9-2	3	30.86	30.86|20.89|20.89|20.89	-0.365	0.219	-1.026	-0.442	-0.146	-0.434	-2.148	-2.436	>1 peptide	FBgn0010379	Akt1	0	0		No	No		PC			10	AKT2,	AKT2(align_length=491, similarity=0.763747);	8	AKT3,AKT2,	9	AKT2,AKT3,
200	200.1	Beta adaptin	Q24253	Q24253	Q24253|Q960F2	11	144.9	144.9|78.93	-0.636	-0.187	-0.727	-0.473	-0.107	-0.126	-1.319	-1.503	>1 peptide	FBgn0010380	AP-1-2beta	0	0		Yes (sourse count:2)	No		PC			10	AP1B1,	AP1B1(align_length=952, similarity=0.842437);	8	AP1B1,	9	AP1B1,
212	212.1	Lamin-C	Q03427	Q03427	Q03427	13	138.48	138.48	-0.634	-0.65	-0.331	-0.319	-0.101	0.101	-0.698	-0.595	>1 peptide	FBgn0010397	LamC	0	0		Yes (sourse count:5)	Yes (sourse count:5)		PC			9	LMNA,	LMNA(align_length=624, similarity=0.536859);	6	LMNA,LMNB2,	7	LMNA,LMNB2,
942	942.1	40S ribosomal protein S9	P55935	P55935	P55935|Q95RG1	3	25.57	25.57|25.57	-0.531	-0.253	-1.174	-0.847	-0.105	-0.119	-0.816	-0.764	>1 peptide	FBgn0010408	RpS9	0	0		No	Yes (sourse count:1)					11	RPS9,	RPS9(align_length=187, similarity=0.941176);	9	RPS9,	10	RPS9,
680	680.1	60S ribosomal protein L18a	P41093	P41093	P41093|Q4V4E7	3	39.17	39.17|11.98	-0.528	0	-0.539	-0.193	0.046	0.155	-0.873	-0.862	>1 peptide	FBgn0010409	RpL18A	0	0		No	No					11	RPL18A,	RPL18A(align_length=176, similarity=0.829545);	9	RPL18A,	10	RPL18A,
93	93.1	Protein 4.1 homolog	Q9V8R9	Q9V8R9	Q9V8R9|Q9V8R9-4|Q9V8R9-2|Q9V8R9-3|Q9V8R9-6|Q9V8R9-5	19	241.46	241.46|143.41|114.75|73.54|73.54|41.14	-0.629	-0.218	-0.39	-0.126	-0.072	-0.027	-0.907	-0.799	>1 peptide	FBgn0010434	cora	0	0		Yes (sourse count:1)	No		NC			7	EPB41L1,EPB41L2,EPB41L3,	EPB41L1(align_length=1844, similarity=0.411063);EPB41L2(align_length=803, similarity=0.500623);EPB41L3(align_length=1707, similarity=0.349151);	6	EPB41L2,EPB41L3,	7	EPB41L2,EPB41L3,
115	115.1	LD07532p (Fragment)	Q7KLW5	Q7KLW5	Q7KLW5|Q7KN94	15	215.93	215.93|215.93	-0.42	-0.434	-0.539	-0.569	0.009	0.061	-0.859	-0.85	>1 peptide	FBgn0010516	wal	0	0		No	No					9	ETFA,	ETFA(align_length=328, similarity=0.826219);	8	ETFA,	9	ETFA,
225	225.1	Lethal (2) 03709, isoform E	A8DYI6	A8DYI6	A8DYI6|A8DYI7|Q0E924	11	133.81	133.81|115.38|115.38	-0.579	-0.248	-0.759	-0.48	-0.276	-0.159	-1.201	-1.125	>1 peptide	FBgn0010551	Phb2	0	0		No	No					11	PHB2,	PHB2(align_length=298, similarity=0.875839);	9	PHB2,	10	PHB2,
520	520.1	Sphingosine-1-phosphate lyase	Q9V7Y2	Q9V7Y2	Q9V7Y2	4	52.89	52.89	-0.618	-0.404	-0.439	-0.295	0.125	0.439	-1.446	-1.042	>1 peptide	FBgn0010591	Sply	0	0		No	No					11	SGPL1,	SGPL1(align_length=518, similarity=0.687259);	10	SGPL1,	11	SGPL1,
928	928.1	Lethal (2) 06225, isoform A	Q9VKM3	Q9VKM3	Q9VKM3	2	26.01	26.01	-0.614	-0.242	-0.3	0.072	0.341	0.188	-1.501	-1.654	>1 peptide	FBgn0010612	ATPsynG	0	0		No	No					12	ATP5L,	ATP5L(align_length=97, similarity=0.701031);	10	ATP5L,	11	ATP5L,
130	130.1	GM12270p	Q7KKI0	Q7KKI0	Q7KKI0|C8VV32|A1Z8U4	15	201.96	201.96|189.99|189.99	-0.787	-0.516	-0.869	-0.613	-0.518	-0.332	-1.7	-1.622	>1 peptide	FBgn0010621	Cct5	0	0		Yes (sourse count:3)	Yes (sourse count:1)					10	CCT5,	CCT5(align_length=534, similarity=0.883895);	9	CCT5,	10	CCT5,
586	586.1	AT21437p	Q9U4Y1	Q9U4Y1	Q9U4Y1|Q0KI98|Q9U4Y0	3	46.5	46.5|46.5|46.5	-0.736	-0.755	-0.874	-0.781	-0.568	-0.46	-1.474	-1.375	>1 peptide	FBgn0010803	TrpRS	0	0		Yes (sourse count:3)	No		PC			10	WARS,	WARS(align_length=427, similarity=0.763466);	9	WARS,	10	WARS,
980	980.1	Misshapen, isoform A	Q9W002	Q9W002	Q9W002|Q7KV90|Q7M3J7|Q7KV88|Q6NP15|Q7KV89	2	24.3	24.3|24.3|24.3|24.3|24.3|13.92	-0.537	-0.481	-0.746	-0.69	-0.353	-0.2	-0.994	-0.841	>1 peptide	FBgn0010909	msn	0	0		No	No		PC			9	MAP4K4,MINK1,	MAP4K4(align_length=1624, similarity=0.550493);MINK1(align_length=1601, similarity=0.555278);	7	MAP4K4,MINK1,TNIK,	8	MAP4K4,TNIK,MINK1,
16	16.1	ATP synthase subunit alpha, mitochondrial	P35381	P35381	P35381	54	777.5	777.5	-0.539	-0.327	-0.757	-0.542	-0.3	-0.23	-1.342	-1.313	>1 peptide	FBgn0011211	blw	0	0		Yes (sourse count:1)	Yes (sourse count:1)		PC			11	ATP5A1,	ATP5A1(align_length=527, similarity=0.908918);	10	ATP5A1,	11	ATP5A1,
544	544.1	Hephaestus	Q95UI6	Q95UI6	Q95UI6|A8JRI1|Q7KRS7|Q8WR53|Q8IMF8|Q8T0H5|Q7KES3|Q3T7F7|E1JJ45	4	49.69	49.69|49.69|49.69|49.69|49.69|49.69|49.69|7.33|7.33	-0.606	-0.496	-0.676	-0.617	-0.453	-0.405	-0.667	-0.618	>1 peptide	FBgn0011224	heph	0	0		Yes (sourse count:1)	Yes (sourse count:1)	FlyBlood				9	PTBP1,	PTBP1(align_length=604, similarity=0.655629);	9	PTBP1,	10	PTBP1,
892	892.1	Isoform H of Myosin heavy chain 95F	Q01989-2	Q01989	Q01989-2|Q01989|Q01989-3	2	27.51	27.51|27.51|27.51	-0.816	-0.873	-0.811	-0.753	-0.212	-0.14	-1.486	-1.414	>1 peptide	FBgn0011225	jar	0	0		No	No	FlyBlood	NC			10	MYO6,	MYO6(align_length=1313, similarity=0.681645);	9	MYO6,	9	MYO6,
761	761.1	GM22210p (Fragment)	B9EQT5	B9EQT5	B9EQT5|Q9XY35	2	33.38	33.38|33.38	-0.936	0.124	-2.373	-1.313	0.29	0.106	-1.33	-1.521	>1 peptide	FBgn0011227	ox	0	0		No	No					8	UQCR10,	UQCR10(align_length=52, similarity=0.75);	7	UQCR10,	8	UQCR10,
125	125.1	Protein purity of essence	Q9VLT5	Q9VLT5	Q9VLT5|Q9VLT5-2	19	206.18	206.18|181.7	-0.617	-0.325	-0.958	-0.728	-0.101	-0.255	-1.662	-1.806	>1 peptide	FBgn0011230	poe	0	0		No	No					11	UBR4,	UBR4(align_length=5679, similarity=0.548864);	10	UBR4,	11	UBR4,
843	843.1	60S ribosomal protein L13	P41126	P41126	P41126	2	29.69	29.69	-0.342	0.196	-0.482	0.031	0.412	0.307	-0.425	-0.568	>1 peptide	FBgn0011272	RpL13	0	0		No	Yes (sourse count:1)	FlyBlood				11	RPL13,	RPL13(align_length=205, similarity=0.765854);	9	RPL13,	10	RPL13,
257	257.1	40S ribosomal protein S4	P41042	P41042	P41042	8	112.64	112.64	-0.432	0.222	-1.024	-0.493	0.179	0.173	-1.884	-2.074	>1 peptide	FBgn0011284	RpS4	0	0		Yes (sourse count:1)	Yes (sourse count:1)	FlyBlood				11	RPS4X,	RPS4X(align_length=259, similarity=0.899614);	9	RPS4X,	10	RPS4X,
33	33.1	Isoform C of Ryanodine receptor 44F	Q24498-4	Q24498	Q24498-4|Q24498-5|Q24498|Q24498-3|F5XVG7|D3DMM5	39	479.78	479.78|479.78|465.15|465.15|27.49|25.18	-0.419	-0.085	-0.729	-0.501	0.056	-0.272	-1.125	-1.408	>1 peptide	FBgn0011286	RyR	0	0		No	No	FlyBlood	PC		Y	10	RYR2,	RYR2(align_length=5316, similarity=0.628668);	8	RYR2,	9	RYR2,
861	861.1	Protein lethal(2)essential for life	P82147	P82147	P82147|P82147-2|P39018	4	28.98	28.98|17.38|15.12	-0.257	-0.335	-0.56	-0.43	-0.706	-0.718	-1.307	-1.143	>1 peptide	FBgn0011296	l(2)efl	0	0		Yes (sourse count:5)	Yes (sourse count:4)		PC			8	CRYAB,	CRYAB(align_length=162, similarity=0.598765);	8	CRYAB,	8	CRYAB,
463	463.1	Chromatin-remodeling complex ATPase chain Iswi	Q24368	Q24368	Q24368|I1V4Y8	5	61.02	61.02|61.02	-0.453	-0.463	-0.803	-0.58	-0.425	-0.601	-1.512	-1.717	>1 peptide	FBgn0011604	Iswi	0	0		No	No		NC			10	SMARCA1,	SMARCA1(align_length=1049, similarity=0.822688);	8	SMARCA1,	8	SMARCA1,
413	413.1	RNA-binding protein lark	Q94901	Q94901	Q94901	5	69.56	69.56	-0.653	-0.402	-1.061	-0.896	-0.617	-0.711	-1.924	-2.002	>1 peptide	FBgn0011640	lark	0	0		No	No		NC			7	RBM4B,	RBM4B(align_length=347, similarity=0.487032);	7	RBM4B,	7	RBM4B,
1132	1132.1	GH10189p (Fragment)	C9QP54	C9QP54	C9QP54|P46150-4|C7LAH9|P46150-3|P46150|P46150-2|P46150-5	2	18.76	18.76|18.76|18.76|18.76|18.76|18.76|18.76	-0.928	0.036	-1.455	-0.591	0.077	-0.333	-1.53	-1.882	>1 peptide	FBgn0011661	Moe	0	0		Yes (sourse count:6)	Yes (sourse count:5)			Y		10	MSN,	MSN(align_length=644, similarity=0.709627);	9	MSN,	10	MSN,
1388	1388.1	Nitric oxide synthase	Q27571	Q27571	Q27571|Q27571-2	2	13.74	13.74|13.74	-0.42	0.085	-0.707	-0.203	-0.559	-0.618	-1.566	-1.626	>1 peptide	FBgn0011676	Nos	0	0		No	No		PC			10	NOS1,NOS3,	NOS1(align_length=1403, similarity=0.593015);NOS3(align_length=1221, similarity=0.618346);	9	NOS1,	10	NOS1,
57	57.1	HL08057p	Q9VV42	Q9VV42	Q9VV42|Q7KNR7|Q8IQN8|B7Z061	25	338.73	338.73|327.87|287.99|277.13	-0.77	0.03	-0.557	0.387	-0.446	-0.289	-2.004	-1.75	>1 peptide	FBgn0011693	Pdh	0	0		No	No		PC			9	HPGD,	HPGD(align_length=269, similarity=0.546468);	9	HPGD,	9	HPGD,
1097	1097.1	LD39302p	Q8IMX1	Q8IMX1	Q8IMX1|Q8MTZ5|Q7K112|Q9VCB6|Q8IMX0	2	20.28	20.28|20.28|20.28|20.28|20.28	-0.541	-0.302	-0.972	-0.734	0.107	-0.361	-2.849	-3.318	>1 peptide	FBgn0011725	twin	0	0		No	No		PC			11	CNOT6L,	CNOT6L(align_length=567, similarity=0.719577);	10	CNOT6L,	11	CNOT6L,
154	154.1	Cofilin/actin-depolymerizing factor homolog	P45594	P45594	P45594	13	175.11	175.11	-0.766	-0.417	-0.934	-0.597	-0.172	-0.192	-1.721	-1.935	>1 peptide	FBgn0011726	tsr	0	0		Yes (sourse count:3)	Yes (sourse count:6)	FlyBlood				7	CFL2,	CFL2(align_length=168, similarity=0.505952);	5	CFL2,	6	CFL2,
818	818.1	LD44850p	F0JAK9	F0JAK9	F0JAK9|P45888	3	30.85	30.85|30.85	-0.474	-0.386	-0.72	-0.486	-0.179	-0.287	-1.078	-1.113	>1 peptide	FBgn0011742	Arp2	0	0		Yes (sourse count:1)	No					10	ACTR2,	ACTR2(align_length=394, similarity=0.926396);	9	ACTR2,	10	ACTR2,
410	410.1	Actin-like protein 87C	P45889	P45889	P45889	5	70.23	70.23	-0.524	-0.19	-0.495	-0.291	-0.179	-0.373	-1.502	-1.758	>1 peptide	FBgn0011745	Arp1	0	0		Yes (sourse count:1)	No		NC			11	ACTR1A,	ACTR1A(align_length=376, similarity=0.920213);	9	ACTR1A,	10	ACTR1A,
27	27.2	Ankyrin, isoform B	Q0KIE7	Q0KIE7	Q0KIE7|Q24241|Q95TU4	11	142.72	142.72|132.17|90.3	-0.755	-0.531	-1.225	-0.621	-0.351	-0.388	-1.685	-1.722	>1 peptide	FBgn0011747	Ank	0	0		No	No					7	ANK1,	ANK1(align_length=1610, similarity=0.608696);	6	ANK1,	6	ANK1,
833	833.1	GH28523p	Q961E7	Q961E7	Q961E7|Q9I7D0|Q9VYV7|D6W4T7	3	30.26	30.26|19.64|19.64|19.64	-0.392	-0.551	-0.314	-0.473	-0.119	-0.117	-1.61	-1.608	>1 peptide	FBgn0011754	PhKgamma	0	0		No	No					11	PHKG2,	PHKG2(align_length=540, similarity=0.507407);	9	PHKG2,	10	PHKG2,
184	184.1	Acetyl-coenzyme A synthetase	Q9VP61	Q9VP61	Q9VP61|F3YDG9|Q59E09|Q9VP61-2	9	155.23	155.23|155.23|112.25|112.25	-0.437	0.049	-0.703	0.001	-0.256	-0.25	-1.397	-1.303	>1 peptide	FBgn0012034	AcCoAS	0	0		No	No	FlyBlood	NC	Y		10	ACSS2,	ACSS2(align_length=707, similarity=0.742574);	8	ACSS2,	9	ACSS2,
19	19.5	Major heat shock 70 kDa protein Ba	Q8INI8	Q8INI8	Q8INI8|P82910|F3YDI6|C7LA76|Q9VG58	10	144.97	144.97|144.97|144.97|128.88|125.65	-0.391	-0.1	-0.55	-0.406	-0.198	-0.087	-0.847	-0.769	>1 peptide	FBgn0013277	Hsp70Ba	0	0		Yes (sourse count:2)	Yes (sourse count:5)	FlyBlood	PC			5	HSPA1B,HSPA1A,	HSPA1B(align_length=647, similarity=0.860896);HSPA1A(align_length=647, similarity=0.860896);	3	HSPA1A,HSPA1B,	4	HSPA1A,HSPA1B,
936	936.1	60S ribosomal protein L11	P46222	P46222	P46222|Q4V5R3	2	25.71	25.71|9.11	-0.602	-0.182	-1.37	-0.734	0.074	0.337	-1.413	-1.223	>1 peptide	FBgn0013325	RpL11	0	0		No	No	FlyBlood				11	RPL11,	RPL11(align_length=170, similarity=0.941176);	9	RPL11,	10	RPL11,
1228	1228.1	L(3)82Fd, isoform K	Q8IPN9	Q8IPN9	Q8IPN9	2	16.3	16.3	-0.265	0.217	-0.318	0.165	-0.03	-0.362	-0.601	-0.933	>1 peptide	FBgn0013576	mtd	0	0		No	No			Y		9	OXR1,	OXR1(align_length=1082, similarity=0.420518);	7	NCOA7,	8	NCOA7,
579	579.1	Cytochrome c oxidase subunit 2 (Fragment)	C8CB16	C8CB16	C8CB16|J9THZ9|J9TIE4|P00408	4	47.2	47.2|47.2|47.2|47.2	-0.571	-0.178	-0.548	-0.103	-0.069	0.208	-1.481	-1.328	>1 peptide	FBgn0013675	mt:CoII	0	0		No	No				Y	9	COX2,	COX2(align_length=219, similarity=0.762557);	7	COX2,	8	COX2,
1137	1137.1	Protein peanut	P40797	P40797	P40797	2	18.66	18.66	-0.282	-0.112	0.006	0.175	-0.198	-0.325	-1.155	-1.282	>1 peptide	FBgn0013726	pnut	0	0		Yes (sourse count:2)	Yes (sourse count:1)					12	7-Sep,	7-Sep(align_length=425, similarity=0.745882);	10	SEPT7,	11	SEPT7,
14	14.2	Short stop/Kakapo long isoform	Q7KJN8	Q7KJN8	Q7KJN8|O96936	37	406.49	406.49|326.15	-0.843	-0.717	-0.73	-0.52	-0.002	-0.031	-0.992	-1.061	>1 peptide	FBgn0013733	shot	0	0		Yes (sourse count:3)	Yes (sourse count:3)	FlyBlood	NC			7	DST,	DST(align_length=9310, similarity=0.414178);	7	DST,	8	DST,
14	14.1	Short stop, isoform H	A1Z9J3	A1Z9J3	A1Z9J3|E1JH65|E1JH63|A1Z9J1|B7YZG5|B7YZG6|E1JH62|A1Z9I9|B7YZG3|B7YZG4|A1Z9J2|A1Z9J0|A1Z9I8|B7YZG2|E1JH64|O77291|Q7KAJ2|Q8MR19|Q9U479	69	781.42	781.42|424.02|412.48|412.48|412.48|412.48|412.48|412.48|412.48|412.48|409.43|397.89|390.28|390.28|387.23|156.23|156.23|89.05|26.32	-0.662	-0.609	-0.555	-0.465	0.013	0.035	-0.929	-0.951	>1 peptide	FBgn0013733	shot	0	0		Yes (sourse count:3)	Yes (sourse count:3)	FlyBlood	NC			7	DST,	DST(align_length=9310, similarity=0.414178);	7	DST,	8	DST,
537	537.1	Calcium/calmodulin-dependent protein kinase, isoform F	E1JIS7	E1JIS7	E1JIS7|Q24210|Q24210-4|Q24210-2|A8JR72	4	50.42	50.42|50.42|30.14|30.14|30.14	-0.715	-0.222	-0.949	-0.339	0.211	0.023	-1.371	-1.648	>1 peptide	FBgn0013759	CASK	0	0		No	No					10	CASK,	CASK(align_length=945, similarity=0.752381);	8	CASK,	9	CASK,
713	713.1	Cyclin-dependent kinase 5 homolog	P48609	P48609	P48609	3	37.29	37.29	-0.23	-0.073	-0.521	-0.397	-0.39	-0.381	-1.744	-1.644	>1 peptide	FBgn0013762	Cdk5	0	0		No	No		NC			11	CDK5,	CDK5(align_length=288, similarity=0.885417);	9	CDK5,	10	CDK5,
428	428.1	RE21773p (Fragment)	C6SV44	C6SV44	C6SV44|Q95029|Q95029-2	5	65.74	65.74|65.74|65.74	-0.606	-0.141	-0.88	-0.527	-0.845	-0.77	-1.552	-1.584	>1 peptide	FBgn0013770	Cp1	0	0		Yes (sourse count:6)	Yes (sourse count:7)	FlyBlood	PC	Y		9	CTSV,	CTSV(align_length=333, similarity=0.675676);	8	CTSV,	8	CTSV,
889	889.1	MAP kinase-activated protein kinase 2	P49071	P49071	P49071|Q8T9D6|F6J8U9	3	27.61	27.61|18.59|18.59	-0.381	-0.334	-0.555	-0.469	-0.282	-0.215	-1.262	-1.085	>1 peptide	FBgn0013987	MAPk-Ak2	0	0		No	No					12	MAPKAPK3,	MAPKAPK3(align_length=339, similarity=0.79646);	10	MAPKAPK3,	11	MAPKAPK3,
1080	1080.1	AT07459p	Q9VDG5	Q9VDG5	Q9VDG5|Q24413|O18367	2	20.86	20.86|20.86|20.86	0.103	0.219	0.205	0.321	0.081	0	-1.038	-1.119	>1 peptide	FBgn0013995	Calx	0	0		No	No	FlyBlood		Y	Y	10	SLC8A1,SLC8A3,	SLC8A1(align_length=961, similarity=0.644121);SLC8A3(align_length=937, similarity=0.64461);	8	SLC8A3,SLC8A1,	9	SLC8A1,SLC8A3,
293	293.1	GH01619p	O18333	O18333	O18333|Q9U5D5	7	98.67	98.67|98.67	-0.531	0.404	-1.267	-0.728	-0.122	-0.252	-2.32	-2.46	>1 peptide	FBgn0014009	Rab2	0	0		No	No					9	RAB2A,	RAB2A(align_length=213, similarity=0.938967);	8	RAB2A,	8	RAB2A,
770	770.1	Drab5	Q9V3I2	Q9V3I2	Q9V3I2	2	33.15	33.15	-0.624	-0.049	-1.012	-0.389	0.106	-0.376	-2.108	-2.429	>1 peptide	FBgn0014010	Rab5	0	0		No	No					11	RAB5B,	RAB5B(align_length=206, similarity=0.859223);	9	RAB5B,RAB5C,	10	RAB5B,RAB5C,
668	668.2	Ras-related protein Rac2	P48554	P48554	P48554	3	31.41	31.41	-0.555	-0.012	-1.448	-0.906	0.038	-0.153	-2.011	-2.233	>1 peptide	FBgn0014011	Rac2	0	0		No	No					9	RAC1,	RAC1(align_length=211, similarity=0.85782);	8	RAC1,	9	RAC1,
1647	1647.1	Protein SGT1 homolog ecdysoneless	Q9W032	Q9W032	Q9W032	1	10.35	10.35	-0.361	0.077	-0.359	0.08	-0.075	-0.21	-1.186	-1.32	1 peptide	FBgn0000543	ecd	0	0		No	No					10	ECD,	ECD(align_length=728, similarity=0.482143);	9	ECD,	10	ECD,
1197	1197.1	FI17828p1	A8DZ14	A8DZ14	A8DZ14|P15278|Q8INX7|A2RVH3|P15278-2	1	16.99	16.99|16.99|16.99|16.99|16.99	-0.683	-0.245	-0.629	-0.191	-0.084	-0.309	-1.009	-1.234	1 peptide	FBgn0000636	Fas3	0	0		No	No	FlyBlood	PC	Y	Y	2	PVR,CADM1,CADM4,NECTIN3,	PVR(align_length=381, similarity=0.35958);CADM1(align_length=458, similarity=0.349345);CADM4(align_length=421, similarity=0.370546);NECTIN3(align_length=472, similarity=0.370763);	1	CADM4,PVR,	2	PVR,CADM4,
1160	1160.1	Guanine nucleotide-binding protein subunit beta-1	P26308	P26308	P26308	1	18.03	18.03	-1.034	-0.974	-0.03	0.03	-0.052	-0.426	-0.498	-0.872	1 peptide	FBgn0001105	Gbeta13F	0	0		No	No		PC			11	GNB1,	GNB1(align_length=340, similarity=0.917647);	10	GNB1,	10	GNB1,
1785	1785.1	Protein groucho	P16371	P16371	P16371|P16371-2|F0JAN3	1	8.67	8.67|8.67|8.67	0.019	0.325	-0.125	0.18	-0.349	-0.525	-1.468	-1.644	1 peptide	FBgn0001139	gro	0	0		No	No		NC			8	TLE4,TLE1,TLE3,	TLE4(align_length=912, similarity=0.625);TLE1(align_length=851, similarity=0.66745);TLE3(align_length=813, similarity=0.696187);	7	TLE4,	8	TLE4,
1981	1981.1	Hmr	Q86CV9	Q86CV9	Q86CV9|Q86CW1|Q86CW5|Q86CV8|Q7YU57|Q9XZ33	1	5.92	5.92|5.92|5.92|5.92|5.92|5.92	-0.428	-0.377	-0.346	-0.296	-0.105	-0.016	-0.937	-0.848	1 peptide	FBgn0001206	Hmr	0	0		No	No					1	NACA2,NACAD,MDC1,NACA,	NACA2(align_length=214, similarity=0.32243);NACAD(align_length=1229, similarity=0.318958);MDC1(align_length=1270, similarity=0.312598);NACA(align_length=1170, similarity=0.299145);			1	NACA,NACAD,NACAP1,NACA2,
1535	1535.1	Heat shock protein 27	P02518	P02518	P02518	1	11.84	11.84									1 peptide	FBgn0001226	Hsp27	0	0		Yes (sourse count:5)	Yes (sourse count:4)		NC			4	HSPB2,	HSPB2(align_length=184, similarity=0.445652);	2	CRYAA,CRYAB,HSPB1,HSPB2,HSPB3,HSPB6,HSPB8,	2	CRYAA,CRYAB,HSPB1,HSPB2,HSPB3,HSPB8,HSPB6,
1495	1495.1	Isoform C of Voltage-dependent calcium channel type D subunit alpha-1	Q24270-4	Q24270	Q24270-4|Q24270-3|Q24270|Q24270-2	1	12.41	12.41|12.41|12.41|12.41	-0.148	-0.568	0.347	-0.072	-0.619	-0.625	-0.825	-0.831	1 peptide	FBgn0001991	Ca-alpha1D	0	0		No	No				Y	10	CACNA1C,CACNA1D,CACNA1S,	CACNA1C(align_length=2447, similarity=0.573355);CACNA1D(align_length=2233, similarity=0.612629);CACNA1S(align_length=1971, similarity=0.65449);	9	CACNA1D,	10	CACNA1D,
1800	1800.1	Lethal(2) giant larvae protein	P08111	P08111	P08111|P08111-3|P08111-4|P08111-2	1	8.54	8.54|8.54|8.54|8.54	-0.806	-0.454	-0.907	-0.555	-0.257	-0.3	-1.339	-1.383	1 peptide	FBgn0002121	l(2)gl	0	0		No	No		PC			11	LLGL1,	LLGL1(align_length=1146, similarity=0.542757);	10	LLGL1,	11	LLGL1,
1702	1702.1	Protein ref(2)P	P14199	P14199	P14199	1	9.82	9.82	-0.394	-0.38	-0.047	-0.033	-0.095	0.069	-0.867	-0.703	1 peptide	FBgn0003231	ref(2)P	0	0		No	No		NC			4	SQSTM1,	SQSTM1(align_length=510, similarity=0.327451);	4	SQSTM1,	5	SQSTM1,
1162	1162.1	Opsin Rh3	P04950	P04950	P04950	1	18	18	-0.025	0.314	-0.53	-0.191	-0.183	-0.392	-1.317	-1.526	1 peptide	FBgn0003249	Rh3	0	0		No	No				Y	4	OPN4,	OPN4(align_length=329, similarity=0.531915);	2	OPN4,	3	OPN4,
1897	1897.1	Opsin Rh4	P08255	P08255	P08255|Q9TX52	1	7.09	7.09|7.09	-0.596	0.46	-0.627	0.428	-2.595	-0.954	-3.205	-1.564	1 peptide	FBgn0003250	Rh4	0	0		No	No				Y	4	OPN4,	OPN4(align_length=386, similarity=0.494819);	2	OPN4,	3	OPN4,
1851	1851.1	Uridine 5'-monophosphate synthase	Q01637	Q01637	Q01637	1	7.7	7.7	-0.387	0.444	-1.522	-0.691	0.111	-0.241	-2.244	-2.596	1 peptide	FBgn0003257	r-l	0	0		No	No					10	UMPS,	UMPS(align_length=482, similarity=0.6639);	9	UMPS,	10	UMPS,
1959	1959.1	GH12235p	Q7JPB9	Q7JPB9	Q7JPB9	1	6.19	6.19	-0.137	0.079	-0.349	-0.132	0.02	-0.189	-1.838	-2.046	1 peptide	FBgn0003353	sei	0	0		No	No				Y	9	KCNH2,	KCNH2(align_length=523, similarity=0.808795);	7	KCNH2,	8	KCNH2,
1992	1992.1	Skuld, isoform E	A8JNW4	A8JNW4	A8JNW4|Q7KTX8	1	5.82	5.82|5.82	0.183	0.153	-0.181	-0.211	-0.068	-0.195	-0.926	-1.052	1 peptide	FBgn0003415	skd	0	0		No	No		PC			11	MED13,	MED13(align_length=2939, similarity=0.403539);	9	MED13,	10	MED13,
1775	1775.1	Superoxide dismutase [Cu-Zn]	P61851	P61851	P61851	1	8.84	8.84	0.069	0.015	0.362	0.309	-0.347	-0.102	-0.65	-0.405	1 peptide	FBgn0003462	Sod	0	0		Yes (sourse count:5)	Yes (sourse count:7)	FlyBlood	PC			9	SOD1,	SOD1(align_length=166, similarity=0.674699);	8	SOD1,	9	SOD1,
1983	1983.1	Spindle B (Fragment)	B6UY45	B6UY45	B6UY45|B6UY30|B6UY25|B6UY49|Q8SZF1|B6UY51|O77135|B6UY32|B6UY42|B6UY20|B6UY27|B6UY48|B6UY28	1	5.9	5.9|5.9|5.9|5.9|5.9|5.9|5.9|5.9|5.9|5.9|5.9|5.9|5.9	-0.728	-0.128	-1.067	-0.467	-0.215	0.01	-1.668	-1.442	1 peptide	FBgn0003480	spn-B	0	0		No	No					11	XRCC3,	XRCC3(align_length=362, similarity=0.458564);	10	XRCC3,	10	XRCC3,
1811	1811.1	Heterochromatin protein 1	P05205	P05205	P05205	1	8.4	8.4	-0.614	-0.228	-0.667	-0.281	-0.572	-0.475	-1.393	-1.296	1 peptide	FBgn0003607	Su(var)205	0	0		Yes (sourse count:1)	No		NC			6	CBX1,CBX3,	CBX1(align_length=208, similarity=0.610577);CBX3(align_length=206, similarity=0.597087);	5	CBX1,	5	CBX1,
1423	1423.1	Transient receptor potential protein	P19334	P19334	P19334	1	13.28	13.28	-0.678	-0.063	-0.678	-0.063	0.598	0.025	-0.666	-1.239	1 peptide	FBgn0003861	trp	0	0		No	No				Y	6	TRPC4,TRPC5,TRPC1,	TRPC4(align_length=947, similarity=0.576558);TRPC5(align_length=1061, similarity=0.545712);TRPC1(align_length=788, similarity=0.558376);	4	TRPC1,TRPC4,TRPC5,	5	TRPC1,TRPC4,TRPC5,
932	932.1	Nuclear factor NF-kappa-B p110 subunit	Q94527	Q94527	Q94527|Q94527-2	2	25.9	25.9|25.9	-0.414	-0.37	-0.383	-0.195	-0.31	-0.642	-1.251	-1.703	>1 peptide	FBgn0014018	Rel	0	0		No	No		NC			6	NFKB1,	NFKB1(align_length=940, similarity=0.430851);	5	NFKB1,NFKB2,	5	NFKB1,NFKB2,
338	338.1	Ras-like GTP-binding protein Rho1	P48148	P48148	P48148	8	85.29	85.29	-0.37	-0.228	-0.742	-0.43	-0.421	-0.385	-1.394	-0.84	>1 peptide	FBgn0014020	Rho1	0	0		Yes (sourse count:2)	No					10	RHOA,	RHOA(align_length=193, similarity=0.937824);	7	RHOA,RHOC,	8	RHOC,
386	386.1	Succinate dehydrogenase [ubiquinone] iron-sulfur subunit, mitochondrial	P21914	P21914	P21914	7	74.51	74.51	-0.6	-0.244	-0.519	-0.316	0.045	0.005	-0.931	-0.839	>1 peptide	FBgn0014028	SdhB	0	0		No	No					11	SDHB,	SDHB(align_length=280, similarity=0.835714);	10	SDHB,	11	SDHB,
408	408.1	FI18838p1	Q9W3Z3	Q9W3Z3	Q9W3Z3|C6TP18|Q8T0J1|F6J907|Q24510	5	70.47	70.47|70.47|49.08|49.08|33.24	-0.22	0.171	0.006	0.352	0.373	0.191	-1.258	-1.437	>1 peptide	FBgn0014031	Spat	0	0		No	No	FlyBlood				11	AGXT,	AGXT(align_length=379, similarity=0.627968);	10	AGXT,	11	AGXT,
105	105.1	Cheerio, isoform G	Q7KSF4	Q7KSF4	Q7KSF4|Q9VEN1|Q9GQV2|Q29R34|Q8T3K7|B7Z0L2|C7LAD1|A4V310|C7LAD0|Q9VEN1-2|Q6NN54	19	225.81	225.81|225.81|225.81|214.09|214.09|204.29|204.29|204.29|204.29|204.29|185.97	-0.623	-0.361	-0.477	-0.321	-0.057	-0.083	-0.965	-1.046	>1 peptide	FBgn0014141	cher	0	0		Yes (sourse count:4)	Yes (sourse count:3)	FlyBlood				11	FLNA,	FLNA(align_length=2646, similarity=0.611867);	10	FLNA,	11	FLNA,
708	708.1	ATP-dependent RNA helicase WM6	Q27268	Q27268	Q27268	3	37.71	37.71	-0.905	-0.188	-1.816	-1.064	-0.138	-0.3	-1.994	-2.139	>1 peptide	FBgn0014189	Hel25E	0	0		Yes (sourse count:2)	No				Y	9	DDX39A,DDX39B,	DDX39A(align_length=425, similarity=0.917647);DDX39B(align_length=426, similarity=0.915493);	8	DDX39B,	9	DDX39B,
49	49.1	Muscle LIM protein Mlp84B	Q24400	Q24400	Q24400	23	372.56	372.56	-0.494	-0.683	-0.217	-0.403	0.029	-0.072	-0.667	-0.874	>1 peptide	FBgn0014863	Mlp84B	0	0		Yes (sourse count:2)	No	FlyBlood	PC			8	CSRP3,	CSRP3(align_length=180, similarity=0.588889);	6	CSRP3,	6	CSRP3,
414	414.1	Dolichyl-diphosphooligosaccharide--protein glycosyltransferase 48 kDa subunit	Q24319	Q24319	Q24319	5	69	69	-0.021	0.418	-0.003	0.353	-0.155	-0.059	-1.727	-1.537	>1 peptide	FBgn0014868	Ost48	0	0		No	No			Y	Y	10	DDOST,	DDOST(align_length=437, similarity=0.764302);	9	DDOST,	10	DDOST,
152	152.1	Phosphoglycerate mutase (Fragment)	A5XD88	A5XD88	A5XD88|A5XD87|Q9VAN7|Q9GU73|A5XD86|A5XD89|A5XD83	11	175.65	175.65|175.65|175.65|156.97|156.93|156.93|156.93	-0.141	-0.236	-0.076	-0.213	-0.221	-0.298	-0.861	-0.919	>1 peptide	FBgn0014869	Pglym78	0	0		Yes (sourse count:6)	Yes (sourse count:6)	FlyBlood	PC			11	PGAM1,PGAM2,	PGAM1(align_length=251, similarity=0.820717);PGAM2(align_length=251, similarity=0.812749);	9	PGAM1,PGAM2,	10	PGAM1,
350	350.1	Putative riboflavin kinase	O76206	O76206	O76206	5	83.07	83.07	-0.589	-0.209	-0.66	-0.512	-0.608	-0.53	-1.356	-1.462	>1 peptide	FBgn0014930	CG2846	0	0		No	No		NC			11	RFK,	RFK(align_length=144, similarity=0.791667);	10	RFK,	11	RFK,
74	74.1	T-complex protein 1 subunit gamma	P48605	P48605	P48605	22	283.47	283.47	-0.466	-0.343	-0.53	-0.397	-0.471	-0.458	-1.348	-1.267	>1 peptide	FBgn0015019	Cctgamma	0	0		Yes (sourse count:1)	No		PC			10	CCT3,	CCT3(align_length=547, similarity=0.83181);	9	CCT3,	10	CCT3,
1032	1032.1	Cyclope	Q9VMS1	Q9VMS1	Q9VMS1	3	22.44	22.44	-0.409	-0.261	-0.035	-0.016	-0.024	0.017	-0.475	-0.606	>1 peptide	FBgn0015031	cype	0	0		No	No				Y	8	COX6C,	COX6C(align_length=65, similarity=0.6);	6	COX6C,	7	COX6C,
285	285.1	60 kDa heat shock protein, mitochondrial	O02649	O02649	O02649|Q9VMN5	9	100.82	100.82|48.64	-0.326	-0.319	-0.053	0.138	-0.229	-0.29	-0.818	-0.998	>1 peptide	FBgn0015245	Hsp60A	0	0		Yes (sourse count:2)	Yes (sourse count:2)	FlyBlood				11	HSPD1,	HSPD1(align_length=577, similarity=0.859619);	9	HSPD1,	10	HSPD1,
1023	1023.1	Neurofibromin 1, isoform B	Q9VBJ2	Q9VBJ2	Q9VBJ2|O01398|O01397|Q59DT9|O01399|Q8IMS2|Q1WWH0|Q95U43	3	22.62	22.62|22.62|22.62|22.62|22.62|22.62|12.15|6.43	-0.706	-0.692	-0.722	-0.69	-0.34	-0.381	-1.164	-1.453	>1 peptide	FBgn0015269	Nf1	0	0		No	No					9	NF1,	NF1(align_length=2949, similarity=0.686334);	9	NF1,	10	NF1,
182	182.2	26S protease regulatory subunit 4	P48601	P48601	P48601	10	111.11	111.11	-0.386	-0.246	-0.284	-0.472	-0.302	-0.315	-1.29	-1.234	>1 peptide	FBgn0015282	Rpt2	0	0		No	No					10	PSMC1,	PSMC1(align_length=440, similarity=0.959091);	9	PSMC1,	10	PSMC1,
1002	1002.1	26S proteasome non-ATPase regulatory subunit 4	P55035	P55035	P55035	2	23.27	23.27	-0.816	-0.664	-0.783	-0.631	-0.249	-0.487	-1.53	-1.604	>1 peptide	FBgn0015283	Rpn10	0	0		No	No					12	PSMD4,	PSMD4(align_length=405, similarity=0.711111);	10	PSMD4,	11	PSMD4,
893	893.1	RAL2	Q962I2	Q962I2	Q962I2|P48555	2	27.51	27.51|17.82	-0.479	-0.346	-0.435	-0.302	-0.412	-0.336	-1.79	-1.714	>1 peptide	FBgn0015286	Rala	0	0		No	No					11	RALA,	RALA(align_length=194, similarity=0.876289);	9	RALA,	10	RALA,
856	856.1	Anon-i1 protein	Q24050	Q24050	Q24050	3	29.18	29.18	-0.475	-0.526	-0.173	-0.245	-0.389	-0.33	-1.125	-1.066	>1 peptide	FBgn0015359	CG2034	0	0		No	No					2	ELP5,	ELP5(align_length=111, similarity=0.504505);	2	ELP5,	3	ELP5,
615	615.1	Myoblast city	Q9VCH4	Q9VCH4	Q9VCH4|Q8MQY7|D0IQF0|Q8MQW7	3	44.43	44.43|44.43|12.47|12.47	-0.569	-0.442	-0.523	-0.364	-0.313	-0.392	-1.462	-1.381	>1 peptide	FBgn0015513	mbc	0	0		No	No	FlyBlood	NC			10	DOCK1,	DOCK1(align_length=2076, similarity=0.546724);	7	DOCK1,	8	DOCK1,
363	363.1	NADPH:adrenodoxin oxidoreductase, mitochondrial	Q8IGW0	Q8IGW0	Q8IGW0|Q9V3T9|Q95RP7	7	79.77	79.77|79.77|69.53	-0.729	-0.635	-0.683	-0.564	-0.68	-0.651	-1.732	-1.572	>1 peptide	FBgn0015582	dare	0	0		No	No					12	FDXR,	FDXR(align_length=509, similarity=0.595285);	10	FDXR,	11	FDXR,
398	398.1	Cap	Q24098	Q24098	Q24098|H0RNH8|Q494K8|Q9VXE9|Q8IR12	6	71.81	71.81|71.81|71.81|71.81|59.64	-0.576	-0.303	-0.647	-0.476	-0.326	-0.365	-1.394	-1.47	>1 peptide	FBgn0015615	SMC3	0	0		Yes (sourse count:1)	No					9	SMC3,	SMC3(align_length=1220, similarity=0.731967);	9	SMC3,	10	SMC3,
946	946.1	NADPH--cytochrome P450 reductase	Q27597	Q27597	Q27597|D3DMD4|Q8IPJ7	3	25.45	25.45|25.45|25.45	-0.538	-0.056	-0.324	-0.053	-0.013	-0.109	-1.324	-1.323	>1 peptide	FBgn0015623	Cpr	0	0		No	No				Y	10	POR,	POR(align_length=677, similarity=0.753323);	9	POR,	10	POR,
281	281.1	DNA replication-related element factor	Q94883	Q94883	Q94883|Q86NK7|O96083	9	102.36	102.36|102.36|102.36	-0.694	-0.53	-0.511	-0.635	-0.332	-0.419	-1.423	-1.498	>1 peptide	FBgn0015664	Dref	0	0		No	No		NC			1	DHRSX,ZBED1,ZNF618,	DHRSX(align_length=179, similarity=0.363128);ZBED1(align_length=796, similarity=0.342965);ZNF618(align_length=865, similarity=0.331792);	2	DHRSX,	2	DHRSX,ZBED6,
324	324.4	Probable cytochrome P450 6a17	Q9V770	Q9V770	Q9V770	2	17.28	17.28	-0.193	-0.13	-0.486	-0.423	-0.332	-0.271	-1.688	-1.628	>1 peptide	FBgn0015714	Cyp6a17	0	0		No	No			Y	Y	5	TBXAS1,CYP3A43,CYP3A5,	TBXAS1(align_length=583, similarity=0.45283);CYP3A43(align_length=512, similarity=0.505859);CYP3A5(align_length=506, similarity=0.555336);	4	CYP3A7,CYP3A43,	4	CYP3A7,CYP3A43,
744	744.1	60S ribosomal protein L9	P50882	P50882	P50882	3	34.39	34.39	-0.399	0.033	-0.958	-0.379	-0.021	0.151	-1.274	-1.241	>1 peptide	FBgn0015756	RpL9	0	0		No	No					11	RPL9,	RPL9(align_length=187, similarity=0.807487);	9	RPL9,	10	RPL9,
552	552.1	Sodium/potassium-transporting ATPase subunit beta-2	Q24048	Q24048	Q24048	3	49.05	49.05	-0.661	-0.021	-0.697	-0.16	-0.045	-0.202	-2.022	-2.179	>1 peptide	FBgn0015777	nrv2	0	0		No	No				Y	8	ATP1B1,	ATP1B1(align_length=317, similarity=0.444795);	6	ATP1B1,	6	ATP1B1,
659	659.1	Rasputin	Q9NH72	Q9NH72	Q9NH72|Q9VFT4	3	40.5	40.5|40.5	-0.148	-0.245	-0.199	-0.229	-0.122	-0.374	-0.624	-0.814	>1 peptide	FBgn0015778	rin	0	0		Yes (sourse count:1)	No		PC			10	G3BP1,	G3BP1(align_length=678, similarity=0.424779);	8	G3BP1,	9	G3BP1,
567	567.1	Pyrroline-5-carboxylate reductase (Fragment)	Q6NP47	Q6NP47	Q6NP47|O96643|Q9V3F8	3	48.09	48.09|48.09|48.09	-0.518	-0.336	-0.985	-0.36	-0.225	-0.049	-1.128	-0.972	>1 peptide	FBgn0015781	P5cr	0	0		No	No		NC			5	PYCR1,PYCRL,	PYCR1(align_length=276, similarity=0.594203);PYCRL(align_length=274, similarity=0.569343);	3	PYCR1,PYCRL,	4	PYCR1,
342	342.7	LD39986p	O15971	O15971	O15971	3	41.33	41.33	-0.579	0.228	-1.346	-0.6	-0.047	-0.127	-2.04	-2.05	>1 peptide	FBgn0015789	Rab10	0	0		Yes (sourse count:1)	No		NC			11	RAB10,	RAB10(align_length=205, similarity=0.863415);	9	RAB10,	10	RAB10,
426	426.1	CG5915 protein	O76742	O76742	O76742	5	66.34	66.34	-0.489	0.265	-1.243	-0.443	-0.141	-0.274	-2.294	-2.53	>1 peptide	FBgn0015795	Rab7	0	0		No	Yes (sourse count:1)		PC			10	RAB7A,	RAB7A(align_length=207, similarity=0.879227);	8	RAB7A,	9	RAB7A,
232	232.1	Sterol carrier protein x	Q24506	Q24506	Q24506|Q24507|Q9VJ43|Q9VJ44	9	126.08	126.08|126.08|98.91|98.91	-0.462	-0.469	-0.39	-0.386	-0.167	-0.144	-0.717	-0.897	>1 peptide	FBgn0015808	ScpX	0	0		No	Yes (sourse count:1)		PC			11	SCP2,	SCP2(align_length=528, similarity=0.75947);	9	SCP2,	10	SCP2,
219	219.1	Eukaryotic translation initiation factor 3 subunit I	O02195	O02195	O02195	9	135.84	135.84	-0.375	-0.377	-0.445	-0.297	-0.063	-0.407	-1.142	-1.45	>1 peptide	FBgn0015834	Trip1	0	0		Yes (sourse count:2)	No		PC			10	EIF3I,	EIF3I(align_length=326, similarity=0.773006);	9	EIF3I,	10	EIF3I,
270	270.1	ATP synthase subunit d, mitochondrial	Q24251	Q24251	Q24251	7	105.9	105.9	-0.188	-0.079	0.374	0.356	0.218	-0.006	-0.898	-0.973	>1 peptide	FBgn0016120	ATPsynD	0	0		No	No					12	ATP5H,	ATP5H(align_length=162, similarity=0.641975);	10	ATP5H,	11	ATP5H,
796	796.1	Nucleosome remodeling factor-38kD, isoform B	B7YZQ7	B7YZQ7	B7YZQ7|I0DHK6|O77460|B9EQY3	2	31.94	31.94|12.83|12.83|12.83	-0.524	-0.23	-0.416	-0.136	0.181	0.16	-0.748	-0.783	>1 peptide	FBgn0016687	Nurf-38	0	0		Yes (sourse count:1)	No	FlyBlood	NC			11	PPA1,	PPA1(align_length=291, similarity=0.690722);	9	PPA1,	10	PPA1,
381	381.1	ATP synthase subunit O, mitochondrial	Q24439	Q24439	Q24439|Q8INE6	7	75.25	75.25|29.65	-0.471	-0.252	-0.422	-0.396	-0.047	-0.232	-1.289	-1.322	>1 peptide	FBgn0016691	ATPsynO	0	0		No	No		PC	Y		10	ATP5O,	ATP5O(align_length=177, similarity=0.717514);	9	ATP5O,	10	ATP5O,
140	140.1	AT21416p	Q8T8W3	Q8T8W3	Q8T8W3|Q8IGN0|Q8T6I0|Q94919|C6SUU3	15	190.94	190.94|190.94|190.94|100.75|39.48	-0.67	-0.494	-0.855	-0.784	0.126	-0.029	-1.723	-1.826	>1 peptide	FBgn0016693	Past1	0	0		Yes (sourse count:1)	Yes (sourse count:1)		PC			11	EHD1,	EHD1(align_length=540, similarity=0.814815);	9	EHD1,	10	EHD1,
342	342.1	FI01544p	O18332	O18332	O18332|Q8MRA4|H0RN69|A8E6Y4|B3DNG5|G4LU43|Q9W2S9|Q8IRK8|Q8IRK9|Q9VZ47|B3DMR9|B3DMX4|Q4V4D6|Q8IPT6|Q9VP48|Q9V3C2|Q86BK8|Q86BK7|O18339|Q9VM50|O18336|Q8T046|O18334	6	84.81	84.81|28.49|16.12|16.12|16.12|16.12|16.12|16.12|16.12|16.12|16.12|16.12|5.43|5.43|5.43|5.43|5.43|5.43|5.43|5.43|5.43|5.43|5.43	-0.391	0.129	-0.776	-0.473	-0.06	-0.127	-1.599	-1.656	>1 peptide	FBgn0016700	Rab1	0	0		Yes (sourse count:2)	No	FlyBlood				10	RAB1A,	RAB1A(align_length=206, similarity=0.902913);	9	RAB1A,	10	RAB1A,
342	342.8	FI09101p (Fragment)	B5RJE3	B5RJE3	B5RJE3|Q7KY04	2	20.81	20.81|20.81	-0.526	0.101	-1.007	-0.38	-0.281	-0.35	-2.312	-2.381	>1 peptide	FBgn0016701	Rab4	0	0		No	No		NC			11	RAB4A,	RAB4A(align_length=213, similarity=0.892019);	9	RAB4A,	10	RAB4A,
465	465.1	GH02773p (Fragment)	Q8MR71	Q8MR71	Q8MR71|Q94915	6	60.97	60.97|60.97	-0.201	0.184	-0.229	-0.219	0.304	0.269	-1.047	-1.003	>1 peptide	FBgn0016715	Reg-2	0	0		No	No					8	HDHD3,	HDHD3(align_length=249, similarity=0.497992);	8	HDHD3,	9	HDHD3,
927	927.1	U1 small nuclear ribonucleoprotein 70 kDa	P17133	P17133	P17133	3	26.03	26.03	-0.256	-0.877	-0.639	-1.342	-0.683	-0.488	-1.28	-1.233	>1 peptide	FBgn0016978	snRNP-U1-70K	0	0		No	No					10	SNRNP70,	SNRNP70(align_length=406, similarity=0.667488);	9	SNRNP70,	10	SNRNP70,
543	543.1	Smallminded, isoform A	Q9VS62	Q9VS62	Q9VS62|P91638|D5AEP1|Q7KU82|Q8SXZ0	4	49.85	49.85|49.85|49.85|49.85|21.27	-0.459	-0.429	-0.331	-0.65	-0.483	-0.776	-1.198	-1.491	>1 peptide	FBgn0016983	smid	0	0		No	No					10	NVL,	NVL(align_length=1025, similarity=0.524878);	9	NVL,	10	NVL,
210	210.1	40S ribosomal protein S3a	P55830	P55830	P55830|E4NKK4|H0RNB6|P55830-2|P55830-3	11	140.09	140.09|128.57|128.57|128.57|96.17	-0.488	-0.157	-0.738	-0.497	0.06	0.179	-1.067	-0.842	>1 peptide	FBgn0017545	RpS3A	0	0		No	Yes (sourse count:1)	FlyBlood	PC			9	RPS3A,	RPS3A(align_length=268, similarity=0.794776);	8	RPS3A,	9	RPS3A,
360	360.1	Pyruvate dehydrogenase kinase, isoform B	A8DY78	A8DY78	A8DY78|P91622	7	79.92	79.92|79.92	-0.581	-0.153	-0.9	-0.56	0.037	-0.256	-1.488	-1.879	>1 peptide	FBgn0017558	Pdk	0	0		No	No					12	PDK3,	PDK3(align_length=413, similarity=0.707022);	10	PDK3,	11	PDK3,
149	149.1	RE66734p (Fragment)	Q6NP42	Q6NP42	Q6NP42|Q94511|Q8MM97	12	178.22	178.22|178.22|105.27	-0.375	-0.283	-0.036	0.044	-0.208	-0.106	-0.75	-0.678	>1 peptide	FBgn0017566	ND-75	0	0		No	No					11	NDUFS1,	NDUFS1(align_length=742, similarity=0.752022);	10	NDUFS1,	11	NDUFS1,
970	970.1	GM02062p	Q9VF27	Q9VF27	Q9VF27|Q8SZF2	2	24.56	24.56|24.56	-0.174	-0.155	-0.332	-0.01	-0.046	-0.032	-1.049	-1.468	>1 peptide	FBgn0017567	ND-23	0	0		No	No					10	NDUFS8,	NDUFS8(align_length=204, similarity=0.818627);	10	NDUFS8,	11	NDUFS8,
580	580.1	Protein Mo25	P91891	P91891	P91891	5	47.1	47.1	-0.376	-0.293	-0.346	-0.288	-0.208	-0.282	-1.423	-1.514	>1 peptide	FBgn0017572	Mo25	0	0		Yes (sourse count:1)	No					11	CAB39,	CAB39(align_length=338, similarity=0.85503);	10	CAB39,	11	CAB39,
326	326.1	ATP synthase subunit b, mitochondrial	Q94516	Q94516	Q94516|Q94516-2	7	88.51	88.51|88.51	-0.312	-0.087	0.458	0.633	0.196	0.122	-1.386	-1.486	>1 peptide	FBgn0019644	ATPsynB	0	0		No	No					10	ATP5F1,	ATP5F1(align_length=266, similarity=0.575188);	9	ATP5F1,	10	ATP5F1,
352	352.1	Congested-like trachea protein	Q9VQG4	Q9VQG4	Q9VQG4|A0AQ06|A0APZ8|Q9VM51|A0APZ9|A0AQ00	7	81.53	81.53|26.2|26.2|26.2|26.2|14.75	-0.405	-0.17	-1.142	-0.767	0.05	0.124	-1.418	-1.316	>1 peptide	FBgn0019830	colt	0	0		No	No				Y	12	SLC25A20,	SLC25A20(align_length=293, similarity=0.716724);	10	SLC25A20,	11	SLC25A20,
866	866.1	LD36341p	Q9V414	Q9V414	Q9V414|Q8T080|Q95TL1	2	28.69	28.69|28.69|15.34	-0.246	-0.133	-0.501	-0.388	-0.439	-0.404	-1.804	-1.77	>1 peptide	FBgn0019890	Smg5	0	0		No	No					9	SMG5,	SMG5(align_length=1246, similarity=0.369181);	8	SMG5,	9	SMG5,
1033	1033.1	Surfeit locus protein 4 homolog	O18405	O18405	O18405	2	22.43	22.43	-0.098	0.305	-0.729	-0.326	-0.174	-0.993	-1.551	-2.17	>1 peptide	FBgn0019925	Surf4	0	0		No	No				Y	11	SURF4,	SURF4(align_length=266, similarity=0.789474);	9	SURF4,	10	SURF4,
112	112.1	NADH dehydrogenase [ubiquinone] 1 alpha subcomplex subunit 10, mitochondrial	P91929	P91929	P91929	18	218.68	218.68	-0.531	-0.144	-0.457	-0.237	-0.342	0.006	-1.08	-0.937	>1 peptide	FBgn0019957	ND-42	0	0		No	No					12	NDUFA10,	NDUFA10(align_length=308, similarity=0.584416);	9	NDUFA10,	10	NDUFA10,
40	40.1	Putative mitochondrial inner membrane protein	P91928	P91928	P91928|P91928-2	34	429.74	429.74|79.67	-0.425	-0.421	-0.754	-0.782	-0.112	-0.078	-1.417	-1.386	>1 peptide	FBgn0019960	Mitofilin	0	0		Yes (sourse count:1)	No	FlyBlood			Y	10	IMMT,	IMMT(align_length=840, similarity=0.438095);	9	IMMT,	10	IMMT,
523	523.1	LD41392p	Q9VC52	Q9VC52	Q9VC52|Q9U8D0	5	52.52	52.52|40.78	-0.764	-0.491	-0.689	-0.419	-0.355	-0.609	-2.064	-2.29	>1 peptide	FBgn0020018	Ppox	0	0		No	No					10	PPOX,	PPOX(align_length=458, similarity=0.534935);	9	PPOX,	10	PPOX,
55	55.1	ATP synthase subunit gamma, mitochondrial	O01666	O01666	O01666	24	347.15	347.15	-0.663	-0.066	-1.083	-0.568	-0.049	-0.144	-1.593	-1.626	>1 peptide	FBgn0020235	ATPsyngamma	0	0		No	No			Y		12	ATP5C1,	ATP5C1(align_length=279, similarity=0.781362);	10	ATP5C1,	11	ATP5C1,
383	383.1	RE70805p	Q6AWP8	Q6AWP8	Q6AWP8|Q7KN85|E2QCF1|Q7JNC6	6	75.15	75.15|75.15|75.15|11.63	-0.689	-0.368	-0.32	-0.023	0.003	-0.446	-1.831	-2.086	>1 peptide	FBgn0020236	ATPCL	0	0		Yes (sourse count:3)	Yes (sourse count:4)	FlyBlood	PC			11	ACLY,	ACLY(align_length=1118, similarity=0.810376);	9	ACLY,	10	ACLY,
336	336.1	AT21926p	Q8INQ9	Q8INQ9	Q8INQ9|Q8INR0|Q9XYA7|Q8IGP6	7	86.19	86.19|86.19|86.19|74.95	-0.708	-0.815	-0.615	-0.812	-0.372	-0.341	-1.155	-1.275	>1 peptide	FBgn0020249	stck	0	0		No	No		PC			11	LIMS1,	LIMS1(align_length=348, similarity=0.755747);	9	LIMS1,	10	LIMS1,
213	213.1	GTP-binding nuclear protein Ran	Q9VZ23	Q9VZ23	Q9VZ23	9	137.81	137.81	-0.885	-0.648	-0.846	-0.747	-0.496	-0.254	-1.404	-1.151	>1 peptide	FBgn0020255	Ran	0	0		Yes (sourse count:2)	No		NC			11	RAN,	RAN(align_length=202, similarity=0.920792);	9	RAN,	10	RAN,
182	182.3	26S protease regulatory subunit 8	O18413	O18413	O18413|Q9VA54	8	98.05	98.05|50.42	-0.805	-0.484	-1.106	-0.887	-0.163	-0.215	-1.566	-1.632	>1 peptide	FBgn0020369	Rpt6	0	0		No	No					12	PSMC5,	PSMC5(align_length=400, similarity=0.965);	10	PSMC5,	11	PSMC5,
191	191.1	C-1-tetrahydrofolate synthase, cytoplasmic	O96553	O96553	O96553|I1WYH4|O96553-2|Q9XYB0|K7ZE33	12	149.11	149.11|149.11|149.11|41.1|18.76	-0.403	0.134	-0.518	0.018	-0.05	0.201	-0.938	-0.7	>1 peptide	FBgn0020385	pug	0	0		No	No		PC			12	MTHFD1,	MTHFD1(align_length=935, similarity=0.762567);	10	MTHFD1,	11	MTHFD1,
820	820.1	Ef1alpha-like factor	Q9VK85	Q9VK85	Q9VK85|P91944	3	30.79	30.79|30.79	-0.651	-0.298	-0.65	-0.527	-0.029	-0.137	-1.174	-1.463	>1 peptide	FBgn0020443	Elf	0	0		No	No					12	GSPT1,	GSPT1(align_length=636, similarity=0.696541);	10	GSPT1,	11	GSPT1,
851	851.1	C-terminal-binding protein	O46036	O46036	O46036|O46036-2|E8NH65	2	29.4	29.4|29.4|29.4	-0.705	-0.809	-0.021	-0.125	-0.219	-0.184	-0.51	-0.476	>1 peptide	FBgn0020496	CtBP	0	0		No	No		NC			10	CTBP1,CTBP2,	CTBP1(align_length=476, similarity=0.707983);CTBP2(align_length=462, similarity=0.720779);	9	CTBP2,	10	CTBP2,
809	809.1	Exportin-1	Q9TVM2	Q9TVM2	Q9TVM2|Q8IH79	2	31.38	31.38|10.78	-0.93	-0.492	-0.678	-0.305	-0.045	-0.625	-1.457	-1.897	>1 peptide	FBgn0020497	emb	0	0		No	No		PC			9	XPO1,	XPO1(align_length=1067, similarity=0.829428);	8	XPO1,	9	XPO1,
214	214.1	Isoform C of Restin homolog	Q9VJE5-3	Q9VJE5	Q9VJE5-3|Q9VJE5|Q9VJE5-2|Q7KT48|B7YZW7|Q0E8Q1|E6PBX3|Q0E8Q0|G7H861|B7YZW8	10	137.32	137.32|109.9|109.9|109.9|104.35|104.35|82.76|74.5|74.5|66.09	-0.689	-0.817	-0.492	-0.697	-0.346	-0.294	-0.767	-0.76	>1 peptide	FBgn0020503	CLIP-190	0	0		No	No					8	CLIP2,	CLIP2(align_length=1235, similarity=0.431579);	7	CLIP1,CLIP2,	8	CLIP1,CLIP2,
476	476.1	Multifunctional protein ADE2	Q9I7S8	Q9I7S8	Q9I7S8|F0JAN1	6	59.44	59.44|38.67	-0.653	-0.34	-0.407	0.19	0.061	-0.022	-1.131	-1.127	>1 peptide	FBgn0020513	ade5	0	0		Yes (sourse count:1)	No	FlyBlood				11	PAICS,	PAICS(align_length=427, similarity=0.725995);	9	PAICS,	10	PAICS,
365	365.1	Guanine nucleotide-binding protein subunit beta-like protein	O18640	O18640	O18640	6	78.75	78.75	-1.04	-0.221	-2.084	-1.019	0.147	0.19	-2.083	-1.988	>1 peptide	FBgn0020618	Rack1	0	0		Yes (sourse count:1)	Yes (sourse count:1)					10	RACK1,	RACK1(align_length=315, similarity=0.873016);	9	GNB2L1,	10	GNB2L1,
583	583.1	Protein kinase related to protein kinase N, isoform G	A8DY76	A8DY76	A8DY76|A1Z7T3|A1Z7T1|E1JH15|A1Z7T0-2|A1Z7T2|A1Z7T0|Q960L7|C8VUY9|C8VUZ0|Q7YU74|A1Z7T4	4	46.76	46.76|46.76|46.76|46.76|46.76|46.76|46.76|8.84|8.84|8.84|8.84|8.84	-0.503	-0.265	-0.384	-0.138	-0.486	-0.373	-0.942	-0.804	>1 peptide	FBgn0020621	Pkn	0	0		No	No	FlyBlood	NC			11	PKN2,	PKN2(align_length=1431, similarity=0.512928);	8	PKN2,	9	PKN2,
343	343.1	Oxysterol-binding protein	Q9VC05	Q9VC05	Q9VC05|O18397	6	84.66	84.66|84.66	-0.619	-0.344	-0.677	-0.482	-0.393	-0.435	-1.414	-1.307	>1 peptide	FBgn0020626	Osbp	0	0		No	No					10	OSBP,	OSBP(align_length=808, similarity=0.626238);	8	OSBP,OSBP2,	9	OSBP,OSBP2,
1205	1205.1	ABC transporter	Q9UAF0	Q9UAF0	Q9UAF0|Q9VQY4|Q8MS50	2	16.88	16.88|16.88|16.88	-1.123	-0.493	-1.481	-0.851	-0.804	-0.789	-2.454	-2.439	>1 peptide	FBgn0020762	Atet	0	0		No	No				Y	8	ABCG4,	ABCG4(align_length=745, similarity=0.61745);	7	ABCG4,	8	ABCG4,
944	944.1	LP14077p (Fragment)	C6SUV6	C6SUV6	C6SUV6|O16797|O16797-4|C7LA69	2	25.49	25.49|25.49|25.49|25.49	-0.192	0.446	-0.728	-0.091	0.405	0.195	-0.967	-1.177	>1 peptide	FBgn0020910	RpL3	0	0		No	Yes (sourse count:1)					9	RPL3,	RPL3(align_length=403, similarity=0.880893);	8	RPL3,	9	RPL3,
1092	1092.1	SD21818p	Q9VF85	Q9VF85	Q9VF85|O18406	2	20.42	20.42|9.36	-0.999	-0.847	-1.23	-1.059	-0.804	-0.461	-1.865	-1.564	>1 peptide	FBgn0021750	SerRS-m	0	0		No	No		NC			9	SARS2,	SARS2(align_length=434, similarity=0.562212);	7	SARS2,	8	SARS2,
741	741.1	CLIP-associating protein	Q9NBD7	Q9NBD7	Q9NBD7	4	34.67	34.67	-0.469	-0.603	-0.327	-0.261	-0.138	-0.402	-1.207	-1.41	>1 peptide	FBgn0021760	chb	0	0		No	No		NC			11	CLASP1,	CLASP1(align_length=1708, similarity=0.476581);	9	CLASP1,	10	CLASP1,
1015	1015.1	Nup154	O62536	O62536	O62536|O62610|Q9V463|O62613|Q9VKL5	2	22.81	22.81|22.81|22.81|22.81|22.81	-0.207	0.314	-0.668	-0.147	-0.073	-0.375	-0.772	-1.073	>1 peptide	FBgn0021761	Nup154	0	0		No	No					10	NUP155,	NUP155(align_length=1422, similarity=0.525316);	9	NUP155,	10	NUP155,
1455	1455.1	Isoform C of Protein sidekick	O97394-2	O97394	O97394-2|O97394|Q7KN65	2	12.78	12.78|12.78|4.35	-0.711	-0.599	0.163	0.275	-0.475	-0.859	-0.845	-1.229	>1 peptide	FBgn0021764	sdk	0	0		No	No	FlyBlood		Y	Y	8	SDK2,	SDK2(align_length=2289, similarity=0.521188);	7	SDK1,SDK2,	8	SDK2,SDK1,
223	223.1	AT02390p1 (Fragment)	G7H840	G7H840	G7H840|O18404|D5A7S2	9	134.89	134.89|134.89|52.81	-0.015	0.286	-0.187	0.09	0.266	0.411	-1.093	-0.99	>1 peptide	FBgn0021765	scu	0	0		Yes (sourse count:3)	No		PC			11	HSD17B10,	HSD17B10(align_length=254, similarity=0.80315);	10	HSD17B10,	11	HSD17B10,
1169	1169.1	Nuclear migration protein NudC	Q9VVA6	Q9VVA6	Q9VVA6	2	17.85	17.85	-0.493	-0.498	-0.411	-0.416	-0.047	-0.084	-0.871	-0.908	>1 peptide	FBgn0021768	nudC	0	0		Yes (sourse count:1)	No					11	NUDC,	NUDC(align_length=365, similarity=0.578082);	9	NUDC,	10	NUDC,
575	575.1	GM12291p	Q7KLX3	Q7KLX3	Q7KLX3	3	47.38	47.38	-0.644	-0.205	-0.887	-0.432	0.083	-0.001	-1.1	-1.073	>1 peptide	FBgn0021795	Tapdelta	0	0		No	No			Y		11	SSR4,	SSR4(align_length=164, similarity=0.560976);	10	SSR4,	11	SSR4,
317	317.1	Target for rapamycin	H1ZYC1	H1ZYC1	H1ZYC1|Q9VK45|H1ZYB7|Q960H0|Q8T9I6	8	91.32	91.32|91.32|75.44|26.72|26.72	-0.675	-0.871	-0.942	-1.066	-0.182	-0.48	-1.537	-1.864	>1 peptide	FBgn0021796	Tor	0	0		No	No		NC			12	MTOR,	MTOR(align_length=2580, similarity=0.692248);	10	MTOR,	11	MTOR,
444	444.1	Lethal (2) k14710	Q7KN74	Q7KN74	Q7KN74	6	64.31	64.31	-0.582	-0.222	-0.8	-0.595	-0.172	-0.347	-1.901	-1.939	>1 peptide	FBgn0021847	l(2)k14710	0	0		No	No	FlyBlood				10	TTC7B,	TTC7B(align_length=953, similarity=0.530955);	9	TTC7B,	9	TTC7B,
309	309.1	Ubiquinol-cytochrome c reductase iron-sulfur subunit	Q9VQ29	Q9VQ29	Q9VQ29|Q9VQ28|Q6NR57	7	94.29	94.29|46.44|33.73	-0.657	-0.779	-0.746	-0.867	-0.323	-0.29	-1.333	-1.233	>1 peptide	FBgn0021906	RFeSP	0	0		No	No				Y	9	UQCRFS1,	UQCRFS1(align_length=231, similarity=0.74026);	8	UQCRFS1,	9	UQCRFS1,
769	769.1	LD15586p	Q7K274	Q7K274	Q7K274|Q8MLS7	3	33.16	33.16|33.16	-0.096	0.072	-0.354	-0.289	-0.426	-0.022	-1.671	-1.207	>1 peptide	FBgn0021979	l(2)k09913	0	0		not conserved	not conserved			Y	Y	1	TMEM53,	TMEM53(align_length=260, similarity=0.396154);
954	954.1	Eukaryotic translation initiation factor 3 subunit H	Q9U9Q4	Q9U9Q4	Q9U9Q4	2	25.21	25.21	-0.341	-0.414	-0.558	-0.63	-0.208	-0.622	-1.44	-1.855	>1 peptide	FBgn0022023	eIF-3p40	0	0		Yes (sourse count:1)	No					9	EIF3H,	EIF3H(align_length=330, similarity=0.663636);	8	EIF3H,	9	EIF3H,
622	622.1	V-type proton ATPase subunit D 1	Q9V7D2	Q9V7D2	Q9V7D2|Q9NEF6	4	43.74	43.74|11.09	-0.466	0.025	-0.37	-0.112	-0.431	-0.139	-1.311	-1.274	>1 peptide	FBgn0022097	Vha36-1	0	0		No	No					11	ATP6V1D,	ATP6V1D(align_length=247, similarity=0.846154);	9	ATP6V1D,	10	ATP6V1D,
226	226.1	GH10595p	Q7K569	Q7K569	Q7K569	10	133.65	133.65	-0.632	-0.149	-0.91	-0.391	0.338	0.194	-0.7	-0.926	>1 peptide	FBgn0022160	Gpo-1	0	0		No	No		PC	Y		9	GPD2,	GPD2(align_length=724, similarity=0.767956);	8	GPD2,	9	GPD2,
916	916.1	Exportin-2	Q9XZU1	Q9XZU1	Q9XZU1	2	26.34	26.34	-0.609	-0.677	-0.562	-0.629	-0.124	-0.406	-1.335	-1.617	>1 peptide	FBgn0022213	Cas	0	0		Yes (sourse count:1)	Yes (sourse count:1)	FlyBlood				10	CSE1L,	CSE1L(align_length=983, similarity=0.70295);	8	CSE1L,	9	CSE1L,
315	315.1	Purine-rich binding protein-alpha, isoform B	Q9V4D9	Q9V4D9	Q9V4D9|Q8IMC4|Q95RR6|F3YDK4|O16860	8	91.54	91.54|91.54|85.96|85.96|80.83	-0.545	-0.151	-0.932	-0.686	-0.311	-0.417	-1.719	-1.835	>1 peptide	FBgn0022361	Pur-alpha	0	0		Yes (sourse count:2)	No					10	PURA,	PURA(align_length=266, similarity=0.631579);	8	PURA,PURB,	9	PURA,PURB,
190	190.2	Adenylate kinase-1, isoform B	Q8IQG9	Q8IQG9	Q8IQG9	11	137.15	137.15	-0.317	-0.397	-0.101	-0.268	0.038	-0.058	-0.833	-0.976	>1 peptide	FBgn0022709	Adk1	0	0		Yes (sourse count:3)	Yes (sourse count:1)	FlyBlood	PC			11	AK1,	AK1(align_length=206, similarity=0.660194);	9	AK1,	10	AK1,
190	190.1	AT17975p	Q9VTV3	Q9VTV3	Q9VTV3	12	150.12	150.12	-0.317	-0.335	-0.037	-0.115	0.029	-0.062	-0.821	-0.976	>1 peptide	FBgn0022709	Adk1	0	0		Yes (sourse count:3)	Yes (sourse count:1)	FlyBlood	PC			11	AK1,	AK1(align_length=206, similarity=0.660194);	9	AK1,	10	AK1,
670	670.1	LD13852p	Q5U0Y0	Q5U0Y0	Q5U0Y0|O77025|O17142|A1Z927|O17143|A1Z928|J7KED4|J7KB13|J7KHF5|J7KEE9|J7K9E8	3	39.95	39.95|39.95|39.95|39.95|39.95|39.95|12.99|12.99|12.99|12.99|12.99	-0.431	-0.077	-0.613	-0.024	-0.449	-0.523	-1.251	-1.353	>1 peptide	FBgn0022764	Sin3A	0	0		No	No					9	SIN3A,SIN3B,	SIN3A(align_length=1825, similarity=0.443836);SIN3B(align_length=1767, similarity=0.409168);	8	SIN3A,SIN3B,	9	SIN3B,SIN3A,
1066	1066.1	Nuclear cap-binding protein subunit 1	Q7K4N3	Q7K4N3	Q7K4N3	2	21.19	21.19	-0.719	-0.813	-0.01	-0.235	-0.821	-0.709	-1.101	-1.018	>1 peptide	FBgn0022942	Cbp80	0	0		No	No					10	NCBP1,	NCBP1(align_length=800, similarity=0.76875);	9	NCBP1,	10	NCBP1,
631	631.1	Quaking related 58E-2	Q9W254	Q9W254	Q9W254|O44432	4	42.69	42.69|22.96	-0.35	-0.627	-0.581	-0.762	-0.302	-0.348	-1.195	-1.064	>1 peptide	FBgn0022985	qkr58E-2	0	0		Yes (sourse count:1)	No					7	KHDRBS1,KHDRBS3,KHDRBS2,	KHDRBS1(align_length=406, similarity=0.431034);KHDRBS3(align_length=303, similarity=0.534653);KHDRBS2(align_length=377, similarity=0.496021);	5	KHDRBS1,KHDRBS2,KHDRBS3,	6	KHDRBS3,KHDRBS1,KHDRBS2,
325	325.1	BcDNA.HL02693	Q9V3N7	Q9V3N7	Q9V3N7|Q2XST3|D3YE81|Q8IPQ2|Q9VND9|Q5U187|Q8IPQ3|D3YE82	8	88.85	88.85|88.85|88.85|54.15|23.67|23.67|23.67|13.94	-0.619	-0.371	-0.545	-0.254	-0.517	-0.412	-1.274	-1.276	>1 peptide	FBgn0023023	CRMP	0	0		Yes (sourse count:2)	Yes (sourse count:3)		PC			11	DPYS,	DPYS(align_length=511, similarity=0.681018);	10	DPYS,	11	DPYS,
707	707.1	Frayed, isoform A	Q7KSD3	Q7KSD3	Q7KSD3|Q9VE62	3	37.77	37.77|37.77	-0.158	0.016	-0.314	-0.149	-0.063	-0.162	-1.136	-1.113	>1 peptide	FBgn0023083	fray	0	0		Yes (sourse count:2)	No	FlyBlood	PC			11	OXSR1,	OXSR1(align_length=515, similarity=0.726214);	9	OXSR1,STK39,	10	OXSR1,
296	296.1	Ubiquitin activating enzyme	O46111	O46111	O46111|Q8T0L3	8	98.52	98.52|92.66	-0.262	-0.229	-0.048	-0.094	-0.386	-0.489	-1.511	-1.604	>1 peptide	FBgn0023143	Uba1	0	0		Yes (sourse count:4)	Yes (sourse count:1)	FlyBlood	PC			9	UBA1,	UBA1(align_length=1030, similarity=0.751456);	8	UBA1,	9	UBA1,
1021	1021.1	LP06206p	Q5U118	Q5U118	Q5U118|O18645|Q7KK41	2	22.65	22.65|22.65|22.65	-0.839	-0.376	-1.097	-0.634	-0.204	-0.292	-1.914	-2.003	>1 peptide	FBgn0023169	AMPKalpha	0	0		No	No		PC			10	PRKAA2,	PRKAA2(align_length=589, similarity=0.711375);	9	PRKAA2,	10	PRKAA2,
76	76.1	Eukaryotic translation initiation factor 4G, isoform B	A8DZ29	A8DZ29	A8DZ29|O61380|Q7YU50	22	281.1	281.1|281.1|155.21	-0.479	-0.473	-0.732	-0.65	-0.108	-0.117	-0.985	-1.006	>1 peptide	FBgn0023213	eIF4G	0	0		No	No		PC			9	EIF4G3,	EIF4G3(align_length=1862, similarity=0.3942);	8	EIF4G3,	9	EIF4G3,
46	46.1	Putative uncharacterized protein DmX	Q24593	Q24593	Q24593|Q9W425	28	384.07	384.07|384.07	-0.573	-0.491	-0.622	-0.534	-0.352	-0.349	-1.533	-1.577	>1 peptide	FBgn0023458	Rbcn-3A	0	0		No	No					10	DMXL2,	DMXL2(align_length=3575, similarity=0.531189);	9	DMXL2,	10	DMXL2,
673	673.1	EG:87B1.3 protein	O46096	O46096	O46096|Q7K511	3	39.68	39.68|39.68	-0.43	0.059	-0.323	0.048	-0.007	-0.113	-1.699	-1.654	>1 peptide	FBgn0023507	D2hgdh	0	0		No	No		NC			10	D2HGDH,	D2HGDH(align_length=518, similarity=0.642857);	9	D2HGDH,	10	D2HGDH,
155	155.1	CG17766	Q9W543	Q9W543	Q9W543|Q2XXU2|O46092|Q960M9	13	174.55	174.55|174.55|174.55|77.85	-0.701	-0.42	-1.153	-0.753	-0.142	-0.286	-1.962	-1.935	>1 peptide	FBgn0023510	Rbcn-3B	0	0		No	No			Y		11	WDR7,	WDR7(align_length=1599, similarity=0.59975);	10	WDR7,	11	WDR7,
177	177.1	FI19805p1 (Fragment)	I0B1N8	I0B1N8	I0B1N8|Q7KW39|Q7KW39-2|A9UN30	11	158.28	158.28|158.28|158.28|98.54	-0.545	-0.416	-0.466	-0.309	-0.083	0.139	-0.684	-0.69	>1 peptide	FBgn0023537	CG17896	0	0		No	No				Y	10	ALDH6A1,	ALDH6A1(align_length=502, similarity=0.85259);	9	ALDH6A1,	10	ALDH6A1,
585	585.1	Splicing factor SRp54	O61646	O61646	O61646|Q9VL71	4	46.5	46.5|46.5	-0.667	-0.644	-0.591	-0.511	-0.3	-0.141	-1.103	-1.244	>1 peptide	FBgn0024285	Srp54	0	0		No	No					7	SREK1,SRSF11,	SREK1(align_length=592, similarity=0.469595);SRSF11(align_length=562, similarity=0.451957);	6	SREK1,	7	SREK1,
1078	1078.1	Phospholipase A2 activating protein homolog	Q9GUB1	Q9GUB1	Q9GUB1|Q9VPY2	2	20.9	20.9|20.9	-1.044	0.069	-0.837	0.277	-0.101	-0.677	-1.195	-1.77	>1 peptide	FBgn0024314	Plap	0	0		Yes (sourse count:1)	No		PC			11	PLAA,	PLAA(align_length=830, similarity=0.526506);	10	PLAA,	11	PLAA,
764	764.1	MAP kinase kinase 4	Q7KPX5	Q7KPX5	Q7KPX5|Q7KPK6|O61444	3	33.33	33.33|33.33|33.33	-0.55	-0.245	-0.815	-0.57	-0.213	-0.318	-1.075	-1.165	>1 peptide	FBgn0024326	Mkk4	0	0		No	No		PC			12	MAP2K4,	MAP2K4(align_length=404, similarity=0.685644);	10	MAP2K4,	11	MAP2K4,
682	682.1	Histone deacetylase complex subunit SAP18	Q9VEX9	Q9VEX9	Q9VEX9	3	39.02	39.02	-0.835	-0.536	-0.694	-0.357	-0.273	-0.297	-1.239	-1.225	>1 peptide	FBgn0024491	Bin1	0	0		No	No					11	SAP18,	SAP18(align_length=151, similarity=0.754967);	9	SAP18,	10	SAP18,
805	805.1	LD03471p (Fragment)	Q7KLW8	Q7KLW8	Q7KLW8|Q9V3J4	3	31.46	31.46|31.46	-0.055	-0.178	-0.256	-0.368	-0.257	-0.18	-1.245	-1.185	>1 peptide	FBgn0024509	Sec13	0	0		Yes (sourse count:1)	No					10	SEC13,	SEC13(align_length=303, similarity=0.742574);	9	SEC13,	10	SEC13,
70	70.1	Elongation factor Tu	A1Z9E3	A1Z9E3	A1Z9E3|Q86NS6|Q95TV3	19	289.48	289.48|271.77|156.04	-0.484	-0.205	-1.114	-0.875	0.076	-0.037	-1.943	-2.061	>1 peptide	FBgn0024556	EfTuM	0	0		No	No					10	TUFM,	TUFM(align_length=449, similarity=0.786192);	9	TUFM,	10	TUFM,
896	896.1	60S ribosomal protein L10	O61231	O61231	O61231	4	27.36	27.36	-0.408	0.103	-0.503	-0.067	-0.026	-0.109	-1.609	-1.515	>1 peptide	FBgn0024733	RpL10	0	0		No	No		PC			9	RPL10,RPL10L,	RPL10(align_length=146, similarity=0.794521);RPL10L(align_length=209, similarity=0.861244);	7	RPL10,RPL10L,	8	RPL10,RPL10L,
634	634.1	Putative prenylated protein tyrosine phosphatase PRL-1	Q7KPK2	Q7KPK2	Q7KPK2|O61722|Q95VY8	3	42.4	42.4|42.4|42.4	-0.688	-0.556	-0.824	-0.884	-0.323	-0.382	-1.804	-1.864	>1 peptide	FBgn0024734	PRL-1	0	0		No	No					10	PTP4A1,PTP4A2,	PTP4A1(align_length=168, similarity=0.755952);PTP4A2(align_length=168, similarity=0.732143);	9	PTP4A1,PTP4A2,	10	PTP4A1,PTP4A2,
160	160.1	Isoform Long of Flotillin-1	O61491-2	O61491	O61491-2|O61491	13	171.49	171.49|171.49	-0.864	-0.676	-0.751	-0.506	-0.873	-0.295	-1.311	-0.857	>1 peptide	FBgn0024754	Flo1	0	0		No	No					11	FLOT1,	FLOT1(align_length=424, similarity=0.858491);	9	FLOT1,	10	FLOT1,
767	767.1	DEAD-box helicase Dbp80	O61305	O61305	O61305|L7EEU0|Q5LK13|L7EGI4|G7H860|L7EFC0|Q8SYQ3|Q5LK12	4	33.23	33.23|22.54|22.54|22.54|22.54|16.1|16.1|16.1	-0.108	0.486	-0.455	-0.206	-0.05	-0.186	-1.615	-1.939	>1 peptide	FBgn0024804	Dbp80	0	0		No	No					10	DDX19B,	DDX19B(align_length=438, similarity=0.732877);	9	DDX19B,DDX19A,	10	DDX19B,DDX19A,
766	766.1	PIP82	Q9W3E2	Q9W3E2	Q9W3E2|O61732|A9YJZ4|A9YJZ5|A9YJZ2|F6J4L3|A9YJZ9|F6J4K8|A9YJZ3|F6J4K5|F6J4L1|A9YJZ6|A9YJZ0|A9YJZ7|A9YK01|A9YK00|F6J4K7|F6J4L0	2	33.28	33.28|33.28|10.41|10.41|10.41|10.41|10.41|10.41|10.41|10.41|10.41|10.41|10.41|10.41|10.41|10.41|10.41|10.41	-0.472	-0.126	-0.274	0.149	-0.306	-0.174	-0.745	-1.096	>1 peptide	FBgn0024943	PIP82	0	0		No	No	FlyBlood									1	NKD1,NKD2,
301	301.1	Iron regulatory protein-1B	O76935	O76935	O76935|Q9NFX2|Q9VGZ3|C7LA95|B5T1X5|B5T1X0	7	97.73	97.73|97.73|97.73|84.14|35.39|35.39	-0.402	-0.212	-0.338	-0.215	0.168	0.263	-0.817	-0.852	>1 peptide	FBgn0024957	Irp-1B	0	0		No	Yes (sourse count:1)	FlyBlood	PC			9	ACO1,	ACO1(align_length=896, similarity=0.823661);	8	ACO1,	9	ACO1,
301	301.2	Iron regulatory protein 1A	Q9VCV4	Q9VCV4	Q9VCV4|Q9NFX3|O76934	4	52.16	52.16|52.16|52.16	-0.382	-0.22	-0.164	-0.115	0.073	0.163	-1.117	-0.988	>1 peptide	FBgn0024958	Irp-1A	0	0		No	Yes (sourse count:1)	FlyBlood	PC			10	ACO1,	ACO1(align_length=899, similarity=0.806452);	8	ACO1,	9	ACO1,
271	271.1	CG2658, isoform A	Q9W4W8	Q9W4W8	Q9W4W8|O76867|Q8MT03	9	105.85	105.85|105.85|22.12	-0.413	-0.555	-0.434	-0.416	-0.417	-0.298	-1.037	-1.037	>1 peptide	FBgn0024992	CG2658	0	0		No	No				Y	10	SPG7,	SPG7(align_length=747, similarity=0.658635);	10	SPG7,	11	SPG7,
92	92.1	GH13256p	Q9W1H8	Q9W1H8	Q9W1H8|O77466	18	246.42	246.42|246.42	-0.568	-0.146	-1.026	-0.772	0.187	0.276	-1.358	-1.207	>1 peptide	FBgn0025352	Thiolase	0	0		No	No					10	HADHB,	HADHB(align_length=452, similarity=0.803097);	10	HADHB,	11	HADHB,
824	824.1	CG14782	O76902	O76902	O76902|Q95RM3	2	30.66	30.66|30.66	-0.302	-0.319	-0.252	-0.362	-0.44	-0.211	-1.212	-0.982	>1 peptide	FBgn0025381	rush	0	0		No	No					11	PLEKHF2,	PLEKHF2(align_length=256, similarity=0.746094);	9	PLEKHF2,	10	PLEKHF2,
960	960.1	LD36095p	Q9VEJ1	Q9VEJ1	Q9VEJ1|Q9U1J9|Q8SXI7	2	25	25|25|16.13	-0.613	-0.143	-0.89	-0.42	-0.194	-0.229	-1.432	-1.467	>1 peptide	FBgn0025571	SF1	0	0		Yes (sourse count:2)	No					9	SF1,	SF1(align_length=606, similarity=0.570957);	8	SF1,	9	SF1,
279	279.1	Eukaryotic translation initiation factor 3 subunit E	O77410	O77410	O77410|Q8MR88	8	103.61	103.61|92.73	-0.431	-0.435	-0.614	-0.422	-0.299	-0.239	-1.507	-1.556	>1 peptide	FBgn0025582	Int6	0	0		No	No					11	EIF3E,	EIF3E(align_length=434, similarity=0.762673);	9	EIF3E,	10	EIF3E,
605	605.1	GH12641p	Q9W0U0	Q9W0U0	Q9W0U0|Q8IRJ9|Q8IGQ5	5	45.21	45.21|45.21|45.21	-0.866	-0.485	-0.97	-0.644	-0.117	-0.153	-1.5	-1.5	>1 peptide	FBgn0025592	Gk1	0	0		No	No		NC			10	GK,	GK(align_length=556, similarity=0.660072);	8	GK,	9	GK,
650	650.1	CG3024 (Fragment)	F6JQA2	F6JQA2	F6JQA2|F6JQ95|O77277|F6JQ98|F6JQ92|F6JQA7	4	41.19	41.19|41.19|41.19|19.76|19.76|19.76	-0.279	-0.205	-0.387	-0.262	-0.293	-0.158	-1.32	-1.383	>1 peptide	FBgn0025615	Torsin	0	0		No	Yes (sourse count:1)			Y		12	TOR1A,	TOR1A(align_length=330, similarity=0.572727);	10	TOR1A,	11	TOR1A,
949	949.1	CG13366, isoform B	Q0KHX7	Q0KHX7	Q0KHX7|C7LA68|O77431|Q9W5E8|Q9U4H0	2	25.37	25.37|25.37|25.37|25.37|25.37	-0.681	-0.55	-0.942	-0.812	-0.222	-0.277	-0.731	-0.786	>1 peptide	FBgn0025633	CG13366	0	0		No	No		PC			9	SPECC1L,	SPECC1L(align_length=1215, similarity=0.474897);	7	SPECC1L,	8	SPECC1L,
590	590.1	CG3164, isoform B	Q9VPJ9	Q9VPJ9	Q9VPJ9|Q8IPV3|Q86P66|Q8SZF5	5	46.24	46.24|40.71|40.71|40.31	-0.267	-0.168	-0.411	-0.377	-0.422	-0.22	-1.237	-1.226	>1 peptide	FBgn0025683	CG3164	0	0		No	No				Y	6	ABCG1,	ABCG1(align_length=695, similarity=0.627338);	3	ABCG1,	3	ABCG1,
588	588.1	Coatomer subunit beta'	O62621	O62621	O62621	4	46.42	46.42	-0.234	-0.465	-0.124	-0.384	0.028	-0.014	-0.918	-1.192	>1 peptide	FBgn0025724	beta'COP	0	0		No	Yes (sourse count:1)					10	COPB2,	COPB2(align_length=917, similarity=0.826608);	9	COPB2,	10	COPB2,
220	220.1	Coatomer alpha subunit	O77285	O77285	O77285|Q9W0B8	10	135.73	135.73|135.73	-0.139	0.425	-0.384	-0.084	-0.147	-0.221	-1.65	-1.602	>1 peptide	FBgn0025725	alphaCOP	0	0		Yes (sourse count:2)	No		PC			11	COPA,	COPA(align_length=1249, similarity=0.815052);	10	COPA,	11	COPA,
516	516.2	Unc-13, isoform C	Q9V483	Q9V483	Q9V483|L0MPR2|Q8IM87|Q8SX82	4	38.46	38.46|33.3|28.3|14.29	-0.791	-0.3	-0.508	-0.381	-0.418	-0.368	-1.094	-0.949	>1 peptide	FBgn0025726	unc-13	0	0		No	No	FlyBlood	PC			7	UNC13C,UNC13A,UNC13B,	UNC13C(align_length=2756, similarity=0.525036);UNC13A(align_length=1939, similarity=0.637442);UNC13B(align_length=2226, similarity=0.588949);	6	UNC13A,	7	UNC13A,
516	516.1	Unc-13, isoform E	H9XVP2	H9XVP2	H9XVP2|Q8IM86|O96960|O96959|Q9U4K9|Q8T049|C3KGK3	6	53.6	53.6|43.44|24.17|24.17|14.01|14.01|14.01	-0.451	-0.151	-0.409	-0.071	-0.48	-0.482	-1.242	-1.04	>1 peptide	FBgn0025726	unc-13	0	0		No	No	FlyBlood	PC			7	UNC13C,UNC13A,UNC13B,	UNC13C(align_length=2756, similarity=0.525036);UNC13A(align_length=1939, similarity=0.637442);UNC13B(align_length=2226, similarity=0.588949);	6	UNC13A,	7	UNC13A,
569	569.1	Plexin A, isoform A	Q9V491	Q9V491	Q9V491|H9XVP3|O96681|G7H847|Q0KIF1|Q86M56|Q7YU07	5	47.82	47.82|47.82|33.47|20.53|20.53|12.94|5.85	-0.377	-0.249	-0.477	-0.329	-0.328	-0.367	-1.338	-1.425	>1 peptide	FBgn0025741	PlexA	0	0		Yes (sourse count:1)	No		PC	Y	Y	11	PLXNA2,	PLXNA2(align_length=2034, similarity=0.564405);	10	PLXNA2,	11	PLXNA2,
199	199.1	LD02487p (Fragment)	C9QPJ7	C9QPJ7	C9QPJ7|Q9VM94|O96607|E8NH56|Q0E8S7	12	144.98	144.98|144.98|144.98|115.23|87.72	-0.353	0.112	-0.336	-0.015	-0.227	0.191	-1.139	-0.811	>1 peptide	FBgn0025777	homer	0	0		No	No					10	HOMER2,	HOMER2(align_length=393, similarity=0.541985);	9	HOMER2,	10	HOMER2,
734	734.1	GH15984p	Q29QE1	Q29QE1	Q29QE1|Q8MSA6|C1C560|Q9XZS6|O96833|Q6W453|Q6W456|Q6W435|Q6W434|Q6W437|Q6W436	4	35.11	35.11|16.08|14.14|13.93|5.1|5.1|5.1|5.1|5.1|5.1|5.1	-0.634	-0.209	-1.063	-0.273	-0.034	-0.318	-1.939	-2.371	>1 peptide	FBgn0025836	RhoGAP1A	0	0		No	No	FlyBlood				9	ABR,	ABR(align_length=1119, similarity=0.489723);	7	ABR,	8	ABR,
1170	1170.1	Calmodulin-binding protein related to a Rab3 GDP/GTP exchange protein, isoform A	Q9W3D3	Q9W3D3	Q9W3D3|Q9W3D2|O96957|Q8T3K8	2	17.84	17.84|17.84|6.75|6.75	-0.295	-0.11	-0.416	-0.231	-0.121	-0.237	-1.373	-1.488	>1 peptide	FBgn0025864	Crag	0	0		No	Yes (sourse count:1)					10	DENND4A,	DENND4A(align_length=2021, similarity=0.480455);	8	DENND4A,	9	DENND4A,
1618	1618.1	Retrovirus-related Gag polyprotein from transposon opus	Q8I7Q0	Q8I7Q0	Q8I7Q0	2	10.73	10.73	-0.97	-0.022	-1.762	-0.813	-0.706	-1.093	-2.208	-2.595	>1 peptide	FBgn0025876	opus\gag	0	0		not conserved	not conserved
1005	1005.1	Inositol-3-phosphate synthase	O97477	O97477	O97477	2	23.15	23.15	-0.68	-0.297	-0.946	-0.564	-0.239	-0.357	-1.393	-1.511	>1 peptide	FBgn0025885	Inos	0	0		No	No	FlyBlood				9	ISYNA1,	ISYNA1(align_length=616, similarity=0.672078);	8	ISYNA1,	9	ISYNA1,
1062	1062.1	CG4857, isoform D	E1JJD4	E1JJD4	E1JJD4|Q9W4M7|E1JJD6|E1JJD7|Q95RH4|Q7K764|A8WHF5	2	21.38	21.38|21.38|21.38|21.38|12.29|9.09|9.09	-0.251	0.117	-0.359	0.009	-0.044	-0.252	-0.843	-1.052	>1 peptide	FBgn0026083	tyf	0	0		not conserved	not conserved
573	573.1	RE02556p	Q5U159	Q5U159	Q5U159|Q9VP80|Q5U112|Q7KTX2|E1JI59|Q6U9V3|Q95U36	5	47.52	47.52|47.52|41.38|41.38|41.38|41.38|41.38	-0.479	0.01	-0.418	0.043	-0.411	-0.465	-1.597	-1.651	>1 peptide	FBgn0026179	siz	0	0		Yes (sourse count:1)	No		NC			10	IQSEC1,	IQSEC1(align_length=1340, similarity=0.433582);	8	IQSEC1,	9	IQSEC1,
1303	1303.1	Rho-kinase	Q9U779	Q9U779	Q9U779|Q961D4|Q9VXE3	2	14.93	14.93|14.93|14.93	-0.295	-0.225	-0.209	-0.139	-0.531	-0.424	-1.307	-1.2	>1 peptide	FBgn0026181	Rok	0	0		No	No					10	ROCK2,	ROCK2(align_length=1433, similarity=0.607118);	9	ROCK2,	10	ROCK2,
636	636.1	CG10206-PA	Q9VM69	Q9VM69	Q9VM69|A0ANY9|A0ANZ0|Q9U5W4	4	42.31	42.31|42.31|42.31|42.31	-0.626	-0.393	-0.672	-0.403	-0.124	-0.186	-1.474	-1.564	>1 peptide	FBgn0026196	nop5	0	0		No	No	FlyBlood				10	NOP58,	NOP58(align_length=537, similarity=0.743017);	9	NOP58,	10	NOP58,
727	727.1	Ran binding protein 7	Q7KIF8	Q7KIF8	Q7KIF8|Q9VSD6|Q86NK4|Q95RH0	3	36.05	36.05|36.05|36.05|23.92	-0.48	-0.625	-0.031	-0.233	-0.512	-0.68	-1.254	-1.335	>1 peptide	FBgn0026252	msk	0	0		No	No		PC			9	IPO7,IPO8,	IPO7(align_length=1057, similarity=0.724693);IPO8(align_length=1058, similarity=0.6862);	8	IPO8,IPO7,	9	IPO8,IPO7,
1272	1272.1	RE11051p	Q494K9	Q494K9	Q494K9|Q9NJH7|Q9VZP5	2	15.36	15.36|15.36|15.36	-0.571	-0.143	-0.874	-0.446	0.172	-0.03	-1.068	-1.27	>1 peptide	FBgn0026259	eIF5B	0	0		Yes (sourse count:1)	No					10	EIF5B,	EIF5B(align_length=1256, similarity=0.660032);	9	EIF5B,	10	EIF5B,
376	376.1	FI07236p (Fragment)	C9QP79	C9QP79	C9QP79|Q9VZ19|Q8SY92|Q9XYN2	5	75.54	75.54|75.54|34.3|17.27	-1.003	-0.261	-0.866	-0.671	0.006	-0.751	-0.908	-1.103	>1 peptide	FBgn0026268	antdh	0	0		No	No		PC			8	DHRS11,	DHRS11(align_length=255, similarity=0.584314);	7	DHRS11,	7	DHRS11,
1017	1017.1	FI01658p	Q9W0A8	Q9W0A8	Q9W0A8|Q0ZHI2|O97118|A1A6X4|Q8SX05	2	22.76	22.76|22.76|22.76|22.76|12.04	-0.64	-0.507	-0.645	-0.49	-0.274	-0.18	-0.768	-0.818	>1 peptide	FBgn0026372	RpL23A	0	0		No	No					8	RPL23A,	RPL23A(align_length=161, similarity=0.757764);	6	RPL23A,	7	RPL23A,
256	256.1	Phosphate transporter	Q9XZE4	Q9XZE4	Q9XZE4|Q0E8E8|Q8SYD4	10	112.96	112.96|112.96|48.58	-0.849	-0.481	-0.996	-0.895	-0.303	-0.426	-2.047	-2.118	>1 peptide	FBgn0026409	Mpcp	0	0		No	No					10	SLC25A3,	SLC25A3(align_length=360, similarity=0.786111);	9	SLC25A3,	10	SLC25A3,
1378	1378.1	Heatshock protein cognate 70Cb	Q9XZT5	Q9XZT5	Q9XZT5|Q9VUC1	2	13.92	13.92|13.92	-0.145	-0.612	0.026	-0.441	0.169	-0.566	-0.885	-1.62	>1 peptide	FBgn0026418	Hsc70Cb	0	0		Yes (sourse count:3)	Yes (sourse count:1)	FlyBlood	PC			11	HSPA4,	HSPA4(align_length=869, similarity=0.608746);	9	HSPA4,	10	HSPA4,
165	165.1	Dynamin related protein 1	Q9VQE0	Q9VQE0	Q9VQE0|Q8IHG0|Q8T9L0	14	166.42	166.42|166.42|76.71	-0.701	-0.521	-0.935	-0.722	-0.286	-0.384	-1.578	-1.399	>1 peptide	FBgn0026479	Drp1	0	0		No	No		PC			11	DNM1L,	DNM1L(align_length=772, similarity=0.762953);	9	DNM1L,	10	DNM1L,
1273	1273.1	Ady43A	Q7JWW6	Q7JWW6	Q7JWW6	2	15.33	15.33	-0.315	-0.42	-0.756	-0.862	0.306	-0.135	-0.754	-1.194	>1 peptide	FBgn0026602	Ady43A	0	0		No	No					5	ADK,	ADK(align_length=350, similarity=0.457143);	3	ADK,	3	ADK,
712	712.1	AT26381p	Q8T3X9	Q8T3X9	Q8T3X9	3	37.46	37.46	-0.504	-0.239	-0.483	-0.612	-0.281	-0.17	-1.226	-1.024	>1 peptide	FBgn0026666	MagR	0	0		No	No		NC			10	ISCA1,	ISCA1(align_length=123, similarity=0.886179);	9	ISCA1,	10	ISCA1,
63	63.3	Trap1	A1Z6L9	A1Z6L9	A1Z6L9|Q8IHC2|Q7KNF3|Q8MSU6	10	113.18	113.18|113.18|113.18|38.07	-0.557	-0.51	-0.441	-0.423	-0.159	-0.201	-0.82	-1.011	>1 peptide	FBgn0026761	Trap1	0	0		Yes (sourse count:1)	Yes (sourse count:1)		NC			10	TRAP1,	TRAP1(align_length=649, similarity=0.719569);	9	TRAP1,	10	TRAP1,
613	613.1	SD04748p	Q960E6	Q960E6	Q960E6|Q0E993	4	44.55	44.55|44.55	-0.481	-0.308	-0.241	-0.08	-0.389	-0.268	-1.642	-1.464	>1 peptide	FBgn0027079	ValRS	0	0		No	No	FlyBlood	NC			12	VARS,	VARS(align_length=1061, similarity=0.728558);	9	VARS,	10	VARS,
558	558.1	LD21116p	Q9VV60	Q9VV60	Q9VV60	4	48.61	48.61	-0.529	-0.395	-0.672	-0.497	-0.361	-0.294	-1.378	-1.265	>1 peptide	FBgn0027080	TyrRS	0	0		Yes (sourse count:2)	No		PC			12	YARS,	YARS(align_length=527, similarity=0.796964);	10	YARS,	11	YARS,
1275	1275.1	Lysine--tRNA ligase	G7H7Z0	G7H7Z0	G7H7Z0|Q9W327|Q8SXM8	2	15.29	15.29|15.29|15.29	-0.475	-0.247	-0.595	-0.367	-0.23	-0.309	-1.473	-1.552	>1 peptide	FBgn0027084	LysRS	0	0		Yes (sourse count:1)	No					11	KARS,	KARS(align_length=617, similarity=0.779579);	10	KARS,	11	KARS,
978	978.1	LD44376p	Q9VZ82	Q9VZ82	Q9VZ82	2	24.34	24.34	-0.572	-0.18	-0.581	-0.189	-0.119	-0.02	-1.344	-1.245	>1 peptide	FBgn0027085	LeuRS-m	0	0		No	No					11	LARS2,	LARS2(align_length=816, similarity=0.58701);	10	LARS2,	11	LARS2,
674	674.1	Isoleucyl-tRNA synthetase, isoform A	Q8MSW0	Q8MSW0	Q8MSW0	4	39.65	39.65	-0.61	-0.028	-0.287	-0.271	0.133	-0.15	-1.481	-1.859	>1 peptide	FBgn0027086	IleRS	0	0		No	No					10	IARS,	IARS(align_length=1239, similarity=0.7159);	9	IARS,	10	IARS,
514	514.1	GH09263p	Q961R8	Q961R8	Q961R8|Q9VUK8|C9QP25	4	54.29	54.29|47.88|35.15	-0.602	-0.486	-0.095	-0.158	-0.565	-0.218	-1.171	-1.016	>1 peptide	FBgn0027088	GlyRS	0	0		Yes (sourse count:3)	Yes (sourse count:1)		NC			11	GARS,	GARS(align_length=691, similarity=0.75398);	10	GARS,	11	GARS,
1404	1404.1	Probable glutamine--tRNA ligase	Q9Y105	Q9Y105	Q9Y105	2	13.54	13.54	0.146	0.177	0.217	0.247	0.506	0.641	-0.828	-0.694	>1 peptide	FBgn0027090	GlnRS	0	0		Yes (sourse count:1)	No		NC			11	QARS,	QARS(align_length=788, similarity=0.725888);	10	QARS,	11	QARS,
676	676.1	Probable arginine--tRNA ligase, cytoplasmic	Q9VXN4	Q9VXN4	Q9VXN4	4	39.47	39.47	-0.493	-0.2	-0.661	-0.245	-0.325	-0.195	-1.521	-1.522	>1 peptide	FBgn0027093	ArgRS	0	0		No	No		PC			10	RARS,	RARS(align_length=670, similarity=0.728358);	9	RARS,	10	RARS,
584	584.1	Isoform K of Inositol hexakisphosphate and diphosphoinositol-pentakisphosphate kinase	Q9VR59-7	Q9VR59	Q9VR59-7|Q9VR59|Q9VR59-5|Q9VR59-6|Q9VR59-3	4	46.63	46.63|46.63|46.63|46.63|46.63	-0.378	-0.02	-0.45	-0.202	0.028	0.058	-0.98	-0.992	>1 peptide	FBgn0027279	l(1)G0196	0	0		No	No	FlyBlood				10	PPIP5K2,	PPIP5K2(align_length=1371, similarity=0.653538);	8	PPIP5K2,	9	PPIP5K2,
51	51.1	Probable isocitrate dehydrogenase [NAD] subunit alpha, mitochondrial	Q9VWH4	Q9VWH4	Q9VWH4|Q9VWH4-2	24	358.95	358.95|358.95	-0.524	-0.544	-0.739	-0.824	-0.189	-0.282	-1.494	-1.604	>1 peptide	FBgn0027291	l(1)G0156	0	0		No	Yes (sourse count:1)	FlyBlood				11	IDH3A,	IDH3A(align_length=361, similarity=0.817174);	9	IDH3A,	10	IDH3A,
88	88.1	GH13725p	Q9VXQ5	Q9VXQ5	Q9VXQ5	18	254.02	254.02	-0.651	-0.612	-0.63	-0.642	-0.39	-0.349	-1.33	-1.438	>1 peptide	FBgn0027329	Tcp-1zeta	0	0		Yes (sourse count:2)	No		PC			10	CCT6A,	CCT6A(align_length=533, similarity=0.859287);	9	CCT6A,	10	CCT6A,
319	319.1	Importin subunit alpha	Q9UB78	Q9UB78	Q9UB78|Q9V455|O76522	7	90.27	90.27|90.27|90.27	-0.566	0.336	-1.044	-0.326	-0.074	-0.089	-1.879	-1.949	>1 peptide	FBgn0027338	Kap-alpha3	0	0		No	No					11	KPNA4,	KPNA4(align_length=516, similarity=0.792636);	10	KPNA4,	11	KPNA4,
664	664.1	Very long-chain-fatty-acid--CoA ligase bubblegum	Q9V3S9	Q9V3S9	Q9V3S9	3	40.29	40.29	0.32	0.231	0.211	0.185	0.152	0.271	-0.905	-0.775	>1 peptide	FBgn0027348	bgm	0	0		No	No					11	ACSBG2,	ACSBG2(align_length=647, similarity=0.66306);	9	ACSBG2,	10	ACSBG2,
1172	1172.1	CG11092	Q9XZ06	Q9XZ06	Q9XZ06	2	17.78	17.78	-0.249	-0.153	-0.414	-0.331	-0.229	-0.692	-1.084	-1.434	>1 peptide	FBgn0027537	Nup93-1	0	0		No	No					9	NUP93,	NUP93(align_length=834, similarity=0.555156);	7	NUP93,	8	NUP93,
982	982.1	BcDNA.GH11110	Q7KMJ6	Q7KMJ6	Q7KMJ6|Q8T0B2	3	24.07	24.07|12.03	-0.549	-0.374	-0.601	-0.501	-0.687	-0.694	-1.833	-1.784	>1 peptide	FBgn0027548	nito	0	0		No	No					9	RBM15B,	RBM15B(align_length=907, similarity=0.461963);	7	RBM15,RBM15B,	8	RBM15B,RBM15,
47	47.1	BcDNA.GH08860	Q9Y119	Q9Y119	Q9Y119	29	378.42	378.42	-0.634	-0.092	-0.957	-0.572	-0.083	-0.211	-2.135	-2.123	>1 peptide	FBgn0027560	Tps1	0	0		not conserved	not conserved	FlyBlood
238	238.1	CG5366	Q9VKY2	Q9VKY2	Q9VKY2|Q4QQA6|Q7KMK9	10	123.97	123.97|123.97|62.8	-0.556	-0.534	-0.757	-0.614	-0.189	-0.279	-1.372	-1.494	>1 peptide	FBgn0027568	Cand1	0	0		Yes (sourse count:1)	No		PC			10	CAND1,	CAND1(align_length=1256, similarity=0.749204);	9	CAND1,	10	CAND1,
902	902.1	BcDNA.GH07066	Q9Y137	Q9Y137	Q9Y137|C6TPB4|Q8IMM8|Q8IMM7|D5AEP2	2	27.08	27.08|27.08|27.08|27.08|27.08	-0.557	-0.373	-0.351	-0.303	-0.236	-0.307	-1.559	-1.61	>1 peptide	FBgn0027579	mino	0	0		No	No				Y	11	GPAM,	GPAM(align_length=835, similarity=0.493413);	10	GPAM,	11	GPAM,
3	3.1	Pyruvate carboxylase	Q0E9E2	Q0E9E2	Q0E9E2|Q7KN97|Q86NV1|Q6NKL9	135	2045.5	2045.5|1980.93|1172.03|836.27	-0.813	-0.435	-0.986	-0.691	0.208	0.353	-0.66	-0.607	>1 peptide	FBgn0027580	PCB	0	0		No	No	FlyBlood				9	PC,	PC(align_length=1192, similarity=0.808725);	9	PC,	10	PC,
1076	1076.1	CG8740, isoform D	B7YZT7	B7YZT7	B7YZT7|Q0E9F3|Q9Y142	2	20.94	20.94|20.94|20.94	-0.827	-1.024	-0.641	-0.837	-0.434	-0.457	-0.913	-0.936	>1 peptide	FBgn0027585	CG8740	0	0		not conserved	not conserved
608	608.1	CG31012, isoform C	Q9VA36	Q9VA36	Q9VA36|Q7YU85|Q86PF3|Q9VA35|Q9Y154	4	45.04	45.04|45.04|32.22|32.22|32.22	0.119	0.168	-0.451	0.058	-0.038	0.099	-0.807	-0.58	>1 peptide	FBgn0027598	cindr	0	0		No	No		NC			7	SH3KBP1,	SH3KBP1(align_length=1015, similarity=0.320197);	5	SH3KBP1,	6	SH3KBP1,
773	773.1	BcDNA.GH02901	Q9VXZ8	Q9VXZ8	Q9VXZ8	2	33.04	33.04	-0.341	-0.255	-0.179	-0.093	0.272	-0.212	-0.629	-1.113	>1 peptide	FBgn0027601	pdgy	0	0		No	No		NC			3	ACSF2,	ACSF2(align_length=625, similarity=0.4208);	3	ACSF2,	3	ACSF2,
186	186.1	RH63159p	F2FBA4	F2FBA4	F2FBA4|Q95T61|Q9Y164|E1JJ55|Q59E07|Q9VNH7|D0IQH7|E1JJ60|E1JJ61|E1JJ59|Q8IPR0	12	154.05	154.05|139.09|139.09|139.09|139.09|139.09|70.22|34.84|19.88|19.88|19.88	-0.563	-0.457	-0.413	-0.337	-0.526	-0.425	-1.053	-0.951	>1 peptide	FBgn0027608	CG2082	0	0		No	No					5	NDRG3,NDRG1,	NDRG3(align_length=357, similarity=0.459384);NDRG1(align_length=378, similarity=0.420635);	4	NDRG3,NDRG1,NDRG2,	4	NDRG1,NDRG3,NDRG2,
391	391.1	BcDNA.GH02431	Q9Y166	Q9Y166	Q9Y166	5	73.52	73.52	-0.571	-0.304	-0.689	-0.424	0.103	0.13	-1.164	-1.102	>1 peptide	FBgn0027610	Dic1	0	0		No	No			Y		9	SLC25A10,	SLC25A10(align_length=179, similarity=0.692737);	7	SLC25A10,	8	SLC25A10,
565	565.1	6-phosphofructo 2-kinase/fructose 2,6-bisphosphatase long form	Q9VWH7	Q9VWH7	Q9VWH7|Q0KHQ6|C3KGL9|Q9Y1W3	4	48.3	48.3|48.3|48.3|37.22	-0.67	-0.322	-0.61	-0.131	-0.337	-0.122	-1.251	-1.115	>1 peptide	FBgn0027621	Pfrx	0	0		No	No					8	PFKFB1,PFKFB3,PFKFB4,	PFKFB1(align_length=484, similarity=0.696281);PFKFB3(align_length=514, similarity=0.66537);PFKFB4(align_length=436, similarity=0.738532);	7	PFKFB1,PFKFB4,	7	PFKFB1,PFKFB3,PFKFB4,
717	717.1	J domain-containing protein	Q9TVP3	Q9TVP3	Q9TVP3|Q9TVP3-2|D3DMZ5|Q9TVP3-3	3	36.77	36.77|36.77|26.86|9.91	-0.564	-0.492	-0.151	-0.065	-0.124	-0.13	-0.336	-0.35	>1 peptide	FBgn0027654	jdp	0	0		No	No					9	DNAJC12,	DNAJC12(align_length=211, similarity=0.483412);	7	DNAJC12,	7	DNAJC12,
247	247.1	Isoform B of V-type proton ATPase subunit H	Q9V3J1-2	Q9V3J1	Q9V3J1-2|Q9V3J1|Q9V3J1-3	10	117.57	117.57|117.57|86.65	-0.702	-0.002	-0.991	-0.475	-0.188	-0.204	-1.778	-1.817	>1 peptide	FBgn0027779	VhaSFD	0	0		No	No	FlyBlood				11	ATP6V1H,	ATP6V1H(align_length=530, similarity=0.650943);	10	ATP6V1H,	11	ATP6V1H,
1519	1519.1	MIP04818p (Fragment)	C3KGM3	C3KGM3	C3KGM3|Q9W592|Q5BIM0|D8FT09	2	12.08	12.08|12.08|12.08|7.95	-0.804	-0.357	-0.909	-0.462	0.168	0.124	-0.875	-0.919	>1 peptide	FBgn0027794	Lrpprc2	0	0		No	No		NC			5	LRPPRC,	LRPPRC(align_length=1127, similarity=0.416149);	5	LRPPRC,	5	LRPPRC,
80	80.1	Dodeca-satellite-binding protein 1, isoform A	Q7KN75	Q7KN75	Q7KN75|Q9U982|Q7KN84|Q95T04	24	270.66	270.66|270.66|164.97|51.18	-0.562	-0.356	-0.742	-0.558	0.092	0.125	-1.135	-1.055	>1 peptide	FBgn0027835	Dp1	0	0		Yes (sourse count:1)	No					11	HDLBP,	HDLBP(align_length=1323, similarity=0.668178);	10	HDLBP,	11	HDLBP,
562	562.1	Microtubule associated protein	Q9U5W6	Q9U5W6	Q9U5W6|E1JIM4|Q9VEZ3|D3DMH7	6	48.5	48.5|48.5|48.5|48.5	-0.567	-0.38	-0.715	-0.529	-0.198	-0.221	-1.406	-1.468	>1 peptide	FBgn0027948	msps	0	0		No	No		NC			9	CKAP5,	CKAP5(align_length=2164, similarity=0.567468);	8	CKAP5,	9	CKAP5,
1230	1230.1	MTA1-like, isoform A	Q9VNF6	Q9VNF6	Q9VNF6|Q6AWS2|B7Z0T5|Q9VNF7|Q9U6X3	2	16.26	16.26|16.26|16.26|16.26|16.26	-0.575	-0.341	-0.55	-0.315	-0.286	-0.374	-1.282	-1.37	>1 peptide	FBgn0027951	MTA1-like	0	0		No	No					10	MTA3,	MTA3(align_length=763, similarity=0.558322);	8	MTA3,	9	MTA3,
59	59.1	Lethal (1) G0334, isoform C	Q7KVX1	Q7KVX1	Q7KVX1|Q9W4H6|Q7YU05|F6J1A7	25	332.28	332.28|332.28|265.31|180.8	-0.641	-0.407	-0.885	-0.644	-0.682	-0.471	-1.74	-1.532	>1 peptide	FBgn0028325	l(1)G0334	0	0		No	No					12	PDHA2,	PDHA2(align_length=364, similarity=0.725275);	10	PDHA2,	11	PDHA2,
267	267.1	Lethal (1) G0230	Q9W2X6	Q9W2X6	Q9W2X6	7	106.98	106.98	-0.305	-0.536	0.083	0.047	-0.359	-0.537	-0.878	-1.18	>1 peptide	FBgn0028342	ATPsyndelta	0	0		No	No					10	ATP5D,	ATP5D(align_length=154, similarity=0.662338);	9	ATP5D,	10	ATP5D,
163	163.1	Jitterbug, isoform F	Q9W205	Q9W205	Q9W205|Q9W204|Q058S6|Q961W2|E1JGS7|Q8MME5|Q6AWQ7|Q95U66	14	169.63	169.63|149.5|149.5|108.53|76.38|56.25|40.73|14.27	-0.861	-0.848	-0.618	-0.618	-0.279	-0.31	-1.162	-1.195	>1 peptide	FBgn0028371	jbug	0	0		Yes (sourse count:2)	Yes (sourse count:3)					2	FLNA,	FLNA(align_length=3218, similarity=0.357365);	3	FLNA,	3	FLNA,
535	535.1	DNAation factor-related protein 2, isoform B	A8DY77	A8DY77	A8DY77|F3YD50|Q9U787|Q7K304|Q95S67	5	50.82	50.82|50.82|50.82|50.82|38.17	-0.377	-0.055	-0.53	0.438	-0.12	-0.245	-2.834	-2.692	>1 peptide	FBgn0028408	Drep2	0	0		No	No	FlyBlood		Y		3	CIDEC,	CIDEC(align_length=143, similarity=0.531469);	2	CIDEA,CIDEB,CIDEC,	3	CIDEA,CIDEB,CIDEC,
205	205.1	Integrin linked kinase	Q9V400	Q9V400	Q9V400|Q9NHC7|E3CTS5	13	141.47	141.47|122.76|9.62	-0.783	-0.802	-0.88	-0.869	-0.195	-0.35	-1.517	-1.575	>1 peptide	FBgn0028427	Ilk	0	0		No	No					10	ILK,	ILK(align_length=450, similarity=0.755556);	9	ILK,	10	ILK,
103	103.1	BcDNA.GH12558	Q9V397	Q9V397	Q9V397|Q8IPE8	16	229.85	229.85|229.85	-0.738	-0.341	-0.599	-0.295	0.312	0.114	-1.248	-1.549	>1 peptide	FBgn0028479	Mtpalpha	0	0		No	No		PC			11	HADHA,	HADHA(align_length=779, similarity=0.71887);	10	HADHA,	11	HADHA,
1304	1304.1	Ack	Q9VZI2	Q9VZI2	Q9VZI2	2	14.92	14.92	-0.091	-0.097	-0.147	-0.153	-0.036	-0.224	-1.145	-1.333	>1 peptide	FBgn0028484	Ack	0	0		No	No					9	TNK2,	TNK2(align_length=1194, similarity=0.451424);	7	TNK2,	8	TNK2,
1059	1059.1	CG3793	Q9V3K7	Q9V3K7	Q9V3K7	2	21.43	21.43	-0.83	-0.119	-1.125	-0.887	-0.501	-0.561	-1.982	-2.171	>1 peptide	FBgn0028507	CG3793	0	0		No	No					10	LCMT1,	LCMT1(align_length=288, similarity=0.666667);	9	LCMT1,	10	LCMT1,
826	826.1	CG16884	Q9V3Z9	Q9V3Z9	Q9V3Z9	2	30.49	30.49	-1.275	-0.605	-1.218	-0.657	-2.293	-2.025	-3.644	-3.375	>1 peptide	FBgn0028544	CG16884	0	0		No	No	FlyBlood	PC	Y		1	ZNF512B,TPRX1,GGN,	ZNF512B(align_length=168, similarity=0.434524);TPRX1(align_length=199, similarity=0.341709);GGN(align_length=211, similarity=0.308057);	2	ZNF512B,	2	ZNF512B,
561	561.1	Icarus	Q9V428	Q9V428	Q9V428|Q7JVW9	4	48.53	48.53|48.53	-0.553	-0.292	-1.11	-0.649	-0.198	-0.315	-1.843	-2.016	>1 peptide	FBgn0028546	ics	0	0		Yes (sourse count:2)	Yes (sourse count:2)		PC			10	RSU1,	RSU1(align_length=272, similarity=0.775735);	9	RSU1,	9	RSU1,
922	922.1	GH13039p	Q9U6R9	Q9U6R9	Q9U6R9	3	26.11	26.11	-0.358	-0.429	-0.368	-0.31	-0.027	-0.051	-1.302	-1.095	>1 peptide	FBgn0028552	gammaSnap1	0	0		No	No					11	NAPG,	NAPG(align_length=310, similarity=0.6);	9	NAPG,	10	NAPG,
731	731.1	DXl6 protein	Q9V3V0	Q9V3V0	Q9V3V0	3	35.38	35.38	-0.373	-0.054	-0.401	-0.082	-0.285	-0.218	-1.088	-1.035	>1 peptide	FBgn0028554	x16	0	0		No	No					6	SRSF7,	SRSF7(align_length=270, similarity=0.511111);	6	SRSF7,	6	SRSF7,
642	642.1	GH08941p	Q7K3W4	Q7K3W4	Q7K3W4	3	41.8	41.8	-0.944	-0.581	-1.16	-0.872	-0.242	-0.392	-1.203	-1.268	>1 peptide	FBgn0028622	qsm	0	0		not conserved	not conserved	FlyBlood		Y
83	83.1	Isoform 2 of Calcium-binding mitochondrial carrier protein Aralar1	Q9VA73-2	Q9VA73	Q9VA73-2|D0IQH2|Q9VA73|Q9VA73-3	20	263.5	263.5|249.02|249.02|249.02	-0.738	-0.079	-1.109	-0.557	0.115	0.291	-1.815	-1.641	>1 peptide	FBgn0028646	aralar1	0	0		No	No					12	SLC25A12,	SLC25A12(align_length=683, similarity=0.739385);	8	SLC25A12,	9	SLC25A12,
182	182.1	26S proteasome regulatory complex subunit p50	Q9V3V6	Q9V3V6	Q9V3V6|Q9XZC3	11	156.71	156.71|130.42	-0.583	-0.811	-0.537	-0.698	-0.255	-0.355	-1.178	-1.306	>1 peptide	FBgn0028684	Rpt5	0	0		No	No					10	PSMC3,	PSMC3(align_length=392, similarity=0.936224);	9	PSMC3,	10	PSMC3,
181	181.1	LP16188p (Fragment)	C1C3F8	C1C3F8	C1C3F8|Q9W414|Q8SZ19|Q9U7A2|Q9VTQ9	13	156.96	156.96|156.96|142.4|140.9|24.88	-0.548	-0.484	-0.637	-0.639	-0.133	-0.279	-1.61	-1.893	>1 peptide	FBgn0028685	Rpt4	0	0		No	No					11	PSMC6,	PSMC6(align_length=397, similarity=0.934509);	10	PSMC6,	11	PSMC6,
255	255.1	CG16916 protein	E1UIA5	E1UIA5	E1UIA5|Q9V405|Q9VH79|Q8MZ73	13	113.74	113.74|113.74|45.06|38.46	-0.717	-0.705	-0.647	-0.678	-0.337	-0.33	-1.142	-1.026	>1 peptide	FBgn0028686	Rpt3	0	0		No	No					12	PSMC4,	PSMC4(align_length=413, similarity=0.924939);	10	PSMC4,	11	PSMC4,
193	193.1	26S proteasome regulatory complex subunit p48B	Q7KMQ0	Q7KMQ0	Q7KMQ0	13	147.72	147.72	-0.638	-0.49	-0.913	-0.806	-0.156	-0.331	-1.604	-1.77	>1 peptide	FBgn0028687	Rpt1	0	0		No	No					11	PSMC2,	PSMC2(align_length=433, similarity=0.965358);	9	PSMC2,	10	PSMC2,
258	258.1	Isoform A of 26S proteasome non-ATPase regulatory subunit 11	Q7KLV9-2	Q7KLV9	Q7KLV9-2|Q7KLV9	8	112.09	112.09|112.09	-0.556	-0.595	-0.443	-0.471	-0.381	-0.325	-1.219	-1.296	>1 peptide	FBgn0028689	Rpn6	0	0		No	No					10	PSMD11,	PSMD11(align_length=424, similarity=0.820755);	9	PSMD11,	10	PSMD11,
407	407.1	GH11341p	Q9V3Z4	Q9V3Z4	Q9V3Z4	8	70.84	70.84	-0.601	-0.463	-0.86	-0.708	-0.135	-0.106	-1.384	-1.383	>1 peptide	FBgn0028690	Rpn5	0	0		No	Yes (sourse count:1)					11	PSMD12,	PSMD12(align_length=495, similarity=0.652525);	10	PSMD12,	11	PSMD12,
884	884.1	26S proteasome non-ATPase regulatory subunit 1	Q9V3P6	Q9V3P6	Q9V3P6|Q9V3P6-2	2	27.86	27.86|27.86	-0.685	-0.609	-0.242	-0.166	-0.32	-0.473	-1.382	-1.534	>1 peptide	FBgn0028692	Rpn2	0	0		Yes (sourse count:1)	No					9	PSMD1,	PSMD1(align_length=1029, similarity=0.772595);	8	PSMD1,	9	PSMD1,
1073	1073.1	26S proteasome non-ATPase regulatory subunit 14	Q9V3H2	Q9V3H2	Q9V3H2	2	21.09	21.09	-0.382	-0.198	-0.421	-0.278	-0.218	-0.263	-1.222	-1.391	>1 peptide	FBgn0028694	Rpn11	0	0		No	Yes (sourse count:1)					10	PSMD14,	PSMD14(align_length=310, similarity=0.932258);	9	PSMD14,	10	PSMD14,
440	440.1	26S proteasome regulatory complex subunit p97	Q9VW54	Q9VW54	Q9VW54	6	64.76	64.76	-0.574	-0.547	-0.526	-0.584	-0.33	-0.333	-1.339	-1.335	>1 peptide	FBgn0028695	Rpn1	0	0		Yes (sourse count:1)	No		PC			11	PSMD2,	PSMD2(align_length=917, similarity=0.796074);	9	PSMD2,	10	PSMD2,
1131	1131.1	Putative 1-phosphatidylinositol 3-phosphate 5-kinase	O96838	O96838	O96838	2	18.79	18.79	-0.476	-0.341	-0.973	-0.838	0.052	-0.273	-1.062	-1.387	>1 peptide	FBgn0028741	fab1	0	0		No	No					10	PIKFYVE,	PIKFYVE(align_length=2215, similarity=0.447404);	10	PIKFYVE,	10	PIKFYVE,
221	221.1	Dak1, isoform A	Q9VBI2	Q9VBI2	Q9VBI2|Q9TW62|Q8IGD0|Q29QY5	9	135.32	135.32|135.32|124.55|69.6	-0.571	-0.163	-0.463	-0.07	0.157	0.212	-0.693	-0.597	>1 peptide	FBgn0028833	Dak1	0	0		Yes (sourse count:3)	Yes (sourse count:2)	FlyBlood	PC			11	CMPK1,	CMPK1(align_length=196, similarity=0.75);	10	CMPK1,	11	CMPK1,
694	694.1	Probable cytochrome P450 28a5	Q9V419	Q9V419	Q9V419	3	38.46	38.46	-0.331	-0.599	-0.081	-0.311	-0.189	-0.2	-1.028	-0.744	>1 peptide	FBgn0028940	Cyp28a5	0	0		No	No			Y	Y	4	TBXAS1,	TBXAS1(align_length=596, similarity=0.384228);	2	TBXAS1,	2	TBXAS1,
469	469.1	Coatomer subunit gamma	Q8I0G5	Q8I0G5	Q8I0G5|Q8I0G5-2|G4LU37|Q8I0G5-3	6	60.36	60.36|60.36|60.36|60.36	-0.477	-0.375	-0.528	-0.418	-0.23	-0.258	-1.556	-1.784	>1 peptide	FBgn0028968	gammaCOP	0	0		Yes (sourse count:1)	No					8	COPG1,	COPG1(align_length=881, similarity=0.744608);	7	COPG1,	8	COPG1,
370	370.1	Delta-coatomer protein, isoform A	Q9W555	Q9W555	Q9W555|Q7K7G0|Q9U8A9|F0JAK8	5	77.16	77.16|77.16|65.22|53.71	-0.583	-0.279	-0.84	-0.705	-0.12	-0.191	-1.832	-1.781	>1 peptide	FBgn0028969	deltaCOP	0	0		Yes (sourse count:3)	No		PC			11	ARCN1,	ARCN1(align_length=533, similarity=0.722326);	9	ARCN1,	10	ARCN1,
1075	1075.1	Transcription elongation factor SPT6	Q9W420	Q9W420	Q9W420|B6IDH0	2	20.96	20.96|20.96	-0.436	-0.077	-0.332	0.028	-0.09	-0.101	-1.245	-1.257	>1 peptide	FBgn0028982	Spt6	0	0		No	No		NC			10	SUPT6H,	SUPT6H(align_length=1891, similarity=0.630354);	9	SUPT6H,	10	SUPT6H,
1063	1063.1	SD11922p	Q7JV69	Q7JV69	Q7JV69	2	21.33	21.33	-0.52	0.148	-0.966	-0.298	-1.348	-1.242	-2.995	-2.972	>1 peptide	FBgn0028983	Spn55B	0	0		Yes (sourse count:5)	Yes (sourse count:4)		PC			6	SERPINI1,	SERPINI1(align_length=380, similarity=0.542105);	6	SERPINB1,	7	SERPINB1,
811	811.1	RE47146p	E0R983	E0R983	E0R983|Q7JUY7	3	31.16	31.16|31.16	-0.629	-0.528	-1.222	-0.903	-0.192	-0.297	-2	-1.994	>1 peptide	FBgn0029092	ced-6	0	0		No	No					7	GULP1,	GULP1(align_length=464, similarity=0.4375);	6	GULP1,	7	GULP1,
532	532.1	Arouser, isoform A	Q8IPW1	Q8IPW1	Q8IPW1|D3DMF7|Q9VPU7|Q9U3Z9|Q8T8Q9	4	51.66	51.66|51.66|51.66|51.66|16.6	-0.586	-0.298	-0.411	-0.361	-0.367	-0.231	-0.945	-0.828	>1 peptide	FBgn0029095	aru	0	0		No	No					9	EPS8L2,	EPS8L2(align_length=762, similarity=0.405512);	7	EPS8L2,	8	EPS8L2,
234	234.1	LD44970p	Q9V470	Q9V470	Q9V470|F3YDH6|Q8IQ64	10	125.5	125.5|97.07|28.43	-0.916	-0.551	-1.05	-0.814	-0.263	-0.262	-1.699	-1.579	>1 peptide	FBgn0029118	Sucb	0	0		No	No					12	SUCLG2,	SUCLG2(align_length=362, similarity=0.740331);	10	SUCLG2,	11	SUCLG2,
123	123.1	Hemolectin	Q9U5D0	Q9U5D0	Q9U5D0|Q9VU94|Q8MS79|Q8SXA9	18	206.84	206.84|206.84|39.82|28.05	-0.389	-0.01	-0.773	-0.441	-0.907	-0.868	-1.904	-2.009	>1 peptide	FBgn0029167	Hml	0	0		Yes (sourse count:2)	Yes (sourse count:1)	FlyBlood	PC	Y		6	OTOG,	OTOG(align_length=3848, similarity=0.330561);	5	OTOG,	5	OTOG,
998	998.1	Elongation factor 1-gamma	Q9NJH0	Q9NJH0	Q9NJH0	3	23.45	23.45	-0.52	-0.179	-0.057	0.336	-0.075	-0.044	-1.373	-1.342	>1 peptide	FBgn0029176	Ef1gamma	0	0		Yes (sourse count:3)	Yes (sourse count:1)	FlyBlood	PC			9	EEF1G,	EEF1G(align_length=440, similarity=0.747727);	8	EEF1G,	9	EEF1G,
737	737.1	CG12276 protein	A0ANV4	A0ANV4	A0ANV4|A0ANV7|Q7KSM5|Q7KJV5|Q9VG70|A0ANW1|A0ANV9	3	35.02	35.02|35.02|35.02|35.02|35.02|18.02|18.02	-0.721	-0.849	-0.768	-0.515	-0.442	-0.669	-0.966	-1.334	>1 peptide	FBgn0029512	Aos1	0	0		No	No					10	SAE1,	SAE1(align_length=321, similarity=0.598131);	9	SAE1,	10	SAE1,
606	606.1	Eukaryotic translation initiation factor 3 subunit G-1	Q9W4X7	Q9W4X7	Q9W4X7	3	45.15	45.15	-0.286	-0.387	-0.642	-0.743	-0.202	-0.287	-1.152	-1.23	>1 peptide	FBgn0029629	eIF3ga	0	0		No	No					8	EIF3G,	EIF3G(align_length=313, similarity=0.546326);	7	EIF3G,	8	EIF3G,
417	417.1	CG3603-PA	C0MM13	C0MM13	C0MM13|Q9W4U2|B4F625|B4F631	5	68.39	68.39|68.39|68.39|68.39	-0.578	-0.529	-0.644	-0.545	-0.302	-0.227	-1.287	-1.243	>1 peptide	FBgn0029648	CG3603	0	0		No	No		NC			11	HSD17B8,	HSD17B8(align_length=252, similarity=0.670635);	9	HSD17B8,	9	HSD17B8,
330	330.1	LD30122p	Q9W4N8	Q9W4N8	Q9W4N8|Q7KVX5|Q7KVX4|A9YI35	7	87.76	87.76|87.76|71.41|24.91	-0.612	-0.651	-0.519	-0.549	-0.114	-0.066	-1.148	-1.03	>1 peptide	FBgn0029687	Vap33	0	0		Yes (sourse count:1)	No		PC		Y	10	VAPB,	VAPB(align_length=264, similarity=0.537879);	8	VAPB,	9	VAPB,
632	632.1	RE39339p	Q8MQN6	Q8MQN6	Q8MQN6|Q9W4K8	4	42.63	42.63|42.63	-0.973	-0.443	-1.583	-1.052	-0.061	-0.435	-1.802	-2.094	>1 peptide	FBgn0029706	CG3626	0	0		No	No		NC			9	PDPR,	PDPR(align_length=912, similarity=0.610746);	7	PDPR,	8	PDPR,
1104	1104.1	Raptor	Q9W437	Q9W437	Q9W437|C3KKC3|Q8MQR0	2	19.81	19.81|19.81|19.81	-0.547	-0.199	-0.658	-0.552	-0.16	-0.134	-1.506	-1.47	>1 peptide	FBgn0029840	raptor	0	0		No	No					12	RPTOR,	RPTOR(align_length=1524, similarity=0.567585);	10	RPTOR,	11	RPTOR,
276	276.1	CG14445, isoform A	Q9W426	Q9W426	Q9W426|A8JUZ6	11	103.82	103.82|103.82	-0.364	-0.243	-0.426	-0.242	0.059	-0.346	-0.838	-1.205	>1 peptide	FBgn0029851	CG14445	0	0		not conserved	not conserved
405	405.1	CG15894, isoform B	A8JUZ7	A8JUZ7	A8JUZ7|Q9W406	6	71.22	71.22|71.22	-0.356	0.194	-0.378	-0.138	-0.465	-0.394	-1.38	-1.411	>1 peptide	FBgn0029864	CG15894	0	0		not conserved	not conserved
218	218.1	Transmembrane GTPase Marf	Q7YU24	Q7YU24	Q7YU24|F6JB17|A9YJ70|B4YW91	10	136.37	136.37|62.2|62.2|62.2	-0.61	-0.496	-0.675	-0.562	-0.425	-0.509	-1.594	-1.546	>1 peptide	FBgn0029870	Marf	0	0		No	No					11	MFN2,	MFN2(align_length=752, similarity=0.675532);	8	MFN2,	9	MFN2,
342	342.4	FI07418p	Q9W3Q0	Q9W3Q0	Q9W3Q0|Q8SYS5|F6J915	4	48.3	48.3|48.3|31.47	-0.6	-0.302	-1.036	-0.587	-0.322	-0.43	-1.52	-1.634	>1 peptide	FBgn0029959	Rab39	0	0		No	No		NC			11	RAB39B,	RAB39B(align_length=217, similarity=0.75576);	9	RAB39B,	10	RAB39B,
101	101.1	CG10932	Q9W3N9	Q9W3N9	Q9W3N9	14	233.27	233.27	-0.632	-0.461	-0.423	-0.524	0.39	0.526	-0.522	-0.372	>1 peptide	FBgn0029969	CG10932	0	0		No	No					11	ACAT1,	ACAT1(align_length=409, similarity=0.792176);	10	ACAT1,	11	ACAT1,
961	961.1	CG1444	Q9W3N1	Q9W3N1	Q9W3N1	2	24.92	24.92	-0.293	0.302	-0.91	-0.315	0.07	-0.009	-1.824	-1.903	>1 peptide	FBgn0029975	CG1444	0	0		No	No		NC		Y	12	HSD17B12,	HSD17B12(align_length=303, similarity=0.656766);	10	HSD17B12,	10	HSD17B12,
133	133.4	CG10777	Q9W3M7	Q9W3M7	Q9W3M7	4	57.93	57.93	-0.487	-0.302	-0.613	-0.613	-0.444	-0.717	-1.988	-2.033	>1 peptide	FBgn0029979	mahe	0	0		Yes (sourse count:1)	No		PC			8	DDX17,	DDX17(align_length=712, similarity=0.595506);	6	DDX17,	7	DDX17,
930	930.1	CG2258, isoform A	Q9W3K6	Q9W3K6	Q9W3K6	2	25.99	25.99	-0.531	-0.319	-0.807	-0.206	-0.276	-0.342	-1.365	-1.461	>1 peptide	FBgn0029997	CG2258	0	0		No	No					8	NCKIPSD,	NCKIPSD(align_length=767, similarity=0.461538);	7	NCKIPSD,	8	NCKIPSD,
1405	1405.1	CG2004	Q9W3C3	Q9W3C3	Q9W3C3	2	13.52	13.52	-0.492	-0.062	-0.585	-0.154	0.066	0.125	-1.252	-1.193	>1 peptide	FBgn0030060	CG2004	0	0		not conserved	not conserved
98	98.1	CG7033, isoform A	Q9W392	Q9W392	Q9W392|A4V464	17	234.4	234.4|234.4	-0.511	-0.576	-0.364	-0.304	-0.451	-0.438	-1.29	-1.238	>1 peptide	FBgn0030086	CG7033	0	0		Yes (sourse count:2)	No	FlyBlood	PC			10	CCT2,	CCT2(align_length=533, similarity=0.849906);	9	CCT2,	10	CCT2,
284	284.1	CG7766, isoform C	Q6IDE0	Q6IDE0	Q6IDE0|Q9W391-2|Q9W391|B7Z134|D0IQI4|Q1RL11	8	100.96	100.96|100.96|100.96|100.96|98.05|40.4	-0.514	-0.607	-0.754	-0.798	-0.152	-0.258	-1.515	-1.516	>1 peptide	FBgn0030087	CG7766	0	0		No	No					10	PHKA2,	PHKA2(align_length=1458, similarity=0.569273);	8	PHKA2,	9	PHKA2,
215	215.1	CG12119	Q9W373	Q9W373	Q9W373|Q8SYH2	13	137	137|125.36	-0.506	-0.344	-0.548	-0.401	-0.048	-0.328	-1.318	-1.394	>1 peptide	FBgn0030102	SmydA-9	0	0		No	No					3	SMYD2,	SMYD2(align_length=448, similarity=0.359375);	2	SMYD2,	3	SMYD2,
651	651.1	GTP-binding protein CG1354	Q8SWU7	Q8SWU7	Q8SWU7|C9QP30|Q8SWU7-2	3	41.19	41.19|26.27|26.27	-0.212	-0.192	-0.496	-0.336	-0.259	-0.227	-1.306	-1.105	>1 peptide	FBgn0030151	CG1354	0	0		Yes (sourse count:3)	Yes (sourse count:1)		PC			9	OLA1,	OLA1(align_length=399, similarity=0.819549);	8	OLA1,	9	OLA1,
845	845.1	Dynein light intermediate chain, isoform A	Q9VZ20	Q9VZ20	Q9VZ20|Q8IR93	4	29.6	29.6|29.6	-0.661	-0.804	0	-0.424	-0.873	-0.48	-0.868	-0.625	>1 peptide	FBgn0030276	Dlic	0	0		No	No		NC			10	DYNC1LI1,DYNC1LI2,	DYNC1LI1(align_length=516, similarity=0.614341);DYNC1LI2(align_length=486, similarity=0.615226);	8	DYNC1LI1,DYNC1LI2,	9	DYNC1LI2,DYNC1LI1,
1070	1070.1	CG1737	Q9VZ00	Q9VZ00	Q9VZ00|Q95RW5|Q494I6	2	21.12	21.12|21.12|10	-0.558	-0.138	-0.726	-0.104	-0.319	-0.447	-1.901	-2.123	>1 peptide	FBgn0030293	CG1737	0	0		No	No					1	VGLL4,	VGLL4(align_length=326, similarity=0.377301);	2	VGLL4,	2	VGLL4,
1084	1084.1	Ubiquitin-like modifier-activating enzyme 5	Q9VYY3	Q9VYY3	Q9VYY3	2	20.66	20.66	-0.608	-0.293	-0.983	-0.612	-0.22	-0.29	-1.812	-1.877	>1 peptide	FBgn0030305	CG1749	0	0		No	No					11	UBA5,	UBA5(align_length=416, similarity=0.752404);	10	UBA5,	11	UBA5,
860	860.1	CG1703	Q9VYW4	Q9VYW4	Q9VYW4	2	29.01	29.01	-0.399	-0.385	-0.659	-0.645	-0.229	-0.106	-1.575	-1.451	>1 peptide	FBgn0030321	CG1703	0	0		No	No					10	ABCF1,	ABCF1(align_length=899, similarity=0.648498);	8	ABCF1,	9	ABCF1,
854	854.1	RE21490p	Q6IDF6	Q6IDF6	Q6IDF6|Q9VYT4	2	29.3	29.3|29.3	-0.095	-0.262	-0.465	-0.633	-0.325	-0.44	-1.304	-1.419	>1 peptide	FBgn0030343	ATP7	0	0		No	No				Y	10	ATP7B,	ATP7B(align_length=1234, similarity=0.624797);	9	ATP7A,	9	ATP7A,ATP7B,
914	914.1	Regulator of nonsense transcripts 1 homolog	Q9VYS3	Q9VYS3	Q9VYS3	3	26.36	26.36	-0.096	0.023	-0.403	-0.434	-0.122	-0.035	-1.305	-1.217	>1 peptide	FBgn0030354	Upf1	0	0		No	No					10	UPF1,	UPF1(align_length=1230, similarity=0.702439);	9	UPF1,	10	UPF1,
973	973.1	GH22783p (Fragment)	C6TP78	C6TP78	C6TP78|Q76NR6|Q9VYR1	2	24.42	24.42|24.42|24.42	-2.043	-1.787	-1.027	-0.607	-1.585	-1.517	-2.499	-2.606	>1 peptide	FBgn0030362	regucalcin	0	0		No	No	FlyBlood	PC	Y		10	RGN,	RGN(align_length=312, similarity=0.471154);	9	RGN,	10	RGN,
262	262.1	Ubiquitin carboxyl-terminal hydrolase 7	Q9VYQ8	Q9VYQ8	Q9VYQ8	10	110.74	110.74	-0.558	-0.023	-0.495	-0.425	-0.345	-0.25	-1.416	-1.476	>1 peptide	FBgn0030366	Usp7	0	0		No	No					8	USP7,	USP7(align_length=1085, similarity=0.675576);	7	USP7,	7	USP7,
332	332.2	SD05601p	Q8T9D5	Q8T9D5	Q8T9D5	7	86.84	86.84	-0.616	-0.257	-0.143	0.216	0.089	0.19	-1.051	-0.892	>1 peptide	FBgn0030478	CG1640	0	0		No	Yes (sourse count:1)					10	GPT,	GPT(align_length=502, similarity=0.711155);	8	GPT2,	9	GPT2,
332	332.1	AT04676p	Q9VYD9	Q9VYD9	Q9VYD9|Q7KV27	7	87.28	87.28|87.28	-0.572	-0.257	-0.253	0.216	0.123	0.21	-0.978	-0.809	>1 peptide	FBgn0030478	CG1640	0	0		No	Yes (sourse count:1)					10	GPT,	GPT(align_length=502, similarity=0.711155);	8	GPT2,	9	GPT2,
546	546.1	RE47308p	Q9VYD8	Q9VYD8	Q9VYD8|D3DMZ8|Q02427|Q02427-1|Q02427-2	4	49.52	49.52|16.97|16.97|16.97|16.97	-0.74	-0.459	-1.165	-0.884	-0.284	-0.135	-1.347	-1.244	>1 peptide	FBgn0030479	Rbp1-like	0	0		No	No					5	SRSF3,SRSF7,	SRSF3(align_length=84, similarity=0.761905);SRSF7(align_length=221, similarity=0.515837);	4	SRSF7,SRSF3,	4	SRSF3,SRSF7,
797	797.1	CG10992	Q9VY87	Q9VY87	Q9VY87	2	31.93	31.93	-0.3	0.055	-0.697	-0.342	-0.547	-0.511	-3.166	-3.13	>1 peptide	FBgn0030521	CtsB1	0	0		Yes (sourse count:6)	Yes (sourse count:7)		PC	Y		10	CTSB,	CTSB(align_length=340, similarity=0.702941);	9	CTSB,	10	CTSB,
802	802.1	CG11095	Q9VY79	Q9VY79	Q9VY79	2	31.57	31.57	-0.614	-0.529	-1.051	-0.89	-0.221	-0.083	-1.001	-0.923	>1 peptide	FBgn0030528	CG11095	0	0		No	No		NC			9	NUDT8,	NUDT8(align_length=212, similarity=0.490566);	8	NUDT8,	9	NUDT8,
684	684.1	Lipid storage droplet-2, isoform C	Q0KHS6	Q0KHS6	Q0KHS6|Q9VXY7|Q0KHS7	3	39.01	39.01|39.01|39.01	0.029	-0.29	-0.149	-0.575	-0.119	0.111	-0.691	-0.491	>1 peptide	FBgn0030608	Lsd-2	0	0		No	No	FlyBlood				5	PLIN1,PLIN2,	PLIN1(align_length=256, similarity=0.40625);PLIN2(align_length=295, similarity=0.4);	4	PLIN2,PLIN1,	5	PLIN2,PLIN1,
277	277.1	Rab3-GEF, isoform B	A8JUX2	A8JUX2	A8JUX2|Q9VXY2	9	103.79	103.79|103.79	-0.504	-0.086	-0.315	0.007	-0.462	-0.486	-1.329	-1.448	>1 peptide	FBgn0030613	Rab3-GEF	0	0		No	No					11	MADD,	MADD(align_length=1935, similarity=0.509044);	10	MADD,	11	MADD,
478	478.1	CG9281, isoform B	Q9VXR5	Q9VXR5	Q9VXR5|A8E715|Q8T9H2	5	59.19	59.19|19.38|13.72	-0.549	-0.449	-0.7	-0.658	-0.268	-0.307	-1.78	-1.814	>1 peptide	FBgn0030672	CG9281	0	0		No	No		NC			12	ABCF2,	ABCF2(align_length=614, similarity=0.81759);	10	ABCF2,	11	ABCF2,
505	505.1	CG9172, isoform A	Q9VXK7	Q9VXK7	Q9VXK7|Q4V6N9|Q9VAK5	5	55.47	55.47|39.44|39.44	-0.51	-0.092	-0.444	-0.187	0.075	0.013	-1.306	-1.369	>1 peptide	FBgn0030718	ND-20	0	0		No	No					11	NDUFS7,	NDUFS7(align_length=86, similarity=0.465116);	8	NDUFS7,	9	NDUFS7,
450	450.1	Protein NipSnap	Q9VXK0	Q9VXK0	Q9VXK0	5	63.03	63.03	-0.689	-0.046	-0.882	-0.484	0.229	0.221	-1.097	-1.25	>1 peptide	FBgn0030724	Nipsnap	0	0		No	No		NC			12	GBAS,	GBAS(align_length=258, similarity=0.651163);	10	GBAS,	11	GBAS,
1322	1322.1	CG4789	Q9VXA9	Q9VXA9	Q9VXA9	2	14.63	14.63	-0.676	-0.637	-0.351	-0.312	-0.209	-0.451	-0.84	-1.081	>1 peptide	FBgn0030792	CG4789	0	0		No	No					10	RABL3,	RABL3(align_length=277, similarity=0.584838);	9	RABL3,	10	RABL3,
515	515.1	GH08937p (Fragment)	Q7JYN2	Q7JYN2	Q7JYN2|Q9VX36	5	54.05	54.05|54.05	-0.455	-0.234	-0.672	-0.51	0.127	-0.113	-1.034	-1.153	>1 peptide	FBgn0030853	ND-24	0	0		No	No					10	NDUFV2,	NDUFV2(align_length=245, similarity=0.779592);	10	NDUFV2,	11	NDUFV2,
298	298.1	CG32495, isoform D	Q86B44	Q86B44	Q86B44|Q8IQZ1|A3FP35|A3FP36|Q1RL06|Q9VX03	7	98.01	98.01|98.01|78.17|63.69|34.32|34.32	-0.655	-0.507	-0.487	-0.439	-0.879	-0.862	-1.968	-1.836	>1 peptide	FBgn0030882	GSS	0	0		Yes (sourse count:3)	Yes (sourse count:2)		PC			10	GSS,	GSS(align_length=537, similarity=0.527002);	9	GSS,	10	GSS,
1148	1148.1	CG7772	Q9VX02	Q9VX02	Q9VX02	2	18.38	18.38	-0.725	-0.778	-0.057	-0.193	-0.303	-0.088	-0.194	0.041	>1 peptide	FBgn0030883	CG7772	0	0		No	No				Y	9	MTFP1,	MTFP1(align_length=146, similarity=0.630137);	8	MTFP1,	9	MTFP1,
306	306.1	CG7135	Q9VWY5	Q9VWY5	Q9VWY5|Q8MSI0	9	94.93	94.93|48.8	-0.566	0.11	-0.487	0.272	-0.551	-0.306	-1.467	-1.414	>1 peptide	FBgn0030895	CG7135	0	0		not conserved	not conserved
1193	1193.1	Probable cytochrome P450 308a1	Q9VWR2	Q9VWR2	Q9VWR2	2	17.16	17.16	-0.739	-0.449	-1.09	-0.799	0.139	-0.376	-0.624	-1.139	>1 peptide	FBgn0030949	Cyp308a1	0	0		No	No			Y		3	TBXAS1,	TBXAS1(align_length=624, similarity=0.371795);	1	TBXAS1,	1	TBXAS1,
510	510.1	CG7378, isoform B	A8JUQ2	A8JUQ2	A8JUQ2|Q8SXF8|Q9VWN2	4	54.98	54.98|47.4|47.4	-0.892	-0.633	-1.261	-1.083	-0.108	0.026	-0.888	-0.714	>1 peptide	FBgn0030976	CG7378	0	0		No	No					6	DUSP13,	DUSP13(align_length=211, similarity=0.578199);	6	DUSP13,	7	DUSP13,
1074	1074.1	SD16537p	Q7YU91	Q7YU91	Q7YU91|Q9VWJ6	2	20.99	20.99|20.99	-0.215	-0.017	-0.628	-0.43	-0.215	-0.349	-1.591	-1.724	>1 peptide	FBgn0031006	rictor	0	0		No	No					8	RICTOR,	RICTOR(align_length=1859, similarity=0.446477);	7	RICTOR,	8	RICTOR,
439	439.1	Nat1	Q9VWI2	Q9VWI2	Q9VWI2	5	64.89	64.89	-0.762	-0.543	-0.831	-0.7	-0.204	-0.355	-1.686	-1.764	>1 peptide	FBgn0031020	NAA15-16	0	0		Yes (sourse count:1)	No					9	NAA15,NAA16,	NAA15(align_length=893, similarity=0.699888);NAA16(align_length=850, similarity=0.722353);	9	NAA16,	10	NAA16,
955	955.1	CG12203	Q9VWI0	Q9VWI0	Q9VWI0|Q1EC13	2	25.12	25.12|25.12	-0.454	-0.395	-0.083	-0.024	-0.269	-0.121	-0.868	-0.719	>1 peptide	FBgn0031021	ND-18	0	0		No	No					11	NDUFS4,	NDUFS4(align_length=124, similarity=0.766129);	9	NDUFS4,	10	NDUFS4,
107	107.1	CG14207, isoform A	Q9VWG1	Q9VWG1	Q9VWG1|D2NUF4	14	225.65	225.65|141.97	-0.578	-0.544	-0.336	-0.381	-0.538	-0.504	-0.97	-1.306	>1 peptide	FBgn0031037	CG14207	0	0		Yes (sourse count:3)	Yes (sourse count:4)	FlyBlood	NC			3	HSPB1,	HSPB1(align_length=88, similarity=0.636364);	2	HSPB1,	3	HSPB1,
107	107.2	CG14207, isoform B	Q8IQW5	Q8IQW5	Q8IQW5	13	202.75	202.75	-0.552	-0.525	-0.39	-0.41	-0.554	-0.524	-1.413	-1.341	>1 peptide	FBgn0031037	CG14207	0	0		Yes (sourse count:3)	Yes (sourse count:4)	FlyBlood	NC			3	HSPB1,	HSPB1(align_length=88, similarity=0.636364);	2	HSPB1,	3	HSPB1,
687	687.1	CG11943, isoform B	Q8IQV9	Q8IQV9	Q8IQV9|Q9VWB8|B6IDH1|Q3YMV0|A9YI11|A9YI09|A9YI14|A9YI10	4	38.61	38.61|38.61|20.23|11.07|5.77|5.77|5.77|5.77	-0.843	-0.637	-0.839	-0.745	-0.164	-0.313	-1.505	-1.547	>1 peptide	FBgn0031078	Nup205	0	0		No	No					10	NUP205,	NUP205(align_length=2154, similarity=0.484215);	9	NUP205,	10	NUP205,
241	241.1	CG9572	Q9W5X1	Q9W5X1	Q9W5X1|E8NH67	10	120.76	120.76|120.76	-0.58	-0.5	-0.637	-0.658	-0.25	-0.457	-1.101	-1.169	>1 peptide	FBgn0031089	CG9572	0	0		No	No		PC	Y		1	HABP2,VWA1,TDGF1,SCUBE3,SNED1,SCUBE2,NOTCH2NL,MATN3,LTBP1,LOC100996717,JAG2,JAG1,HGFAC,VWCE,CHN2,CFC1,FBLN7,CHN1,COL14A1,SVEP1,COL22A1,CRB2,DLK2,DLL3,DLL4,CFC1B,EGFL7,EYS,F12,DLK1,	HABP2(align_length=376, similarity=0.297872);VWA1(align_length=60, similarity=0.383333);TDGF1(align_length=82, similarity=0.365854);SCUBE3(align_length=499, similarity=0.308617);SNED1(align_length=491, similarity=0.311609);SCUBE2(align_length=498, similarity=0.295181);NOTCH2NL(align_length=304, similarity=0.338816);MATN3(align_length=224, similarity=0.348214);LTBP1(align_length=625, similarity=0.…	1	CHN1,SCARF1,SCARF2,	1	CHN1,SCARF1,SCARF2,
342	342.3	LD21953p	Q9W5X0	Q9W5X0	Q9W5X0|F0JAF7|Q95RH7	5	63.67	63.67|47.55|47.55	-0.615	-0.086	-1.095	-0.57	-0.136	-0.19	-1.585	-1.724	>1 peptide	FBgn0031090	Rab35	0	0		Yes (sourse count:3)	No		NC			10	RAB35,	RAB35(align_length=16, similarity=0.625);	7	RAB35,	8	RAB35,
985	985.1	CG1486, isoform A	Q9VRG8	Q9VRG8	Q9VRG8	3	23.96	23.96	-0.678	-0.293	-0.585	-0.231	-0.361	-0.256	-1.558	-1.412	>1 peptide	FBgn0031174	CG1486	0	0		No	No					8	PDXDC1,	PDXDC1(align_length=875, similarity=0.460571);	7	PDXDC1,	8	PDXDC1,
665	665.1	Ubiquitin carboxyl-terminal hydrolase	Q8IQ27	Q8IQ27	Q8IQ27|Q9VR54|Q8IQ26	3	40.25	40.25|40.25|40.25	-0.96	-0.523	-1.614	-1.129	-0.125	-0.156	-1.971	-1.8	>1 peptide	FBgn0031187	Usp2	0	0		No	No					7	USP2,	USP2(align_length=683, similarity=0.468521);	6	USP2,	6	USP2,
704	704.1	CG13950	Q9VPU6	Q9VPU6	Q9VPU6	2	37.9	37.9	-1.907	-1.438	-1.407	-0.954	-0.101	-0.268	-1.075	-1.261	>1 peptide	FBgn0031289	CG13950	0	0		No	No					2	LGALSL,	LGALSL(align_length=143, similarity=0.468531);	1	CLC,LGALS13,LGALS7,	1	CLC,LGALS1,LGALS2,LGALS3,LGALS7,LGALS8,LGALS9,LGALSL,LGALS13,LGALS12,LGALS9B,LGALS9C,
557	557.1	Ia2, isoform C	Q9VPV8	Q9VPV8	Q9VPV8|Q59E11|Q7YTY8|Q8MQR5|Q9BKN7	4	48.64	48.64|48.64|48.64|48.64|48.64	-0.404	-0.12	-0.527	-0.228	-0.39	-0.42	-1.218	-1.143	>1 peptide	FBgn0031294	IA-2	0	0		No	No		PC		Y	8	PTPRN,	PTPRN(align_length=1176, similarity=0.452381);	7	PTPRN,	8	PTPRN,
1048	1048.1	CG4764	Q9VPX5	Q9VPX5	Q9VPX5|Q2XYI2	3	21.82	21.82|17.46	-0.679	-0.373	-0.665	-0.359	-0.139	-0.105	-1.22	-1.186	>1 peptide	FBgn0031310	Vps29	0	0		No	No		PC			10	VPS29,	VPS29(align_length=180, similarity=0.938889);	9	VPS29,	10	VPS29,
512	512.1	CG5397	Q9VPZ5	Q9VPZ5	Q9VPZ5	4	54.89	54.89	-0.445	-0.241	-0.693	-0.52	-0.097	-0.363	-1.87	-2.061	>1 peptide	FBgn0031327	CG5397	0	0		No	No	FlyBlood		Y		1	CES5A,NLGN4Y,NLGN4X,NLGN3,NLGN1,CES4A,CES3,CES2,CES1,CEL,NLGN2,	CES5A(align_length=599, similarity=0.392321);NLGN4Y(align_length=610, similarity=0.406557);NLGN4X(align_length=610, similarity=0.403279);NLGN3(align_length=607, similarity=0.406919);NLGN1(align_length=628, similarity=0.396497);CES4A(align_length=571, similarity=0.401051);CES3(align_length=572, similarity=0.391608);CES2(align_length=548, similarity=0.430657);CES1(align_length=580, similarity=0.420…			1	CEL,NLGN4Y,NLGN1,NLGN3,NLGN4X,NLGN2,
1121	1121.1	WD repeat-containing protein mio	Q9VQ89	Q9VQ89	Q9VQ89	2	19.11	19.11	-0.688	-0.689	-0.805	-0.805	-0.331	-0.11	-0.984	-0.763	>1 peptide	FBgn0031399	mio	0	0		No	No					11	MIOS,	MIOS(align_length=936, similarity=0.498932);	9	MIOS,	10	MIOS,
806	806.1	Protein eyes shut	A0A1F4	A0A1F4	A0A1F4|A0A1F4-2	2	31.45	31.45|31.45	-0.398	-0.26	-0.515	-0.377	-0.04	-0.185	-0.683	-0.827	>1 peptide	FBgn0031414	eys	0	0		Yes (sourse count:1)	No		PC			5	EYS,	EYS(align_length=2387, similarity=0.37788);	4	EYS,	4	EYS,
602	602.1	CG3609	Q9VQB4	Q9VQB4	Q9VQB4	4	45.45	45.45	-0.46	0.208	-0.437	0.003	-0.807	-0.216	-0.981	-0.315	>1 peptide	FBgn0031418	CG3609	0	0		No	No	FlyBlood				11	DHDH,	DHDH(align_length=334, similarity=0.595808);	9	DHDH,	10	DHDH,
836	836.1	FI16742p1 (Fragment)	H0RNE1	H0RNE1	H0RNE1|Q9VQI7|Q95SB0|Q9GPQ2	2	30.13	30.13|30.13|30.13|30.13	-0.815	-0.52	-0.834	-0.539	-0.276	-0.227	-1.726	-1.677	>1 peptide	FBgn0031479	Prx6005	0	0		Yes (sourse count:5)	Yes (sourse count:4)		PC			11	PRDX6,	PRDX6(align_length=220, similarity=0.695455);	10	PRDX6,	11	PRDX6,
815	815.1	CG17259	Q9VQL1	Q9VQL1	Q9VQL1	2	30.87	30.87	-0.654	-0.696	-0.476	-0.517	-0.372	-0.279	-0.861	-0.729	>1 peptide	FBgn0031497	SerRS	0	0		Yes (sourse count:1)	No					11	SARS,	SARS(align_length=525, similarity=0.775238);	10	SARS,	11	SARS,
321	321.1	Isoform 2 of Nicotinate phosphoribosyltransferase	Q9VQX4-2	Q9VQX4	Q9VQX4-2|Q9VQX4	8	89.78	89.78|89.78	-0.582	-0.088	-0.68	-0.484	-0.203	-0.062	-1.611	-1.467	>1 peptide	FBgn0031589	CG3714	0	0		Yes (sourse count:1)	No		PC			10	NAPRT,	NAPRT(align_length=692, similarity=0.504335);	9	NAPRT,	10	NAPRT,
795	795.1	CG3244	Q8SZK9	Q8SZK9	Q8SZK9	2	31.98	31.98	-0.614	-0.075	-0.81	-0.269	-1.287	-1.158	-2.653	-2.584	>1 peptide	FBgn0031629	Clect27	0	0		not conserved	not conserved			Y		1	SELL,	SELL(align_length=220, similarity=0.35);
661	661.1	CG8680	Q9VMU0	Q9VMU0	Q9VMU0	3	40.38	40.38	-0.268	0.046	-0.247	0.008	0.093	0.169	-1.093	-0.967	>1 peptide	FBgn0031684	ND-13A	0	0		No	No					12	NDUFS6,	NDUFS6(align_length=91, similarity=0.681319);	10	NDUFS6,	11	NDUFS6,
170	170.1	CG12512	Q9VMR6	Q9VMR6	Q9VMR6	12	161.08	161.08	-0.371	-0.159	-0.386	-0.3	0.492	0.306	-0.889	-1.06	>1 peptide	FBgn0031703	CG12512	0	0		No	No		NC			11	ACSF2,	ACSF2(align_length=567, similarity=0.606702);	9	ACSF2,	10	ACSF2,
582	582.1	CG11147, isoform A	Q9VMM9	Q9VMM9	Q9VMM9	4	46.82	46.82	-0.411	0.103	-1.053	-0.597	0.055	-0.223	-1.63	-1.854	>1 peptide	FBgn0031734	CG11147	0	0		No	No		NC		Y	2	ABCA8,	ABCA8(align_length=788, similarity=0.354061);	1	ABCA8,	1	ABCA8,
626	626.1	CG9044	Q9VMK9	Q9VMK9	Q9VMK9	4	43.41	43.41	-0.591	-0.104	-0.463	-0.265	-0.334	-0.185	-1.259	-1.35	>1 peptide	FBgn0031752	CG9044	0	0		No	No					8	STK11IP,	STK11IP(align_length=1416, similarity=0.348164);	7	STK11IP,	8	STK11IP,
706	706.1	CG9140	Q9VMI3	Q9VMI3	Q9VMI3|Q8SXT0	3	37.82	37.82|37.82	-0.29	-0.268	-0.62	-0.29	-0.176	-0.216	-1.221	-1.137	>1 peptide	FBgn0031771	ND-51	0	0		No	No					11	NDUFV1,	NDUFV1(align_length=463, similarity=0.896328);	9	NDUFV1,	10	NDUFV1,
718	718.1	CG9497	Q9VMF1	Q9VMF1	Q9VMF1|A9UN70|Q95TY9|A9UN84	3	36.67	36.67|36.67|36.67|36.67	-0.322	0.351	-0.379	0.278	0.175	-0.276	-0.862	-0.692	>1 peptide	FBgn0031800	CG9497	0	0		not conserved	not conserved
1115	1115.1	Protein real-time	Q9VMD6	Q9VMD6	Q9VMD6	2	19.37	19.37	-0.454	-0.244	-0.12	0.082	-0.277	-0.332	-2.467	-2.429	>1 peptide	FBgn0031814	retm	0	0		No	No		NC			11	SEC14L5,	SEC14L5(align_length=712, similarity=0.608146);	9	SEC14L5,	10	SEC14L5,
678	678.1	SD04586p (Fragment)	Q95R65	Q95R65	Q95R65|D3DMY0|A0AN16|A0AN20|A0AN14|C0MIL5|A0AN12|A0AN21|C0MIL4|A0AN19|Q9VMD3	4	39.27	39.27|39.27|39.27|39.27|39.27|39.27|39.27|39.27|39.27|39.27|39.27	-0.377	-0.174	-0.24	-0.165	-0.082	0.039	-0.832	-0.787	>1 peptide	FBgn0031817	CG9531	0	0		No	No		NC			10	HEMK1,	HEMK1(align_length=286, similarity=0.552448);	10	HEMK1,	11	HEMK1,
500	500.1	CG9547	Q9VMC6	Q9VMC6	Q9VMC6	5	56.1	56.1	-0.522	-0.245	-0.985	-0.61	-0.195	-0.071	-1.486	-1.41	>1 peptide	FBgn0031824	CG9547	0	0		No	No					11	GCDH,	GCDH(align_length=397, similarity=0.798489);	9	GCDH,	10	GCDH,
765	765.1	SP1070, isoform C	E1JHA6	E1JHA6	E1JHA6|Q9VM55|B7Z036	2	33.28	33.28|33.28|33.28	-0.672	-0.148	-0.723	-0.199	-0.344	-0.597	-1.487	-1.739	>1 peptide	FBgn0031879	uif	0	0		No	No	FlyBlood	NC	Y	Y	2	SVEP1,	SVEP1(align_length=3831, similarity=0.293918);	1	CRELD2,CSMD1,CSMD2,CSMD3,KIAA1324,SVEP1,	1	CRB1,KIAA1324,CSMD1,CRELD2,SVEP1,CSMD2,CSMD3,
841	841.1	CG11266, isoform A	Q9VM49	Q9VM49	Q9VM49|Q8IPI7	3	29.81	29.81|29.81	-0.085	0.026	-0.356	-0.246	-0.107	-0.099	-1.899	-1.917	>1 peptide	FBgn0031883	Caper	0	0		No	No					10	RBM39,	RBM39(align_length=621, similarity=0.616747);	8	RBM39,	9	RBM39,
499	499.1	MIP14842p	C9QPE7	C9QPE7	C9QPE7|Q9VM19|B1PHA8|B1PH95|B1PH76|B1PH60|B1PHB3|B1PH59|B1PHA2|B1PH90|B1PHB9|B1PH63|B1PH91|B1PHA6|B1PHB6|B1PH92|B1PHB4|B1PH96	5	56.21	56.21|56.21|25.14|25.14|25.14|25.14|25.14|25.14|25.14|25.14|25.14|25.14|25.14|25.14|25.14|25.14|25.14|25.14	0.298	0.445	0.006	0.247	0.194	0.022	-1.114	-1.275	>1 peptide	FBgn0031907	CG5171	0	0		No	No			Y					1	YIPF6,	1	YIPF6,
124	124.1	CG5177	Q9VM18	Q9VM18	Q9VM18	17	206.38	206.38	-0.505	-0.516	-0.363	-0.454	-0.189	-0.07	-1.317	-1.064	>1 peptide	FBgn0031908	CG5177	0	0		not conserved	not conserved	FlyBlood
209	209.1	CG5973, isoform A	Q9VM11	Q9VM11	Q9VM11	12	140.86	140.86	-0.647	-0.473	-0.819	-0.773	-0.399	-0.526	-1.489	-1.622	>1 peptide	FBgn0031914	CG5973	0	0		No	No					3	TTPAL,	TTPAL(align_length=247, similarity=0.566802);	2	TTPAL,	2	TTPAL,
1096	1096.1	LP15633p	Q9VLU4	Q9VLU4	Q9VLU4|A4V9T2|A4V9T4|A4V9T3|A4V9T5	2	20.31	20.31|20.31|20.31|20.31|20.31	-0.922	-0.513	-0.736	-0.516	-0.69	-0.764	-1.489	-1.563	>1 peptide	FBgn0031973	Spn28Dc	0	0		Yes (sourse count:1)	Yes (sourse count:3)	FlyBlood	PC	Y		2	SERPINH1,	SERPINH1(align_length=462, similarity=0.372294);	1	SERPINA12,SERPINF1,SERPINF2,SERPING1,SERPINH1,	2	SERPING1,SERPINF1,SERPINF2,SERPINA12,
392	392.1	Probable phosphorylase b kinase regulatory subunit beta	Q9VLS1	Q9VLS1	Q9VLS1|Q9VLS1-2	5	73.29	73.29|57.13	-0.647	-0.371	-0.884	-0.61	-0.208	-0.36	-1.613	-1.738	>1 peptide	FBgn0031995	CG8475	0	0		No	No					10	PHKB,	PHKB(align_length=1104, similarity=0.647645);	9	PHKB,	10	PHKB,
783	783.1	PDGF-and VEGF-receptor related, isoform J	E1JHB7	E1JHB7	E1JHB7|E1JHB6|Q9VLQ8|Q8IPG1|Q95P10|Q8T4L8|Q7KTI8|E1JHB8|Q8T4M0|B6IDV6|Q8T9F6|Q7KTI7|C1C3C7	3	32.44	32.44|32.44|32.44|32.44|32.44|32.44|32.44|32.44|32.44|32.44|32.44|32.44|32.44	-0.583	-0.196	-0.415	-0.187	-0.54	-0.595	-1.304	-1.408	>1 peptide	FBgn0032006	Pvr	0	0		Yes (sourse count:2)	No		PC	Y	Y	8	FLT1,	FLT1(align_length=1613, similarity=0.406076);	7	FLT1,	7	FLT1,
1026	1026.1	CG8086, isoform E	Q7KTI6	Q7KTI6	Q7KTI6|Q7KTI5|Q961P7	2	22.6	22.6|22.6|22.6	-1.086	-0.937	-1.267	-1.156	-0.021	-0.111	-1.546	-1.681	>1 peptide	FBgn0032010	CG8086	0	0		No	No					6	ODF3,	ODF3(align_length=246, similarity=0.451219);	5	ODF3,	6	ODF3,
442	442.1	CG7627	Q9VLN6	Q9VLN6	Q9VLN6|Q8T9B4|B3DN70|Q9VDT3|Q8MT77|Q960T8|Q7KT22|Q7YU06|Q9VIG9|Q5BI72	5	64.49	64.49|54.97|47.5|24.34|24.34|24.34|9.52|9.52|9.52|9.52	-0.448	-0.146	-0.553	-0.315	-0.148	-0.456	-1.553	-1.886	>1 peptide	FBgn0032026	CG7627	0	0		No	No		NC		Y	7	ABCC4,	ABCC4(align_length=1368, similarity=0.630117);	7	ABCC4,	8	ABCC4,
438	438.1	Junctophilin	Q966S5	Q966S5	Q966S5|Q7JV09|Q8SXQ0|Q6AWN6	6	64.95	64.95|64.95|64.95|20.37	-0.247	-0.321	0.077	-0.154	-0.227	-0.404	-0.985	-1.056	>1 peptide	FBgn0032129	jp	0	0		No	No				Y	8	JPH3,JPH1,JPH2,	JPH3(align_length=760, similarity=0.5);JPH1(align_length=613, similarity=0.549755);JPH2(align_length=1050, similarity=0.40381);	7	JPH1,JPH2,JPH3,	8	JPH1,JPH2,JPH3,
1022	1022.1	CG4804	Q9VL44	Q9VL44	Q9VL44	2	22.64	22.64	-0.42	-0.337	-0.688	-0.604	-0.256	0.162	-1.75	-1.284	>1 peptide	FBgn0032178	Spn31A	0	0		No	No					2	SERPINA10,SERPINH1,	SERPINA10(align_length=383, similarity=0.422976);SERPINH1(align_length=397, similarity=0.400504);	1	SERPINB9,SERPINB5,SERPINI1,SERPINB6,SERPINB4,SERPINB7,SERPINB8,SERPINC1,SERPIND1,SERPINE1,SERPINA11,SERPINE3,SERPINI2,SERPINB3,SERPINE2,SERPINA10,SERPINA3,SERPINA1,SERPINB2,SERPINA12,SERPINA4,SERPINA5,SERPINA7,SERPINA9,SERPINB1,SERPINB10,SERPINB12,SERPINB	2	SERPINC1,SERPINA6,SERPINB1,SERPIND1,SERPINE1,SERPINA5,SERPINA1,SERPINE2,SERPINI1,SERPINB13,SERPINI2,SERPINB3,SERPINB4,SERPINA7,SERPINB7,SERPINA10,SERPINA12,SERPINA11,SERPINA9,SERPINE3,
1083	1083.1	RE02878p	Q8MZ34	Q8MZ34	Q8MZ34|Q9VKZ7	3	20.67	20.67|20.67	-0.352	-0.658	-0.597	-0.722	0.217	0.062	-1.261	-1.004	>1 peptide	FBgn0032217	CG4972	0	0		No	No			Y	Y	9	NCLN,	NCLN(align_length=584, similarity=0.513699);	9	NCLN,	10	NCLN,
917	917.1	ATP-dependent Clp protease proteolytic subunit	A0AN47	A0AN47	A0AN47|A0AN48|Q9VKY3	2	26.29	26.29|26.29|26.29	-0.19	-0.405	-0.196	-0.411	-0.113	-0.185	-0.742	-0.745	>1 peptide	FBgn0032229	CG5045	0	0		No	No					11	CLPP,	CLPP(align_length=201, similarity=0.840796);	10	CLPP,	11	CLPP,
988	988.1	CG6686, isoform A	Q95TU2	Q95TU2	Q95TU2|Q9VKD8|Q6NNA4|Q8T064	2	23.94	23.94|23.94|23.94|16.04	-0.168	0.205	-0.597	-0.224	-0.13	0.182	-1.371	-1.059	>1 peptide	FBgn0032388	CG6686	0	0		No	No					9	SART1,	SART1(align_length=836, similarity=0.549043);	8	SART1,	9	SART1,
451	451.1	Probable cysteine desulfurase, mitochondrial	Q9VKD3	Q9VKD3	Q9VKD3|Q8IPA0	5	62.83	62.83|12.29	-0.713	-0.769	-0.577	-0.728	-0.233	-0.291	-1.09	-0.964	>1 peptide	FBgn0032393	CG12264	0	0		No	No					9	NFS1,	NFS1(align_length=445, similarity=0.853933);	7	NFS1,	8	NFS1,
196	196.1	RE66761p	Q8MT29	Q8MT29	Q8MT29|Q9VKC8	12	146.68	146.68|146.68	-0.88	-0.617	-1.144	-1.038	-0.316	-0.324	-1.898	-1.904	>1 peptide	FBgn0032397	Tom70	0	0		No	No	FlyBlood		Y		11	TOMM70,	TOMM70(align_length=592, similarity=0.597973);	10	TOMM70A,	11	TOMM70A,
1212	1212.1	CG5317, isoform A	Q9VKC1	Q9VKC1	Q9VKC1|Q8SYU2	2	16.75	16.75|16.75	-0.677	-0.671	-0.398	-0.391	-0.486	-0.301	-2.111	-1.926	>1 peptide	FBgn0032404	RpL7-like	0	0		No	Yes (sourse count:1)					4	RPL7,	RPL7(align_length=249, similarity=0.542169);	2	RPL7,	3	RPL7,
709	709.1	RE62284p	Q8MS15	Q8MS15	Q8MS15|Q9VKB2	3	37.69	37.69|37.69	-0.775	-0.241	-1.296	-0.855	-0.333	-0.454	-2.665	-2.829	>1 peptide	FBgn0032409	Ced-12	0	0		No	No					11	ELMO1,	ELMO1(align_length=740, similarity=0.651351);	9	ELMO1,	10	ELMO1,
130	130.2	T-complex protein 1 subunit delta	Q9VK69	Q9VK69	Q9VK69	11	121.32	121.32	-0.664	-0.414	-0.511	-0.368	-0.326	-0.361	-1.575	-1.591	>1 peptide	FBgn0032444	CG5525	0	0		Yes (sourse count:1)	No	FlyBlood	PC			9	CCT4,	CCT4(align_length=540, similarity=0.844444);	7	CCT4,	8	CCT4,
211	211.1	Multidrug-Resistance like protein 1, isoform K	Q7KTC1	Q7KTC1	Q7KTC1|Q7KTC3|Q7KTC8|Q7KTB9|Q7KTB8|Q7KTC2|Q7KTD0|Q7KTC0|Q7KTB7|Q7KTC6|Q7KTC5|Q7KTC9|Q9I7N0|Q8T9C5|Q9VK56|Q7KTC4|Q7KTC7|A2RVE8	10	139.96	139.96|139.96|139.96|139.96|139.96|139.96|139.96|139.96|139.96|139.96|139.96|139.96|139.96|139.96|139.96|139.96|139.96|67.28	-0.345	-0.091	-0.894	-0.509	-0.124	-0.309	-1.833	-2.039	>1 peptide	FBgn0032456	MRP	0	0		No	No				Y	10	ABCC3,	ABCC3(align_length=1662, similarity=0.585439);	8	ABCC3,	9	ABCC3,
890	890.1	GH23180p	Q9VK25	Q9VK25	Q9VK25|Q8IP80|Q8IP79|Q95SU1	2	27.55	27.55|27.55|27.55|12.82	-0.605	-0.465	-0.298	-0.159	-0.081	-0.079	-0.773	-0.772	>1 peptide	FBgn0032482	Pect	0	0		No	No					12	PCYT2,	PCYT2(align_length=387, similarity=0.744186);	10	PCYT2,	11	PCYT2,
966	966.1	60S ribosomal protein L24	Q9VJY6	Q9VJY6	Q9VJY6|Q8SY98	3	24.76	24.76|14.29	-0.594	-0.061	-0.833	-0.4	0.081	0.074	-0.881	-0.918	>1 peptide	FBgn0032518	RpL24	0	0		No	No					10	RPL24,	RPL24(align_length=158, similarity=0.791139);	8	RPL24,	9	RPL24,
675	675.1	CG16885, isoform A	Q8SZM2	Q8SZM2	Q8SZM2|Q8IP61	3	39.57	39.57|39.57	-1.492	-1.029	-0.813	-0.46	-2.799	-2.512	-3.733	-3.423	>1 peptide	FBgn0032538	CG16885	0	0		No	No	FlyBlood		Y		1	GGN,TPRX1,	GGN(align_length=262, similarity=0.351145);TPRX1(align_length=225, similarity=0.373333);			1	GGN,TPRX1,
948	948.1	CG13284, isoform B	Q8IGQ3	Q8IGQ3	Q8IGQ3|D5SHN1|Q86BQ3	2	25.41	25.41|25.41|25.41	-0.775	-0.24	-1.06	-0.526	-0.013	-0.163	-1.547	-1.697	>1 peptide	FBgn0032614	CG13284	0	0		No	No		NC	Y	Y	9	HSDL1,	HSDL1(align_length=311, similarity=0.610932);	8	HSDL1,	8	HSDL1,
216	216.1	Bicoid mRNA stability factor	Q95NR4	Q95NR4	Q95NR4|Q9VJ86	11	136.41	136.41|120.97	-0.387	-0.509	-0.302	-0.431	-0.124	-0.306	-1.09	-1.274	>1 peptide	FBgn0284256	bsf	0	0		No	No		NC			9	LRPPRC,	LRPPRC(align_length=1403, similarity=0.49608);	9	LRPPRC,	9	LRPPRC,
1067	1067.1	CG10413	Q9VJ75	Q9VJ75	Q9VJ75	2	21.17	21.17	-0.045	0.423	-0.21	0.259	-0.275	-0.579	-0.978	-1.629	>1 peptide	FBgn0032689	CG10413	0	0		No	No				Y	11	SLC12A9,	SLC12A9(align_length=936, similarity=0.567308);	10	SLC12A9,	11	SLC12A9,
879	879.1	CG10333	Q9VJ74	Q9VJ74	Q9VJ74|Q95SF2	3	28.26	28.26|28.26	-0.581	-0.765	-0.887	-0.962	-0.317	-0.38	-1.352	-1.414	>1 peptide	FBgn0032690	CG10333	0	0		No	No					10	DDX23,	DDX23(align_length=846, similarity=0.774232);	9	DDX23,	10	DDX23,
1167	1167.1	CG10623-PA	C0MKB3	C0MKB3	C0MKB3|C0MKC0|A0APR0|A0APQ2|C0MKB4|C0MKB6|A0APQ0|Q9VJ31|C0MKB5|A0APQ1|A0APR1	2	17.89	17.89|17.89|17.89|17.89|17.89|17.89|17.89|17.89|17.89|17.89|8.08	-0.496	-0.287	-0.337	-0.128	0.157	-0.148	-0.874	-1.179	>1 peptide	FBgn0032727	CG10623	0	0		No	No					1	BHMT,BHMT2,MTR,	BHMT(align_length=325, similarity=0.412308);BHMT2(align_length=339, similarity=0.359882);MTR(align_length=342, similarity=0.388889);	2	BHMT,BHMT2,MTR,	2	BHMT,MTR,BHMT2,
305	305.1	CG10639	Q9VJ28	Q9VJ28	Q9VJ28|Q95SY9	7	96.2	96.2|22.83	-0.547	-0.421	-0.565	-0.298	-0.249	0.026	-0.979	-0.659	>1 peptide	FBgn0032729	CG10639	0	0		No	No		NC			10	L2HGDH,	L2HGDH(align_length=424, similarity=0.726415);	8	L2HGDH,	9	L2HGDH,
733	733.1	Acyl-coenzyme A oxidase	Q95TH0	Q95TH0	Q95TH0|Q9VIX4	3	35.17	35.17|35.17	-0.769	-0.222	-0.798	-0.468	-0.18	-0.42	-1.853	-2.19	>1 peptide	FBgn0032775	CG17544	0	0		No	No		NC			9	ACOX3,	ACOX3(align_length=706, similarity=0.601983);	7	ACOX3,	8	ACOX3,
239	239.1	CG10237, isoform B	Q9VIW5	Q9VIW5	Q9VIW5|Q8INW5|C6TP94|Q9I7M3	9	122.86	122.86|122.86|122.86|122.86	0.005	-0.022	-0.233	-0.234	0.092	-0.207	-1.29	-1.623	>1 peptide	FBgn0032783	CG10237	0	0		No	No					5	TTPAL,	TTPAL(align_length=258, similarity=0.550388);	4	TTPAL,	4	TTPAL,
757	757.1	FI02804p (Fragment)	B7FNI3	B7FNI3	B7FNI3|Q9I7M2	2	33.63	33.63|33.63	-0.923	-0.73	-1.451	-1.132	-0.284	-0.562	-1.737	-1.996	>1 peptide	FBgn0032818	CG10628	0	0		No	No		NC			10	GTPBP10,	GTPBP10(align_length=347, similarity=0.648415);	9	GTPBP10,	10	GTPBP10,
1029	1029.1	CG10680	Q9VIQ5	Q9VIQ5	Q9VIQ5|A4VA72|A4VA71	2	22.55	22.55|22.55|22.55	0.161	0.199	0.351	0.377	0.068	-0.097	-0.524	-0.549	>1 peptide	FBgn0032836	CG10680	0	0		not conserved	not conserved	FlyBlood		Y
745	745.1	CG1962, isoform A	Q9VIK6	Q9VIK6	Q9VIK6	3	34.2	34.2	-0.529	-0.598	-0.401	-0.705	-0.429	-0.427	-1.011	-1.407	>1 peptide	FBgn0032876	Cen	0	0		No	No					5	CDR2L,	CDR2L(align_length=525, similarity=0.419048);	4	CDR2L,	5	CDR2L,
355	355.1	MIP14691p	D3DML7	D3DML7	D3DML7|Q9VIH7|Q0E8N9|Q6Q4F0|Q8MSY5	6	81.17	81.17|81.17|81.17|58.24|38.38	-0.578	-0.215	-1.034	-0.585	-0.398	-0.524	-2.235	-2.273	>1 peptide	FBgn0032901	sky	0	0		No	No	FlyBlood				11	TBC1D24,	TBC1D24(align_length=593, similarity=0.453626);	10	TBC1D24,	11	TBC1D24,
355	355.2	CG9339, isoform C	Q9VIH6	Q9VIH6	Q9VIH6|Q8MT51|Q6Q4F1	6	70.85	70.85|70.85|32.47	-0.558	-0.317	-0.662	-0.447	-0.388	-0.545	-2.239	-2.279	>1 peptide	FBgn0032901	sky	0	0		No	No	FlyBlood				11	TBC1D24,	TBC1D24(align_length=593, similarity=0.453626);	10	TBC1D24,	11	TBC1D24,
723	723.1	SD02225p	Q95R84	Q95R84	Q95R84|Q9VIF3|Q5BIB9|E1JHN2	2	36.18	36.18|25.68|25.68|25.68	0.129	0.172	0.204	0.248	0.027	0.171	-1.373	-1.368	>1 peptide	FBgn0032922	CG9249	0	0		No	No		NC			10	COQ3,	COQ3(align_length=285, similarity=0.589474);	9	COQ3,	10	COQ3,
423	423.1	RH24769p	Q86NM2	Q86NM2	Q86NM2|Q7JS69	5	67.31	67.31|67.31	-0.441	0.132	-0.622	0.004	0.022	0.13	-2.043	-1.928	>1 peptide	FBgn0032946	nrv3	0	0		No	No				Y	10	ATP1B1,	ATP1B1(align_length=311, similarity=0.456592);	8	ATP1B1,	9	ATP1B1,
395	395.1	CG1416, isoform A	Q9V9Q4	Q9V9Q4	Q9V9Q4	5	72.07	72.07	-0.674	-0.107	-1.104	-0.521	-0.016	0.027	-2.147	-1.948	>1 peptide	FBgn0032961	CG1416	0	0		Yes (sourse count:1)	No					10	AHSA1,	AHSA1(align_length=353, similarity=0.597734);	9	AHSA1,	10	AHSA1,
991	991.1	CG3262, isoform D	Q9V9M8	Q9V9M8	Q9V9M8|C4IY21|Q8SZU4	3	23.77	23.77|23.77|23.77	-0.663	-0.423	-0.888	-0.615	0.268	0.034	-1.799	-2.229	>1 peptide	FBgn0032986	CG3262	0	0		No	No					9	NUBPL,	NUBPL(align_length=266, similarity=0.650376);	10	NUBPL,	10	NUBPL,
735	735.1	CG11665	Q7JWI7	Q7JWI7	Q7JWI7	2	35.1	35.1	-0.339	-0.327	-0.391	-0.452	-0.344	-0.327	-0.711	-0.662	>1 peptide	FBgn0033028	CG11665	0	0		No	No		NC		Y	4	SLC16A11,SLC16A12,	SLC16A11(align_length=599, similarity=0.352254);SLC16A12(align_length=617, similarity=0.36953);	2	SLC16A5,	2	SLC16A5,SLC16A9,
677	677.1	GH05918p	Q7K5M0	Q7K5M0	Q7K5M0	2	39.34	39.34	-1.552	-0.471	-1.031	0.05	-1.308	-1.484	-1.571	-1.748	>1 peptide	FBgn0033033	scaf	0	0		not conserved	not conserved		PC	Y
653	653.1	SD07787p	Q8T8Q1	Q8T8Q1	Q8T8Q1|A1Z6H6	3	41.04	41.04|41.04	-0.582	-0.556	-0.919	-0.771	-0.303	-0.427	-1.54	-1.563	>1 peptide	FBgn0033038	CG7791	0	0		No	No					10	MIPEP,	MIPEP(align_length=682, similarity=0.677419);	9	MIPEP,	10	MIPEP,
1453	1453.1	Serrate RNA effector molecule homolog	Q9V9K7	Q9V9K7	Q9V9K7|E8NHA7	2	12.81	12.81|12.81	-0.783	-0.976	-0.758	-0.951	-0.207	-0.436	-1.16	-1.389	>1 peptide	FBgn0033062	Ars2	0	0		No	No					10	SRRT,	SRRT(align_length=1019, similarity=0.544652);	9	SRRT,	10	SRRT,
1521	1521.1	TA01225p	A8WHM4	A8WHM4	A8WHM4|A1Z6N5|Q95U69	2	12.01	12.01|12.01|12.01	-0.67	-0.465	-0.224	-0.019	0.63	0.534	-0.174	-0.27	>1 peptide	FBgn0033093	CG3270	0	0		No	No		NC			10	FOXRED1,	FOXRED1(align_length=495, similarity=0.60202);	8	FOXRED1,	9	FOXRED1,
1224	1224.1	Down syndrome cell adhesion molecule, isoform AV	Q0E9L6	Q0E9L6	Q0E9L6|Q0E9L7|Q0E9L8|Q0E9L9|Q0E9K8|Q0E9L2|Q0E9M4|Q0E9M2|Q0E9M1|Q0E9L3|Q0E9J0|Q0E9I2|Q0E9J9|Q0E9K4|Q0E9K9|Q0E9I9|Q0E9K5|Q0E9I6|Q0E9I4|Q0E9H6|Q0E9H8|Q0E9J2|Q0E9M0|Q0E9J8|Q0E9H5|Q0E9J5|Q0E9J4|Q0E9K3|Q0E9K1|A1Z6X2|Q0E9L0|Q0E9L1|Q0E9M3|Q0E9H7|Q0E9L5|Q0E9I0|Q0E	2	16.41	16.41|16.41|16.41|16.41|12.18|12.18|12.18|12.18|12.18|12.18|12.18|12.18|12.18|12.18|12.18|12.18|12.18|12.18|12.18|12.18|12.18|12.18|12.18|12.18|12.18|12.18|12.18|12.18|12.18|12.18|12.18|12.18|12.18|12.18|12.18|12.18|12.18|12.18|12.18|12.18|12.18|12.18|12.	-0.259	-0.152	-0.185	-0.078	-0.226	-0.319	-0.932	-1.024	>1 peptide	FBgn0033159	Dscam1	0	0		No	No		PC	Y	Y	10	DSCAML1,	DSCAML1(align_length=2120, similarity=0.458962);	8	DSCAML1,	8	DSCAML1,
540	540.1	AT01345p	Q7K3V6	Q7K3V6	Q7K3V6	3	50.06	50.06	-0.603	-0.192	-0.824	-0.362	-0.223	-0.259	-1.468	-1.62	>1 peptide	FBgn0033184	CG12736	0	0		No	No		NC			4	TUFM,	TUFM(align_length=411, similarity=0.725061);	3	TUFM,	4	TUFM,
389	389.1	Vacuolar protein sorting 13	A1Z713	A1Z713	A1Z713	6	73.83	73.83	-0.263	-0.143	-0.456	-0.355	0.088	-0.217	-1.213	-1.405	>1 peptide	FBgn0033194	Vps13	0	0		No	No					10	VPS13A,	VPS13A(align_length=3475, similarity=0.497266);	8	VPS13A,	9	VPS13A,
5	5.1	CG11198, isoform D	A8DY67	A8DY67	A8DY67|A1Z784|Q7JV23|D0IQ86	132	1952.44	1952.44|1952.44|1945.63|496.38	-0.873	0.031	-1.186	-0.423	-0.016	0.161	-1.605	-1.404	>1 peptide	FBgn0033246	ACC	0	0		No	No			Y	Y	11	ACACA,	ACACA(align_length=2376, similarity=0.752525);	9	ACACA,	10	ACACA,
967	967.1	MIP14966p	D0Z756	D0Z756	D0Z756|Q7K2X5|E1NZE3	2	24.74	24.74|24.74|24.74	-0.187	0.249	-0.579	-0.241	-0.354	-0.411	-1.094	-1.382	>1 peptide	FBgn0033250	CG14762	0	0		No	No	FlyBlood	PC	Y		1	SLIT2,LRRN1,SLIT3,SLIT1,RXFP2,LRRN3,LRRN2,LRFN4,LRFN3,LRFN2,LRFN1,ASPN,GP5,LRFN5,	SLIT2(align_length=495, similarity=0.367677);LRRN1(align_length=418, similarity=0.442584);SLIT3(align_length=487, similarity=0.38809);SLIT1(align_length=579, similarity=0.345423);RXFP2(align_length=518, similarity=0.38417);LRRN3(align_length=413, similarity=0.404358);LRRN2(align_length=529, similarity=0.389414);LRFN4(align_length=244, similarity=0.454918);LRFN3(align_length=246, similarity=0.4756…	1	GP5,LRIG1,LRIG2,LRIG3,SLITRK5,ASPN,	1	ECM2,GP5,LRIG2,LRIG1,SLITRK5,ASPN,LRIG3,
1287	1287.1	Cullin-4, isoform A	Q5BI50	Q5BI50	Q5BI50|Q961E0	2	15.17	15.17|15.17	-0.981	-0.621	-0.889	-0.529	-0.237	-0.173	-1.866	-1.802	>1 peptide	FBgn0033260	Cul4	0	0		No	No					11	CUL4A,CUL4B,	CUL4A(align_length=766, similarity=0.776762);CUL4B(align_length=821, similarity=0.764921);	9	CUL4B,CUL4A,	10	CUL4B,CUL4A,
1305	1305.1	CG14752	A1Z7G2	A1Z7G2	A1Z7G2	2	14.91	14.91	-2.438	-0.28	-2.559	-0.628	-2.503	-2.234	-5.514	-5.315	>1 peptide	FBgn0033307	CG14752	0	0		not conserved	not conserved			Y	Y
69	69.1	CG5028, isoform A	Q8MT18	Q8MT18	Q8MT18|A8JRC1|A8JRB8|A8JRC2	20	297.12	297.12|283.75|283.75|240.62	-0.552	-0.586	-0.629	-0.686	-0.272	-0.211	-1.124	-1.021	>1 peptide	FBgn0039358	CG5028	0	0		No	No	FlyBlood	PC			11	IDH3G,	IDH3G(align_length=337, similarity=0.72997);	9	IDH3G,	9	IDH3G,
821	821.1	CG6330, isoform A	Q9VBA0	Q9VBA0	Q9VBA0|Q8IMQ8	2	30.72	30.72|30.72	-0.869	-0.729	-0.659	-0.512	0.208	0.066	-1.441	-1.437	>1 peptide	FBgn0039464	CG6330	0	0		No	No					11	UPP2,	UPP2(align_length=333, similarity=0.684685);	10	UPP2,	11	UPP2,
597	597.1	Cuticular protein 97Eb	Q9VB81	Q9VB81	Q9VB81	4	45.8	45.8	-1.253	-1.502	-1.166	-1.299	-0.924	-0.699	-1.728	-1.588	>1 peptide	FBgn0039481	Cpr97Eb	0	0		not conserved	not conserved			Y
1134	1134.1	CG14259	Q9VB79	Q9VB79	Q9VB79	2	18.71	18.71	-0.617	-0.466	-0.481	-0.32	-0.312	-0.184	-1.122	-1.002	>1 peptide	FBgn0039483	CG14259	0	0		not conserved	not conserved		PC	Y
1072	1072.1	AT17867p	Q7JWS8	Q7JWS8	Q7JWS8	2	21.1	21.1	-0.32	-0.043	-0.28	-0.003	-0.427	-0.313	-1.425	-1.312	>1 peptide	FBgn0039532	Mtl	0	0		No	No		PC			4	RHOG,	RHOG(align_length=189, similarity=0.78836);	3	RHOG,	3	RHOG,
132	132.1	CG5590	Q9VB10	Q9VB10	Q9VB10	16	200.73	200.73	-0.543	-0.221	-0.875	-0.632	0.298	0.391	-1.055	-0.994	>1 peptide	FBgn0039537	CG5590	0	0		No	No		NC			11	HSDL2,	HSDL2(align_length=422, similarity=0.7109);	10	HSDL2,	11	HSDL2,
1244	1244.1	CG4849	Q9VAX8	Q9VAX8	Q9VAX8	2	15.89	15.89	-0.682	-0.324	-0.894	-0.537	0.105	-0.141	-1.42	-1.667	>1 peptide	FBgn0039566	CG4849	0	0		No	No					10	EFTUD2,	EFTUD2(align_length=975, similarity=0.855385);	9	EFTUD2,	10	EFTUD2,
307	307.1	CG9990, isoform A	Q9VAU1	Q9VAU1	Q9VAU1|Q8IMM1|B9EQW2|E1JJ08|Q86LC8	6	94.43	94.43|94.43|94.43|51.5|42.93	-0.544	-0.113	-1.041	-0.514	-0.356	-0.495	-1.814	-1.966	>1 peptide	FBgn0039594	CG9990	0	0		not conserved	not conserved		NC		Y	1	ABCA13,ABCG2,ABCA9,ABCA8,ABCA7,ABCA6,ABCA5,ABCA4,ABCA2,ABCA12,ABCA10,ABCA1,ABCA3,	ABCA13(align_length=950, similarity=0.356842);ABCG2(align_length=364, similarity=0.431319);ABCA9(align_length=903, similarity=0.346622);ABCA8(align_length=824, similarity=0.373786);ABCA7(align_length=324, similarity=0.453704);ABCA6(align_length=810, similarity=0.35679);ABCA5(align_length=827, similarity=0.38815);ABCA4(align_length=247, similarity=0.526316);ABCA2(align_length=662, similarity=0.356…
1827	1827.1	CG1443	Q8MS59	Q8MS59	Q8MS59	2	8.18	8.18	-0.366	-0.04	-0.944	-0.617	0.465	0.007	-1.361	-1.819	>1 peptide	FBgn0039620	wat	0	0		No	No				Y	6	FAR1,FAR2,	FAR1(align_length=485, similarity=0.564948);FAR2(align_length=485, similarity=0.560825);	4	FAR1,	5	FAR1,
86	86.1	CG11876, isoform A	Q7K5K3	Q7K5K3	Q7K5K3|Q8IGJ4|Q8IML6	16	257.49	257.49|241.57|69.62	-0.45	-0.374	-0.622	-0.528	-0.891	-0.608	-1.573	-1.324	>1 peptide	FBgn0039635	CG11876	0	0		No	No					11	PDHB,	PDHB(align_length=353, similarity=0.807365);	10	PDHB,	11	PDHB,
850	850.1	RE28319p (Fragment)	Q8IGU5	Q8IGU5	Q8IGU5|Q9VAK7|Q8T0K1	3	29.44	29.44|29.44|29.44	-0.732	-0.055	-1.318	-0.65	0.004	-0.336	-1.037	-1.378	>1 peptide	FBgn0039667	CG2010	0	0		not conserved	not conserved
229	229.1	CG1907	Q9VAJ9	Q9VAJ9	Q9VAJ9	10	129.18	129.18	-0.441	-0.261	-0.526	-0.507	-0.06	0.055	-1.373	-1.425	>1 peptide	FBgn0039674	CG1907	0	0		No	No				Y	11	SLC25A11,	SLC25A11(align_length=319, similarity=0.69906);	9	SLC25A11,	10	SLC25A11,
282	282.1	GH14462p (Fragment)	Q8MR58	Q8MR58	Q8MR58|Q0KHZ6	11	101.78	101.78|101.78	-0.292	0.069	-0.046	0.177	0.017	0.034	-0.72	-0.738	>1 peptide	FBgn0039697	CG7834	0	0		No	Yes (sourse count:1)					8	ETFB,	ETFB(align_length=239, similarity=0.794979);	9	ETFB,	10	ETFB,
151	151.1	40S ribosomal protein S8	Q8MLY8	Q8MLY8	Q8MLY8	13	176.38	176.38	-0.252	0.158	-0.654	-0.269	0.113	0.229	-1.027	-0.919	>1 peptide	FBgn0039713	RpS8	0	0		No	No					11	RPS8,	RPS8(align_length=208, similarity=0.826923);	9	RPS8,	10	RPS8,
635	635.1	CG7911	Q9VAC4	Q9VAC4	Q9VAC4	3	42.34	42.34	-0.69	-0.705	-0.567	-0.582	-0.269	-0.168	-0.915	-1.059	>1 peptide	FBgn0039735	Nph	0	0		Yes (sourse count:1)	Yes (sourse count:2)					3	NPM3,	NPM3(align_length=148, similarity=0.452703);	2	NPM2,NPM3,	3	NPM3,NPM2,
116	116.1	CG7920, isoform A	Q9VAC1	Q9VAC1	Q9VAC1|Q8IMJ8	15	215.56	215.56|24.52	-0.611	-0.287	-0.785	-0.527	0.106	0.159	-1.268	-1.079	>1 peptide	FBgn0039737	CG7920	0	0		not conserved	not conserved	FlyBlood
491	491.1	40S ribosomal protein S7	Q9VA91	Q9VA91	Q9VA91|Q8IMI7	5	57.52	57.52|46.79	-0.471	-0.156	-0.366	-0.267	0.163	0.205	-0.761	-0.822	>1 peptide	FBgn0039757	RpS7	0	0		No	No		PC			11	RPS7,	RPS7(align_length=186, similarity=0.870968);	9	RPS7,	10	RPS7,
617	617.1	DJ-1 beta	Q9VA37	Q9VA37	Q9VA37	3	44.38	44.38	-0.413	-0.055	-0.437	-0.115	-0.357	-0.423	-1.327	-1.326	>1 peptide	FBgn0039802	dj-1beta	0	0		Yes (sourse count:5)	Yes (sourse count:4)	FlyBlood				10	PARK7,	PARK7(align_length=186, similarity=0.698925);	9	PARK7,	10	PARK7,
1011	1011.1	Probable 2-oxoglutarate dehydrogenase E1 component DHKTD1 homolog, mitochondrial	Q9VA02	Q9VA02	Q9VA02|Q8IMG9	2	23.02	23.02|23.02	-0.395	0.277	-0.627	0.046	0.258	0.117	-0.409	-0.551	>1 peptide	FBgn0039827	CG1544	0	0		No	No		NC			11	DHTKD1,	DHTKD1(align_length=908, similarity=0.680617);	10	DHTKD1,	11	DHTKD1,
310	310.1	Methylthioribose-1-phosphate isomerase	Q9V9X4	Q9V9X4	Q9V9X4	7	92.92	92.92	-0.603	-0.5	-0.523	-0.444	-0.512	-0.473	-1.697	-1.705	>1 peptide	FBgn0039849	CG11334	0	0		No	No					10	MRI1,	MRI1(align_length=370, similarity=0.727027);	9	MRI1,	10	MRI1,
250	250.1	CG1635	Q95TK5	Q95TK5	Q95TK5	8	117.05	117.05	-0.782	-0.393	-0.901	-0.569	-0.306	-0.119	-1.171	-0.993	>1 peptide	FBgn0039854	CG1635	0	0		No	No		NC			8	ACOT9,	ACOT9(align_length=435, similarity=0.542529);	7	ACOT9,	8	ACOT9,
373	373.1	RE08669p	Q9V9W3	Q9V9W3	Q9V9W3|Q9V9W2	6	76.19	76.19|76.19	-0.274	0.019	-0.647	-0.217	0.263	0.465	-1.16	-0.893	>1 peptide	FBgn0039857	RpL6	0	0		No	Yes (sourse count:1)					9	RPL6,	RPL6(align_length=270, similarity=0.62963);	8	RPL6,	9	RPL6,
31	31.1	CG2118, isoform A	Q9V9T5	Q9V9T5	Q9V9T5|Q8I0S9	35	490.43	490.43|455.13	-0.746	-0.355	-0.859	-0.47	-0.027	0.242	-0.899	-0.653	>1 peptide	FBgn0039877	CG2118	0	0		No	No					12	MCCC1,	MCCC1(align_length=690, similarity=0.715942);	10	MCCC1,	11	MCCC1,
289	289.1	Rho GTPase-activating protein 100F	Q9V9S7	Q9V9S7	Q9V9S7|Q9V9S7-2|Q9V9S7-3	7	99.59	99.59|99.59|99.59	-0.512	0.063	-0.466	0.075	-0.359	-0.5	-1.575	-1.682	>1 peptide	FBgn0039883	RhoGAP100F	0	0		No	No		NC			7	SYDE1,	SYDE1(align_length=477, similarity=0.51782);	6	SYDE1,	7	SYDE1,
1123	1123.1	CG2316, isoform A	Q7JUN3	Q7JUN3	Q7JUN3	2	18.99	18.99	-0.722	-0.47	-1.342	-1.091	-0.175	-0.327	-1.566	-1.717	>1 peptide	FBgn0039890	CG2316	0	0		No	No	FlyBlood	NC		Y	11	ABCD2,	ABCD2(align_length=745, similarity=0.660403);	10	ABCD2,	11	ABCD2,
85	85.1	CG1674, isoform E	Q9V4C1	Q9V4C1	Q9V4C1|L0MLJ3|Q8IMB9|Q1RKY9|Q8IMB8|D0IQE7|H9XVM8|Q8SXK8|H9XVM9|Q8IGF3	19	261.98	261.98|251.77|245.87|238.7|228.49|226|226|222.59|216.28|71.85	-0.404	-0.599	-0.201	-0.336	0.129	0.022	-0.685	-0.861	>1 peptide	FBgn0039897	CG1674	0	0		No	No	FlyBlood				1	SYNPO2L,SYNPO,SYNPO2,	SYNPO2L(align_length=361, similarity=0.368421);SYNPO(align_length=1093, similarity=0.299177);SYNPO2(align_length=1114, similarity=0.317774);			1	SYNPO,SYNPO2L,SYNPO2,
248	248.1	Host cell factor	Q9V4C8	Q9V4C8	Q9V4C8|H9XVN5|Q9V4C8-2	8	117.25	117.25|117.25|77.17	-0.706	-0.442	-0.775	-0.616	-0.292	-0.274	-1.193	-1.355	>1 peptide	FBgn0039904	Hcf	0	0		No	No		NC			8	HCFC2,	HCFC2(align_length=1403, similarity=0.382751);	6	HCFC1,HCFC2,	7	HCFC1,
358	358.1	Asator, isoform D	Q9V4D6	Q9V4D6	Q9V4D6|L0MPX5|L0MPN7|Q8IMC6|A8E766|L0MN72|L0MLK2|L0MLN1|Q8IMC5|Q4V5D7	6	80.38	80.38|80.38|80.38|50.05|50.05|50.05|50.05|50.05|50.05|50.05	-0.697	-0.705	-0.37	-0.448	-0.177	-0.299	-1.037	-1.164	>1 peptide	FBgn0039908	Asator	0	0		No	No					6	TTBK1,	TTBK1(align_length=1472, similarity=0.406929);	5	TTBK1,TTBK2,	6	TTBK2,
972	972.1	CG1970, isoform A	Q9V4E0	Q9V4E0	Q9V4E0	2	24.43	24.43	-0.362	0.009	-0.326	-0.269	-0.261	-0.401	-1.779	-1.704	>1 peptide	FBgn0039909	ND-49	0	0		No	No					12	NDUFS2,	NDUFS2(align_length=448, similarity=0.859375);	10	NDUFS2,	11	NDUFS2,
633	633.1	Transporter	Q9V4E7	Q9V4E7	Q9V4E7|Q6NND1	4	42.6	42.6|42.6	-0.749	-0.024	-0.153	0.489	-0.718	-0.568	-1.002	-0.815	>1 peptide	FBgn0039915	Gat	0	0		No	No				Y	12	SLC6A1,	SLC6A1(align_length=621, similarity=0.718196);	10	SLC6A1,	11	SLC6A1,
390	390.1	CG17514, isoform A	Q7PLL6	Q7PLL6	Q7PLL6	5	73.53	73.53	-0.485	-0.513	-0.423	-0.301	-0.082	-0.257	-1.065	-1.272	>1 peptide	FBgn0039959	CG17514	0	0		No	No	FlyBlood				11	GCN1,	GCN1(align_length=2696, similarity=0.639095);	10	GCN1,	11	GCN1,
855	855.1	FI17126p1 (Fragment)	H0RNB9	H0RNB9	H0RNB9|Q7PLE6|Q8SZ03|A9UNF7	2	29.23	29.23|29.23|29.23|14.72	-0.961	-0.633	-0.92	-0.592	-0.548	-0.384	-1.527	-1.363	>1 peptide	FBgn0039993	CG17691	0	0		No	No					10	BCKDHB,	BCKDHB(align_length=341, similarity=0.806452);	9	BCKDHB,	10	BCKDHB,
977	977.1	CG17698, isoform B	Q5LJP6	Q5LJP6	Q5LJP6	2	24.34	24.34	-0.553	-0.402	-0.443	-0.293	-0.364	-0.716	-0.857	-1.209	>1 peptide	FBgn0040056	CG17698	0	0		No	No					10	CAMKK1,	CAMKK1(align_length=501, similarity=0.57485);	9	CAMKK1,	10	CAMKK1,
195	195.1	HL08109p	Q9VL70	Q9VL70	Q9VL70|Q9NIU5	10	146.79	146.79|67.97	-0.407	-0.467	-0.101	-0.229	-0.08	-0.041	-0.74	-0.725	>1 peptide	FBgn0040064	yip2	0	0		Yes (sourse count:2)	Yes (sourse count:1)					12	ACAA2,	ACAA2(align_length=395, similarity=0.744304);	10	ACAA2,	11	ACAA2,
875	875.1	Vav, isoform C	A8JUQ9	A8JUQ9	A8JUQ9|Q9NHV9|Q9NHV9-2	3	28.39	28.39|28.39|28.39	-0.151	0.178	-0.306	0.023	-0.136	-0.182	-1.725	-1.772	>1 peptide	FBgn0040068	Vav	0	0		No	No		NC			11	VAV1,	VAV1(align_length=1082, similarity=0.414972);	9	VAV1,	10	VAV1,
1253	1253.1	RuvB-like helicase 1	Q9VH07	Q9VH07	Q9VH07	2	15.67	15.67	-0.359	0.111	-1.711	-1.009	0.492	-0.072	-1.784	-2.335	>1 peptide	FBgn0040078	pont	0	0		No	No		PC			12	RUVBL1,	RUVBL1(align_length=416, similarity=0.913462);	10	RUVBL1,	11	RUVBL1,
340	340.1	Eukaryotic translation initiation factor 3 subunit D-1	Q9VCK0	Q9VCK0	Q9VCK0|Q8MRJ8	7	85.02	85.02|17.39	-0.409	-0.117	-0.415	-0.253	-0.116	-0.12	-1.262	-1.208	>1 peptide	FBgn0040227	eIF-3p66	0	0		No	No	FlyBlood	PC			10	EIF3D,	EIF3D(align_length=540, similarity=0.744444);	9	EIF3D,	10	EIF3D,
329	329.1	C12.2	Q9W347	Q9W347	Q9W347|A9YKC7|A9YKB9|A9YKC6|A9YKC1|Q9NHX8|A9YKC0	8	87.78	87.78|41.43|41.43|41.43|41.43|39.64|29.9	-0.474	-0.359	-0.193	-0.369	-0.021	-0.011	-0.807	-0.845	>1 peptide	FBgn0040234	c12.2	0	0		No	No		PC			8	VWA8,	VWA8(align_length=1889, similarity=0.506617);	9	VWA8,	10	VWA8,
489	489.1	C11.1	Q9W350	Q9W350	Q9W350|Q9NHY0	5	57.72	57.72|22.97	0.191	0.237	-0.905	-0.497	-0.571	-0.806	-1.718	-1.803	>1 peptide	FBgn0040236	c11.1	0	0		No	No					10	MROH1,	MROH1(align_length=1881, similarity=0.419989);	9	MROH1,	10	MROH1,
166	166.1	AAA family protein Bor	Q9VEX6	Q9VEX6	Q9VEX6|Q7KJ37|Q95TQ1	17	166.25	166.25|155.34|118.7	-0.474	-0.655	-0.273	-0.51	-0.213	-0.356	-0.906	-1.081	>1 peptide	FBgn0040237	bor	0	0		No	No		NC			9	ATAD3A,	ATAD3A(align_length=640, similarity=0.704687);	8	ATAD3A,	9	ATAD3A,
1099	1099.1	Transcription elongation factor SPT5	Q9V460	Q9V460	Q9V460|Q9V460-2	3	20.21	20.21|10.94	-0.786	-0.903	-1.209	-1.271	-0.423	-0.228	-0.97	-0.775	>1 peptide	FBgn0040273	Spt5	0	0		No	No		NC			10	SUPT5H,	SUPT5H(align_length=1136, similarity=0.678697);	9	SUPT5H,	10	SUPT5H,
935	935.1	Structural maintenance of chromosomes protein	Q9VCD8	Q9VCD8	Q9VCD8|Q9N6I4	3	25.81	25.81|25.81	-0.86	-0.486	-0.983	-0.636	-0.387	-0.503	-1.304	-1.435	>1 peptide	FBgn0040283	SMC1	0	0		No	No					9	SMC1A,	SMC1A(align_length=1229, similarity=0.707079);	9	SMC1A,	10	SMC1A,
169	169.1	Peroxiredoxin 1	Q9V3P0	Q9V3P0	Q9V3P0|F6J6B9	13	162.15	162.15|162.15	-0.407	-0.192	-0.335	-0.239	-0.135	0.037	-1.194	-1.118	>1 peptide	FBgn0040309	Jafrac1	0	0		Yes (sourse count:5)	Yes (sourse count:10)	FlyBlood	PC			9	PRDX1,PRDX2,	PRDX1(align_length=185, similarity=0.832432);PRDX2(align_length=188, similarity=0.835106);	7	PRDX1,PRDX2,	7	PRDX1,PRDX2,
975	975.1	LD47602p	Q9NCC3	Q9NCC3	Q9NCC3	2	24.42	24.42	-0.464	-0.477	-0.257	-0.269	-0.391	-0.227	-0.968	-0.804	>1 peptide	FBgn0040475	SH3PX1	0	0		No	No					9	SNX18,	SNX18(align_length=575, similarity=0.497391);	8	SNX18,	9	SNX18,
647	647.1	Alk	Q7KJ08	Q7KJ08	Q7KJ08|Q8SWV4	3	41.27	41.27|41.27	-0.412	0.025	-0.65	-0.202	-0.559	-0.52	-1.932	-2.008	>1 peptide	FBgn0040505	Alk	0	0		No	No		PC	Y	Y	9	ALK,	ALK(align_length=1657, similarity=0.44659);	7	ALK,	8	ALK,
1102	1102.1	LD13733p	A1Z9K8	A1Z9K8	A1Z9K8|F0JAG9|Q961U4	2	19.94	19.94|10.44|10.44	-0.266	-0.146	-0.267	-0.148	-0.124	-0.505	-1.02	-1.401	>1 peptide	FBgn0040752	Prosap	0	0		No	No					5	SHANK1,SHANK2,SHANK3,	SHANK1(align_length=2065, similarity=0.361259);SHANK2(align_length=2066, similarity=0.379477);SHANK3(align_length=2078, similarity=0.376805);	6	SHANK1,	7	SHANK1,
1403	1403.1	RE09889p	Q8IGX6	Q8IGX6	Q8IGX6|Q9VR47|Q8I930|Q9Y163|F0JAH7	2	13.55	13.55|13.55|13.55|13.55|6.88	-0.508	-0.532	-1.135	-1.16	-0.294	-0.559	-1.192	-1.457	>1 peptide	FBgn0041150	hoe1	0	0		No	No				Y	8	OCA2,	OCA2(align_length=850, similarity=0.548235);	7	OCA2,	8	OCA2,
421	421.1	Ataxin-2 homolog	Q8SWR8	Q8SWR8	Q8SWR8|Q8SWR8-3|Q8SWR8-2	6	67.81	67.81|67.81|67.81	-0.569	-0.376	-0.524	-0.708	-0.486	-0.278	-1.187	-1.146	>1 peptide	FBgn0041188	Atx2	0	0		No	No					8	ATXN2,	ATXN2(align_length=1210, similarity=0.358678);	7	ATXN2,	8	ATXN2,
822	822.1	GTP-binding protein Rheb homolog	Q9VND8	Q9VND8	Q9VND8	3	30.69	30.69	-0.507	-0.299	-0.866	-0.67	-0.354	-0.143	-1.181	-0.997	>1 peptide	FBgn0041191	Rheb	0	0		No	No					10	RHEB,	RHEB(align_length=183, similarity=0.808743);	8	RHEB,	9	RHEB,
999	999.1	Amidophosphoribosyltransferase	Q967S0	Q967S0	Q967S0|Q9VRZ1|Q27601|C0MIY3|A0APG2	2	23.42	23.42|23.42|8.88|8.88|8.88	-0.553	-0.355	-0.379	-0.181	0.237	0.211	-0.84	-0.865	>1 peptide	FBgn0041194	Prat2	0	0		No	No	FlyBlood				11	PPAT,	PPAT(align_length=520, similarity=0.755769);	10	PPAT,	11	PPAT,
774	774.1	Hexosaminidase 2	Q9W3C4	Q9W3C4	Q9W3C4	2	33.04	33.04	-0.57	-0.387	-0.523	-0.548	-0.458	-0.635	-1.207	-1.383	>1 peptide	FBgn0041629	Hexo2	0	0		Yes (sourse count:3)	Yes (sourse count:3)		PC	Y	Y	4	HEXA,HEXB,	HEXA(align_length=595, similarity=0.448739);HEXB(align_length=596, similarity=0.449664);	3	HEXB,	3	HEXB,
869	869.1	RH54244p	Q9VJQ3	Q9VJQ3	Q9VJQ3	2	28.58	28.58	-0.6	-0.281	-0.465	-0.146	-0.135	-0.495	-1.286	-1.646	>1 peptide	FBgn0041713	yellow-c	0	0		not conserved	not conserved	FlyBlood		Y		1	DPM3,	DPM3(align_length=14, similarity=0.642857);
492	492.1	Paxillin	Q9BPQ9	Q9BPQ9	Q9BPQ9|Q9VIX2|Q2PDT4|D3DMM0|Q9GSE0|Q8INW7|Q8MQX3|Q9VIX3|D2NUJ4|Q966T5	4	56.82	56.82|56.82|56.82|56.82|56.82|56.82|56.82|56.82|56.82|56.82	-0.562	-0.327	-0.523	-0.311	-0.143	-0.05	-0.808	-0.864	>1 peptide	FBgn0041789	Pax	0	0		No	No	FlyBlood				8	TGFB1I1,	TGFB1I1(align_length=574, similarity=0.519164);	7	TGFB1I1,	7	PXN,TGFB1I1,
762	762.1	Adenylate kinase isozyme 3	Q9VGU6	Q9VGU6	Q9VGU6	3	33.37	33.37	-0.298	0.001	-0.593	-0.262	-0.037	0.013	-1.26	-1.148	>1 peptide	FBgn0042094	Adk3	0	0		Yes (sourse count:1)	Yes (sourse count:1)					12	AK3,	AK3(align_length=211, similarity=0.696682);	10	AK3,	11	AK3,
568	568.1	MIP07547p	C0PV64	C0PV64	C0PV64|C0PDF4|Q9I7R0	4	48.03	48.03|48.03|48.03	-0.311	-0.068	-0.579	-0.221	-0.159	-0.184	-1.655	-1.784	>1 peptide	FBgn0042138	CG18815	0	0		No	No	FlyBlood				10	LYPLA1,	LYPLA1(align_length=214, similarity=0.668224);	7	LYPLA1,	8	LYPLA1,
1416	1416.1	Synaptotagmin 1	P21521	P21521	P21521|P21521-2|P21521-3	1	13.39	13.39|13.39|13.39	-0.53	-0.021	-0.481	0.029	0.545	0.205	-1.193	-1.533	1 peptide	FBgn0004242	Syt1	0	0		No	No				Y	10	SYT1,	SYT1(align_length=443, similarity=0.690745);	8	SYT1,SYT2,	9	SYT1,SYT2,
1907	1907.1	Four wheel drive, isoform A	Q9W0R8	Q9W0R8	Q9W0R8	1	6.95	6.95	-0.177	-0.501	-0.222	-0.547	0.095	-0.351	-0.647	-1.093	1 peptide	FBgn0004373	fwd	0	0		No	No		NC			9	PI4KB,	PI4KB(align_length=962, similarity=0.54262);	8	PI4KB,	9	PI4KB,
1366	1366.1	Vinculin	Q24584	Q24584	Q24584|O46037	1	14.1	14.1|14.1	-1.086	-0.742	-0.216	0.129	-0.123	-0.037	-0.856	-0.77	1 peptide	FBgn0004397	Vinc	0	0		Yes (sourse count:5)	Yes (sourse count:5)		PC			10	VCL,	VCL(align_length=1148, similarity=0.563589);	8	VCL,	9	VCL,
1400	1400.1	Calbindin-32	P41044	P41044	P41044	1	13.57	13.57	-0.387	-0.096	0.014	0.305	-0.787	-0.641	-0.783	-0.637	1 peptide	FBgn0004580	Cbp53E	0	0		No	Yes (sourse count:3)		PC			8	CALB2,	CALB2(align_length=274, similarity=0.671533);	8	CALB2,	9	CALB2,
1373	1373.1	1-phosphatidylinositol 4,5-bisphosphate phosphodiesterase classes I and II	P25455	P25455	P25455|P25455-1|P25455-4|P25455-2	1	14.03	14.03|14.03|14.03|14.03	-0.377	0.352	-0.442	0.287	-0.179	-0.447	-1.353	-1.622	1 peptide	FBgn0004611	Plc21C	0	0		No	No					10	PLCB1,	PLCB1(align_length=1265, similarity=0.573123);	9	PLCB1,	9	PLCB1,
1641	1641.1	Isoform 5 of Carboxypeptidase D	P42787-5	P42787	P42787-5|P42787-4|P42787|P42787-3|P42787-8|P42787-2|P42787-7|P42787-6	1	10.4	10.4|10.4|10.4|10.4|10.4|10.4|10.4|10.4	0.23	0.365	0.231	0.367	-0.249	-0.264	-0.861	-0.876	1 peptide	FBgn0004648	svr	0	0		No	No	FlyBlood	PC	Y	Y	8	CPD,	CPD(align_length=1490, similarity=0.474497);	8	CPD,	8	CPD,
1368	1368.1	ADP-ribosylation factor-like protein 2	Q06849	Q06849	Q06849|Q9VD64	1	14.08	14.08|14.08	-0.393	0.16	-1.129	-0.576	-0.655	-0.75	-2.765	-2.861	1 peptide	FBgn0004908	Arl2	0	0		No	No		NC			11	ARL2,	ARL2(align_length=184, similarity=0.869565);	9	ARL2,	10	ARL2,
1534	1534.1	Superoxide dismutase [Mn], mitochondrial	Q00637	Q00637	Q00637	1	11.85	11.85	-0.744	0.072	-1.435	-0.619	-0.15	-0.522	-1.273	-1.645	1 peptide	FBgn0010213	Sod2	0	0		Yes (sourse count:3)	Yes (sourse count:6)		PC			8	SOD2,	SOD2(align_length=203, similarity=0.773399);	6	SOD2,	7	SOD2,
1622	1622.1	40S ribosomal protein S13	Q03334	Q03334	Q03334	1	10.64	10.64	-0.434	-0.234	-0.645	-0.444	-0.171	-0.174	-0.949	-0.952	1 peptide	FBgn0010265	RpS13	0	0		No	No					11	RPS13,	RPS13(align_length=151, similarity=0.94702);	9	RPS13,	10	RPS13,
1681	1681.1	Dual specificity mitogen-activated protein kinase kinase dSOR1	Q24324	Q24324	Q24324	1	9.98	9.98	-0.612	-0.233	-0.924	-0.545	-0.206	-0.18	-1.726	-1.7	1 peptide	FBgn0010269	Dsor1	0	0		No	No					12	MAP2K1,	MAP2K1(align_length=381, similarity=0.782152);	10	MAP2K1,	11	MAP2K1,
1498	1498.1	Ubiquitin carboxyl-terminal hydrolase	P35122	P35122	P35122	1	12.37	12.37	-0.543	-0.502	-0.17	-0.129	0.285	-0.361	-1.123	-1.768	1 peptide	FBgn0010288	Uch	0	0		Yes (sourse count:4)	Yes (sourse count:3)	FlyBlood				10	UCHL3,	UCHL3(align_length=289, similarity=0.543253);	8	UCHL3,	9	UCHL3,
1344	1344.1	Cdc42 homolog	P40793	P40793	P40793	1	14.41	14.41	-0.771	-0.476	-0.608	-0.314	-0.575	-0.544	-1.953	-1.923	1 peptide	FBgn0010341	Cdc42	0	0		Yes (sourse count:1)	No		NC			11	CDC42,	CDC42(align_length=191, similarity=0.95288);	9	CDC42,	10	CDC42,
1264	1264.1	Transcription initiation factor TFIID subunit 5	P49846	P49846	P49846	1	15.55	15.55	-0.524	-0.796	-0.333	-0.605	-0.302	-0.362	-0.937	-0.997	1 peptide	FBgn0010356	Taf5	0	0		No	No		NC			11	TAF5,	TAF5(align_length=721, similarity=0.63939);	9	TAF5,	10	TAF5,
1832	1832.1	40S ribosomal protein S18	P41094	P41094	P41094	1	8.1	8.1	-0.6	-0.273	-0.715	-0.388	-0.062	0.128	-0.797	-0.607	1 peptide	FBgn0010411	RpS18	0	0		No	Yes (sourse count:1)					11	RPS18,	RPS18(align_length=152, similarity=0.940789);	9	RPS18,	10	RPS18,
1266	1266.1	Negative elongation factor D	Q24134	Q24134	Q24134	1	15.54	15.54	-0.597	-0.497	-0.61	-0.548	-0.55	-0.739	-2.087	-2.088	1 peptide	FBgn0010416	TH1	0	0		No	No		NC			10	NELFCD,	NELFCD(align_length=583, similarity=0.759863);	9	NELFCD,	10	NELFCD,
1738	1738.1	Nuclear pore complex protein Nup214	Q9W1X4	Q9W1X4	Q9W1X4	1	9.43	9.43	-1.009	-1.185	-0.168	-0.344	-0.34	-0.465	-0.994	-1.119	1 peptide	FBgn0010660	Nup214	0	0		Yes (sourse count:1)	No					8	NUP214,	NUP214(align_length=2180, similarity=0.387156);	7	NUP214,	8	NUP214,
1240	1240.1	AT23778p	Q8T3P8	Q8T3P8	Q8T3P8|Q9V3D9	1	16.09	16.09|16.09	-0.677	-0.421	-0.781	-0.525	-0.033	-0.293	-2.065	-2.325	1 peptide	FBgn0010747	Srp54k	0	0		No	No					9	SRP54,	SRP54(align_length=505, similarity=0.89703);	8	SRP54,	9	SRP54,
1328	1328.1	BcDNA.LD10457	Q9VUZ0	Q9VUZ0	Q9VUZ0	1	14.57	14.57	-0.803	-0.452	-0.884	-0.533	-0.174	0.101	-1.493	-1.218	1 peptide	FBgn0011016	SsRbeta	0	0		No	No		PC	Y	Y	10	SSR2,	SSR2(align_length=185, similarity=0.659459);	8	SSR2,	9	SSR2,
1777	1777.1	Isoform 1 of Acyl carrier protein, mitochondrial	Q94519-2	Q94519	Q94519-2	1	8.82	8.82	-0.185	0.205	-0.349	0.041	0.134	0.15	-1.245	-1.229	1 peptide	FBgn0011361	ND-ACP	0	0		No	No					8	NDUFAB1,	NDUFAB1(align_length=95, similarity=0.852632);	6	NDUFAB1,	7	NDUFAB1,
1787	1787.1	Lethal (3) neo18	Q9VTU2	Q9VTU2	Q9VTU2	1	8.66	8.66	0.262	0.452	0.111	0.301	-0.06	-0.233	-1.176	-1.349	1 peptide	FBgn0011455	ND-SGDH	0	0		No	No				Y	11	NDUFB5,	NDUFB5(align_length=143, similarity=0.615385);	10	NDUFB5,	11	NDUFB5,
1294	1294.1	Hsp90 co-chaperone Cdc37	Q24276	Q24276	Q24276|Q86NM8	1	15.07	15.07|15.07	-0.778	-0.6	-0.431	-0.254	0.186	0.136	-0.597	-0.647	1 peptide	FBgn0011573	Cdc37	0	0		Yes (sourse count:1)	No					10	CDC37,	CDC37(align_length=429, similarity=0.617716);	9	CDC37,	10	CDC37,
1206	1206.1	RH49436p	Q8MS04	Q8MS04	Q8MS04|Q8IMS8|Q9VBQ1|D0Z767	1	16.84	16.84|16.84|16.84|16.84	-0.482	-0.318	-0.999	-0.834	-0.497	-0.606	-1.401	-1.51	1 peptide	FBgn0011666	msi	0	0		No	No					4	MSI2,	MSI2(align_length=453, similarity=0.483444);	3	MSI2,	3	MSI2,
157	157.1	CG8258	Q7K3J0	Q7K3J0	Q7K3J0	15	172.45	172.45	-0.415	-0.346	-0.222	-0.302	-0.382	-0.342	-1.556	-1.477	>1 peptide	FBgn0284436	CG8258	0	0		Yes (sourse count:2)	No		PC			11	CCT8,	CCT8(align_length=535, similarity=0.796262);	9	CCT8,	10	CCT8,
134	134.1	Phenoloxidase subunit A3	Q9V521	Q9V521	Q9V521|Q9W1V6	18	197.91	197.91|25.15	-1.011	-1.112	-1.077	-1.027	-0.832	-1.116	-1.815	-2.118	>1 peptide	FBgn0033367	PPO2	0	0		not conserved	not conserved	FlyBlood	PC
422	422.1	CG11784	Q7JVI6	Q7JVI6	Q7JVI6	5	67.48	67.48	-1.484	-1.174	-1.664	-1.354	-0.576	-0.512	-1.993	-1.97	>1 peptide	FBgn0033381	GstE13	0	0		No	No	FlyBlood				1	GSTT2B,EEF1E1,MARS,VARS,EEF1G,GSTT1,GSTT2,	GSTT2B(align_length=236, similarity=0.444915);EEF1E1(align_length=141, similarity=0.397163);MARS(align_length=204, similarity=0.328431);VARS(align_length=179, similarity=0.363128);EEF1G(align_length=255, similarity=0.396078);GSTT1(align_length=222, similarity=0.490991);GSTT2(align_length=245, similarity=0.420408);			1	GSTT1,GSTT2,GSTZ1,GDAP1,GDAP1L1,GSTT2B,
789	789.1	GM08242p	Q95S61	Q95S61	Q95S61|A1Z7Q7|E2QCN3	2	32.22	32.22|32.22|32.22	0.034	0.345	-0.228	0.082	0.074	0.088	-1.384	-1.37	>1 peptide	FBgn0033382	Hydr1	0	0		No	No				Y	11	ABHD3,	ABHD3(align_length=432, similarity=0.546296);	9	ABHD3,	10	ABHD3,
984	984.1	CG1814, isoform A	A1Z7V9	A1Z7V9	A1Z7V9|C6SV33|A1Z7V8|Q7K3S2|D0IQ94	2	23.97	23.97|23.97|23.97|23.97|23.97	-0.407	-0.088	-0.431	-0.237	-0.293	-0.522	-1.763	-1.948	>1 peptide	FBgn0033426	CG1814	0	0		No	No					9	NT5DC3,	NT5DC3(align_length=499, similarity=0.647295);	8	NT5DC3,	9	NT5DC3,
506	506.1	RE39480p	Q8SXZ7	Q8SXZ7	Q8SXZ7|A1Z7X8	4	55.35	55.35|55.35	-0.609	-0.387	-0.502	-0.351	-0.247	-0.178	-1.161	-1.167	>1 peptide	FBgn0033437	CG12926	0	0		No	No					3	TTPAL,	TTPAL(align_length=297, similarity=0.481481);	1	TTPAL,TTPA,CLVS1,CLVS2,RLBP1,	1	RLBP1,TTPA,TTPAL,CLVS2,CLVS1,
471	471.1	CAP, isoform Q	B7YZD8	B7YZD8	B7YZD8|A1Z867|Q966V1|B7YZD9|A8WHG7|Q966U9|Q7JR75|A1Z869|Q8IGN4|A1Z866|Q86P80|A1Z870|D3DMM3|B7YZE0|Q966V0|A1Z871|Q7K1M7|A1Z872|Q966U8|Q8IGB7|Q966U7	5	60.23	60.23|60.23|60.23|60.23|45.23|30.64|30.64|30.64|30.64|30.64|30.64|30.64|30.64|29.59|22.57|22.57|22.57|10.31|10.31|10.31|10.31	-1.03	-0.834	-0.898	-0.691	-0.212	-0.221	-1.044	-0.91	>1 peptide	FBgn0033504	CAP	0	0		No	No					4	SORBS2,SORBS3,SORBS1,	SORBS2(align_length=1535, similarity=0.327036);SORBS3(align_length=659, similarity=0.427921);SORBS1(align_length=1968, similarity=0.306911);	4	SORBS1,SORBS2,SORBS3,	4	SORBS2,SORBS3,SORBS1,
495	495.1	LD11278p	A1Z892	A1Z892	A1Z892|Q9GPQ1|A1Z893|Q7JX87|Q9GPQ0|Q8SY26	6	56.5	56.5|56.5|56.5|56.5|56.5|11.2	-0.737	-0.537	-0.643	-0.426	-0.349	-0.288	-1.461	-1.394	>1 peptide	FBgn0033520	Prx2540-1	0	0		Yes (sourse count:5)	Yes (sourse count:4)	FlyBlood	PC			6	PRDX6,	PRDX6(align_length=216, similarity=0.689815);	4	PRDX6,	5	PRDX6,
1146	1146.1	FI02859p (Fragment)	B5RIJ4	B5RIJ4	B5RIJ4|Q8SZN5|Q7JZB1	2	18.47	18.47|18.47|18.47	-0.662	-0.325	-0.866	-0.529	0.42	0.446	-0.71	-0.684	>1 peptide	FBgn0033543	CG12338	0	0		No	No		PC	Y		10	DDO,	DDO(align_length=327, similarity=0.59633);	9	DDO,	9	DDO,
1209	1209.1	FI17113p1 (Fragment)	H0RN85	H0RN85	H0RN85|Q8SZ76|A1Z8Q0	2	16.77	16.77|16.77|16.77	-0.631	-0.172	-0.497	-0.037	-1.232	-1.37	-2.25	-2.388	>1 peptide	FBgn0033658	Twdlbeta	0	0		not conserved	not conserved		PC	Y
217	217.1	CG8888	Q7K3N4	Q7K3N4	Q7K3N4	11	136.37	136.37	-0.455	-0.571	-0.825	-0.769	-0.217	-0.54	-1.011	-1.583	>1 peptide	FBgn0033679	CG8888	0	0		No	No		NC		Y	6	BDH1,	BDH1(align_length=286, similarity=0.534965);	7	BDH1,	7	BDH1,
1008	1008.1	Pre-mRNA processing factor 8	A1Z8U0	A1Z8U0	A1Z8U0|Q6NLN4	3	23.06	23.06|7.14	-0.213	0.103	-0.515	-0.173	-0.38	-0.631	-1.563	-1.685	>1 peptide	FBgn0033688	Prp8	0	0		No	No					11	PRPF8,	PRPF8(align_length=2343, similarity=0.959027);	10	PRPF8,	11	PRPF8,
655	655.1	40S ribosomal protein S11	Q0E9B6	Q0E9B6	Q0E9B6|L0CQR2|L0CR49|L0CR44|L0CPM0|L0CPE3|L0CPL5|L0CPK9|L0CRF4|C4JD65|A1Z8U9|L0CPD9|L0CRF8|L0CQQ8	4	40.87	40.87|40.87|40.87|40.87|40.87|40.87|40.87|40.87|40.87|31.76|31.76|25.23|25.23|25.23	-0.794	-0.506	-1.438	-0.782	0.041	0.283	-1.497	-1.172	>1 peptide	FBgn0033699	RpS11	0	0		No	Yes (sourse count:1)		PC			10	RPS11,	RPS11(align_length=158, similarity=0.848101);	8	RPS11,	9	RPS11,
834	834.1	FI14105p (Fragment)	D4G7G5	D4G7G5	D4G7G5|A1Z8Z3	2	30.24	30.24|30.24	-0.662	-0.317	-0.262	0.083	-0.962	-0.872	-1.378	-1.288	>1 peptide	FBgn0033730	Cpr49Ag	0	0		not conserved	not conserved			Y
498	498.1	CG8520	Q7K4T8	Q7K4T8	Q7K4T8	5	56.43	56.43	-0.315	-0.116	-0.319	-0.226	-0.357	-0.454	-1.579	-1.733	>1 peptide	FBgn0033734	CG8520	0	0		No	No		NC			11	LACE1,	LACE1(align_length=439, similarity=0.610478);	10	LACE1,	11	LACE1,
759	759.1	Dystrobrevin-like, isoform F	A8DYB7	A8DYB7	A8DYB7|A1Z907|A1Z906|E8NH80|A1Z904|Q0E9B2|Q9GT70	3	33.44	33.44|27.11|27.11|27.11|27.11|27.11|12.39	-0.439	-0.417	-0.236	-0.419	-0.325	-0.423	-0.408	-0.646	>1 peptide	FBgn0033739	Dyb	0	0		No	No		NC			9	DTNB,	DTNB(align_length=691, similarity=0.571635);	9	DTNB,	9	DTNB,
411	411.1	CG8778	A1Z934	A1Z934	A1Z934	6	70.19	70.19	-0.494	-0.378	-0.591	-0.542	0.027	0.042	-0.921	-0.908	>1 peptide	FBgn0033761	CG8778	0	0		No	No					10	AUH,	AUH(align_length=251, similarity=0.768924);	9	AUH,	10	AUH,
681	681.1	CG8771	A1Z945	A1Z945	A1Z945|D0IQ88	3	39.16	39.16|24.68	-0.617	-0.298	-1.073	-0.83	-0.168	-0.404	-1.647	-1.948	>1 peptide	FBgn0033766	CG8771	0	0		No	No					7	NUP188,	NUP188(align_length=1937, similarity=0.40475);	5	NUP188,	6	NUP188,
882	882.1	CG8768 protein	E1UIL0	E1UIL0	E1UIL0|E1UIL1|E1UIK6|E1UIK3|Q8T0N5|E1UIK8|E1UIK5|E1UIK4|E1UIL2|E1UIK7	4	28	28|28|28|28|28|28|28|28|28|20.83	-0.916	-0.701	-1.478	-1.264	-1.663	-1.543	-3.062	-2.738	>1 peptide	FBgn0033769	CG8768	0	0		No	No					10	SDR39U1,	SDR39U1(align_length=313, similarity=0.587859);	9	SDR39U1,	10	SDR39U1,
1013	1013.1	Aquaporin	Q7KY01	Q7KY01	Q7KY01|E1JH55	2	22.89	22.89|22.89	-0.179	-0.312	-0.491	-0.604	-0.363	-0.341	-0.934	-0.984	>1 peptide	FBgn0033807	AQP	0	0		No	No			Y	Y	7	AQP12B,AQP12A,	AQP12B(align_length=265, similarity=0.45283);AQP12A(align_length=268, similarity=0.455224);	5	AQP12A,AQP12B,	6	AQP12A,AQP12B,
883	883.1	Myb-interacting protein 120, isoform B	E1JH59	E1JH59	E1JH59|A8WHL0|A1Z9E2|A1Z9E2-2	2	27.87	27.87|27.87|27.87|27.87	-0.444	-0.546	-0.172	-0.274	-0.267	-0.273	-0.564	-0.57	>1 peptide	FBgn0033846	mip120	0	0		No	No		NC			8	LIN54,	LIN54(align_length=987, similarity=0.375887);	7	LIN54,	8	LIN54,
97	97.1	CG6543, isoform A	Q7JR58	Q7JR58	Q7JR58	15	237.38	237.38	-1.167	-0.941	-1.497	-1.292	-1.02	-1.454	-2.297	-2.666	>1 peptide	FBgn0033879	CG6543	0	0		No	Yes (sourse count:1)		PC			11	ECHS1,	ECHS1(align_length=282, similarity=0.72695);	10	ECHS1,	11	ECHS1,
139	139.1	Probable trans-2-enoyl-CoA reductase, mitochondrial	Q9V6U9	Q9V6U9	Q9V6U9|Q58CJ2	13	191.22	191.22|148.3	-0.745	-0.226	-1.387	-0.982	-0.157	-0.132	-1.783	-1.779	>1 peptide	FBgn0033883	CG16935	0	0		No	No					11	MECR,	MECR(align_length=423, similarity=0.496454);	10	MECR,	11	MECR,
559	559.1	Eukaryotic translation initiation factor 3 subunit M	Q7JVI3	Q7JVI3	Q7JVI3	4	48.58	48.58	-0.587	-0.555	-0.467	-0.375	-0.16	-0.304	-0.944	-1.076	>1 peptide	FBgn0033902	Tango7	0	0		No	No					9	EIF3M,	EIF3M(align_length=372, similarity=0.688172);	9	EIF3M,	10	EIF3M,
1082	1082.1	CG8323	Q7JZE8	Q7JZE8	Q7JZE8|A1Z9L9|Q4QQ90	2	20.71	20.71|8.75|8.75	-0.81	-0.525	-0.675	-0.53	-0.012	-0.163	-1.419	-1.647	>1 peptide	FBgn0033903	CG8323	0	0		No	No				Y	11	SLC25A34,	SLC25A34(align_length=290, similarity=0.617241);	9	SLC25A34,	10	SLC25A34,
349	349.1	CG8547, isoform C	Q0E980	Q0E980	Q0E980|Q961R5	7	83.19	83.19|83.19	-0.649	-0.614	-0.991	-0.57	-0.29	-0.236	-1.107	-1	>1 peptide	FBgn0033919	CG8547	0	0		not conserved	not conserved
1292	1292.1	CG8613	Q5BIA9	Q5BIA9	Q5BIA9|Q95SN1	2	15.08	15.08|15.08	-0.834	-0.22	-0.684	-0.07	-0.186	0.035	-1.62	-1.399	>1 peptide	FBgn0033924	CG8613	0	0		No	No		PC			11	SPATA20,	SPATA20(align_length=810, similarity=0.566667);	10	SPATA20,	11	SPATA20,
747	747.1	CG10131	Q5U1B0	Q5U1B0	Q5U1B0|Q8T0L5	4	34.02	34.02|34.02	-0.586	-0.111	-0.689	-0.287	0.241	0.197	-1.332	-1.413	>1 peptide	FBgn0033949	CG10131	0	0		No	No			Y		8	CRYL1,	CRYL1(align_length=321, similarity=0.669782);	7	CRYL1,	8	CRYL1,
324	324.3	Probable cytochrome P450 6a23	Q9V771	Q9V771	Q9V771|B5T201|B5T1Z3|B5T1Z5|B5T204|B5T1Z6|B5T1Z8|B5T202	2	20.51	20.51|20.51|20.51|20.51|20.51|20.51|20.51|20.51	-0.378	-0.18	-0.545	-0.347	0.172	0.121	-0.765	-0.815	>1 peptide	FBgn0033978	Cyp6a23	0	0		No	No			Y	Y	6	TBXAS1,	TBXAS1(align_length=600, similarity=0.425);	3	TBXAS1,CYP3A4,	3	CYP3A4,TBXAS1,
324	324.1	Probable cytochrome P450 6a20	Q9V773	Q9V773	Q9V773	8	89.5	89.5	-0.233	-0.018	-0.465	-0.299	0.178	-0.083	-1.034	-1.219	>1 peptide	FBgn0033980	Cyp6a20	0	0		No	No			Y	Y	4	TBXAS1,	TBXAS1(align_length=589, similarity=0.436333);	2	TBXAS1,CYP3A5,CYP3A4,CYP3A43,	2	CYP3A4,CYP3A5,TBXAS1,CYP3A43,
548	548.1	SAM50-like protein CG7639	Q9V784	Q9V784	Q9V784	3	49.36	49.36	-0.511	-0.051	-0.625	-0.257	-0.307	-0.356	-1.581	-1.557	>1 peptide	FBgn0033989	CG7639	0	0		No	No					8	SAMM50,	SAMM50(align_length=477, similarity=0.522013);	8	SAMM50,	9	SAMM50,
314	314.1	CG8187	Q7K1W5	Q7K1W5	Q7K1W5	8	92.09	92.09	-0.248	-0.072	-0.409	-0.434	-0.274	-0.37	-1.235	-1.321	>1 peptide	FBgn0034027	CG8187	0	0		No	No					8	FAM185A,	FAM185A(align_length=360, similarity=0.444444);	8	FAM185A,	9	FAM185A,
490	490.1	Protein clueless	A1ZAB5	A1ZAB5	A1ZAB5|Q8MQR3	5	57.67	57.67|38.47	-0.46	-0.207	-0.717	-0.45	-0.171	-0.063	-1.747	-1.547	>1 peptide	FBgn0034087	clu	0	0		No	No		NC			11	CLUH,	CLUH(align_length=1370, similarity=0.718978);	8	CLUH,	9	CLUH,
587	587.1	Putative fatty acyl-CoA reductase CG8306	Q960W6	Q960W6	Q960W6	4	46.48	46.48	-0.52	-0.477	-0.699	-0.776	-0.225	-0.385	-1.512	-1.702	>1 peptide	FBgn0034142	CG8306	0	0		No	No				Y	4	FAR1,FAR2,	FAR1(align_length=522, similarity=0.561303);FAR2(align_length=509, similarity=0.540275);	2	FAR1,FAR2,	3	FAR2,FAR1,
683	683.1	Putative fatty acyl-CoA reductase CG5065	A1ZAI5	A1ZAI5	A1ZAI5	3	39.01	39.01	-0.412	-0.105	-0.676	-0.31	-0.152	-0.345	-2.487	-2.581	>1 peptide	FBgn0034145	CG5065	0	0		No	No					8	FAR2,	FAR2(align_length=490, similarity=0.608163);	8	FAR2,	9	FAR2,
576	576.1	CG6796	Q7JZR5	Q7JZR5	Q7JZR5	3	47.3	47.3	-0.613	-0.549	-0.713	-0.496	-0.36	-0.151	-1.402	-1.075	>1 peptide	FBgn0034177	AsnRS-m	0	0		No	No		NC			11	NARS2,	NARS2(align_length=452, similarity=0.615044);	10	NARS2,	11	NARS2,
522	522.1	Eukaryotic translation initiation factor 3 subunit B	Q0E940	Q0E940	Q0E940	7	52.59	52.59	-0.531	-0.125	-0.832	-0.78	0.014	-0.167	-1.717	-1.71	>1 peptide	FBgn0034237	eIF3-S9	0	0		Yes (sourse count:1)	No					11	EIF3B,	EIF3B(align_length=702, similarity=0.680912);	9	EIF3B,	10	EIF3B,
768	768.1	CG14482	Q500Y7	Q500Y7	Q500Y7	2	33.21	33.21	-0.53	-0.302	-1.201	-1.048	-0.093	0.199	-1.468	-1.098	>1 peptide	FBgn0034245	UQCR-6.4	0	0		No	No					4	UQCR11,	UQCR11(align_length=48, similarity=0.604167);	3	UQCR11,	4	UQCR11,
207	207.1	Eukaryotic translation initiation factor 3 subunit C	A1ZAX1	A1ZAX1	A1ZAX1	13	141.35	141.35	-0.548	-0.493	-0.42	-0.566	-0.231	-0.175	-0.905	-0.742	>1 peptide	FBgn0034258	eIF3-S8	0	0		No	No					9	EIF3CL,	EIF3CL(align_length=940, similarity=0.673404);	8	EIF3CL,	9	EIF3CL,
777	777.1	FI17843p1 (Fragment)	H1UUL1	H1UUL1	H1UUL1|A1YK07|Q8SZH5|A1YK01|A1YK11|A1YK02|A1YK03|A1YK00	2	32.6	32.6|32.6|32.6|32.6|32.6|32.6|32.6|32.6	-0.658	-0.756	-0.033	-0.25	-0.368	-0.712	-0.96	-1.419	>1 peptide	FBgn0034310	Nup75	0	0		No	No					10	NUP85,	NUP85(align_length=664, similarity=0.521084);	9	NUP85,	10	NUP85,
852	852.1	RH32613p (Fragment)	C1C5B4	C1C5B4	C1C5B4|A1ZB61|Q8SYA7	2	29.36	29.36|29.36|12.48	0.027	0.413	-0.049	0.336	-0.402	-0.589	-1.134	-1.322	>1 peptide	FBgn0034331	CG15067	0	0		not conserved	not conserved	FlyBlood		Y
534	534.1	GH14654p	Q7KK90	Q7KK90	Q7KK90	4	51.33	51.33	-0.573	0.469	-1.136	-0.094	-0.453	-0.334	-2.457	-2.103	>1 peptide	FBgn0034335	GstE1	0	0		No	No					2	GSTT1,GSTT2,GSTT2B,	GSTT1(align_length=205, similarity=0.463415);GSTT2(align_length=201, similarity=0.502488);GSTT2B(align_length=201, similarity=0.502488);	1	GSTA3,GSTT2B,GSTT2,GSTT1,GSTA4,GSTA2,GSTA1,GSTO1,	1	GSTA1,GSTA2,GSTA3,GSTA4,GSTT1,GSTT2,GSTZ1,GSTO1,GDAP1,GDAP1L1,GSTT2B,
1085	1085.1	CG5482	Q7K3D4	Q7K3D4	Q7K3D4	2	20.64	20.64	-0.613	-1.217	0.419	-0.185	-0.593	-0.279	-0.294	0.019	>1 peptide	FBgn0034368	CG5482	0	0		No	No		NC		Y	10	FKBP8,	FKBP8(align_length=423, similarity=0.465721);	9	FKBP8,	9	FKBP8,
487	487.1	CG15100	A1ZBE9	A1ZBE9	A1ZBE9|Q8MRS4	5	57.89	57.89|50.66	-0.227	-0.225	-0.502	-0.404	-0.26	-0.168	-1.074	-1.187	>1 peptide	FBgn0034401	MetRS	0	0		No	No		NC			9	MARS,	MARS(align_length=917, similarity=0.642312);	9	MARS,	10	MARS,
188	188.1	GM13116p	Q95TV9	Q95TV9	Q95TV9|B7YZL3|Q0E919|B7YZL1|B7YZL8|B7YZL5|Q7YTZ4|B7YZL7|B7YZL6|A1ZBH5|B7YZL2|Q1RKY1	12	152.82	152.82|147.3|147.3|147.3|147.3|147.3|147.3|147.3|147.3|131.03|131.03|131.03	-0.596	-0.41	-0.585	-0.608	-0.136	-0.186	-0.577	-0.5	>1 peptide	FBgn0034420	CG10737	0	0		No	No		PC	Y	Y	4	C2CD2,	C2CD2(align_length=767, similarity=0.327249);	2	C2CD2,	3	C2CD2,
197	197.1	CG9090	Q7JUS9	Q7JUS9	Q7JUS9	12	146.36	146.36	-0.386	-0.083	-1.468	-1.095	-0.052	-0.164	-1.553	-1.658	>1 peptide	FBgn0034497	CG9090	0	0		No	No					12	SLC25A3,	SLC25A3(align_length=377, similarity=0.798409);	10	SLC25A3,	11	SLC25A3,
692	692.1	CG11200, isoform A	Q7K0F7	Q7K0F7	Q7K0F7	3	38.51	38.51	-0.425	0.164	-1.117	-0.531	0.219	-0.114	-1.647	-1.946	>1 peptide	FBgn0034500	CG11200	0	0		No	No			Y	Y	6	DHRSX,	DHRSX(align_length=296, similarity=0.574324);	6	DHRSX,	6	DHRSX,
596	596.1	FI07351p (Fragment)	B5RJ56	B5RJ56	B5RJ56|Q8IGD1|A1ZBU8|A4VA48|A4VA47|A4VA49	3	46.04	46.04|46.04|46.04|46.04|46.04|46.04	0.261	0.418	0.124	0.62	-0.073	-0.221	-0.536	-0.408	>1 peptide	FBgn0034512	CG18067	0	0		not conserved	not conserved	FlyBlood	PC	Y
1094	1094.1	SD23689p (Fragment)	C7LAB1	C7LAB1	C7LAB1|Q9W2H8|C7LAD6|E1JGQ5|Q86BS7|Q7KVP4|A8WHE8	2	20.36	20.36|20.36|20.36|20.36|20.36|20.36|20.36	-0.546	-0.486	-0.743	-0.683	0.582	0.14	-0.691	-1.133	>1 peptide	FBgn0034618	CG9485	0	0		No	No	FlyBlood	PC			11	AGL,	AGL(align_length=1582, similarity=0.631479);	10	AGL,	11	AGL,
804	804.1	Eukaryotic translation initiation factor 3 subunit K	Q9W2D9	Q9W2D9	Q9W2D9	3	31.49	31.49	-0.29	-0.289	-0.559	-0.637	-0.233	-0.336	-1.347	-1.451	>1 peptide	FBgn0034654	CG10306	0	0		No	No					10	EIF3K,	EIF3K(align_length=205, similarity=0.678049);	9	EIF3K,	10	EIF3K,
593	593.1	Lamin-B receptor	Q8MLV1	Q8MLV1	Q8MLV1|Q8MLV1-2	3	46.09	46.09|46.09	-0.682	-0.4	-0.605	-0.639	-0.469	-0.282	-1.549	-1.361	>1 peptide	FBgn0034657	LBR	0	0		No	No				Y	9	LBR,	LBR(align_length=723, similarity=0.387275);	9	LBR,	10	LBR,
528	528.1	GH06496p	Q5U0V7	Q5U0V7	Q5U0V7|Q8MR94	4	52.11	52.11|52.11	-0.698	-0.317	-0.693	-0.268	-0.35	-0.046	-1.511	-1.251	>1 peptide	FBgn0034691	Synj	0	0		No	No		NC			9	SYNJ1,	SYNJ1(align_length=1349, similarity=0.616753);	8	SYNJ1,	9	SYNJ1,
1028	1028.1	CG4752	Q9W247	Q9W247	Q9W247|Q8MS45	2	22.57	22.57|22.57	-0.054	0.125	0.016	0.195	0.477	0.047	-0.819	-1.249	>1 peptide	FBgn0034733	CG4752	0	0		No	No					8	OPLAH,	OPLAH(align_length=1312, similarity=0.733232);	8	OPLAH,	9	OPLAH,
377	377.1	40S ribosomal protein S16	Q9W237	Q9W237	Q9W237	7	75.47	75.47	-1.014	0.076	-1.645	-0.729	0.238	0.244	-1.736	-1.608	>1 peptide	FBgn0034743	RpS16	0	0		No	Yes (sourse count:1)					11	RPS16,	RPS16(align_length=83, similarity=0.903614);	9	RPS16,	10	RPS16,
772	772.1	PIP5K59B, isoform D	Q0E8Y1	Q0E8Y1	Q0E8Y1|Q9W1Y3|Q8T0K5|Q9W1Y2|F0JAJ0	3	33.04	33.04|25.29|25.29|25.29|16.74	-0.414	0.056	-0.432	0.101	-0.187	-0.304	-1.977	-2.007	>1 peptide	FBgn0034789	PIP5K59B	0	0		No	No					11	PIP5K1A,	PIP5K1A(align_length=570, similarity=0.652632);	9	PIP5K1A,	10	PIP5K1A,
1057	1057.1	GH04942p	Q9W1X5	Q9W1X5	Q9W1X5|Q9GP66|Q8SXH6|D3DML0	2	21.46	21.46|21.46|10.25|10.25	-0.851	-0.983	-0.496	-0.628	-0.674	-0.861	-1.42	-1.606	>1 peptide	FBgn0034797	nahoda	0	0		No	No	FlyBlood		Y	Y	1	FRRS1,GGN,GPRASP2,TPRX1,	FRRS1(align_length=276, similarity=0.413043);GGN(align_length=315, similarity=0.333333);GPRASP2(align_length=930, similarity=0.313978);TPRX1(align_length=354, similarity=0.305085);	1	GPRASP2,	1	ZNF512B,ZNF512,GPRASP2,
758	758.1	Levy	Q9W1N3	Q9W1N3	Q9W1N3	3	33.63	33.63	-0.539	-0.263	-0.374	-0.313	-0.311	-0.008	-1.054	-0.769	>1 peptide	FBgn0034877	levy	0	0		No	No					12	COX6A1,	COX6A1(align_length=111, similarity=0.621622);	10	COX6A1,	11	COX6A1,
415	415.1	GH04763p (Fragment)	Q52KA4	Q52KA4	Q52KA4|Q9W1H5	5	68.88	68.88|68.88	-0.673	-0.254	-0.906	-0.593	-0.16	-0.425	-1.547	-1.941	>1 peptide	FBgn0034921	DCP1	0	0		No	No					7	DCP1A,DCP1B,	DCP1A(align_length=415, similarity=0.433735);DCP1B(align_length=593, similarity=0.333895);	6	DCP1A,DCP1B,	7	DCP1A,DCP1B,
288	288.1	SD03319p	Q8T3K9	Q8T3K9	Q8T3K9|Q9W1F7	8	100.04	100.04|100.04	-0.501	-0.062	-0.744	-0.439	-0.241	-0.187	-1.423	-1.379	>1 peptide	FBgn0034936	CG2970	0	0		No	No		NC			9	STOML2,	STOML2(align_length=354, similarity=0.785311);	9	STOML2,	10	STOML2,
1060	1060.1	THO complex subunit 5	Q9W1F4	Q9W1F4	Q9W1F4	2	21.43	21.43	-0.424	-0.483	-0.694	-0.684	-0.391	-0.88	-1.365	-1.418	>1 peptide	FBgn0034939	thoc5	0	0		No	No	FlyBlood				10	THOC5,	THOC5(align_length=646, similarity=0.465944);	9	THOC5,	10	THOC5,
872	872.1	Eukaryotic translation initiation factor 5A	Q9GU68	Q9GU68	Q9GU68	2	28.48	28.48	-0.396	-0.107	-0.513	-0.622	0.766	0.605	-1.225	-1.324	>1 peptide	FBgn0034967	eIF-5A	0	0		Yes (sourse count:3)	Yes (sourse count:1)		PC			10	EIF5A2,EIF5A,	EIF5A2(align_length=150, similarity=0.853333);EIF5A(align_length=39, similarity=0.435897);	8	EIF5A,EIF5A2,	9	EIF5A,
829	829.1	IP07888p	Q4V5X9	Q4V5X9	Q4V5X9|Q9W1B9	2	30.43	30.43|30.43	-0.581	-0.433	-0.553	-0.404	0.13	-0.05	-0.991	-1.172	>1 peptide	FBgn0034968	RpL12	0	0		Yes (sourse count:1)	Yes (sourse count:1)					11	RPL12,	RPL12(align_length=164, similarity=0.908537);	9	RPL12,	10	RPL12,
909	909.1	CG3362	Q9W197	Q9W197	Q9W197	2	26.48	26.48	-0.839	-0.41	-0.841	-0.412	-0.183	-0.217	-1.653	-1.686	>1 peptide	FBgn0034988	cN-IIIB	0	0		No	No		NC			9	NT5C3B,	NT5C3B(align_length=305, similarity=0.583607);	8	NT5C3B,	9	NT5C3B,
1219	1219.1	Sterile20-like kinase, isoform B	Q9W179	Q9W179	Q9W179|B7YZQ1	2	16.5	16.5|16.5	-0.305	-0.284	0.06	0.082	-0.277	-0.326	-1.001	-1.05	>1 peptide	FBgn0035001	Slik	0	0		No	No		PC			10	STK10,	STK10(align_length=1339, similarity=0.462285);	9	STK10,	9	STK10,
1003	1003.1	Isoform B of Putative ATP synthase subunit f, mitochondrial	Q9W141-2	Q9W141	Q9W141-2|B5RJ63|Q9W141	2	23.23	23.23|23.23|23.23	-0.977	-0.611	-0.63	-0.264	0.249	-0.02	-1.456	-1.725	>1 peptide	FBgn0035032	ATPsynF	0	0		No	No				Y	10	ATP5J2,	ATP5J2(align_length=75, similarity=0.586667);	7	ATP5J2,	8	ATP5J2,
1027	1027.1	CG3663	Q9W127	Q9W127	Q9W127	2	22.59	22.59	-0.512	-0.022	-0.894	-0.404	0.207	0.134	-1.017	-0.956	>1 peptide	FBgn0035044	CG3663	0	0		No	No					8	ISOC1,	ISOC1(align_length=181, similarity=0.685083);	7	ISOC1,ISOC2,	8	ISOC1,
722	722.1	Probable tyrosine--tRNA ligase, mitochondrial	Q9W107	Q9W107	Q9W107	3	36.22	36.22	-0.364	-0.222	-0.625	-0.326	-0.102	-0.221	-1.83	-1.642	>1 peptide	FBgn0035064	TyrRS-m	0	0		No	No					11	YARS2,	YARS2(align_length=465, similarity=0.647312);	10	YARS2,	11	YARS2,
1327	1327.1	RE65532p	Q8SYE1	Q8SYE1	Q8SYE1|Q0E8K8	2	14.59	14.59|14.59	-0.722	-0.75	-0.526	-0.554	-0.266	-0.227	-1.526	-1.486	>1 peptide	FBgn0035103	Vdup1	0	0		No	No			Y		5	ARRDC1,	ARRDC1(align_length=295, similarity=0.410169);	4	ARRDC1,	5	ARRDC1,
89	89.1	LD20211p	Q9W0S7	Q9W0S7	Q9W0S7|Q8T0F1	20	250.3	250.3|144.21	-0.59	-0.475	-0.538	-0.407	-0.248	-0.054	-1.265	-1.104	>1 peptide	FBgn0035121	Tudor-SN	0	0		Yes (sourse count:1)	No					9	SND1,	SND1(align_length=944, similarity=0.67161);	8	SND1,	9	SND1,
445	445.1	Probable UDP-glucose 4-epimerase	Q9W0P5	Q9W0P5	Q9W0P5|Q8MZ78	5	63.87	63.87|51.6	-0.68	0.331	-0.783	-0.488	0.555	0.534	-1.512	-1.43	>1 peptide	FBgn0035147	Gale	0	0		No	No					10	GALE,	GALE(align_length=345, similarity=0.762319);	9	GALE,	10	GALE,
695	695.1	CG13907	Q9W0L6	Q9W0L6	Q9W0L6	4	38.31	38.31	0.127	0.235	0.098	0.071	-0.306	-0.335	-0.733	-0.761	>1 peptide	FBgn0035173	CG13907	0	0		No	No				Y	7	SLC16A14,	SLC16A14(align_length=713, similarity=0.392707);	5	SLC16A14,	5	SLC16A14,
870	870.1	CG12090, isoform A	Q9W0E3	Q9W0E3	Q9W0E3|Q8IRG8|Q8IRG9|Q8SY36	2	28.57	28.57|28.57|28.57|28.57	-0.755	-0.629	-0.933	-0.807	0.042	0.03	-0.939	-0.951	>1 peptide	FBgn0035227	Iml1	0	0		No	No					9	DEPDC5,	DEPDC5(align_length=1720, similarity=0.50407);	8	DEPDC5,	9	DEPDC5,
1300	1300.1	RH32556p	F3YDP0	F3YDP0	F3YDP0|Q9W0C5|Q7KVB1|E6PBW9|Q7KVA9	2	14.98	14.98|14.98|14.98|14.98|4.56	-0.339	-0.39	0.257	0.206	-0.154	-0.593	-1.026	-1.465	>1 peptide	FBgn0035244	ABCB7	0	0		No	No				Y	11	ABCB7,	ABCB7(align_length=645, similarity=0.753488);	9	ABCB7,	10	ABCB7,
874	874.1	CG13928	Q9W0C3	Q9W0C3	Q9W0C3	2	28.41	28.41	-0.651	-0.754	-0.455	-0.558	-0.186	-0.286	-1.499	-1.599	>1 peptide	FBgn0035246	CG13928	0	0		not conserved	not conserved
1178	1178.1	CG7971, isoform E	A8JNI2	A8JNI2	A8JNI2|Q9W0B0|Q960C4|Q7YZ99|Q2MGL6|Q86BP9	2	17.47	17.47|17.47|17.47|17.47|17.47|7.25	-0.16	-0.565	-0.458	-0.863	-0.509	-0.192	-1.482	-1.166	>1 peptide	FBgn0035253	CG7971	0	0		No	No	FlyBlood				6	SRRM2,	SRRM2(align_length=2076, similarity=0.338632);	5	SRRM2,	5	SRRM2,
924	924.1	CG8993	Q9W022	Q9W022	Q9W022	2	26.1	26.1	-0.765	-0.599	-0.74	-0.574	0.013	0.062	-1.049	-1.001	>1 peptide	FBgn0035334	CG8993	0	0		No	No					9	TXN2,	TXN2(align_length=100, similarity=0.76);	8	TXN2,	9	TXN2,
589	589.1	GH03781p	Q95TC1	Q95TC1	Q95TC1|Q7KV94|E4NKM8|Q7KV95|Q9W004|Q7KV91	4	46.4	46.4|46.4|46.4|46.4|46.4|46.4	-0.713	-0.347	-0.472	-0.128	-0.493	-0.142	-1.79	-1.492	>1 peptide	FBgn0035348	CG16758	0	0		No	Yes (sourse count:1)		PC			10	PNP,	PNP(align_length=285, similarity=0.684211);	10	PNP,	11	PNP,
519	519.1	GM04690p	Q95SA2	Q95SA2	Q95SA2|Q9VZU8	5	53.06	53.06|44.14	-0.616	-0.433	-0.865	-0.719	-0.173	-0.288	-1.286	-1.473	>1 peptide	FBgn0035401	CG1291	0	0		No	No					10	ALG2,	ALG2(align_length=413, similarity=0.668281);	9	ALG2,	10	ALG2,
539	539.1	Ubiquitin carboxyl-terminal hydrolase	Q9VZU7	Q9VZU7	Q9VZU7	4	50.18	50.18	-0.475	-0.111	-0.424	-0.169	0.136	-0.109	-1.065	-1.56	>1 peptide	FBgn0035402	Usp5	0	0		Yes (sourse count:1)	No		PC			10	USP5,	USP5(align_length=872, similarity=0.670872);	9	USP5,	9	USP5,
716	716.1	Gryzun, isoform A	Q9VZT1	Q9VZT1	Q9VZT1|Q8IRE3|Q6AWD7|Q8IG85|Q960U6	3	36.9	36.9|36.9|36.9|36.9|36.9	-0.511	-0.231	-0.675	-0.183	-0.487	-0.566	-1.574	-1.528	>1 peptide	FBgn0035416	gry	0	0		No	No					9	TRAPPC11,	TRAPPC11(align_length=1360, similarity=0.436765);	8	TRAPPC11,	9	TRAPPC11,
725	725.1	GPI mannosyltransferase 3	Q9VZM5	Q9VZM5	Q9VZM5|Q9VZM5-2	3	36.16	36.16|36.16	-0.053	-0.091	-0.311	-0.349	-0.159	-0.251	-1.904	-1.987	>1 peptide	FBgn0035464	CG12006	0	0		No	No			Y	Y	11	PIGB,	PIGB(align_length=539, similarity=0.55102);	10	PIGB,	11	PIGB,
457	457.1	Sc2	Q9VZL3	Q9VZL3	Q9VZL3|B6IDR5|Q95R45	5	61.85	61.85|50.8|50.8	-0.509	-0.254	-0.488	-0.49	-0.286	-0.194	-1.415	-1.311	>1 peptide	FBgn0035471	Sc2	0	0		No	No				Y	10	TECR,	TECR(align_length=285, similarity=0.698246);	10	TECR,	11	TECR,
1006	1006.1	LP07226p	Q9VZL1	Q9VZL1	Q9VZL1|Q9I7T5	2	23.13	23.13|23.13	-0.459	-0.475	-0.786	-0.482	-0.093	-0.034	-0.666	-0.695	>1 peptide	FBgn0035473	mge	0	0		No	No		PC		Y	11	TOMM22,	TOMM22(align_length=137, similarity=0.605839);	10	TOMM22,	11	TOMM22,
1108	1108.1	CG1136	Q9VZJ2	Q9VZJ2	Q9VZJ2	2	19.63	19.63	-0.542	-0.617	-0.491	-0.495	-0.033	-0.155	-0.585	-0.693	>1 peptide	FBgn0035490	CG1136	0	0		not conserved	not conserved			Y
1044	1044.1	CG14995, isoform A	Q9VZI4	Q9VZI4	Q9VZI4|F0JAM2|Q8I0Q7|E1JIC5|Q8IRC2|Q95U18|C4XVI4|A2VEF8|E1JIC6	2	21.97	21.97|21.97|21.97|21.97|21.97|11.61|11.61|10.36|10.36	-0.487	-0.242	-0.529	-0.284	0.665	0.648	-0.23	-0.246	>1 peptide	FBgn0035497	CG14995	0	0		No	No			Y		8	C21orf2,	C21orf2(align_length=468, similarity=0.412393);	7	C21orf2,	8	C21orf2,
117	117.1	Unc-112-related protein	Q9VZI3	Q9VZI3	Q9VZI3	17	213.92	213.92	-0.964	-0.766	-1.165	-1.08	-0.189	-0.122	-1.19	-1.089	>1 peptide	FBgn0035498	Fit1	0	0		Yes (sourse count:1)	No		PC			11	FERMT2,	FERMT2(align_length=757, similarity=0.624835);	9	FERMT2,	10	FERMT2,
798	798.1	RH04813p	Q8SXG6	Q8SXG6	Q8SXG6|Q9VZH5	3	31.9	31.9|31.9	-0.051	-0.014	0.128	0.001	-0.253	-0.388	-1.018	-1.014	>1 peptide	FBgn0035501	CG1299	0	0		No	No		PC	Y		1	PRSS12,CELA2A,CELA2B,CELA3A,CELA3B,CTRB1,CTRB2,CTRC,CTRL,CELA1,	PRSS12(align_length=257, similarity=0.494163);CELA2A(align_length=263, similarity=0.490494);CELA2B(align_length=247, similarity=0.481781);CELA3A(align_length=278, similarity=0.44964);CELA3B(align_length=261, similarity=0.436782);CTRB1(align_length=266, similarity=0.469925);CTRB2(align_length=266, similarity=0.462406);CTRC(align_length=157, similarity=0.490446);CTRL(align_length=271, similarity=0.…	1	PRSS12,PRSS53,TMPRSS3,TMPRSS6,	1	CFD,PRSS12,TMPRSS3,PRSS29P,TMPRSS6,PRSS33,PRSS53,
699	699.1	Cuticular protein 64Ad	Q9VZF9	Q9VZF9	Q9VZF9	2	38.08	38.08	-1	-0.49	-0.732	-0.007	-1.416	-1.276	-1.956	-1.815	>1 peptide	FBgn0035513	Cpr64Ad	0	0		No	No	FlyBlood		Y					1	ZNF160,	1	ZNF160,
867	867.1	CG14997, isoform A	Q9VZF6	Q9VZF6	Q9VZF6	3	28.63	28.63	-0.628	-0.259	-0.658	-0.447	0.121	0.143	-1.514	-1.454	>1 peptide	FBgn0035515	CG14997	0	0		No	No		NC			10	SQRDL,	SQRDL(align_length=434, similarity=0.675115);	9	SQRDL,	10	SQRDL,
751	751.1	CG1309	Q9VZF1	Q9VZF1	Q9VZF1	3	33.86	33.86	-0.329	-0.467	-0.026	-0.219	-0.46	-0.257	-1.029	-0.845	>1 peptide	FBgn0035519	CG1309	0	0		No	No				Y	10	ABHD16A,	ABHD16A(align_length=560, similarity=0.576786);	9	ABHD16A,	10	ABHD16A,
430	430.1	CG1316	Q9VZE4	Q9VZE4	Q9VZE4	5	65.64	65.64	-0.696	-0.544	-0.702	-0.572	-0.523	-0.534	-1.341	-1.38	>1 peptide	FBgn0035526	CG1316	0	0		No	No					9	RBM45,	RBM45(align_length=643, similarity=0.421462);	9	RBM45,	9	RBM45,
1043	1043.1	GH06387p	Q9VZC9	Q9VZC9	Q9VZC9	2	21.98	21.98	-0.334	0.092	-0.381	0.045	-0.199	-0.368	-1.227	-1.396	>1 peptide	FBgn0035540	Syx17	0	0		No	No				Y	9	STX17,	STX17(align_length=281, similarity=0.537367);	8	STX17,	9	STX17,
468	468.1	CG10673	Q9VRJ6	Q9VRJ6	Q9VRJ6	6	60.43	60.43	-0.813	-0.529	-1.077	-0.862	-0.484	-0.456	-1.622	-1.684	>1 peptide	FBgn0035590	Prpk	0	0		No	No					11	TP53RK,	TP53RK(align_length=222, similarity=0.635135);	10	TP53RK,	11	TP53RK,
865	865.1	LD28904p	Q9VRL1	Q9VRL1	Q9VRL1|Q8IGH9|Q8IQ53	3	28.73	28.73|20.61|20.61	-0.566	-0.37	-0.951	-0.756	-0.048	-0.021	-0.951	-0.924	>1 peptide	FBgn0035601	Uev1A	0	0		Yes (sourse count:2)	Yes (sourse count:1)		PC			10	UBE2V2,	UBE2V2(align_length=138, similarity=0.862319);	9	UBE2V2,	10	UBE2V2,
720	720.1	Thioredoxin-like protein TXL	Q7KMR7	Q7KMR7	Q7KMR7|Q9VRP3	2	36.4	36.4|36.4	-1.156	-1.309	-0.8	-0.953	-0.534	-0.109	-0.905	-0.481	>1 peptide	FBgn0035631	Txl	0	0		Yes (sourse count:3)	No		PC			11	TXNL1,	TXNL1(align_length=279, similarity=0.673835);	8	TXNL1,	9	TXNL1,
748	748.1	IP11908p (Fragment)	Q29QT3	Q29QT3	Q29QT3|Q9VRP4	3	33.99	33.99|33.99	-0.638	-0.386	-0.353	-0.126	-0.154	-0.191	-0.93	-1.048	>1 peptide	FBgn0035632	Ppat-Dpck	0	0		No	No		NC			11	COASY,	COASY(align_length=563, similarity=0.536412);	10	COASY,	11	COASY,
1100	1100.1	FI06479p (Fragment)	B5RJ18	B5RJ18	B5RJ18|Q8SXD6|Q9VRY5	3	20.18	20.18|20.18|20.18	-0.244	-0.061	-0.819	-0.636	-0.32	-0.29	-1.686	-1.655	>1 peptide	FBgn0035714	CG8549	0	0		Yes (sourse count:1)	No					10	SBDS,	SBDS(align_length=249, similarity=0.742972);	10	SBDS,	11	SBDS,
133	133.3	CG10077, isoform A	Q8MZI3	Q8MZI3	Q8MZI3|Q7KU78|Q8T0I3	6	77.2	77.2|77.2|35.76	-0.658	-0.564	-0.977	-0.748	-0.663	-0.647	-1.96	-1.983	>1 peptide	FBgn0035720	CG10077	0	0		Yes (sourse count:1)	No		PC			10	DDX17,	DDX17(align_length=793, similarity=0.553594);	8	DDX5,DDX17,	9	DDX17,
943	943.1	CG10075	Q9VRZ7	Q9VRZ7	Q9VRZ7	3	25.54	25.54	-0.17	-0.322	0.051	-0.131	-0.175	-0.23	-1.124	-1.077	>1 peptide	FBgn0035722	CG10075	0	0		No	No		NC			10	UQCC1,	UQCC1(align_length=208, similarity=0.572115);	9	UQCC1,	10	UQCC1,
732	732.1	RH04336p	Q8SZM1	Q8SZM1	Q8SZM1|Q9VS02	3	35.21	35.21|35.21	-0.535	0.432	-1.425	-0.29	-0.064	-0.146	-2.26	-2.537	>1 peptide	FBgn0035726	CG9953	0	0		No	No	FlyBlood		Y	Y	8	PRSS16,	PRSS16(align_length=512, similarity=0.488281);	6	PRSS16,	6	PRSS16,
614	614.1	60S ribosomal protein L18	Q9VS34	Q9VS34	Q9VS34	3	44.53	44.53	-0.519	-0.099	-0.607	-0.125	-0.023	0.209	-1.448	-1.21	>1 peptide	FBgn0035753	RpL18	0	0		No	Yes (sourse count:1)					11	RPL18,	RPL18(align_length=187, similarity=0.786096);	9	RPL18,	10	RPL18,
1077	1077.1	GH06117p	Q8IQ80	Q8IQ80	Q8IQ80|G7H836|Q8IQ82|Q95SF7	2	20.93	20.93|20.93|20.93|20.93	-0.419	-0.34	-0.15	-0.07	-0.154	-0.13	-1.173	-1.149	>1 peptide	FBgn0035770	pst	0	0		not conserved	not conserved				Y
862	862.1	RE14391p	Q9VS57	Q9VS57	Q9VS57	2	28.97	28.97	-0.118	0.221	-0.613	-0.198	0.31	0.035	-1.446	-1.685	>1 peptide	FBgn0035771	Sec63	0	0		No	No		PC	Y	Y	10	SEC63,	SEC63(align_length=781, similarity=0.62356);	9	SEC63,	10	SEC63,
564	564.1	CG7546, isoform D	B7Z0D3	B7Z0D3	B7Z0D3|Q9VS82|B7Z0D4|Q9VS83|B3DNM3|Q8MQJ3|Q7K3F6	3	48.42	48.42|48.42|48.42|48.42|48.42|48.42|48.42	-0.102	-0.212	-0.247	-0.089	-0.102	-0.228	-0.424	-0.626	>1 peptide	FBgn0035793	CG7546	0	0		Yes (sourse count:1)	No					9	BAG6,	BAG6(align_length=1486, similarity=0.34253);	6	BAG6,	7	BAG6,
335	335.1	Probable medium-chain specific acyl-CoA dehydrogenase, mitochondrial	Q9VSA3	Q9VSA3	Q9VSA3	7	86.2	86.2	-1.026	-0.576	-0.338	-0.033	0.165	0.074	-0.978	-1.026	>1 peptide	FBgn0035811	CG12262	0	0		No	No					12	ACADM,	ACADM(align_length=444, similarity=0.761261);	10	ACADM,	11	ACADM,
142	142.1	CG7409	Q9VSA9	Q9VSA9	Q9VSA9	13	189.81	189.81	-0.246	-0.459	-0.031	-0.285	-0.157	-0.249	-0.472	-0.624	>1 peptide	FBgn0035817	CG7409	0	0		Yes (sourse count:5)	Yes (sourse count:4)					4	HSPB2,	HSPB2(align_length=104, similarity=0.538462);	2	HSPB1,HSPB6,HSPB8,CRYAB,CRYAA,HSPB3,HSPB2,	2	CRYAA,CRYAB,HSPB1,HSPB2,HSPB3,HSPB8,HSPB6,
679	679.1	NEDD8-conjugating enzyme Ubc12	Q9VSF3	Q9VSF3	Q9VSF3	4	39.22	39.22	-0.697	-0.352	-0.978	-0.696	-0.094	0.02	-1.456	-1.258	>1 peptide	FBgn0035853	UbcE2M	0	0		Yes (sourse count:2)	No					12	UBE2M,	UBE2M(align_length=182, similarity=0.846154);	10	UBE2M,	11	UBE2M,
782	782.1	CG6983	Q9VSK4	Q9VSK4	Q9VSK4	3	32.47	32.47	-0.634	0.238	-1.13	-0.408	0.358	0.217	-1.876	-2.017	>1 peptide	FBgn0035896	CG6983	0	0		No	No					9	C20orf27,	C20orf27(align_length=177, similarity=0.480226);	8	C20orf27,	9	C20orf27,
844	844.1	CG6673, isoform B	Q9VSL4	Q9VSL4	Q9VSL4|Q7K206	3	29.66	29.66|23.53	-0.296	0.182	-0.219	-0.394	-0.215	0.013	-0.798	-0.606	>1 peptide	FBgn0035906	GstO2	0	0		Yes (sourse count:3)	Yes (sourse count:4)	FlyBlood	PC			8	GSTO1,	GSTO1(align_length=212, similarity=0.504717);	8	GSTO1,GSTO2,	9	GSTO1,GSTO2,
484	484.1	CG6638	Q9VSL9	Q9VSL9	Q9VSL9	4	58.12	58.12	-0.499	-0.01	-0.796	-0.371	0.104	-0.116	-1.509	-1.533	>1 peptide	FBgn0035911	CG6638	0	0		No	No					12	IVD,	IVD(align_length=414, similarity=0.695652);	10	IVD,	11	IVD,
90	90.1	HL08110p	Q9VSN2	Q9VSN2	Q9VSN2|Q86BH6|Q9VSN0|Q86BH5|E1JI77	19	248.81	248.81|222.08|179.96|179.96|122.36	-0.436	-0.581	-0.339	-0.603	-0.106	-0.184	-0.786	-0.919	>1 peptide	FBgn0035917	Zasp66	0	0		Yes (sourse count:1)	No					3	LDB3,	LDB3(align_length=384, similarity=0.359375);	2	PDLIM7,LDB3,PDLIM1,PDLIM3,	2	PDLIM1,PDLIM7,LDB3,PDLIM3,
90	90.2	GH19182p	Q95TZ7	Q95TZ7	Q95TZ7|Q058U1|Q8IQB4|E1JI76|E1JI73|D6W4L4|Q7KUB5|E1JI74|D5AEL1	19	243.87	243.87|217.14|206.08|201.75|179.35|175.02|175.02|137.23|15.34	-0.441	-0.561	-0.33	-0.571	-0.232	-0.267	-0.803	-0.941	>1 peptide	FBgn0035917	Zasp66	0	0		Yes (sourse count:1)	No					3	LDB3,	LDB3(align_length=384, similarity=0.359375);	2	PDLIM7,LDB3,PDLIM1,PDLIM3,	2	PDLIM1,PDLIM7,LDB3,PDLIM3,
274	274.1	Signal recognition particle 68 kDa protein	Q9VSS2	Q9VSS2	Q9VSS2	9	104.49	104.49	-0.541	-0.329	-0.648	-0.619	-0.284	-0.358	-1.775	-1.855	>1 peptide	FBgn0035947	Srp68	0	0		No	No	FlyBlood				10	SRP68,	SRP68(align_length=610, similarity=0.627869);	9	SRP68,	10	SRP68,
77	77.1	RE14081p	Q9VSW2	Q9VSW2	Q9VSW2|A5XCL5|Q9VSW1|E8NH18|E1JI91	21	279.98	279.98|279.98|268.09|268.09|268.09	-0.424	-0.069	-0.489	-0.118	0.179	0.172	-1.354	-1.399	>1 peptide	FBgn0035978	UGP	0	0		Yes (sourse count:2)	Yes (sourse count:3)	FlyBlood	PC			10	UGP2,	UGP2(align_length=498, similarity=0.787149);	9	UGP2,	10	UGP2,
299	299.1	CG4461	Q9VSX2	Q9VSX2	Q9VSX2	10	97.99	97.99	-0.749	-0.581	-0.798	-0.665	0.068	-0.189	-1.083	-0.98	>1 peptide	FBgn0035982	CG4461	0	0		Yes (sourse count:1)	No					3	HSPB3,HSPB2,HSPB1,HSPB8,	HSPB3(align_length=82, similarity=0.585366);HSPB2(align_length=164, similarity=0.414634);HSPB1(align_length=172, similarity=0.406977);HSPB8(align_length=186, similarity=0.435484);	2	HSPB3,	2	HSPB3,
245	245.1	Alpha-tubulin N-acetyltransferase 1	Q9VSY4	Q9VSY4	Q9VSY4|Q9VSY4-2	10	117.64	117.64|88.02	-0.694	-0.441	-0.569	-0.49	-0.254	-0.334	-0.897	-0.812	>1 peptide	FBgn0035989	CG3967	0	0		No	No					8	ATAT1,	ATAT1(align_length=435, similarity=0.416092);	6	ATAT1,	7	ATAT1,
470	470.1	CG11811	Q9VTB3	Q9VTB3	Q9VTB3	4	60.24	60.24	-0.436	-0.108	-0.383	-0.136	-0.37	-0.17	-1.205	-1.279	>1 peptide	FBgn0036099	CG11811	0	0		No	No			Y		11	GUK1,	GUK1(align_length=155, similarity=0.754839);	9	GUK1,	10	GUK1,
644	644.1	GH21972p (Fragment)	B0BNN6	B0BNN6	B0BNN6|Q9VTG5	3	41.56	41.56|41.56	-0.605	-0.268	-1.212	-0.891	-0.132	-0.362	-1.847	-2.259	>1 peptide	FBgn0036142	CG7616	0	0		No	No		NC			11	ADCK5,	ADCK5(align_length=486, similarity=0.625514);	10	ADCK5,	11	ADCK5,
328	328.1	CG10361	Q9VTN9	Q9VTN9	Q9VTN9|Q8SXK3	6	87.81	87.81|16.65	-0.489	0.007	-0.407	0.161	0.201	0.064	-1.025	-0.963	>1 peptide	FBgn0036208	CG10361	0	0		No	No		NC			12	GCAT,	GCAT(align_length=509, similarity=0.636542);	10	GCAT,	11	GCAT,
591	591.1	Eukaryotic translation initiation factor 3 subunit L	Q9VTU4	Q9VTU4	Q9VTU4	4	46.23	46.23	-0.788	-0.282	-1.325	-0.871	-0.008	-0.139	-1.903	-1.998	>1 peptide	FBgn0036258	CG5642	0	0		No	No					10	EIF3L,	EIF3L(align_length=533, similarity=0.690432);	9	EIF3L,	10	EIF3L,
859	859.1	GH27027p	Q9VTW8	Q9VTW8	Q9VTW8	3	29.03	29.03	-0.307	-0.073	-0.393	-0.201	-0.012	-0.157	-1.377	-1.473	>1 peptide	FBgn0036279	Ncc69	0	0		No	No				Y	12	SLC12A2,	SLC12A2(align_length=1271, similarity=0.596381);	10	SLC12A2,	11	SLC12A2,
640	640.1	LD22449p	Q9VTZ5	Q9VTZ5	Q9VTZ5	4	41.82	41.82	-0.761	-0.434	-0.104	0.192	-0.693	-0.645	-1.959	-1.98	>1 peptide	FBgn0036299	Tsf2	0	0		Yes (sourse count:2)	Yes (sourse count:7)		PC	Y		12	MELTF,	MELTF(align_length=849, similarity=0.467609);	10	MFI2,	11	MFI2,
901	901.1	CG14109	Q9VU75	Q9VU75	Q9VU75	2	27.21	27.21	-0.966	-0.9	-0.824	-0.738	0.521	-0.489	-0.8	-1.615	>1 peptide	FBgn0036364	CG14109	0	0		not conserved	not conserved
1012	1012.1	SD03094p	Q960G3	Q960G3	Q960G3|Q9VUH6	2	22.98	22.98|22.98	-0.11	-0.17	-0.076	-0.136	-0.187	-0.309	-0.673	-0.796	>1 peptide	FBgn0036448	mop	0	0		No	No					6	PTPN23,	PTPN23(align_length=1899, similarity=0.414955);	7	PTPN23,	7	PTPN23,
691	691.1	CG6876	Q9VUM1	Q9VUM1	Q9VUM1	2	38.53	38.53	0.293	0.21	-0.079	-0.162	-0.561	-0.596	-1.103	-1.137	>1 peptide	FBgn0036487	Prp31	0	0		No	No					11	PRPF31,	PRPF31(align_length=508, similarity=0.765748);	9	PRPF31,	10	PRPF31,
1310	1310.1	CG7945, isoform A	Q95RY2	Q95RY2	Q95RY2|Q9VUQ1	2	14.86	14.86|14.86	-0.461	-0.006	-0.219	0.235	-0.209	-0.397	-1.095	-1.283	>1 peptide	FBgn0036505	CG7945	0	0		No	No					10	BAG2,	BAG2(align_length=176, similarity=0.579545);	9	BAG2,	10	BAG2,
823	823.1	RE70278p (Fragment)	E4NKL6	E4NKL6	E4NKL6|Q9VUR3|Q6NKM4|Q8T060	3	30.67	30.67|30.67|30.67|30.67	-0.705	-0.209	-0.853	-0.541	-0.018	-0.037	-1.508	-1.592	>1 peptide	FBgn0036515	AIMP2	0	0		Yes (sourse count:1)	No					9	AIMP2,	AIMP2(align_length=350, similarity=0.402857);	8	AIMP2,	9	AIMP2,
25	25.2	ATP synthase subunit beta	Q8T4C4	Q8T4C4	Q8T4C4	5	68.52	68.52	-0.435	-0.226	-1.113	-0.769	-0.148	-0.419	-1.666	-1.971	>1 peptide	FBgn0036568	ATPsynbetaL	0	0		Yes (sourse count:3)	Yes (sourse count:3)		PC			5	ATP5B,	ATP5B(align_length=469, similarity=0.869936);	4	ATP5B,	5	ATP5B,
746	746.1	MIP10137p (Fragment)	C4XVL0	C4XVL0	C4XVL0|Q9VUY4	3	34.07	34.07|34.07	-0.632	-0.286	-1.059	-0.673	-0.412	-0.392	-1.531	-1.464	>1 peptide	FBgn0036569	IleRS-m	0	0		No	No		NC			9	IARS2,	IARS2(align_length=983, similarity=0.576806);	8	IARS2,	8	IARS2,
206	206.1	Cuticular protein 72Ec	Q9VV46	Q9VV46	Q9VV46	15	141.46	141.46	-0.858	-0.67	-0.738	-0.311	-1.125	-1.444	-1.597	-1.725	>1 peptide	FBgn0036619	Cpr72Ec	0	0		not conserved	not conserved			Y
72	72.1	CG9674, isoform A	Q9VVA4	Q9VVA4	Q9VVA4|Q7KUQ2|Q86PB9	22	285.41	285.41|102.7|83.6	-0.35	0.177	-0.487	-0.02	-0.235	-0.051	-1.236	-1.113	>1 peptide	FBgn0036663	CG9674	0	0		No	No					1	DPYD,	DPYD(align_length=520, similarity=0.398077);	1	DHODH,	1	DHODH,FDXR,
775	775.1	Tumor suppressor protein 101	Q9VVA7	Q9VVA7	Q9VVA7	3	32.95	32.95	-0.404	-0.212	-0.53	-0.339	-0.264	-0.203	-1.315	-1.255	>1 peptide	FBgn0036666	TSG101	0	0		No	No					10	TSG101,	TSG101(align_length=411, similarity=0.664234);	8	TSG101,	9	TSG101,
265	265.1	Cuticular protein 73D	Q9VVC3	Q9VVC3	Q9VVC3|A8MZR4	9	108.57	108.57|101.83	-0.876	-0.649	-0.75	-0.567	-0.119	-0.2	-0.857	-1.012	>1 peptide	FBgn0036680	Cpr73D	0	0		not conserved	not conserved			Y
117	117.2	Fermitin 2	Q9VVD2	Q9VVD2	Q9VVD2	8	102.17	102.17	-0.971	-0.701	-1.362	-1.075	-0.396	-0.385	-1.579	-1.706	>1 peptide	FBgn0036688	Fit2	0	0		Yes (sourse count:1)	No		PC			8	FERMT1,FERMT2,	FERMT1(align_length=721, similarity=0.638003);FERMT2(align_length=747, similarity=0.634538);	7	FERMT2,	8	FERMT2,
109	109.1	CG6512, isoform A	Q8T4G5	Q8T4G5	Q8T4G5|Q8IQQ9	17	223.1	223.1|207.16	-0.328	-0.4	-0.486	-0.683	-0.457	-0.382	-1.394	-1.33	>1 peptide	FBgn0036702	CG6512	0	0		No	No				Y	11	AFG3L2,	AFG3L2(align_length=785, similarity=0.742675);	10	AFG3L2,	11	AFG3L2,
643	643.1	CG7603	Q9VVH3	Q9VVH3	Q9VVH3	3	41.61	41.61	-0.392	-0.504	-0.609	-0.585	-0.139	-0.092	-1.516	-1.573	>1 peptide	FBgn0036726	QIL1	0	0		No	No		NC	Y		2	C19orf70,	C19orf70(align_length=104, similarity=0.423077);	1	C19orf70,	2	C19orf70,
475	475.1	AT13736p	Q9VVH5	Q9VVH5	Q9VVH5	6	59.59	59.59	-0.351	-0.461	-0.812	-0.861	-0.404	-0.111	-1.141	-0.991	>1 peptide	FBgn0036728	UQCR-Q	0	0		No	No					12	UQCRQ,	UQCRQ(align_length=81, similarity=0.654321);	10	UQCRQ,	11	UQCRQ,
919	919.1	CG6322	Q9VVI0	Q9VVI0	Q9VVI0	2	26.26	26.26	-0.652	-0.482	-0.756	-0.587	-0.541	-0.631	-0.841	-0.932	>1 peptide	FBgn0036733	U4-U6-60K	0	0		No	No					11	PRPF4,	PRPF4(align_length=548, similarity=0.669708);	10	PRPF4,	11	PRPF4,
1183	1183.1	Enhancer of mRNA-decapping protein 3	Q9VVI2	Q9VVI2	Q9VVI2	2	17.39	17.39	-0.628	-0.427	-0.602	-0.401	-0.259	-0.373	-1.132	-1.246	>1 peptide	FBgn0036735	Edc3	0	0		No	No					9	EDC3,	EDC3(align_length=691, similarity=0.42547);	8	EDC3,	9	EDC3,
1222	1222.1	Mediator of RNA polymerase II transcription subunit 19	Q9VVL6	Q9VVL6	Q9VVL6	2	16.46	16.46	-0.273	-0.289	-0.858	-0.874	0.557	0.216	-0.326	-0.667	>1 peptide	FBgn0036761	MED19	0	0		No	No					9	MED19,	MED19(align_length=222, similarity=0.576577);	7	MED19,	8	MED19,
111	111.1	Dihydrolipoyl dehydrogenase	Q9VVL7	Q9VVL7	Q9VVL7	16	218.79	218.79	-0.548	0.139	-0.527	-0.087	-0.926	-0.532	-1.756	-1.369	>1 peptide	FBgn0036762	CG7430	0	0		Yes (sourse count:2)	Yes (sourse count:2)	FlyBlood	PC			12	DLD,	DLD(align_length=501, similarity=0.790419);	10	DLD,	11	DLD,
466	466.1	CG3961, isoform A	Q9VVT8	Q9VVT8	Q9VVT8|Q95R88|E2QCY2|C4XVE5|Q960G4	6	60.82	60.82|60.82|60.82|50.2|50.2	-0.534	-0.078	-0.531	-0.183	0.068	0.141	-0.827	-0.794	>1 peptide	FBgn0036821	CG3961	0	0		No	No		NC		Y	10	ACSL5,	ACSL5(align_length=672, similarity=0.6875);	8	ACSL1,ACSL5,ACSL6,	9	ACSL1,ACSL6,ACSL5,
208	208.1	CG3902	Q9VVU1	Q9VVU1	Q9VVU1|Q95U46	10	141.33	141.33|135.08	-0.972	-0.526	-1.087	-0.753	-0.548	-0.25	-1.485	-1.092	>1 peptide	FBgn0036824	CG3902	0	0		No	No					11	ACADSB,	ACADSB(align_length=432, similarity=0.736111);	9	ACADSB,	10	ACADSB,
832	832.1	CG6841	Q9VVU6	Q9VVU6	Q9VVU6	3	30.35	30.35	-0.501	-0.318	-0.596	-0.413	-0.394	-0.488	-1.317	-1.559	>1 peptide	FBgn0036828	CG6841	0	0		No	No					11	PRPF6,	PRPF6(align_length=932, similarity=0.849785);	10	PRPF6,	11	PRPF6,
345	345.1	CG6812	Q9VVW3	Q9VVW3	Q9VVW3|Q8SZ96	6	84.22	84.22|84.22	-0.233	0.333	0.223	0.339	0.519	0.533	-0.11	-0.158	>1 peptide	FBgn0036843	CG6812	0	0		No	No		NC		Y	11	SFXN2,	SFXN2(align_length=319, similarity=0.730408);	9	SFXN2,	10	SFXN2,
1103	1103.1	ATP-dependent (S)-NAD(P)H-hydrate dehydratase	Q9VVW8	Q9VVW8	Q9VVW8	2	19.92	19.92	-0.756	-0.167	-0.891	-0.539	-0.015	-0.233	-1.803	-2.052	>1 peptide	FBgn0036848	CG10424	0	0		No	No		NC			10	NAXD,	NAXD(align_length=241, similarity=0.647303);	8	CARKD,	9	CARKD,
524	524.1	CG14095	Q9VVZ4	Q9VVZ4	Q9VVZ4|Q4V4J0	3	52.52	52.52|19.02	-0.518	-0.265	-0.513	0.013	-0.101	-0.384	-1.76	-1.973	>1 peptide	FBgn0036870	CG14095	0	0		not conserved	not conserved		PC	Y
374	374.1	CG9330	Q9VW13	Q9VW13	Q9VW13|Q8SWU2	7	76.1	76.1|63.62	-0.801	-0.339	-0.897	-0.621	-0.421	-0.21	-1.466	-1.492	>1 peptide	FBgn0036888	CG9330	0	0		No	No	FlyBlood				11	ABCF3,	ABCF3(align_length=711, similarity=0.758087);	10	ABCF3,	11	ABCF3,
231	231.1	Lon protease homolog, mitochondrial	Q7KUT2	Q7KUT2	Q7KUT2|Q7KUT2-2|Q960X9	10	126.18	126.18|126.18|115.77	-0.777	-0.814	-0.672	-0.892	-0.341	-0.45	-1.404	-1.406	>1 peptide	FBgn0036892	Lon	0	0		No	No					11	LONP1,	LONP1(align_length=910, similarity=0.762637);	10	LONP1,	11	LONP1,
1079	1079.1	CG7757, isoform A	Q9VW52	Q9VW52	Q9VW52|Q8MRG6	2	20.87	20.87|20.87	-0.598	-0.569	-0.656	-0.626	-0.341	-0.337	-0.94	-0.937	>1 peptide	FBgn0036915	Prp3	0	0		No	No					11	PRPF3,	PRPF3(align_length=625, similarity=0.648);	9	PRPF3,	10	PRPF3,
334	334.1	CG6020	Q9VPE2	Q9VPE2	Q9VPE2|Q86NN5|Q059D4	6	86.53	86.53|70.15|70.15	-0.33	0.018	-0.506	0.001	-0.075	-0.11	-1.576	-1.552	>1 peptide	FBgn0037001	ND-39	0	0		No	No					11	NDUFA9,	NDUFA9(align_length=396, similarity=0.606061);	9	NDUFA9,	10	NDUFA9,
447	447.1	CG7632	Q9VP50	Q9VP50	Q9VP50	5	63.46	63.46	-0.703	-0.635	-0.937	-0.819	-0.532	-0.371	-1.441	-1.265	>1 peptide	FBgn0037071	CG7632	0	0		No	No		NC			6	SERHL2,	SERHL2(align_length=331, similarity=0.483384);	6	SERHL2,	7	SERHL2,
868	868.1	CG7324	Q9VP46	Q9VP46	Q9VP46	3	28.58	28.58	-0.401	-0.033	-0.405	-0.318	-0.087	-0.153	-0.916	-0.944	>1 peptide	FBgn0037074	CG7324	0	0		No	No					10	TBC1D9,	TBC1D9(align_length=1382, similarity=0.5);	9	TBC1D9,	10	TBC1D9,
1041	1041.1	CG11306	Q9VP06	Q9VP06	Q9VP06	2	22.04	22.04	-0.272	-0.044	0.016	0.001	0.079	-0.017	-0.437	-0.509	>1 peptide	FBgn0037108	CG11306	0	0		No	No			Y	Y	9	ALG11,	ALG11(align_length=487, similarity=0.663244);	8	ALG11,	9	ALG11,
485	485.1	GM01289p	Q8T3P0	Q8T3P0	Q8T3P0|Q9VNX4	5	58.1	58.1|58.1	-0.517	-0.206	-0.499	-0.173	-0.14	-0.259	-1.402	-1.627	>1 peptide	FBgn0037138	P5CDh1	0	0		No	No					10	ALDH4A1,	ALDH4A1(align_length=533, similarity=0.767355);	9	ALDH4A1,	10	ALDH4A1,
20	20.1	CG7470	Q9VNW6	Q9VNW6	Q9VNW6	48	667.94	667.94	-0.654	-0.003	-0.539	0.044	-0.013	0.059	-0.915	-0.821	>1 peptide	FBgn0037146	CG7470	0	0		No	No	FlyBlood				11	ALDH18A1,	ALDH18A1(align_length=796, similarity=0.707286);	10	ALDH18A1,	11	ALDH18A1,
400	400.1	AT24389p	Q9VN13	Q9VN13	Q9VN13	5	71.75	71.75	-0.357	0.162	-0.443	-0.025	-0.096	0.065	-1.11	-0.798	>1 peptide	FBgn0037239	CG11739	0	0		No	No		NC		Y	11	SFXN1,	SFXN1(align_length=317, similarity=0.747634);	9	SFXN1,	10	SFXN1,
138	138.1	Eukaryotic translation initiation factor 3 subunit A	Q9VN25	Q9VN25	Q9VN25|Q9VN25-2	18	192.5	192.5|192.5	-0.604	-0.729	-0.521	-0.646	-0.197	-0.246	-0.892	-0.806	>1 peptide	FBgn0037249	eIF3-S10	0	0		Yes (sourse count:1)	No					10	EIF3A,	EIF3A(align_length=1240, similarity=0.604839);	9	EIF3A,	10	EIF3A,
801	801.1	Mannose-1-phosphate guanyltransferase beta	Q7JZB4	Q7JZB4	Q7JZB4	2	31.61	31.61	-0.563	-0.135	-0.519	-0.091	-0.176	-0.141	-1.675	-1.64	>1 peptide	FBgn0037279	CG1129	0	0		No	No					10	GMPPB,	GMPPB(align_length=386, similarity=0.803109);	9	GMPPB,	10	GMPPB,
82	82.1	Holocarboxylase synthetase	Q9VNC3	Q9VNC3	Q9VNC3	22	266.69	266.69	-0.981	-0.283	-1.257	-0.767	-0.269	0.031	-1.41	-1.321	>1 peptide	FBgn0037332	Hcs	0	0		No	No					9	HLCS,	HLCS(align_length=1012, similarity=0.425889);	8	HLCS,	9	HLCS,
513	513.1	60S ribosomal protein L13a	Q9VNE9	Q9VNE9	Q9VNE9	5	54.82	54.82	-0.426	-0.24	-0.766	-0.507	-0.03	0.319	-0.73	-0.414	>1 peptide	FBgn0037351	RpL13A	0	0		No	No					10	RPL13A,	RPL13A(align_length=196, similarity=0.811224);	8	RPL13A,	9	RPL13A,
1306	1306.1	3-oxoacyl-[acyl-carrier-protein] synthase (Fragment)	Q8IGI4	Q8IGI4	Q8IGI4|Q9VNF5	2	14.91	14.91|14.91	-0.331	-0.113	-0.686	-0.468	0.233	-0.347	-1.151	-1.73	>1 peptide	FBgn0037356	CG12170	0	0		No	No		NC			9	OXSM,	OXSM(align_length=446, similarity=0.679372);	9	OXSM,	10	OXSM,
1280	1280.1	RH09294p (Fragment)	B3DNM6	B3DNM6	B3DNM6|Q9VI25	2	15.25	15.25|15.25	-0.764	-0.218	-1.578	-1.032	0.42	-0.192	-1.38	-1.993	>1 peptide	FBgn0037447	Neurochondrin	0	0		No	No					10	NCDN,	NCDN(align_length=739, similarity=0.466847);	9	NCDN,	10	NCDN,
201	201.1	CG17816, isoform G	A8JQV3	A8JQV3	A8JQV3|Q86PA0|A8JQV2|E1JJ81|Q1RKY2	14	144.8	144.8|144.8|140.29|54.04|54.04	-0.592	-0.632	-0.564	-0.553	-0.114	-0.108	-0.795	-0.78	>1 peptide	FBgn0037525	CG17816	0	0		No	No										1	LRRC32,CD180,TLR2,TLR3,TLR4,TLR5,FRMPD4,TLR7,LRRIQ1,FRMPD3,PPP1R42,LRRC9,NRROS,
1039	1039.1	CG10092	Q8SXK2	Q8SXK2	Q8SXK2	2	22.1	22.1	-0.544	-0.316	-0.791	-0.563	-0.065	-0.013	-1.562	-1.51	>1 peptide	FBgn0037526	ArgRS-m	0	0		No	No					11	RARS2,	RARS2(align_length=602, similarity=0.546512);	10	RARS2,	11	RARS2,
1109	1109.1	CG2943	Q9VHY6	Q9VHY6	Q9VHY6|F0JAM8|Q95TQ6	2	19.59	19.59|10.45|10.45	-0.645	-0.328	-0.749	-0.275	0.013	0.127	-1.613	-1.464	>1 peptide	FBgn0037530	EMC1	0	0		No	No			Y	Y	9	EMC1,	EMC1(align_length=1059, similarity=0.478754);	8	EMC1,	9	EMC1,
1053	1053.1	CD98 heavy chain	Q9VHX9	Q9VHX9	Q9VHX9|Q8SYR7	2	21.64	21.64|21.64	-0.601	-0.43	-0.434	-0.255	0.211	0.173	-1.566	-1.865	>1 peptide	FBgn0037533	CD98hc	0	0		Yes (sourse count:1)	No		PC		Y	4	SLC3A2,	SLC3A2(align_length=682, similarity=0.331378);	4	SLC3A2,	5	SLC3A2,
460	460.1	CG8036, isoform B	Q9VHN7	Q9VHN7	Q9VHN7|Q7KSU6|Q95S19	4	61.65	61.65|61.65|61.65	-0.588	-0.425	-0.234	0.163	0.262	0.243	-0.336	-0.597	>1 peptide	FBgn0037607	CG8036	0	0		Yes (sourse count:4)	Yes (sourse count:7)	FlyBlood				11	TKT,	TKT(align_length=632, similarity=0.732595);	9	TKT,	10	TKT,
794	794.1	CG8043	Q9VHN4	Q9VHN4	Q9VHN4	2	32.06	32.06	-0.442	-0.189	-0.192	0.06	0.213	-0.024	-0.721	-0.958	>1 peptide	FBgn0037610	CG8043	0	0		No	No		NC			10	IBA57,	IBA57(align_length=373, similarity=0.434316);	9	IBA57,	10	IBA57,
1088	1088.1	UPF0505 protein CG8202	Q9VHM2	Q9VHM2	Q9VHM2	2	20.52	20.52	-0.727	-0.315	-0.755	-0.342	-0.254	-0.149	-0.78	-0.675	>1 peptide	FBgn0037622	CG8202	0	0		No	No					10	C16orf62,	C16orf62(align_length=995, similarity=0.588945);	9	C16orf62,	10	C16orf62,
129	129.1	LD47396p	Q9VHL2	Q9VHL2	Q9VHL2	15	202.44	202.44	-0.733	-0.302	-1.108	-0.646	-0.243	-0.162	-1.655	-1.529	>1 peptide	FBgn0037632	Tcp-1eta	0	0		Yes (sourse count:1)	No		PC			10	CCT7,	CCT7(align_length=544, similarity=0.862132);	9	CCT7,	10	CCT7,
104	104.1	GH10480p	Q95U38	Q95U38	Q95U38|Q9VHJ8|D6W4K6	19	229.19	229.19|229.19|94.2	-0.689	-0.35	-1.033	-0.76	-0.018	0.029	-1.302	-1.471	>1 peptide	FBgn0037643	skap	0	0		No	No	FlyBlood				10	SUCLA2,	SUCLA2(align_length=437, similarity=0.755149);	9	SUCLA2,	10	SUCLA2,
649	649.1	CG11984, isoform D	Q95RX5	Q95RX5	Q95RX5	3	41.22	41.22	-0.373	-0.356	-0.627	-0.292	-0.108	-0.597	-0.593	-1.029	>1 peptide	FBgn0037655	CG11984	0	0		No	No					8	KCMF1,	KCMF1(align_length=483, similarity=0.52588);	5	KCMF1,	6	KCMF1,
994	994.1	RH48056p	Q9VHE5	Q9VHE5	Q9VHE5|Q9VBH8|Q8SYG0	2	23.64	23.64|23.64|23.64	-1.155	-0.709	-0.788	-0.289	-0.251	-0.141	-0.968	-0.736	>1 peptide	FBgn0037686	RpL34b	0	0		No	No					10	RPL34,	RPL34(align_length=113, similarity=0.699115);	8	RPL34,	9	RPL34,
1126	1126.1	FI17341p1 (Fragment)	H0RNF8	H0RNF8	H0RNF8|Q9VHD2|Q9VHD2-2|Q9VHD2-3|C6TP16|D3DMI9	2	18.96	18.96|18.96|18.96|18.96|7.3|7.3	-0.844	-0.61	-1.205	-0.971	-0.384	-0.323	-1.536	-1.475	>1 peptide	FBgn0037697	GstZ2	0	0		No	Yes (sourse count:1)					9	GSTZ1,	GSTZ1(align_length=210, similarity=0.738095);	7	GSTZ1,	8	GSTZ1,
1143	1143.1	CG8199	Q9VHB8	Q9VHB8	Q9VHB8	2	18.52	18.52	-0.56	-0.4	-0.155	0.005	0.016	0.333	-0.915	-0.598	>1 peptide	FBgn0037709	CG8199	0	0		No	No					10	BCKDHA,	BCKDHA(align_length=407, similarity=0.761671);	7	BCKDHA,	8	BCKDHA,
598	598.1	CG9471, isoform A	Q9VH72	Q9VH72	Q9VH72|Q8SWZ8	3	45.8	45.8|24.55	-0.711	-0.385	-0.674	-0.332	-0.014	-0.076	-1.334	-1.354	>1 peptide	FBgn0037749	CG9471	0	0		No	Yes (sourse count:2)	FlyBlood				12	BLVRB,	BLVRB(align_length=192, similarity=0.557292);	10	BLVRB,	11	BLVRB,
1049	1049.1	CG12814, isoform B	Q0KI92	Q0KI92	Q0KI92|Q9VH17	2	21.79	21.79|21.79	-0.517	-0.183	-0.568	-0.24	-0.258	-0.609	-1.189	-1.705	>1 peptide	FBgn0037796	CG12814	0	0		not conserved	not conserved			Y	Y
628	628.1	Probable cytochrome P450 12e1, mitochondrial	Q9VGZ0	Q9VGZ0	Q9VGZ0	4	43.14	43.14	0.414	0.432	0.384	0.305	0.275	0.483	-0.514	-0.411	>1 peptide	FBgn0037817	Cyp12e1	0	0		No	No		NC			3	CYP27B1,	CYP27B1(align_length=496, similarity=0.451613);	3	CYP27B1,	3	CYP27B1,
807	807.1	RH04289p	Q8MYW1	Q8MYW1	Q8MYW1|Q9VGS3	2	31.44	31.44|31.44	-0.668	-0.344	0.368	0.692	0.365	0.145	-0.767	-0.987	>1 peptide	FBgn0037873	SdhC	0	0		No	No				Y	12	SDHC,	SDHC(align_length=142, similarity=0.591549);	10	SDHC,	11	SDHC,
903	903.1	NADH dehydrogenase [ubiquinone] complex I, assembly factor 7 homolog	Q9VGR2	Q9VGR2	Q9VGR2	2	26.89	26.89	-0.246	-0.391	-0.43	-0.485	-0.155	-0.251	-1.288	-1.432	>1 peptide	FBgn0037880	CG17726	0	0		No	No					10	NDUFAF7,	NDUFAF7(align_length=381, similarity=0.627297);	9	NDUFAF7,	10	NDUFAF7,
791	791.1	MIP20553p (Fragment)	D5A7S0	D5A7S0	D5A7S0|B5RIK2|Q9VGQ2|Q8INK7	2	32.17	32.17|32.17|32.17|32.17	-0.418	-0.365	-0.092	-0.484	-0.131	0.13	-0.893	-0.639	>1 peptide	FBgn0037890	CG17734	0	0		No	No		NC		Y	7	HIGD1A,	HIGD1A(align_length=62, similarity=0.596774);	6	HIGD1A,	7	HIGD1A,
402	402.1	CG5214	Q9VGQ1	Q9VGQ1	Q9VGQ1	6	71.39	71.39	-0.37	0.198	-0.869	-0.23	0.023	-0.277	-1.197	-1.319	>1 peptide	FBgn0037891	CG5214	0	0		Yes (sourse count:1)	No					10	DLST,	DLST(align_length=463, similarity=0.701944);	9	DLST,	10	DLST,
835	835.1	CG6723	Q9VGP3	Q9VGP3	Q9VGP3|Q8SXL4	3	30.14	30.14|30.14	-0.622	0.189	-0.548	0.263	-0.04	-0.197	-1.442	-1.618	>1 peptide	FBgn0037895	CG6723	0	0		No	No				Y	4	SLC5A12,SLC5A6,SLC5A8,	SLC5A12(align_length=571, similarity=0.565674);SLC5A6(align_length=602, similarity=0.538206);SLC5A8(align_length=574, similarity=0.567944);	3	SLC5A12,SLC5A8,	3	SLC5A6,SLC5A12,SLC5A8,
202	202.1	CG6782, isoform A	Q7KSQ0	Q7KSQ0	Q7KSQ0	12	144.5	144.5	-0.614	-0.271	-1.503	-0.933	0.162	0.054	-1.942	-2.005	>1 peptide	FBgn0037912	sea	0	0		No	No					10	SLC25A1,	SLC25A1(align_length=305, similarity=0.777049);	8	SLC25A1,	9	SLC25A1,
997	997.1	CG4115	Q9VGA3	Q9VGA3	Q9VGA3	2	23.45	23.45	-0.775	-0.165	-0.561	0.049	-1.598	-1.599	-3.317	-3.318	>1 peptide	FBgn0038017	CG4115	0	0		not conserved	not conserved			Y		1	CLEC3A,CLEC3B,SELL,	CLEC3A(align_length=175, similarity=0.337143);CLEC3B(align_length=209, similarity=0.320574);SELL(align_length=169, similarity=0.402367);
158	158.3	Glutathione S transferase D9	Q9VGA0	Q9VGA0	Q9VGA0|E4NKK7|H0RN92|Q9VG98	2	16.75	16.75|7.65|7.65|7.65	-0.062	0.298	-0.865	-0.505	-0.111	-0.125	-1.428	-1.443	>1 peptide	FBgn0038020	GstD9	0	0		No	No	FlyBlood				1	GSTT2,GSTT2B,MARS,VARS,EEF1G,EEF1E1,GSTT1,	GSTT2(align_length=197, similarity=0.461929);GSTT2B(align_length=197, similarity=0.461929);MARS(align_length=191, similarity=0.356021);VARS(align_length=38, similarity=0.473684);EEF1G(align_length=195, similarity=0.420513);EEF1E1(align_length=207, similarity=0.376812);GSTT1(align_length=213, similarity=0.43662);			1	GSTZ1,GDAP1,GDAP1L1,
416	416.1	Probable cytochrome P450 9f2	Q9VG82	Q9VG82	Q9VG82|Q9VG82-2|Q5IF91|Q5IF93|Q5IF86|Q5IF89|Q5IF90|Q5IF87|Q5IF92|Q5IF94	5	68.6	68.6|44.63|14.01|14.01|14.01|14.01|14.01|14.01|14.01|14.01	-0.615	-0.075	-1.121	-0.665	-0.358	-0.517	-2.031	-2.18	>1 peptide	FBgn0038037	Cyp9f2	0	0		No	No		PC	Y		7	CYP3A4,	CYP3A4(align_length=524, similarity=0.557252);	6	CYP3A4,	6	CYP3A4,
1159	1159.1	Interleukin enhancer-binding factor 2 homolog	Q9VG73	Q9VG73	Q9VG73	2	18.05	18.05	-0.359	-0.112	-0.619	-0.415	-0.378	-0.363	-1.861	-1.848	>1 peptide	FBgn0038046	CG5641	0	0		Yes (sourse count:2)	No		NC			11	ILF2,	ILF2(align_length=401, similarity=0.715711);	10	ILF2,	11	ILF2,
1106	1106.1	CG5608	Q9VG59	Q9VG59	Q9VG59|Q8T989	2	19.7	19.7|19.7	-0.519	-0.506	-0.952	-0.726	-0.335	-0.403	-1.272	-1.536	>1 peptide	FBgn0038058	CG5608	0	0		Yes (sourse count:1)	No		PC			11	VAC14,	VAC14(align_length=726, similarity=0.628099);	9	VAC14,	10	VAC14,
592	592.1	Sulfurtransferase	Q9VG33	Q9VG33	Q9VG33	3	46.2	46.2	-0.736	-0.7	-0.581	-0.398	-0.289	-0.09	-0.926	-0.599	>1 peptide	FBgn0038080	CG12279	0	0		No	No					9	TSTD1,	TSTD1(align_length=94, similarity=0.606383);	8	TSTD1,	8	TSTD1,
1285	1285.1	CG7488	Q9VG07	Q9VG07	Q9VG07	2	15.19	15.19	0.061	-0.356	-0.846	-1.262	-0.282	-0.529	-2.86	-3.108	>1 peptide	FBgn0038106	CG7488	0	0		No	No		NC			10	ERAL1,	ERAL1(align_length=369, similarity=0.504065);	9	ERAL1,	10	ERAL1,
616	616.1	Probable cytochrome P450 6d5	Q9VFP1	Q9VFP1	Q9VFP1	5	44.41	44.41	-0.655	-0.264	-0.986	-0.65	0.028	0.027	-1.772	-1.877	>1 peptide	FBgn0038194	Cyp6d5	0	0		No	No			Y	Y	4	TBXAS1,	TBXAS1(align_length=605, similarity=0.373554);	2	CYP3A5,CYP3A43,CYP3A4,TBXAS1,	2	CYP3A4,CYP3A5,TBXAS1,CYP3A43,
53	53.1	CG3731, isoform A	Q9VFF0	Q9VFF0	Q9VFF0	24	352.77	352.77	-0.891	-0.714	-0.808	-0.57	-0.742	-0.404	-1.674	-1.274	>1 peptide	FBgn0038271	UQCR-C1	0	0		No	No					11	PMPCB,	PMPCB(align_length=480, similarity=0.7625);	10	PMPCB,	11	PMPCB,
570	570.1	CG7262	Q9VFE7	Q9VFE7	Q9VFE7	5	47.76	47.76	-1.009	-0.652	-1.375	-1.08	-0.082	-0.51	-1.648	-2.039	>1 peptide	FBgn0038274	Nup93-2	0	0		No	No					10	NUP93,	NUP93(align_length=829, similarity=0.558504);	8	NUP93,	9	NUP93,
100	100.1	Mf5 protein	Q9VFC7	Q9VFC7	Q9VFC7|Q70VI1|C1C553|Q95U15|E1JIK6|Q8I062|Q8INF1|Q9VFC6|C1C530|C1C529|Q70VI4|B8A3Y6|C9QPC8	18	233.53	233.53|233.53|217.55|217.55|169.6|123.56|123.56|94.73|93.62|62.89|33.79|31.84|24.77	-0.578	-0.896	-0.346	-0.628	-0.3	-0.546	-0.74	-0.803	>1 peptide	FBgn0038294	Mf	0	0		not conserved	not conserved
100	100.2	Myofilin, isoform I	E1JIK9	E1JIK9	E1JIK9	15	181.02	181.02	-0.666	-1.028	-0.257	-0.591	-0.438	-0.614	-0.667	-0.789	>1 peptide	FBgn0038294	Mf	0	0		not conserved	not conserved
689	689.1	CG5903	Q9VEY5	Q9VEY5	Q9VEY5	3	38.56	38.56	-0.667	-0.201	-1.248	-0.818	0.28	0.412	-1.646	-1.471	>1 peptide	FBgn0038400	CG5903	0	0		No	No					6	APOOL,	APOOL(align_length=252, similarity=0.388889);	4	APOOL,	5	APOOL,
574	574.1	CG6126	Q961R9	Q961R9	Q961R9	3	47.47	47.47	-0.329	0.15	-0.55	-0.071	-0.252	0.006	-1.557	-1.46	>1 peptide	FBgn0038407	CG6126	0	0		No	No				Y	3	SLC22A16,SLC22A7,	SLC22A16(align_length=564, similarity=0.494681);SLC22A7(align_length=642, similarity=0.428349);	3	SLC22A16,	4	SLC22A16,
790	790.1	RH03140p	Q8SZM8	Q8SZM8	Q8SZM8|Q9VEQ1|Q9VEQ2|Q8SXY3	2	32.2	32.2|32.2|32.2|32.2	-0.375	-0.139	-0.676	-0.439	-0.116	-0.409	-1.818	-2.111	>1 peptide	FBgn0038462	CG17556	0	0		No	No		NC			10	EMC2,	EMC2(align_length=290, similarity=0.675862);	9	EMC2,	10	EMC2,
785	785.1	CG3534	Q9VEQ0	Q9VEQ0	Q9VEQ0	3	32.33	32.33	-0.321	0.358	-0.8	-0.121	-0.087	-0.07	-1.854	-1.837	>1 peptide	FBgn0038463	CG3534	0	0		No	No					11	XYLB,	XYLB(align_length=488, similarity=0.651639);	10	XYLB,	11	XYLB,
897	897.1	Pyrroline-5-carboxylate reductase	Q9VEJ3	Q9VEJ3	Q9VEJ3|Q8IN96	2	27.35	27.35|27.35	-0.532	-0.2	-1.027	-0.497	0.482	0.465	-1.177	-1.138	>1 peptide	FBgn0038516	P5cr-2	0	0		No	No					9	PYCR1,	PYCR1(align_length=279, similarity=0.620072);	7	PYCR1,PYCRL,	8	PYCR1,
594	594.1	Peroxiredoxin 5037	Q9VEJ0	Q9VEJ0	Q9VEJ0	4	46.08	46.08	-0.62	-0.123	-1.252	-0.655	-0.097	-0.293	-1.641	-1.845	>1 peptide	FBgn0038519	Prx3	0	0		Yes (sourse count:3)	Yes (sourse count:3)		PC			11	PRDX3,	PRDX3(align_length=205, similarity=0.780488);	10	PRDX3,	11	PRDX3,
300	300.1	LD45324p	Q960M4	Q960M4	Q960M4	7	97.74	97.74	-0.494	-0.41	-0.452	-0.439	0.016	0.196	-0.792	-0.606	>1 peptide	FBgn0038570	Prx5	0	0		Yes (sourse count:2)	Yes (sourse count:5)	FlyBlood	PC			10	PRDX5,	PRDX5(align_length=169, similarity=0.733728);	9	PRDX5,	10	PRDX5,
1010	1010.1	Serine/threonine-protein kinase D	Q9VE91	Q9VE91	Q9VE91	2	23.05	23.05	-0.533	-0.273	-0.652	-0.392	-0.06	-0.019	-1.432	-1.391	>1 peptide	FBgn0038603	PKD	0	0		No	No					11	PRKD1,PRKD3,	PRKD1(align_length=912, similarity=0.656798);PRKD3(align_length=890, similarity=0.638202);	8	PRKD3,PRKD1,	9	PRKD1,PRKD3,
1114	1114.1	CG7718	Q8SYL0	Q8SYL0	Q8SYL0	2	19.38	19.38	-0.199	0.162	-0.633	-0.272	0.174	-0.079	-1.202	-1.455	>1 peptide	FBgn0038649	CG7718	0	0		No	No		NC			10	PGS1,	PGS1(align_length=526, similarity=0.595057);	9	PGS1,	10	PGS1,
825	825.1	FI19331p1 (Fragment)	H5V8E8	H5V8E8	H5V8E8|Q8IHE3|Q9VDZ7|C9QP57|Q9VDZ8|Q95U00	3	30.64	30.64|30.64|30.64|30.64|30.64|20.82	-0.489	-0.201	-0.32	-0.151	0.144	0.077	-0.896	-0.701	>1 peptide	FBgn0038683	CG11779	0	0		No	No					10	TIMM44,	TIMM44(align_length=451, similarity=0.725055);	10	TIMM44,	11	TIMM44,
357	357.1	CG11391	Q9VDU2	Q9VDU2	Q9VDU2|Q4V5Z0|Q4V5S6	7	80.47	80.47|69.33|62.42	-1.094	-0.696	-1.18	-0.794	-0.101	-0.182	-0.775	-1.008	>1 peptide	FBgn0038732	CG11391	0	0		No	No					1	SLC27A4,ACSBG1,ACSF3,	SLC27A4(align_length=546, similarity=0.408425);ACSBG1(align_length=574, similarity=0.357143);ACSF3(align_length=528, similarity=0.388258);	1	SLC27A4,	1	SLC27A4,
658	658.1	CG4538, isoform B	Q8IN64	Q8IN64	Q8IN64|Q9VDS7|Q960M5	3	40.63	40.63|40.63|28.03	-0.68	-0.675	-0.52	-0.694	0.064	-0.116	-0.685	-0.761	>1 peptide	FBgn0038745	CG4538	0	0		No	No					11	CLPX,	CLPX(align_length=679, similarity=0.63623);	10	CLPX,	11	CLPX,
230	230.1	CG5023	Q9I7J0	Q9I7J0	Q9I7J0	10	127.46	127.46	-0.347	-0.419	-0.403	-0.449	-0.257	-0.365	-1.17	-1.257	>1 peptide	FBgn0038774	CG5023	0	0		Yes (sourse count:4)	Yes (sourse count:4)	FlyBlood	NC			5	CNN1,TAGLN2,TAGLN3,	CNN1(align_length=163, similarity=0.552147);TAGLN2(align_length=172, similarity=0.55814);TAGLN3(align_length=172, similarity=0.552326);	5	TAGLN2,TAGLN3,	5	TAGLN2,TAGLN3,
604	604.1	GH10846p	Q5BHY9	Q5BHY9	Q5BHY9|Q9VDK7	3	45.32	45.32|45.32	-0.372	-0.182	-0.118	-0.729	-0.126	-0.272	-1.446	-1.33	>1 peptide	FBgn0038810	Srp72	0	0		No	No					10	SRP72,	SRP72(align_length=666, similarity=0.611111);	9	SRP72,	10	SRP72,
246	246.1	CG17838, isoform C	Q95TW4	Q95TW4	Q95TW4|Q7KSA0|A4V364|Q9VDI8|Q86NT3|Q8IN48|Q8IN47|A8JR54|C6SV30	10	117.58	117.58|106.74|106.74|99.64|99.64|99.64|99.64|99.64|99.64	-0.589	-0.554	-0.545	-0.674	-0.341	-0.325	-1.391	-1.361	>1 peptide	FBgn0038826	Syp	0	0		Yes (sourse count:1)	Yes (sourse count:1)		PC			8	SYNCRIP,HNRNPR,	SYNCRIP(align_length=737, similarity=0.559023);HNRNPR(align_length=745, similarity=0.562416);	7	HNRNPR,SYNCRIP,	7	HNRNPR,SYNCRIP,
79	79.1	CG6439, isoform A	Q9VD58	Q9VD58	Q9VD58	19	276.61	276.61	-0.667	-0.568	-0.947	-0.97	-0.214	-0.322	-1.503	-1.648	>1 peptide	FBgn0038922	CG6439	0	0		No	No					12	IDH3B,	IDH3B(align_length=359, similarity=0.766017);	10	IDH3B,	11	IDH3B,
721	721.1	CG6028	Q95SI7	Q95SI7	Q95SI7	3	36.37	36.37	-0.342	-0.114	-0.797	-0.388	-0.173	-0.265	-1.51	-1.607	>1 peptide	FBgn0038924	CG6028	0	0		No	No	FlyBlood				10	FAHD2A,	FAHD2A(align_length=284, similarity=0.602113);	8	FAHD2A,	9	FAHD2A,
486	486.1	CG13850	Q9VD14	Q9VD14	Q9VD14	4	57.96	57.96	-0.628	-0.375	-1.114	-0.8	-0.188	-0.253	-1.777	-1.87	>1 peptide	FBgn0038961	CG13850	0	0		No	No		NC			10	TBRG4,	TBRG4(align_length=403, similarity=0.426799);	8	TBRG4,	9	TBRG4,
638	638.1	CG5377	Q9VD00	Q9VD00	Q9VD00|Q8MRU8	4	41.98	41.98|41.98	-0.272	0.032	-0.787	-0.488	-0.134	-0.251	-1.885	-2.091	>1 peptide	FBgn0038974	CG5377	0	0		No	No		NC			10	BPHL,	BPHL(align_length=288, similarity=0.604167);	9	BPHL,	10	BPHL,
385	385.1	LP14275p	Q3KN41	Q3KN41	Q3KN41|Q9VCZ9|A5HBQ4|Q8SZX4	6	74.52	74.52|74.52|68.17|27.06	-0.615	-0.153	-0.815	-0.313	-0.347	-0.24	-1.413	-1.334	>1 peptide	FBgn0038975	Nrx-1	0	0		No	No	FlyBlood			Y	8	NRXN1,	NRXN1(align_length=1625, similarity=0.494154);	7	NRXN1,	7	NRXN1,
1130	1130.1	RH25557p	Q8MSS4	Q8MSS4	Q8MSS4|Q9VCV9	2	18.8	18.8|18.8	-0.876	-1.13	-0.152	-0.407	-0.634	-0.653	-1.089	-1.109	>1 peptide	FBgn0039008	CG6972	0	0		No	No	FlyBlood				2	DESI1,	DESI1(align_length=40, similarity=0.5);	2	DESI1,	2	DESI1,
792	792.1	CG17121	Q9VCR9	Q9VCR9	Q9VCR9	3	32.13	32.13	-0.404	-0.262	-0.345	-0.104	-0.348	-0.317	-1.501	-1.388	>1 peptide	FBgn0039043	CG17121	0	0		No	No		PC		Y	2	SDR16C5,	SDR16C5(align_length=294, similarity=0.493197);	2	DHRS3,	2	DHRS3,
120	120.1	Lipid storage droplets surface-binding protein 1	Q9VCI3	Q9VCI3	Q9VCI3|Q9VCI3-3|I0B1Q0|E4NKM5|Q9VCI3-2	15	208.62	208.62|208.62|192.03|192.03|127.26	-0.842	-0.08	-0.606	0.061	0.1	0.125	-1.61	-1.541	>1 peptide	FBgn0039114	Lsd-1	0	0		Yes (sourse count:2)	No		PC			4	PLIN3,PLIN1,	PLIN3(align_length=422, similarity=0.388626);PLIN1(align_length=497, similarity=0.360161);	3	PLIN1,PLIN3,	4	PLIN1,PLIN3,
1221	1221.1	Nup98	Q9VCH5	Q9VCH5	Q9VCH5|Q6NP55|Q867H5|Q867W7|Q867M2|Q867M7|Q868A8|Q86G43|B8A421|A1YK33|A1YK25|A1YK27|A1YK36|A1YK24|A1YK35|A1YK38	2	16.46	16.46|16.46|10.02|10.02|10.02|10.02|10.02|10.02|6.44|6.44|6.44|6.44|6.44|6.44|6.44|6.44	-0.315	-0.038	-0.669	-0.098	-0.244	-0.504	-1.155	-1.431	>1 peptide	FBgn0039120	Nup98-96	0	0		No	No					10	NUP98,	NUP98(align_length=2068, similarity=0.471954);	9	NUP98,	10	NUP98,
479	479.1	Atlastin	Q9VC57	Q9VC57	Q9VC57	4	58.63	58.63	-0.371	-0.267	-0.57	-0.645	-0.178	-0.275	-1.483	-1.569	>1 peptide	FBgn0039213	atl	0	0		No	No				Y	11	ATL2,	ATL2(align_length=540, similarity=0.737037);	10	ATL2,	11	ATL2,
974	974.1	RE33368p	Q6AWM4	Q6AWM4	Q6AWM4|Q9VC50|Q8IMV7|Q8IGT7	2	24.42	24.42|24.42|24.42|24.42	-0.663	0.259	-0.537	0.385	-1.687	-1.648	-3.06	-3.022	>1 peptide	FBgn0039217	CG13627	0	0		not conserved	not conserved			Y
810	810.1	RE24907p (Fragment)	Q8IGV1	Q8IGV1	Q8IGV1|Q8IMV6	2	31.35	31.35|31.35	-0.461	-0.682	-0.204	-0.424	-1.629	-1.373	-2.494	-2.239	>1 peptide	FBgn0039229	Saf-B	0	0		Yes (sourse count:1)	No					8	SLTM,SAFB,	SLTM(align_length=1075, similarity=0.43907);SAFB(align_length=1037, similarity=0.422372);	7	SAFB,SLTM,	8	SAFB,SLTM,
264	264.1	CG11771	Q9VC06	Q9VC06	Q9VC06	9	108.66	108.66	-0.843	-0.582	-0.901	-0.916	-0.445	-0.588	-1.894	-1.741	>1 peptide	FBgn0039252	CG11771	0	0		Yes (sourse count:2)	Yes (sourse count:1)					7	THOP1,	THOP1(align_length=693, similarity=0.428571);	5	THOP1,	5	THOP1,
964	964.1	CG11790, isoform A	Q8SWX6	Q8SWX6	Q8SWX6|Q8IMU2	2	24.84	24.84|24.84	-0.738	-0.547	-0.88	-0.689	-0.88	-1.071	-2.018	-2.209	>1 peptide	FBgn0039265	CG11790	0	0		not conserved	not conserved			Y	Y	1	DNAJC10,ERP27,PDIA5,PDIA6,PDILT,TXNDC16,TXNDC5,	DNAJC10(align_length=245, similarity=0.391837);ERP27(align_length=153, similarity=0.366013);PDIA5(align_length=290, similarity=0.375862);PDIA6(align_length=290, similarity=0.337931);PDILT(align_length=142, similarity=0.408451);TXNDC16(align_length=292, similarity=0.359589);TXNDC5(align_length=255, similarity=0.392157);
787	787.1	40S ribosomal protein S27	Q9VBU9	Q9VBU9	Q9VBU9	3	32.27	32.27	-0.442	-0.097	-0.646	-0.303	0.1	0.226	-1.562	-1.327	>1 peptide	FBgn0039300	RpS27	0	0		Yes (sourse count:1)	No					11	RPS27,	RPS27(align_length=82, similarity=0.926829);	9	RPS27,	10	RPS27,
108	108.1	Nup358	Q9VBU7	Q9VBU7	Q9VBU7|D3DMF2|Q8SWV7	18	224.35	224.35|178.01|65.78	-0.631	-0.492	-0.646	-0.527	-0.086	-0.092	-1.005	-1.057	>1 peptide	FBgn0039302	Nup358	0	0		Yes (sourse count:2)	Yes (sourse count:3)					10	RANBP2,	RANBP2(align_length=3557, similarity=0.338769);	7	RGPD1,	8	RGPD1,
657	657.1	GH21316p	Q9VBP6	Q9VBP6	Q9VBP6	4	40.75	40.75	-0.674	-0.216	-0.857	-0.562	-0.103	-0.009	-1.641	-1.559	>1 peptide	FBgn0039349	Ssadh	0	0		No	No					12	ALDH5A1,	ALDH5A1(align_length=553, similarity=0.658228);	10	ALDH5A1,	11	ALDH5A1,
1474	1474.1	CG10211	Q9VJ80	Q9VJ80	Q9VJ80	1	12.59	12.59	-0.678	-0.682	-0.501	-0.505	-1.047	-1.072	-1.919	-1.944	1 peptide	FBgn0032685	CG10211	0	0		No	Yes (sourse count:1)		PC	Y		3	MPO,	MPO(align_length=755, similarity=0.501987);	2	MPO,	2	MPO,
1968	1968.1	CG10376	Q9VJ61	Q9VJ61	Q9VJ61	1	6.1	6.1	-0.526	-0.319	-0.52	-0.313	-0.507	-0.339	-1.402	-1.234	1 peptide	FBgn0032702	CG10376	0	0		Yes (sourse count:2)	No		PC			9	PPM1F,	PPM1F(align_length=411, similarity=0.447689);	8	PPM1F,	9	PPM1F,
1976	1976.1	FI03638p (Fragment)	B6IDL4	B6IDL4	B6IDL4|Q9VJ27|Q4V6V0	1	5.99	5.99|5.99|5.99	-0.714	-0.181	-1.106	-0.573	-0.322	-0.021	-1.661	-1.36	1 peptide	FBgn0032730	CG10431	0	0		No	No					2	THAP5,THAP3,	THAP5(align_length=116, similarity=0.508621);THAP3(align_length=284, similarity=0.373239);	2	THAP6,THAP7,THAP5,	2	THAP7,THAP6,THAP5,
1309	1309.1	CG10470	Q9VJ11	Q9VJ11	Q9VJ11|Q8IA62	1	14.86	14.86|14.86	-0.225	-0.088	-0.188	-0.051	-0.308	-0.3	-1.482	-1.474	1 peptide	FBgn0032746	CG10470	0	0		No	No	FlyBlood		Y	Y	10	TMCO1,	TMCO1(align_length=184, similarity=0.869565);	9	TMCO1,	10	TMCO1,
1142	1142.1	CG17549, isoform A	Q9VIX6	Q9VIX6	Q9VIX6|Q0E8P1	1	18.54	18.54|18.54	-0.198	-0.113	0.039	0.124	-0.631	-0.519	-1.185	-1.074	1 peptide	FBgn0032774	CG17549	0	0		not conserved	not conserved			Y
1187	1187.1	CG9319	Q9VIK0	Q9VIK0	Q9VIK0	1	17.35	17.35	-0.849	-1.166	-0.116	-0.434	-0.489	-0.331	-0.134	0.024	1 peptide	FBgn0032881	CG9319	0	0		No	No					10	AMACR,	AMACR(align_length=336, similarity=0.705357);	9	AMACR,	10	AMACR,
1587	1587.1	CG9248, isoform A	Q9VIF2	Q9VIF2	Q9VIF2	1	11.15	11.15	-0.806	-0.687	-0.565	-0.446	-0.796	-0.681	-1.684	-1.57	1 peptide	FBgn0032923	CG9248	0	0		Yes (sourse count:1)	No		PC			12	PLD3,	PLD3(align_length=409, similarity=0.633252);	10	PLD3,	11	PLD3,
1339	1339.1	Cul-2, isoform A	Q9V9R2	Q9V9R2	Q9V9R2	1	14.45	14.45	-0.613	-0.31	-0.749	-0.446	-0.213	-0.406	-1.696	-1.889	1 peptide	FBgn0032956	Cul2	0	0		No	No					10	CUL2,	CUL2(align_length=761, similarity=0.70565);	9	CUL2,	10	CUL2,
1415	1415.1	Asparagine synthetase domain-containing protein CG17486	Q5LJP9	Q5LJP9	Q5LJP9	1	13.4	13.4	-0.591	-0.109	-1.25	-0.768	-0.135	-0.053	-1.615	-1.533	1 peptide	FBgn0032997	CG17486	0	0		No	No					11	ASNSD1,	ASNSD1(align_length=644, similarity=0.495342);	10	ASNSD1,	11	ASNSD1,
1619	1619.1	Presequence protease, mitochondrial	Q9V9E3	Q9V9E3	Q9V9E3	1	10.73	10.73	-0.61	0.018	-1.644	-1.016	-0.251	-0.357	-2.697	-2.804	1 peptide	FBgn0033005	CG3107	0	0		No	No					11	PITRM1,	PITRM1(align_length=1016, similarity=0.577756);	10	PITRM1,	11	PITRM1,
1486	1486.1	D4, isoform A	Q7K3G5	Q7K3G5	Q7K3G5|A1Z6E6	1	12.48	12.48|12.48	-1.115	-0.985	-1.007	-0.878	-0.547	-0.54	-1.504	-1.497	1 peptide	FBgn0033015	d4	0	0		No	No	FlyBlood				10	DPF2,	DPF2(align_length=491, similarity=0.478615);	7	DPF2,	8	DPF2,
1868	1868.1	LD13864p	Q7K126	Q7K126	Q7K126	1	7.43	7.43	0.051	-0.464	-0.151	-0.666	-0.55	-0.585	-0.287	-0.321	1 peptide	FBgn0033029	Not3	0	0		No	No					8	CNOT3,	CNOT3(align_length=920, similarity=0.53587);	7	CNOT3,	8	CNOT3,
1257	1257.1	CG1298	A1Z6H0	A1Z6H0	A1Z6H0|Q8SY89	1	15.62	15.62|15.62	-0.489	-0.794	-0.623	-0.928	0	-0.128	-0.223	-0.351	1 peptide	FBgn0033032	kune	0	0		not conserved	not conserved			Y	Y
1466	1466.1	Isoform B of Peptide-N(4)-(N-acetyl-beta-glucosaminyl)asparagine amidase	Q7KRR5-2	Q7KRR5	Q7KRR5-2|Q7KRR5	1	12.64	12.64|12.64	-0.223	-0.03	-0.905	-0.712	0.324	0.332	-1.233	-1.224	1 peptide	FBgn0033050	Pngl	0	0		No	No		PC			11	NGLY1,	NGLY1(align_length=643, similarity=0.525661);	10	NGLY1,	11	NGLY1,
1716	1716.1	CG3409, isoform A	Q8T043	Q8T043	Q8T043	1	9.63	9.63	-0.559	-0.572	-0.246	-0.259	-0.422	-0.219	-1.064	-0.862	1 peptide	FBgn0033095	CG3409	0	0		No	No				Y	4	SLC16A14,	SLC16A14(align_length=763, similarity=0.365662);	3	SLC16A14,	3	SLC16A14,
1296	1296.1	CG3420	Q8SYQ8	Q8SYQ8	Q8SYQ8	1	15.01	15.01	-0.808	-0.832	-0.634	-0.658	-0.282	-0.048	-1.042	-0.809	1 peptide	FBgn0033100	CG3420	0	0		No	No			Y		9	CISD3,	CISD3(align_length=129, similarity=0.488372);	6	CISD3,	7	CISD3,
1740	1740.1	ATPase ASNA1 homolog	Q7JWD3	Q7JWD3	Q7JWD3	1	9.4	9.4	-0.531	-0.204	-0.788	-0.462	-0.105	-0.383	-1.817	-2.095	1 peptide	FBgn0033191	CG1598	0	0		No	No	FlyBlood				11	ASNA1,	ASNA1(align_length=329, similarity=0.838906);	9	ASNA1,	10	ASNA1,
1736	1736.1	CG1941	Q7JYK2	Q7JYK2	Q7JYK2	1	9.46	9.46	-0.124	0.449	-0.381	0.193	0.218	-0.441	-0.879	-1.537	1 peptide	FBgn0033214	CG1941	0	0		No	No			Y	Y	10	MOGAT2,	MOGAT2(align_length=302, similarity=0.562914);	9	MOGAT2,	9	MOGAT2,
1252	1252.1	Sec31, isoform B	A1Z7J6	A1Z7J6	A1Z7J6|A1Z7J7|Q5U0U9	1	15.69	15.69|15.69|15.69	-0.372	-0.78	-0.139	-0.548	-0.094	-0.315	-0.892	-1.112	1 peptide	FBgn0033339	Sec31	0	0		Yes (sourse count:1)	No					10	SEC31A,	SEC31A(align_length=1355, similarity=0.512915);	9	SEC31A,	10	SEC31A,
1513	1513.1	RE02759p	Q8SWV3	Q8SWV3	Q8SWV3|A1Z7K6	1	12.16	12.16|12.16	-0.432	0.003	-0.737	-0.302	-0.429	-0.287	-1.708	-1.567	1 peptide	FBgn0033349	CG8243	0	0		No	No					9	SMAP2,SMAP1,	SMAP2(align_length=498, similarity=0.463855);SMAP1(align_length=552, similarity=0.45471);	8	SMAP1,SMAP2,	9	SMAP1,SMAP2,
1155	1155.1	CG13743	Q8MRD1	Q8MRD1	Q8MRD1	1	18.17	18.17	-0.582	-0.004	-0.104	-0.008	-0.578	-0.669	-1.015	-1.063	1 peptide	FBgn0033368	CG13743	0	0		No	No				Y	11	SLC38A11,	SLC38A11(align_length=507, similarity=0.534517);	9	SLC38A11,	10	SLC38A11,
1462	1462.1	CG8080	Q7JW73	Q7JW73	Q7JW73	1	12.66	12.66	-0.257	-0.016	-0.638	-0.396	0.548	0.541	-0.668	-0.675	1 peptide	FBgn0033373	CG8080	0	0		No	No					9	NADK2,	NADK2(align_length=416, similarity=0.564904);	6	NADK2,	7	NADK2,
1885	1885.1	CG8777	Q6NNB2	Q6NNB2	Q6NNB2|Q961V6	1	7.21	7.21|7.21	0.023	-0.373	-0.227	-0.623	-0.554	-0.756	-0.844	-1.194	1 peptide	FBgn0033376	CG8777	0	0		No	No					10	TTC37,	TTC37(align_length=1304, similarity=0.450153);	9	TTC37,	10	TTC37,
1954	1954.1	CG1648, isoform A	Q7K2P3	Q7K2P3	Q7K2P3	1	6.28	6.28	-0.276	-0.046	-0.782	-0.552	-0.502	-0.712	-1.733	-1.943	1 peptide	FBgn0033446	CG1648	0	0		not conserved	not conserved	FlyBlood				1	PLIN2,PLIN3,PLIN1,ADIRF,PLIN5,	PLIN2(align_length=246, similarity=0.382114);PLIN3(align_length=247, similarity=0.388664);PLIN1(align_length=174, similarity=0.350575);ADIRF(align_length=51, similarity=0.568627);PLIN5(align_length=226, similarity=0.331858);
1594	1594.1	Sec24	A1Z813	A1Z813	A1Z813|Q86NS0|Q95R66	1	11.03	11.03|11.03|11.03	-0.773	-0.494	-0.743	-0.463	-0.167	0.03	-1.858	-1.661	1 peptide	FBgn0033460	Sec24AB	0	0		No	No					9	SEC24A,	SEC24A(align_length=1200, similarity=0.566667);	7	SEC24B,SEC24A,	8	SEC24B,SEC24A,
1603	1603.1	Oxysterol-binding protein	A1Z814	A1Z814	A1Z814|D3DMG7|E1JH23|C0PTW5	1	10.9	10.9|10.9|10.9|10.9	-0.572	0.222	-1.115	-0.321	0.013	-0.369	-2.028	-2.41	1 peptide	FBgn0033463	CG1513	0	0		No	No					12	OSBPL9,	OSBPL9(align_length=801, similarity=0.646692);	10	OSBPL9,	11	OSBPL9,
1239	1239.1	CG12140	Q7JWF1	Q7JWF1	Q7JWF1	1	16.09	16.09	-0.574	-0.27	-0.658	-0.354	-0.112	-0.101	-1.234	-1.223	1 peptide	FBgn0033465	Etf-QO	0	0		No	No	FlyBlood				11	ETFDH,	ETFDH(align_length=599, similarity=0.799666);	10	ETFDH,	11	ETFDH,
1719	1719.1	CG2269, isoform B	A1Z847	A1Z847	A1Z847|Q86NV0|Q8IGF6|Q0E9D9	1	9.61	9.61|9.61|9.61|9.61	-0.994	-0.795	-0.494	-0.295	-0.826	-0.712	-1.52	-1.406	1 peptide	FBgn0033484	CG2269	0	0		not conserved	not conserved	FlyBlood		Y	Y
1635	1635.1	CG12935	Q7JW07	Q7JW07	Q7JW07	1	10.49	10.49	-0.202	-0.122	-0.205	-0.125	-0.148	-0.158	-1.09	-1.099	1 peptide	FBgn0033547	CG12935	0	0		No	No		NC		Y	10	TMEM223,	TMEM223(align_length=178, similarity=0.533708);	9	TMEM223,	10	TMEM223,
1939	1939.1	H/ACA ribonucleoprotein complex subunit 3	Q9V5P6	Q9V5P6	Q9V5P6	1	6.45	6.45	-0.475	-0.15	-1.022	-0.697	-0.482	-0.305	-1.472	-1.295	1 peptide	FBgn0033548	CG7637	0	0		No	No					11	NOP10,	NOP10(align_length=63, similarity=0.809524);	9	NOP10,	10	NOP10,
1805	1805.1	IP05065p (Fragment)	Q29QJ2	Q29QJ2	Q29QJ2|A1Z8H1	1	8.44	8.44|8.44	-0.709	-0.031	-1.246	-0.567	0.18	-0.025	-0.958	-1.162	1 peptide	FBgn0033597	Cpr47Ea	0	0		not conserved	not conserved			Y
1201	1201.1	Cuticular protein 47Ee	A1Z8H6	A1Z8H6	A1Z8H6	1	16.92	16.92	-0.377	0.101	-0.889	-0.41	0.205	-0.103	-1.147	-1.455	1 peptide	FBgn0033602	Cpr47Ee	0	0		not conserved	not conserved			Y
1295	1295.1	WD repeat-containing protein 48 homolog	Q1LZ08	Q1LZ08	Q1LZ08	1	15.02	15.02	-0.871	-0.637	-0.602	-0.368	-0.164	-0.333	-1.718	-1.888	1 peptide	FBgn0033607	CG9062	0	0		No	No					10	WDR48,	WDR48(align_length=729, similarity=0.66941);	8	WDR48,	9	WDR48,
1465	1465.1	CG13220	Q6NP72	Q6NP72	Q6NP72	1	12.64	12.64	-0.387	-0.181	-0.448	-0.242	-0.142	-0.219	-1.358	-1.434	1 peptide	FBgn0033608	CG13220	0	0		not conserved	not conserved				Y
1819	1819.1	Fbl6, isoform A	Q494G8	Q494G8	Q494G8|Q961T2	1	8.33	8.33|8.33	-0.723	-0.76	-0.451	-0.489	-0.808	-0.589	-1.11	-0.892	1 peptide	FBgn0033609	Fbl6	0	0		No	No					9	FBXL6,	FBXL6(align_length=550, similarity=0.46);	9	FBXL6,	9	FBXL6,
1783	1783.1	CG13192	Q1WWB7	Q1WWB7	Q1WWB7	1	8.69	8.69									1 peptide	FBgn0033653	CG13192	0	0		No	No		PC			9	GNB1L,	GNB1L(align_length=353, similarity=0.473088);	9	GNB1L,	9	GNB1L,
1661	1661.1	CG13178	L0CQI0	L0CQI0	L0CQI0|Q29QP4|L0CPD5|L0CP72|L0CPC8|L0CQV3|L0CQH1|L0CQV9|L0CP63	1	10.19	10.19|10.19|10.19|10.19|10.19|10.19|10.19|10.19|10.19	-0.585	-0.382	-0.576	-0.373	-0.81	-0.788	-1.521	-1.499	1 peptide	FBgn0033685	OSCP1	0	0		No	No					8	OSCP1,	OSCP1(align_length=376, similarity=0.396277);	7	OSCP1,	8	OSCP1,
1406	1406.1	Cuticular protein 49Ae	Q95RB2	Q95RB2	Q95RB2	1	13.51	13.51	-0.909	-0.912	-0.773	-0.777	0.074	-0.478	-0.168	-0.72	1 peptide	FBgn0033728	Cpr49Ae	0	0		not conserved	not conserved			Y
1419	1419.1	CG8632, isoform B	A1Z935	A1Z935	A1Z935|A1Z936|Q8SZB0	1	13.34	13.34|13.34|13.34	-0.304	-0.498	0.145	-0.049	0.002	-0.145	-0.623	-0.769	1 peptide	FBgn0033762	ZnT49B	0	0		No	No				Y	11	SLC30A9,	SLC30A9(align_length=486, similarity=0.660494);	10	SLC30A9,	11	SLC30A9,
2012	2012.1	CG4627	Q059A4	Q059A4	Q059A4	1	5.51	5.51	-0.507	-0.047	-0.077	0.141	-0.314	-0.07	-1.524	-1.222	1 peptide	FBgn0033808	CG4627	0	0		No	No		NC		Y	10	TMEM186,	TMEM186(align_length=163, similarity=0.490798);	8	TMEM186,	9	TMEM186,
1861	1861.1	Protein CLP1 homolog	Q7K284	Q7K284	Q7K284	1	7.53	7.53	-1.008	-0.298	-1.699	-0.989	-0.386	-0.76	-1.194	-1.568	1 peptide	FBgn0033842	cbc	0	0		No	No					9	CLP1,	CLP1(align_length=426, similarity=0.734742);	7	CLP1,	8	CLP1,
1372	1372.1	CG18324, isoform B	A1Z9M0	A1Z9M0	A1Z9M0	1	14.04	14.04	-0.72	-0.791	-0.681	-0.752	-0.015	-0.096	-0.968	-1.049	1 peptide	FBgn0033905	CG18324	0	0		No	No					9	SLC25A34,	SLC25A34(align_length=296, similarity=0.601351);	8	SLC25A34,	8	SLC25A34,
1616	1616.1	Stress-activated map kinase-interacting protein 1	Q9V719	Q9V719	Q9V719	1	10.78	10.78	-0.324	-0.322	-1.028	-1.026	0.118	-0.013	-1.688	-1.819	1 peptide	FBgn0033935	Sin1	0	0		No	No					11	MAPKAP1,	MAPKAP1(align_length=669, similarity=0.402093);	10	MAPKAP1,	11	MAPKAP1,
1636	1636.1	RE01954p	Q5U156	Q5U156	Q5U156|Q960P7	1	10.46	10.46|10.46	-0.384	-0.33	-0.728	-0.282	-0.257	-0.332	-1.003	-1.026	1 peptide	FBgn0033998	row	0	0		No	No					4	POGZ,ZNF280C,	POGZ(align_length=619, similarity=0.352181);ZNF280C(align_length=658, similarity=0.344985);	4	POGZ,ZNF280C,	4	POGZ,ZNF280C,
1399	1399.1	eIF2B-gamma	A1ZA22	A1ZA22	A1ZA22|Q8MPP2	1	13.58	13.58|13.58									1 peptide	FBgn0034029	eIF2B-gamma	0	0		No	No					9	EIF2B3,	EIF2B3(align_length=427, similarity=0.57377);	9	EIF2B3,	10	EIF2B3,
1986	1986.1	Dystroglycan type I	Q8WR08	Q8WR08	Q8WR08|Q8STB9|A1ZA89|Q1EC76	1	5.87	5.87|5.87|5.87|5.87	-1.063	-1.395	-0.558	-0.89	-0.027	-0.22	-1.226	-1.419	1 peptide	FBgn0034072	Dg	0	0		Yes (sourse count:3)	Yes (sourse count:2)	FlyBlood	PC	Y	Y	7	DAG1,	DAG1(align_length=1061, similarity=0.354383);	6	DAG1,	7	DAG1,
1688	1688.1	CG7747	Q7K231	Q7K231	Q7K231	1	9.92	9.92	-0.129	-0.145	-0.219	-0.234	0.044	-0.557	-1.044	-1.645	1 peptide	FBgn0034109	CG7747	0	0		No	No					12	PPIL2,	PPIL2(align_length=500, similarity=0.742);	10	PPIL2,	11	PPIL2,
1387	1387.1	AT08739p	E3CTN9	E3CTN9	E3CTN9|A1ZAH3|D3PFI3|Q8SX22|Q9GT68|Q0E952	1	13.77	13.77|13.77|13.77|13.77|13.77|13.77	-0.571	-0.121	-0.125	0.326	-0.481	-0.357	-1.649	-1.524	1 peptide	FBgn0034135	Syn2	0	0		No	No		NC			10	SNTG1,	SNTG1(align_length=496, similarity=0.592742);	8	SNTG1,SNTG2,	9	SNTG1,SNTG2,
1922	1922.1	LD09786p	Q95RV3	Q95RV3	Q95RV3|A0PKA3|A0SVS4	1	6.67	6.67|6.67|6.67	0.021	0.473	-0.062	0.391	-0.433	-0.652	-1.034	-1.252	1 peptide	FBgn0034217	Lhr	0	0		not conserved	not conserved
1607	1607.1	Misexpression suppressor of ras 4, isoform A	A1ZAV3	A1ZAV3	A1ZAV3|D0Z754|Q9GU55	1	10.85	10.85|10.85|10.85	0.078	0.016	-0.467	-0.529	0.137	-0.277	-0.583	-0.997	1 peptide	FBgn0034240	MESR4	0	0		No	No					2	ING4,ING5,	ING4(align_length=211, similarity=0.317536);ING5(align_length=66, similarity=0.515152);	1	ING4,ING5,	1	ING4,ING5,
1973	1973.1	CG4996	A1ZAY8	A1ZAY8	A1ZAY8|Q960B0	1	6.03	6.03|6.03	-0.595	-0.602	-0.689	-0.696	-0.492	-0.412	-1.581	-1.501	1 peptide	FBgn0034271	Vps54L	0	0		No	No					11	VPS50,	VPS50(align_length=976, similarity=0.532787);	9	VPS50,	10	VPS50,
1536	1536.1	Uncharacterized protein CG10915	Q8SX68	Q8SX68	Q8SX68	1	11.84	11.84	-0.05	0.181	0.122	0.353	-0.174	-0.778	-0.851	-1.455	1 peptide	FBgn0034308	CG10915	0	0		No	No					8	CTTNBP2NL,	CTTNBP2NL(align_length=656, similarity=0.423781);	6	CTTNBP2NL,	7	CTTNBP2NL,
1391	1391.1	CG10924, isoform A	Q7JXB5	Q7JXB5	Q7JXB5|A8DYI3	1	13.67	13.67|13.67	-0.427	-0.043	-0.185	0.199	-0.82	-0.71	-1.844	-1.734	1 peptide	FBgn0034356	CG10924	0	0		No	No		PC			11	PCK2,	PCK2(align_length=618, similarity=0.762136);	8	PCK1,PCK2,	9	PCK1,PCK2,
1477	1477.1	Protein dopey-1 homolog	A1ZBE8	A1ZBE8	A1ZBE8	1	12.55	12.55	-0.427	0.021	-0.612	-0.163	0.089	0.423	-0.869	-0.535	1 peptide	FBgn0034400	CG15099	0	0		No	No					10	DOPEY1,	DOPEY1(align_length=2870, similarity=0.488502);	8	DOPEY1,	9	DOPEY1,
1920	1920.1	CG15111, isoform B	A1ZBH3	A1ZBH3	A1ZBH3|Q8IGV0|A1ZBH2	1	6.7	6.7|6.7|6.7	-0.288	0.029	-0.655	-0.338	0.102	-0.035	-1.766	-1.903	1 peptide	FBgn0034419	CG15111	0	0		No	No			Y	Y	8	ABHD12,	ABHD12(align_length=335, similarity=0.546269);	8	ABHD12,	9	ABHD12,
1269	1269.1	RH10980p (Fragment)	C9QPI7	C9QPI7	C9QPI7|A1ZBJ2	1	15.44	15.44|15.44	-0.776	-0.276	-0.469	0.031	0.108	-0.1	-1.346	-1.554	1 peptide	FBgn0034432	CG7461	0	0		No	No					12	ACADVL,	ACADVL(align_length=616, similarity=0.702922);	10	ACADVL,	11	ACADVL,
1839	1839.1	Thioredoxin-related transmembrane protein 2 homolog	Q7JW12	Q7JW12	Q7JW12	1	7.93	7.93	-0.851	-0.878	-0.69	-0.718	0.05	-0.197	-1.094	-1.34	1 peptide	FBgn0034455	CG11007	0	0		No	No			Y	Y	10	TMX2,	TMX2(align_length=247, similarity=0.668016);	9	TMX2,	10	TMX2,
1686	1686.1	CG9143	Q6NQY9	Q6NQY9	Q6NQY9	1	9.93	9.93	-0.502	-1.052	-0.286	-0.836	-0.81	-0.9	-0.325	-0.414	1 peptide	FBgn0034496	CG9143	0	0		No	No					11	DDX24,	DDX24(align_length=907, similarity=0.52591);	10	DDX24,	11	DDX24,
1225	1225.1	CG9350	Q7JYH3	Q7JYH3	Q7JYH3	1	16.4	16.4	-0.804	-0.238	-1.361	-0.794	-0.099	0.208	-1.263	-0.956	1 peptide	FBgn0034576	ND-B14.7	0	0		No	No		NC			7	NDUFA11,	NDUFA11(align_length=141, similarity=0.446809);	6	NDUFA11,	7	NDUFA11,
1725	1725.1	LD46156p (Fragment)	Q8MR08	Q8MR08	Q8MR08|Q9W2M4	1	9.54	9.54|9.54	-0.149	0.353	-0.677	-0.174	-0.03	-0.331	-1.494	-1.795	1 peptide	FBgn0034583	CG10527	0	0		not conserved	not conserved	FlyBlood
629	629.1	FI03275p (Fragment)	B5RIL6	B5RIL6	B5RIL6|Q9I7R5|Q8SWQ9|Q9VV82|Q8T094	3	42.95	42.95|42.95|42.95|42.95|42.95	-0.404	-0.268	-0.471	-0.383	-0.218	-0.339	-1.232	-1.373	>1 peptide	FBgn0042178	CG32165	0	0		Yes (sourse count:1)	No	FlyBlood				10	IPO4,	IPO4(align_length=1088, similarity=0.511949);	8	IPO4,	9	IPO4,
779	779.1	CG18769, isoform E	Q7KU70	Q7KU70	Q7KU70|E1NZC4|Q8IQ70	3	32.58	32.58|28.37|28.37	-0.637	-0.492	-0.535	-0.385	-0.389	-0.128	-0.947	-0.718	>1 peptide	FBgn0042185	CG18769	0	0		No	No		NC	Y	Y	10	MCU,	MCU(align_length=322, similarity=0.661491);	9	MCU,	10	MCU,
1129	1129.1	AP-2sigma	Q9VDC3	Q9VDC3	Q9VDC3|Q9GQM7	2	18.84	18.84|18.84	-0.372	-0.117	-0.514	-0.156	-0.324	-0.545	-1.253	-1.476	>1 peptide	FBgn0043012	AP-2sigma	0	0		No	No					11	AP2S1,	AP2S1(align_length=155, similarity=0.883871);	9	AP2S1,	10	AP2S1,
788	788.2	Misexpression suppressor of KSR 2, isoform B	Q9I7V7	Q9I7V7	Q9I7V7|Q8IH54	2	32.24	32.24|32.24	-0.502	-0.021	-0.8	-0.303	-0.16	-0.358	-1.554	-1.743	>1 peptide	FBgn0043070	MESK2	0	0		No	No					9	NDRG3,	NDRG3(align_length=385, similarity=0.545455);	7	NDRG3,	8	NDRG3,
788	788.1	GH02495p	Q8T0V2	Q8T0V2	Q8T0V2|Q8IRK7|Q9GU50|Q8IGI1|Q8IHG2|Q9I7V6|Q8IHH2|Q8IHC7|Q7KVN1	3	31.06	31.06|31.06|17.25|17.25|17.25|17.25|17.25|17.25|17.25	-0.354	-0.132	-0.39	0.015	-0.46	-0.699	-1.554	-1.831	>1 peptide	FBgn0043070	MESK2	0	0		No	No					9	NDRG3,	NDRG3(align_length=385, similarity=0.545455);	7	NDRG3,	8	NDRG3,
873	873.1	Blue cheese	Q9VML2	Q9VML2	Q9VML2	3	28.45	28.45	-0.439	-0.385	-0.379	-0.325	0.007	-0.64	-0.509	-1.155	>1 peptide	FBgn0043362	bchs	0	0		No	No					11	WDFY3,	WDFY3(align_length=3662, similarity=0.629984);	10	WDFY3,	10	WDFY3,
382	382.1	Putative oxidoreductase GLYR1 homolog	Q8T079	Q8T079	Q8T079	6	75.16	75.16	-0.849	-0.541	-0.832	-0.55	-0.282	-0.485	-1.059	-1.106	>1 peptide	FBgn0043456	CG4747	0	0		No	No					11	GLYR1,	GLYR1(align_length=587, similarity=0.51448);	10	GLYR1,	11	GLYR1,
1095	1095.1	Protein zer-1 homolog	Q9W0E8	Q9W0E8	Q9W0E8	2	20.32	20.32	-1.101	-0.52	-0.933	-0.766	-0.103	-0.174	-1.809	-1.773	>1 peptide	FBgn0043458	CG12084	0	0		No	No					11	ZER1,	ZER1(align_length=811, similarity=0.528977);	10	ZER1,	11	ZER1,
1058	1058.1	CG30427, isoform A	Q0E8W1	Q0E8W1	Q0E8W1	3	21.44	21.44	-0.247	-0.157	-0.525	-0.438	-0.563	-0.578	-2.038	-2.06	>1 peptide	FBgn0043792	CG30427	0	0		No	No				Y	4	FAR1,FAR2,	FAR1(align_length=529, similarity=0.553875);FAR2(align_length=490, similarity=0.569388);	4	FAR2,	5	FAR2,
672	672.1	Gag protein	Q967T6	Q967T6	Q967T6	3	39.8	39.8	-1.069	-1.2	-1.147	-0.966	-1.014	-1.312	-1.227	-1.592	>1 peptide	FBgn0044343	springer\gag	0	0		not conserved	not conserved
837	837.1	Stromal interaction molecule homolog	P83094	P83094	P83094|Q7KUZ1|Q7KUZ0|H1UUK4|C7LAI2|G7H833	3	30.1	30.1|30.1|30.1|15.65|15.65|15.65	0.053	0.413	0.057	0.363	0.715	0.567	-0.281	-0.332	>1 peptide	FBgn0045073	Stim	0	0		No	No			Y	Y	10	STIM1,	STIM1(align_length=527, similarity=0.567362);	9	STIM1,	10	STIM1,
1243	1243.1	Putative serine/threonine-protein kinase STE20-like	P83098	P83098	P83098|D3DN06	2	15.89	15.89|15.89	-0.987	-0.886	-1.025	-0.924	-0.582	-0.621	-1.71	-1.749	>1 peptide	FBgn0046692	Stlk	0	0		No	No	FlyBlood				10	STRADA,	STRADA(align_length=375, similarity=0.498667);	9	STRADA,	9	STRADA,
663	663.1	LD33094p	Q9VM93	Q9VM93	Q9VM93	3	40.32	40.32	-0.314	-0.239	-0.055	0.02	-0.552	-0.38	-1.276	-1.086	>1 peptide	FBgn0046704	Liprin-alpha	0	0		No	Yes (sourse count:1)					10	PPFIA2,	PPFIA2(align_length=1316, similarity=0.6231);	9	PPFIA2,	10	PPFIA2,
912	912.1	Skiff, isoform A	A1Z8G0	A1Z8G0	A1Z8G0|B7YZF0|Q8T5S9	2	26.37	26.37|26.37|26.37	-0.618	-0.529	-0.089	0	-0.016	-0.043	-0.547	-0.574	>1 peptide	FBgn0050021	metro	0	0		No	No					9	MPP7,	MPP7(align_length=598, similarity=0.595318);	9	MPP7,	10	MPP7,
864	864.1	Facilitated trehalose transporter Tret1-1	A1Z8N1	A1Z8N1	A1Z8N1|A1Z8N1-2	3	28.76	28.76|10.16	-0.229	-0.016	-0.418	-0.152	-0.381	-0.27	-1.13	-0.867	>1 peptide	FBgn0050035	Tret1-1	0	0		No	No				Y	8	SLC2A6,SLC2A8,	SLC2A6(align_length=462, similarity=0.502164);SLC2A8(align_length=462, similarity=0.536797);	5	SLC2A6,SLC2A8,	6	SLC2A6,SLC2A8,
147	147.1	CG30069	A1Z9M5	A1Z9M5	A1Z9M5|Q95TJ2	15	179.73	179.73|117.17	-0.764	-0.696	-0.886	-0.86	-0.196	-0.018	-1.121	-0.818	>1 peptide	FBgn0050069	CG30069	0	0		not conserved	not conserved					1	TXNDC8,AHNAK,AHNAK2,TXN,TXNDC2,	TXNDC8(align_length=79, similarity=0.443038);AHNAK(align_length=4822, similarity=0.316466);AHNAK2(align_length=5225, similarity=0.309091);TXN(align_length=40, similarity=0.425);TXNDC2(align_length=564, similarity=0.37766);
331	331.1	CG30122, isoform C	E1JGL8	E1JGL8	E1JGL8|A1ZBB4|A8E6M1|C7LAA5|Q86NY3|Q8MRW8	7	87.56	87.56|87.56|87.56|71.18|59.5|26.25	-0.704	-0.631	-0.618	-0.705	-1.327	-1.312	-2.248	-2.166	>1 peptide	FBgn0050122	CG30122	0	0		Yes (sourse count:1)	No		PC			9	HNRNPUL1,	HNRNPUL1(align_length=1284, similarity=0.364486);	8	HNRNPUL1,	8	HNRNPUL1,
454	454.1	CG30159, isoform A	Q7K332	Q7K332	Q7K332	5	62.22	62.22	-0.687	-0.38	-1.232	-1.124	0.082	-0.088	-1.321	-1.47	>1 peptide	FBgn0050159	CG30159	0	0		No	No					4	C3orf33,	C3orf33(align_length=253, similarity=0.395257);	3	C3orf33,	4	C3orf33,
502	502.1	CG30296, isoform C	Q9W2N4	Q9W2N4	Q9W2N4|Q058V3|A8YPP4|E1JGP2|A8YPP6|E1JGP3|A8YPP5|E1JGP4|A8YPP9|E1JGP5|A8YPQ3|Q9W2N3|A8YPP7|E1JGP6|A8YPQ1|E1JGP9|A8YPQ0|E1JGP7|A8YPQ4|E1JGQ0|A8YPP8|E1JGP8|A8YPQ2|E1JGQ1	4	56.02	56.02|56.02|56.02|56.02|56.02|56.02|56.02|56.02|40.59|40.59|40.59|40.59|40.59|40.59|40.59|40.59|40.59|40.59|40.59|40.59|40.59|40.59|40.59|40.59	-0.151	-0.04	-0.013	-0.066	0.194	0.04	-0.556	-0.548	>1 peptide	FBgn0050296	RIC-3	0	0		not conserved	not conserved				Y	1	RIC3,	RIC3(align_length=393, similarity=0.363868);
877	877.1	GH20910p (Fragment)	A9UNE9	A9UNE9	A9UNE9|Q9VB96	2	28.32	28.32|28.32	-0.452	0.027	-0.557	-0.078	0.146	0.014	-1.08	-1.212	>1 peptide	FBgn0051075	CG31075	0	0		Yes (sourse count:3)	Yes (sourse count:1)		PC			6	ALDH2,	ALDH2(align_length=491, similarity=0.735234);	4	ALDH2,	4	ALDH2,
1069	1069.1	Chloride channel protein 2	Q9VGH7	Q9VGH7	Q9VGH7|Q9VGH7-2|Q9VGH7-7|Q9VGH7-3|Q9VGH7-4|Q9VGH7-6	2	21.14	21.14|21.14|21.14|21.14|21.14|21.14	0.143	-0.103	-0.58	-0.826	-0.13	-0.394	-1.891	-2.155	>1 peptide	FBgn0051116	ClC-a	0	0		No	No		NC		Y	12	CLCN2,	CLCN2(align_length=1093, similarity=0.555352);	10	CLCN2,	11	CLCN2,
342	342.6	RabX4	Q9VC31	Q9VC31	Q9VC31|Q4V4N9	4	37.96	37.96|26.11	-0.487	-0.086	-0.701	-0.293	-0.267	-0.378	-1.774	-1.899	>1 peptide	FBgn0051118	RabX4	0	0		No	No					3	RAB10,	RAB10(align_length=204, similarity=0.686275);	1	RAB26,RAB33B,RAB15,RAB12,	1	RAB10,RAB26,RAB33B,RAB12,RAB15,
1522	1522.1	CG31122, isoform A	Q9VE69	Q9VE69	Q9VE69|Q8MQJ5	2	12	12|12	-0.209	0.024	-0.639	-0.407	-0.296	-0.477	-1.687	-1.868	>1 peptide	FBgn0051122	CG31122	0	0		No	No		PC			9	C2orf69,	C2orf69(align_length=500, similarity=0.37);	8	C2orf69,	9	C2orf69,
685	685.1	CG31133	Q95T19	Q95T19	Q95T19	3	38.94	38.94	-1.289	-1.303	-0.998	-1.074	-0.429	-0.207	-1.454	-1.346	>1 peptide	FBgn0051133	Slimp	0	0		No	No		NC			4	SARS2,	SARS2(align_length=473, similarity=0.378436);	3	SARS2,	4	SARS2,
950	950.1	TA01584p	A9UNE3	A9UNE3	A9UNE3|Q8IN51	2	25.36	25.36|25.36	-2.069	-1.757	-2.071	-1.759	0.264	0.205	-1.146	-1.205	>1 peptide	FBgn0051205	CG31205	0	0		No	No	FlyBlood	PC	Y		1	PAMR1,PRSS48,TMPRSS9,	PAMR1(align_length=278, similarity=0.420863);PRSS48(align_length=289, similarity=0.397924);TMPRSS9(align_length=262, similarity=0.400763);	1	F11,PRSS38,	1	C1S,F11,TMPRSS6,PRSS38,
372	372.1	CG31248	Q9VI66	Q9VI66	Q9VI66	6	76.2	76.2	-0.472	0.149	-0.662	-0.105	0.308	0.276	-1.252	-1.194	>1 peptide	FBgn0051248	CG31248	0	0		not conserved	not conserved
167	167.1	CG31352, isoform B	E1JIH3	E1JIH3	E1JIH3|E1JIH2|Q9VH91|Q8INN6|C4IY10|Q9VH92|Q95V19|E8NH01|E8NH19|Q8INN7|Q8INN5	12	164.12	164.12|164.12|164.12|164.12|164.12|164.12|150.44|150.44|150.44|150.44|150.44	-0.594	-0.654	-0.552	-0.64	-0.318	-0.238	-0.909	-0.854	>1 peptide	FBgn0051352	Unc-115a	0	0		No	No		NC			9	ABLIM1,	ABLIM1(align_length=982, similarity=0.40835);	6	ABLIM1,ABLIM2,ABLIM3,	7	ABLIM1,ABLIM3,ABLIM2,
527	527.1	Microtubule-associated protein Jupiter	Q9I7K0	Q9I7K0	Q9I7K0|Q9I7K0-6|Q9I7K0-4|B5RJ67|Q9I7K0-2|Q9I7K0-5	4	52.17	52.17|42.37|40.39|30.59|30.59|30.59	-0.46	-0.398	-0.604	-0.517	-0.309	-0.307	-1.414	-1.391	>1 peptide	FBgn0051363	Jupiter	0	0		Yes (sourse count:1)	No	FlyBlood	NC			2	HN1,HN1L,	HN1(align_length=60, similarity=0.55);HN1L(align_length=217, similarity=0.382488);	2	HN1,HN1L,	2	HN1,HN1L,
536	536.1	CG31729, isoform B	Q9VK06	Q9VK06	Q9VK06|Q9VK04|Q4V5C6	5	50.61	50.61|50.61|50.61	-0.238	-0.115	-0.421	-0.225	-0.31	-0.523	-1.424	-1.62	>1 peptide	FBgn0051729	CG31729	0	0		No	No	FlyBlood			Y	10	ATP9B,	ATP9B(align_length=1119, similarity=0.744415);	9	ATP9B,	10	ATP9B,
639	639.1	CG31739	Q9VJH2	Q9VJH2	Q9VJH2	3	41.96	41.96	-0.507	-0.384	-0.446	-0.359	-0.232	-0.285	-1.356	-1.376	>1 peptide	FBgn0051739	AspRS-m	0	0		No	No	FlyBlood	NC			10	DARS2,	DARS2(align_length=620, similarity=0.624194);	9	DARS2,	10	DARS2,
666	666.1	CG32016, isoform B	Q8IH18	Q8IH18	Q8IH18|L0MLQ9|E8NH84|Q9V486|Q86NR5	4	40.17	40.17|40.17|31.74|8.43|8.43	-0.639	-0.601	-0.957	-0.823	-0.273	-0.252	-0.937	-0.989	>1 peptide	FBgn0052016	4E-T	0	0		No	No					4	EIF4ENIF1,	EIF4ENIF1(align_length=1193, similarity=0.327745);	4	EIF4ENIF1,	5	EIF4ENIF1,
763	763.1	CG32017, isoform B	Q8IM93	Q8IM93	Q8IM93|Q3ZAP5	3	33.34	33.34|22.93	-0.428	-0.365	-0.48	-0.111	-0.495	-0.337	-1.161	-1.003	>1 peptide	FBgn0052017	CG32017	0	0		not conserved	not conserved			Y
719	719.1	CG32082, isoform C	A8JNR2	A8JNR2	A8JNR2|Q8IQE6|A8JNR3	3	36.51	36.51|36.51|36.51	-0.689	-0.471	-0.688	-0.497	-0.424	-0.415	-1.676	-1.666	>1 peptide	FBgn0052082	CG32082	0	0		No	No					7	BAIAP2,	BAIAP2(align_length=562, similarity=0.453737);	7	BAIAP2,	8	BAIAP2,
842	842.1	CG32103, isoform A	Q0E8F2	Q0E8F2	Q0E8F2|Q9VTX3	3	29.71	29.71|29.71	-0.45	0.073	-0.965	-0.343	-0.26	-0.097	-1.756	-1.679	>1 peptide	FBgn0052103	CG32103	0	0		No	No	FlyBlood				10	SLC25A25,	SLC25A25(align_length=523, similarity=0.659656);	8	SLC25A24,SLC25A25,	9	SLC25A24,SLC25A25,
926	926.1	CG32230, isoform A	Q8SYJ2	Q8SYJ2	Q8SYJ2	2	26.07	26.07	-0.068	-0.55	0.528	0.045	-0.264	-0.448	-0.594	-0.777	>1 peptide	FBgn0052230	ND-MLRQ	0	0		No	No				Y	10	NDUFA4,	NDUFA4(align_length=73, similarity=0.684932);	8	NDUFA4,	9	NDUFA4,
4	4.3	Zormin, isoform D	Q0E8J3	Q0E8J3	Q0E8J3|Q0E8J4|Q9W053|Q7Z1Y4|Q3KN34|Q0E8J5|Q8SXC1	33	407.55	407.55|365.93|365.93|365.93|365.93|340.48|48.66	-0.99	-0.75	-0.825	-0.668	-0.228	-0.168	-0.983	-1.008	>1 peptide	FBgn0052311	zormin	0	0		No	No	FlyBlood				2	MYPN,PALLD,	MYPN(align_length=1441, similarity=0.33102);PALLD(align_length=1718, similarity=0.317229);	1	VCAM1,	2	VCAM1,
387	387.1	Secretory pathway calcium atpase, isoform B	Q7KTU2	Q7KTU2	Q7KTU2|Q58CL2|A8JNX2|Q8IPS6|D3PFF5|C1C5A0|Q9VNR2	6	74.16	74.16|74.16|74.16|74.16|74.16|74.16|74.16	-0.237	0.39	-0.354	0.206	-0.145	0.085	-1.553	-1.3	>1 peptide	FBgn0052451	SPoCk	0	0		No	No				Y	11	ATP2C1,	ATP2C1(align_length=1002, similarity=0.720559);	10	ATP2C1,	11	ATP2C1,
1016	1016.1	CG32528	Q9VWD0	Q9VWD0	Q9VWD0	2	22.79	22.79	-0.878	-0.468	-1.141	-0.732	-0.041	-0.263	-1.71	-1.933	>1 peptide	FBgn0052528	parvin	0	0		Yes (sourse count:2)	No		PC			11	PARVB,	PARVB(align_length=325, similarity=0.763077);	9	PARVB,	10	PARVB,
1054	1054.1	CG32549, isoform A	Q7KUW3	Q7KUW3	Q7KUW3|Q9VWV4|Q7KUW2|Q9VWV2|Q9VWV5	2	21.59	21.59|21.59|21.59|21.59|21.59	-0.347	-0.08	-0.541	-0.232	0.371	0.285	-1.708	-1.723	>1 peptide	FBgn0052549	CG32549	0	0		No	No					10	NT5C2,	NT5C2(align_length=572, similarity=0.715035);	9	NT5C2,	10	NT5C2,
907	907.1	RH56322p (Fragment)	D0IQK3	D0IQK3	D0IQK3|Q76NR0|Q9VY76|Q961Q7|Q76NQ9|Q6NP70|D6W4U3	2	26.69	26.69|26.69|26.69|26.69|26.69|16.27|10.42	-0.3	-0.14	-0.008	0.322	0.142	0.153	-0.228	-0.197	>1 peptide	FBgn0052626	AMPdeam	0	0		No	No	FlyBlood				9	AMPD2,	AMPD2(align_length=795, similarity=0.713208);	8	AMPD2,	9	AMPD2,
729	729.1	CG33056, isoform A	Q961L8	Q961L8	Q961L8|Q86BG8|E4NKM2	3	35.82	35.82|35.82|35.82	-0.974	-0.878	-1.209	-0.901	-0.421	-0.498	-1.181	-1.148	>1 peptide	FBgn0053056	CG33056	0	0		No	No					5	OARD1,	OARD1(align_length=141, similarity=0.673759);	4	OARD1,	5	OARD1,
895	895.1	SD07726p	Q8MRF8	Q8MRF8	Q8MRF8|Q9VQR8	3	27.4	27.4|27.4	-0.08	-0.178	-0.324	-0.248	0.03	-0.316	-1.466	-1.83	>1 peptide	FBgn0284253	LeuRS	0	0		No	No	FlyBlood				9	LARS,	LARS(align_length=1184, similarity=0.750845);	8	LARS,	9	LARS,
172	172.1	Dumpy	Q8IQ18	Q8IQ18	Q8IQ18|Q9U3W7	14	160.07	160.07|11.37	-0.967	-0.717	-0.631	-0.317	-0.705	-0.547	-1.72	-1.441	>1 peptide	FBgn0053196	dpy	0	0		No	No	FlyBlood	PC	Y		2	LTBP1,	LTBP1(align_length=1332, similarity=0.348348);	2	MUC17,	2	MUC17,
269	269.1	RE30726p (Fragment)	Q6NP35	Q6NP35	Q6NP35|Q76NQ0|Q8IH64	9	106.28	106.28|106.28|88.79	-0.605	-0.248	-0.608	-0.343	-0.354	-0.13	-1.11	-0.806	>1 peptide	FBgn0053303	CG33303	0	0		Yes (sourse count:1)	No			Y	Y	10	RPN1,	RPN1(align_length=468, similarity=0.655983);	8	RPN1,	9	RPN1,
9	9.1	Unc-89, isoform C	A8DYP0	A8DYP0	A8DYP0|Q59E65|Q7K4Z6|Q8MT81|Q1ZYJ8	80	1004.04	1004.04|993.37|347.48|236.08|25.82	-0.934	-0.626	-1.082	-0.808	-0.017	-0.294	-0.832	-1.033	>1 peptide	FBgn0053519	Unc-89	0	0		No	No		PC			5	SPEG,	SPEG(align_length=3545, similarity=0.326375);	4	OBSCN,SPEG,	4	SPEG,OBSCN,
993	993.1	FI20113p1 (Fragment)	I0DHK9	I0DHK9	I0DHK9|Q8I935|Q8IGR6|Q8I0D5|Q9VRR4|D3DMM9|Q8IHC4|Q8I934	2	23.64	23.64|23.64|23.64|23.64|23.64|23.64|23.64|23.64	-0.023	0.246	-0.313	-0.104	0.366	0.395	-0.861	-0.759	>1 peptide	FBgn0053523	CG33523	0	0		No	No	FlyBlood			Y	10	MOSPD2,	MOSPD2(align_length=514, similarity=0.490272);	10	MOSPD2,	11	MOSPD2,
839	839.1	Histone H3	P02299	P02299	P02299|P84249|E2QCP0|Q6TXQ1	3	29.98	29.98|29.98|29.98|12.45	-1.172	-1.108	-1.357	-0.798	-0.274	-0.171	-1.534	-1.584	>1 peptide	FBgn0053803	His3:CG33803	0	0		No	No					2	HIST1H3I,HIST2H3D,HIST2H3C,H3F3A,HIST1H3J,HIST1H3H,HIST1H3F,HIST1H3E,HIST1H3D,HIST1H3C,HIST1H3B,HIST1H3A,H3F3B,HIST2H3A,	HIST1H3I(align_length=136, similarity=0.992647);HIST2H3D(align_length=136, similarity=1);HIST2H3C(align_length=136, similarity=1);H3F3A(align_length=136, similarity=0.992647);HIST1H3J(align_length=136, similarity=0.992647);HIST1H3H(align_length=136, similarity=0.992647);HIST1H3F(align_length=136, similarity=0.992647);HIST1H3E(align_length=136, similarity=0.992647);HIST1H3D(align_length=136, simil…	2	HIST1H3C,HIST2H3D,HIST2H3C,HIST2H3A,HIST1H3J,HIST1H3I,HIST1H3H,HIST1H3F,HIST1H3D,HIST1H3B,HIST1H3A,H3F3A,HIST1H3E,	2	H3F3A,HIST1H3A,HIST1H3D,HIST1H3C,HIST1H3E,HIST1H3I,HIST1H3J,HIST1H3H,HIST1H3B,HIST1H3F,HIST2H3C,HIST2H3A,HIST2H3D,
830	830.1	Histone H2A	Q4AB57	Q4AB57	Q4AB57|P84051|P08985	3	30.37	30.37|30.37|9.18	-1.626	-0.507	-1.933	-1.17	0.047	-4.598	-0.604	-4.715	>1 peptide	FBgn0053859	His2A:CG33859	0	0		Yes (sourse count:3)	Yes (sourse count:2)					7	HIST1H2AG,	HIST1H2AG(align_length=122, similarity=0.942623);	6	HIST1H2AC,HIST3H2A,	6	HIST1H2AC,HIST3H2A,
619	619.1	Histone H1	Q4AB54	Q4AB54	Q4AB54|Q4ABD8|P02255|Q4AB94|Q4ABE3|Q5BI49|C4IY08	4	44.1	44.1|44.1|44.1|44.1|39.95|15.59|15.59	-1.062	-0.394	-1.24	-0.581	-0.144	0.195	-0.913	-0.621	>1 peptide	FBgn0053861	His1:CG33861	0	0		No	No		PC			6	HIST1H1B,HIST1H1E,	HIST1H1B(align_length=267, similarity=0.501873);HIST1H1E(align_length=260, similarity=0.492308);	4	HIST1H1B,HIST1H1E,	5	HIST1H1E,HIST1H1B,
518	518.1	Histone H2B	P02283	P02283	P02283	5	53.21	53.21	-0.919	-0.617	-0.669	-0.395	-0.174	-2.983	-0.29	-2.83	>1 peptide	FBgn0053910	His2B:CG33910	0	0		No	Yes (sourse count:1)					3	HIST1H2BB,HIST2H2BE,HIST1H2BO,HIST1H2BJ,HIST1H2BE,	HIST1H2BB(align_length=128, similarity=0.84375);HIST2H2BE(align_length=129, similarity=0.837209);HIST1H2BO(align_length=129, similarity=0.837209);HIST1H2BJ(align_length=129, similarity=0.837209);HIST1H2BE(align_length=129, similarity=0.837209);	2	HIST1H2BA,HIST1H2BC,HIST1H2BF,HIST1H2BJ,HIST1H2BL,HIST1H2BM,	2	HIST1H2BL,HIST1H2BM,HIST1H2BF,HIST1H2BC,HIST1H2BJ,HIST1H2BA,
380	380.1	CG33970, isoform A	Q86P18	Q86P18	Q86P18|Q9VBF7|Q95U16	5	75.29	75.29|45.89|29.97	-0.39	0.174	-1.377	-0.598	-0.041	-0.339	-1.439	-1.897	>1 peptide	FBgn0053970	CG33970	0	0		not conserved	not conserved		NC		Y	1	ABCA5,ABCG2,ABCA9,ABCA8,ABCA6,ABCA4,ABCA3,ABCA2,ABCA13,ABCA12,ABCA10,ABCA1,ABCA7,	ABCA5(align_length=352, similarity=0.446023);ABCG2(align_length=797, similarity=0.345044);ABCA9(align_length=345, similarity=0.434783);ABCA8(align_length=371, similarity=0.425876);ABCA6(align_length=312, similarity=0.451923);ABCA4(align_length=943, similarity=0.353128);ABCA3(align_length=291, similarity=0.522337);ABCA2(align_length=401, similarity=0.436409);ABCA13(align_length=967, similarity=0.3…
467	467.1	Transient receptor potential cation channel protein painless	Q9W0Y6	Q9W0Y6	Q9W0Y6	5	60.58	60.58	-0.689	-0.557	-0.135	-0.156	-0.248	-0.3	-1.113	-0.951	>1 peptide	FBgn0060296	pain	0	0		No	No				Y	2	TRPA1,	TRPA1(align_length=1137, similarity=0.334213);			1	TRPA1,
322	322.1	CG18003, isoform B	A1Z8D3	A1Z8D3	A1Z8D3|A1Z8D2|B6IDX0|Q86NM4	8	89.73	89.73|80.05|80.05|51.14	-0.424	0.258	-0.635	0.352	0.327	0.451	-0.85	-0.654	>1 peptide	FBgn0061356	CG18003	0	0		No	No		NC			9	HAO1,	HAO1(align_length=356, similarity=0.688202);	8	HAO1,	8	HAO1,
705	705.1	Glutathione S transferase E8	A1ZB73	A1ZB73	A1ZB73|Q8T0X2|Q8T8R2	3	37.83	37.83|37.83|20.51	-0.346	-0.071	-0.405	-0.08	0.403	-0.021	-0.781	-0.979	>1 peptide	FBgn0063492	GstE8	0	0		No	No					2	GSTT2B,GSTT1,GSTT2,	GSTT2B(align_length=221, similarity=0.443439);GSTT1(align_length=205, similarity=0.434146);GSTT2(align_length=221, similarity=0.443439);	1	GSTT1,GSTT2,GSTT2B,	1	GSTT1,GSTT2,GSTZ1,GDAP1,GDAP1L1,GSTT2B,
158	158.2	LD04004p (Fragment)	Q8MR33	Q8MR33	Q8MR33|A1ZB72	4	44.92	44.92|44.92	-0.284	0.02	-0.527	-0.098	0.123	0.149	-0.853	-0.827	>1 peptide	FBgn0063493	GstE7	0	0		No	No					2	GSTT1,GSTT2,GSTT2B,	GSTT1(align_length=205, similarity=0.487805);GSTT2(align_length=211, similarity=0.464455);GSTT2B(align_length=211, similarity=0.464455);	1	GSTT1,GSTT2,GSTA4,GSTA3,GSTA2,GSTA1,GSTT2B,	1	GSTA1,GSTA2,GSTA3,GSTA4,GSTT1,GSTT2,GSTZ1,GDAP1,GDAP1L1,GSTT2B,
756	756.1	RE21095p (Fragment)	Q7JZM3	Q7JZM3	Q7JZM3|A1ZB71	3	33.68	33.68|33.68	-0.8	-0.227	-0.991	-0.465	-0.089	0.235	-1.277	-1.095	>1 peptide	FBgn0063494	GstE6	0	0		No	No					2	GSTT1,GSTT2,GSTT2B,	GSTT1(align_length=205, similarity=0.478049);GSTT2(align_length=193, similarity=0.476684);GSTT2B(align_length=193, similarity=0.476684);	1	GSTO2,GSTT2B,GSTT2,GSTT1,GSTA2,GSTA3,GSTA4,GSTA1,GSTO1,	1	GSTA1,GSTA2,GSTA3,GSTA4,GSTT1,GSTT2,GSTZ1,GSTO1,GDAP1,GDAP1L1,GSTO2,GSTT2B,
437	437.1	Glutathione S transferase E4	A1ZB69	A1ZB69	A1ZB69|Q4V6I7|Q4V6Q5	6	65	65|65|49.03	-0.894	-0.26	-1.187	-0.472	-0.272	-0.349	-1.544	-1.749	>1 peptide	FBgn0063496	GstE4	0	0		No	No					2	GSTT1,GSTT2,GSTT2B,	GSTT1(align_length=231, similarity=0.528139);GSTT2(align_length=202, similarity=0.480198);GSTT2B(align_length=202, similarity=0.475248);	1	GSTA2,GSTA3,GSTA4,GSTT1,GSTT2,GSTT2B,GSTA1,	1	GSTA1,GSTA2,GSTA3,GSTA4,GSTT1,GSTT2,GSTZ1,GDAP1,GDAP1L1,GSTT2B,
925	925.1	Glutathione S transferase E2	Q7JYZ9	Q7JYZ9	Q7JYZ9	2	26.09	26.09	-0.555	-0.424	-0.71	-0.58	-0.183	-0.44	-1.142	-1.399	>1 peptide	FBgn0063498	GstE2	0	0		No	No					2	GSTT2B,GSTT2,GSTT1,	GSTT2B(align_length=197, similarity=0.482233);GSTT2(align_length=197, similarity=0.482233);GSTT1(align_length=209, similarity=0.473684);	1	GSTT1,GSTT2,GSTT2B,	1	GSTT1,GSTT2,GSTZ1,GDAP1,GDAP1L1,GSTT2B,
1007	1007.1	GM17572p (Fragment)	C4IXV9	C4IXV9	C4IXV9|Q0KHQ1	2	23.09	23.09|23.09	-1.077	-0.432	-1.427	-0.782	0.15	-0.106	-1.564	-1.821	>1 peptide	FBgn0064117	SLIRP1	0	0		No	No		NC			6	SLIRP,	SLIRP(align_length=86, similarity=0.569767);	4	SLIRP,	4	SLIRP,
379	379.1	60S ribosomal protein L5	Q9W5R8	Q9W5R8	Q9W5R8|Q6NL81|Q9NIU2|Q6NMY6	6	75.33	75.33|62.73|36.97|12.6	-0.291	0.23	-0.788	-0.298	0.15	0.365	-0.887	-0.64	>1 peptide	FBgn0064225	RpL5	0	0		Yes (sourse count:2)	No	FlyBlood				9	RPL5,	RPL5(align_length=299, similarity=0.826087);	8	RPL5,	9	RPL5,
1024	1024.1	CG17715, isoform B	Q8SYF7	Q8SYF7	Q8SYF7|Q5LJR0|Q5LJR2|Q6NL55	2	22.62	22.62|22.62|9.03|9.03	-0.585	-0.418	-0.731	-0.564	-0.11	-0.148	-1.113	-1.152	>1 peptide	FBgn0064912	CG31178	0	0		No	No					1	TMEM65,	TMEM65(align_length=27, similarity=0.481481);			1	TMEM65,
464	464.1	Alternative testis transcripts open reading frame A, isoform A	Q9VDL7	Q9VDL7	Q9VDL7|Q8IN53	5	61	61|42.78	-0.492	-0.251	-0.997	-0.757	-0.01	0.052	-1.395	-1.393	>1 peptide	FBgn0067783	att-ORFA	0	0		No	No					10	SLC25A42,	SLC25A42(align_length=372, similarity=0.620968);	8	SLC25A42,	9	SLC25A42,
939	939.1	Patj homolog	Q9NB04	Q9NB04	Q9NB04	2	25.64	25.64	-0.246	0.249	-0.118	0.228	0.143	0.054	-0.564	-0.654	>1 peptide	FBgn0067864	Patj	0	0		No	Yes (sourse count:1)					7	MPDZ,PATJ,	MPDZ(align_length=992, similarity=0.457661);PATJ(align_length=963, similarity=0.421599);	5	INADL,	6	INADL,
1544	1544.1	CG41128	Q8SY69	Q8SY69	Q8SY69	2	11.74	11.74	-0.68	-0.561	-0.949	-0.841	-0.297	-0.029	-0.931	-0.663	>1 peptide	FBgn0069923	CG41128	0	0		No	No				Y	7	MINOS1,	MINOS1(align_length=62, similarity=0.564516);	4	MINOS1,	5	MINOS1,
819	819.1	CG34120, isoform C	Q0KHQ2	Q0KHQ2	Q0KHQ2|E2QD66|Q5BHW4	2	30.8	30.8|30.8|30.8	-0.219	-0.008	-0.001	0.225	-0.207	-0.152	-1.118	-1.063	>1 peptide	FBgn0083956	CG34120	0	0		No	No			Y	Y	8	ABCA12,	ABCA12(align_length=2248, similarity=0.391014);	5	ABCA13,ABCA12,	6	ABCA12,ABCA13,
968	968.1	CG34356	A8JMD5	A8JMD5	A8JMD5|C6TP33|Q1EC15	2	24.72	24.72|12.3|12.3	-0.595	-0.084	-0.753	-0.296	-0.064	-0.379	-2.076	-2.543	>1 peptide	FBgn0085385	CG34356	0	0		No	No					2	SCYL2,	SCYL2(align_length=878, similarity=0.479499);	1	SCYL2,	1	SCYL2,
1018	1018.1	CG34384, isoform B	E2QD61	E2QD61	E2QD61|A8JQ65|A2VEX8	3	22.76	22.76|14.86|7.9	-0.663	-0.372	-0.597	-0.353	-0.425	-0.615	-1.251	-1.449	>1 peptide	FBgn0085413	CG34384	0	0		No	No	FlyBlood				9	DGKD,DGKH,	DGKD(align_length=1987, similarity=0.413186);DGKH(align_length=1967, similarity=0.415862);	7	DGKH,	8	DGKH,
1020	1020.1	Not1, isoform C	A8DY81	A8DY81	A8DY81|A8DY80|E2QCN4|A8DY82	2	22.66	22.66|22.66|22.66|22.66	-0.733	-0.563	-1.391	-1.222	-0.379	-0.889	-1.153	-1.664	>1 peptide	FBgn0085436	Not1	0	0		No	No					9	CNOT1,	CNOT1(align_length=2579, similarity=0.618069);	8	CNOT1,	9	CNOT1,
118	118.1	CG34417, isoform H	A8JV00	A8JV00	A8JV00|E2QD99|A8JUZ8|A8JUZ9|Q3KN62|A8JV02	19	210.32	210.32|210.32|210.32|210.32|141.2|132.76	-0.746	-0.752	-0.671	-0.613	-0.081	0.121	-0.569	-0.452	>1 peptide	FBgn0085446	CG34417	0	0		No	No	FlyBlood	NC			3	SMTN,SMTNL1,	SMTN(align_length=1351, similarity=0.334567);SMTNL1(align_length=502, similarity=0.39243);	2	SMTN,SMTNL1,	2	SMTN,SMTNL1,
81	81.1	Still life, isoform F	Q8IQ62	Q8IQ62	Q8IQ62|P91621|P91620-1|A8JNL6	23	267.73	267.73|267.73|197|197	-0.554	-0.061	-0.588	0.099	-0.438	-0.359	-1.423	-1.518	>1 peptide	FBgn0085447	sif	0	0		No	No		NC			8	TIAM1,	TIAM1(align_length=1710, similarity=0.455556);	6	TIAM1,	7	TIAM1,
81	81.2	Still life, isoform D	A8JNL5	A8JNL5	A8JNL5|A8JNL4|P91620	16	211.13	211.13|211.13|211.13	-0.643	0	-0.603	0.009	-0.396	-0.33	-1.738	-1.675	>1 peptide	FBgn0085447	sif	0	0		No	No		NC			8	TIAM1,	TIAM1(align_length=1710, similarity=0.455556);	6	TIAM1,	7	TIAM1,
730	730.1	ALG-2 interacting protein X	Q9VB05	Q9VB05	Q9VB05	3	35.76	35.76	-0.185	-0.183	0.257	0.072	0.384	0.731	-0.1	0.015	>1 peptide	FBgn0086346	ALiX	0	0		Yes (sourse count:2)	Yes (sourse count:1)					11	PDCD6IP,	PDCD6IP(align_length=882, similarity=0.605442);	10	PDCD6IP,	11	PDCD6IP,
424	424.1	Myosin-IA	Q23978	Q23978	Q23978	4	66.98	66.98	-0.691	-0.699	-0.866	-0.969	-0.07	-0.23	-1.355	-1.952	>1 peptide	FBgn0086347	Myo31DF	0	0		Yes (sourse count:1)	No		NC			12	MYO1D,	MYO1D(align_length=1016, similarity=0.699803);	10	MYO1D,	11	MYO1D,
283	283.1	Isoform A of Triosephosphate isomerase	P29613-1	P29613	P29613-1|P29613|K7Z7Z8	8	101.72	101.72|101.72|61.29	-0.518	-0.285	-0.522	-0.303	0.11	-0.003	-0.684	-0.853	>1 peptide	FBgn0086355	Tpi	0	0		Yes (sourse count:6)	Yes (sourse count:5)	FlyBlood	PC			10	TPI1,	TPI1(align_length=259, similarity=0.737452);	9	TPI1,	10	TPI1,
344	344.1	Asparaginyl-tRNA synthetase	Q9V434	Q9V434	Q9V434	8	84.36	84.36	-0.834	-0.557	-0.61	-0.505	-0.341	-0.229	-1.342	-1.548	>1 peptide	FBgn0086443	AsnRS	0	0		No	No					11	NARS,	NARS(align_length=550, similarity=0.852727);	10	NARS,	11	NARS,
736	736.1	FI02875p (Fragment)	B5RIJ9	B5RIJ9	B5RIJ9|Q8MT23|Q9VJ19	2	35.03	35.03|35.03|35.03	-0.978	-0.181	-1.618	-0.641	-0.05	0.031	-1.369	-1.343	>1 peptide	FBgn0086710	RpL30	0	0		Yes (sourse count:1)	No		PC			9	RPL30,	RPL30(align_length=108, similarity=0.898148);	7	RPL30,	8	RPL30,
397	397.1	Protein EFR3 homolog cmp44E	Q8IGJ0	Q8IGJ0	Q8IGJ0|Q8IGJ0-3|Q8IGJ0-1	6	71.91	71.91|71.91|71.91	-0.57	-0.276	-0.189	-0.271	-0.2	-0.465	-0.943	-1.088	>1 peptide	FBgn0086784	stmA	0	0		No	No					11	EFR3B,	EFR3B(align_length=857, similarity=0.584597);	9	EFR3B,	10	EFR3B,
686	686.1	Vacuolar protein-sorting-associated protein 36	Q9VU87	Q9VU87	Q9VU87	3	38.78	38.78	-0.57	-0.482	-0.473	-0.554	-0.198	-0.059	-1.253	-1.261	>1 peptide	FBgn0086785	Vps36	0	0		No	No					10	VPS36,	VPS36(align_length=399, similarity=0.654135);	9	VPS36,	10	VPS36,
4	4.2	Isoform E of Titin	Q9I7U4-5	Q9I7U4	Q9I7U4-5|Q9I7U4|Q9I7U4-4|Q9I7U4-2	156	1966.63	1966.63|1951.93|1951.93|1148.43	-1.05	-0.891	-1.043	-0.896	-0.2	-0.268	-0.877	-0.926	>1 peptide	FBgn0086906	sls	0	0		No	No		NC			4	HMCN1,OBSCN,	HMCN1(align_length=4925, similarity=0.323655);OBSCN(align_length=10628, similarity=0.316899);	2	MYBPC3,	2	MYBPC3,
4	4.1	Isoform B of Titin	Q9I7U4-3	Q9I7U4	Q9I7U4-3|I1WYI2|I0B8L5	157	1987.82	1987.82|386.3|124.35	-1.043	-0.887	-1.023	-0.876	-0.187	-0.235	-0.883	-0.926	>1 peptide	FBgn0086906	sls	0	0		No	No		NC			4	HMCN1,OBSCN,	HMCN1(align_length=4925, similarity=0.323655);OBSCN(align_length=10628, similarity=0.316899);	2	MYBPC3,	2	MYBPC3,
1135	1135.1	GH04877p	Q9VN91	Q9VN91	Q9VN91|D2NUK8|Q8IPP1	2	18.7	18.7|13.66|13.66	-0.771	-0.327	-1.399	-0.772	0.215	0.328	-0.826	-0.712	>1 peptide	FBgn0087005	rtp	0	0		No	No					10	MORN4,	MORN4(align_length=183, similarity=0.562842);	9	MORN4,	9	MORN4,
443	443.1	FI07923p	Q9VN44	Q9VN44	Q9VN44|Q960E2|Q86NQ0	5	64.43	64.43|64.43|52.71	-0.405	-0.248	-0.586	-0.38	0.148	-0.199	-1.67	-1.805	>1 peptide	FBgn0087013	Karybeta3	0	0		Yes (sourse count:2)	Yes (sourse count:1)					10	IPO5,	IPO5(align_length=1103, similarity=0.718948);	9	IPO5,	10	IPO5,
473	473.1	Isoform C of Protein argonaute-2	Q9VUQ5-2	Q9VUQ5	Q9VUQ5-2|Q9VUQ5|E5KZ94	5	60	60|60|60	-1.076	-0.934	-1.248	-1.106	-0.596	-0.711	-1.751	-1.97	>1 peptide	FBgn0087035	AGO2	0	0		No	No					3	AGO1,AGO2,AGO3,AGO4,	AGO1(align_length=838, similarity=0.49642);AGO2(align_length=898, similarity=0.488864);AGO3(align_length=846, similarity=0.490544);AGO4(align_length=847, similarity=0.491145);			1	AGO1,AGO3,AGO4,
1090	1090.1	Proteasome subunit beta type-4	Q9VNA5	Q9VNA5	Q9VNA5	2	20.45	20.45	-0.689	-0.465	-0.547	-0.323	-0.307	-0.382	-0.778	-0.853	>1 peptide	FBgn0250746	Prosbeta7	0	0		Yes (sourse count:3)	Yes (sourse count:4)					11	PSMB4,	PSMB4(align_length=258, similarity=0.608527);	10	PSMB4,	11	PSMB4,
455	455.1	FI17352p1	Q7KT16	Q7KT16	Q7KT16|Q8SXI6|Q2PDR9|Q9VIJ4|Q8MR96|D6W4X0|A1XXK3|A1XXK1|A1XXK4|A1XXK5|A1XXK2	5	61.93	61.93|61.93|61.93|56.05|56.05|43.47|37.23|37.23|18.46|18.46|18.46	-0.552	-0.426	-0.775	-0.654	-0.03	-0.22	-1.402	-1.612	>1 peptide	FBgn0250785	vari	0	0		No	No					11	MPP6,	MPP6(align_length=615, similarity=0.554472);	9	MPP6,	9	MPP6,
10	10.1	Spectrin beta chain	Q00963	Q00963	Q00963	79	943.5	943.5	-0.789	-0.679	-0.556	-0.547	-0.201	-0.229	-0.924	-0.914	>1 peptide	FBgn0250788	beta-Spec	0	0		Yes (sourse count:2)	Yes (sourse count:4)					11	SPTBN1,	SPTBN1(align_length=2363, similarity=0.716039);	10	SPTBN1,	11	SPTBN1,
7	7.1	Spectrin alpha chain	P13395	P13395	P13395	101	1349.91	1349.91	-0.766	-0.716	-0.549	-0.556	-0.124	-0.162	-0.899	-0.99	>1 peptide	FBgn0250789	alpha-Spec	0	0		Yes (sourse count:2)	Yes (sourse count:2)		NC			11	SPTAN1,	SPTAN1(align_length=2535, similarity=0.770414);	10	SPTAN1,	11	SPTAN1,
29	29.1	AT02348p	Q9VV75	Q9VV75	Q9VV75	30	502.57	502.57	-0.599	-0.606	-0.663	-0.579	-0.249	-0.113	-0.996	-0.945	>1 peptide	FBgn0250814	UQCR-C2	0	0		No	No					12	UQCRC2,	UQCRC2(align_length=420, similarity=0.528571);	10	UQCRC2,	10	UQCRC2,
384	384.1	Gilgamesh, isoform G	Q4AB31	Q4AB31	Q4AB31|Q86NK8|Q86BR9|Q59DW8|Q8INB6|Q9VEX2|Q8IHB0|Q6NNA8	6	75.08	75.08|75.08|75.08|75.08|75.08|75.08|75.08|50.16	-0.731	-0.165	-1.314	-0.811	-0.382	-0.308	-2.377	-2.252	>1 peptide	FBgn0250823	gish	0	0		No	No					11	CSNK1G2,CSNK1G3,	CSNK1G2(align_length=460, similarity=0.734783);CSNK1G3(align_length=476, similarity=0.745798);	9	CSNK1G3,	10	CSNK1G3,
800	800.1	CG12547	Q9W5T4	Q9W5T4	Q9W5T4	2	31.73	31.73	-0.351	0.159	-0.158	0.352	-0.071	-0.227	-0.864	-1.02	>1 peptide	FBgn0250830	CG12547	0	0		No	No					10	NHLRC2,	NHLRC2(align_length=737, similarity=0.549525);	9	NHLRC2,	10	NHLRC2,
435	435.1	26-29kD-proteinase	Q9V3U6	Q9V3U6	Q9V3U6	5	65.17	65.17	-0.354	0.005	-0.835	-0.383	-0.634	-0.462	-2.044	-1.741	>1 peptide	FBgn0250848	26-29-p	0	0		No	No	FlyBlood		Y		1	CTSL,CTSV,CTSZ,CTSS,CTSH,CTSF,CTSB,CTSC,CTSK,	CTSL(align_length=317, similarity=0.545741);CTSV(align_length=318, similarity=0.553459);CTSZ(align_length=285, similarity=0.449123);CTSS(align_length=333, similarity=0.51952);CTSH(align_length=346, similarity=0.5);CTSF(align_length=470, similarity=0.423404);CTSB(align_length=277, similarity=0.404332);CTSC(align_length=310, similarity=0.474194);CTSK(align_length=335, similarity=0.564179);	1	CTSV,CTSS,CTSK,CTSF,CTSL,	1	CTSK,CTSL,CTSV,CTSS,CTSF,
742	742.1	Mitochondrial import inner membrane translocase subunit TIM50-C	Q9W4V8	Q9W4V8	Q9W4V8	3	34.52	34.52	-0.686	-0.551	-0.671	-0.587	-0.302	-0.224	-1.112	-1.089	>1 peptide	FBgn0250874	ttm50	0	0		No	No					10	TIMM50,	TIMM50(align_length=360, similarity=0.575);	9	TIMM50,	10	TIMM50,
121	121.1	Phosphoglycerate kinase	Q01604	Q01604	Q01604	16	208.29	208.29	-0.624	-0.277	-0.743	-0.375	-0.171	0.001	-1.411	-1.147	>1 peptide	FBgn0250906	Pgk	0	0		Yes (sourse count:4)	Yes (sourse count:5)	FlyBlood	PC			11	PGK1,	PGK1(align_length=412, similarity=0.825243);	9	PGK1,	10	PGK1,
[truncated: 750 more rows]
