# Supplementary material for: Proteomics of protein trafficking by in vivo tissue-specific labeling
Source: Nat Commun. 2021 Apr 22;12:2382. doi: 10.1038/s41467-021-22599-x (PMC8062696; doi:10.1038/s41467-021-22599-x)
Supplement: Supplementary file 4 — Supplementary Data 2 [file 41467_2021_22599_MOESM4_ESM.xlsx]

## Sheet: total hemolymph MS
fbgn r551	Gene r551	Type	Count experiment	SumOfPeptide counts	AvgOfPeptide counts	StDevOfPeptide counts
FBgn0000042	Act5C		3	9	3	3.4641
FBgn0000043	Act42A		3	9	3	3.4641
FBgn0000044	Act57B		3	8	2.66667	3.78594
FBgn0000045	Act79B		3	6	2	2.64575
FBgn0000046	Act87E		3	8	2.66667	3.78594
FBgn0000047	Act88F		3	9	3	3.4641
FBgn0000055	Adh	PC	5	64	12.8	4.76445
FBgn0000064	Ald	PC	5	103	20.6	5.68331
FBgn0000071	Ama	PC	2	3	1.5	0.707107
FBgn0000078	Amy-d	PC	5	19	3.8	2.16795
FBgn0000079	Amy-p	PC	5	19	3.8	2.16795
FBgn0000084	AnxB10	NC	1	4	4
FBgn0000094	Anp	PC	1	7	7
FBgn0000100	RpLP0	PC	1	1	1
FBgn0000116	Argk		5	97	19.4	7.82943
FBgn0000150	awd		5	30	6	2.44949
FBgn0000181	bic		1	1	1
FBgn0000183	BicD	NC	1	1	1
FBgn0000228	Bsg25D		1	1	1
FBgn0000244	by	NC	1	1	1
FBgn0000253	Cam	PC	3	4	1.33333	0.57735
FBgn0000261	Cat		5	24	4.8	2.38747
FBgn0000276	CecA1	PC	2	2	1	0
FBgn0000279	CecC	PC	2	2	1	0
FBgn0000287	salr		1	1	1
FBgn0000308	chic	NC	3	3	1	0
FBgn0000313	chp	PC	1	4	4
FBgn0000370	crc		1	1	1
FBgn0000409	Cyt-c-p	PC	5	18	3.6	1.51658
FBgn0000416	Sap-r	PC	2	10	5	2.82843
FBgn0000427	dec-1	PC	3	3	1	0
FBgn0000447	Dhod		1	1	1
FBgn0000473	Cyp6a2		1	1	1
FBgn0000477	DNaseII		4	7	1.75	1.5
FBgn0000479	dnc		1	1	1
FBgn0000547	ed		1	1	1
FBgn0000556	Ef1alpha48D		5	15	3	1.22474
FBgn0000557	Ef1alpha100E		5	13	2.6	1.94936
FBgn0000559	Ef2b	PC	4	20	5	4.08248
FBgn0000562	egl	NC	1	1	1
FBgn0000576	ems	NC	1	1	1
FBgn0000579	Eno	PC	5	88	17.6	9.63328
FBgn0000581	E(Pc)		2	3	1.5	0.707107
FBgn0000592	Est-6	PC	6	84	14	8.04984
FBgn0000635	Fas2	PC	2	10	5	4.24264
FBgn0000636	Fas3	PC	3	6	2	1
FBgn0000639	Fbp1		2	9	4.5	4.94975
FBgn0000640	Fbp2	PC	1	3	3
FBgn0000659	fkh	NC	1	1	1
FBgn0000996	dup		1	1	1
FBgn0001075	ft		1	1	1
FBgn0001089	Gal	PC	4	10	2.5	1.29099
FBgn0001090	bnb	PC	5	25	5	1.87083
FBgn0001091	Gapdh1	PC	5	19	3.8	1.92354
FBgn0001092	Gapdh2	PC	5	15	3	0.707107
FBgn0001098	Gdh	PC	2	3	1.5	0.707107
FBgn0001112	Gld		3	13	4.33333	2.08167
FBgn0001114	Glt	PC	3	9	3	2
FBgn0001124	Got1	PC	1	2	2
FBgn0001128	Gpdh		5	92	18.4	7.89303
FBgn0001145	Gs2	PC	4	11	2.75	0.957427
FBgn0001149	GstD1		3	6	2	1
FBgn0001180	hb	NC	1	1	1
FBgn0001186	Hex-A		4	7	1.75	0.5
FBgn0001216	Hsc70-1	PC	2	2	1	1.41421
FBgn0001217	Hsc70-2	PC	3	3	1	0
FBgn0001218	Hsc70-3	PC	2	2	1	0
FBgn0001219	Hsc70-4	PC	5	21	4.2	2.58844
FBgn0001224	Hsp23	NC	3	6	2	1
FBgn0001225	Hsp26		1	1	1
FBgn0001230	Hsp68	PC	4	5	1.25	0.5
FBgn0001233	Hsp83	PC	4	22	5.5	3.10913
FBgn0001248	Idh		5	24	4.8	2.16795
FBgn0001250	if	PC	1	1	1
FBgn0001256	ImpL1	PC	1	1	1
FBgn0001276	ix	NC	1	1	1
FBgn0001280	janA		1	1	1
FBgn0001301	kel	NC	1	1	1
FBgn0001308	Khc		1	1	1
FBgn0001311	kkv		1	1	1
FBgn0001565	Hlc		1	1	1
FBgn0001983	wor		1	1	1
FBgn0002044	swm		2	2	1	0
FBgn0002284	Prosbeta6	PC	2	3	1.5	0.707107
FBgn0002526	LanA	PC	5	36	7.2	5.63028
FBgn0002528	LanB2	PC	3	7	2.33333	2.3094
FBgn0002562	Lsp1alpha	PC	5	17	3.4	1.81659
FBgn0002563	Lsp1beta	PC	5	108	21.6	8.96103
FBgn0002564	Lsp1gamma	PC	4	7	1.75	0.5
FBgn0002565	Lsp2	PC	6	132	22	13.5794
FBgn0002567	ltd	NC	2	2	1	0
FBgn0002570	Mal-A1		1	1	1
FBgn0002577	m	PC	1	1	1
FBgn0002590	RpS5a	PC	1	1	1
FBgn0002593	RpLP1		2	4	2	1.41421
FBgn0002622	RpS3	PC	1	1	1
FBgn0002719	Men	PC	5	36	7.2	4.08656
FBgn0002732	E(spl)malpha-BFM		1	1	1
FBgn0002735	E(spl)mgamma-HLH	NC	1	1	1
FBgn0002772	Mlc1		1	2	2
FBgn0002773	Mlc2	NC	2	6	3	2.82843
FBgn0002781	mod(mdg4)		1	1	1
FBgn0002789	Mp20	NC	3	10	3.33333	1.52753
FBgn0002855	Acp26Aa	PC	4	12	3	1.1547
FBgn0002856	Acp26Ab	PC	3	3	1	0
FBgn0002930	nec	PC	5	28	5.6	3.36155
FBgn0002940	ninaE		2	2	1	0
FBgn0002941	slou	NC	1	1	1
FBgn0003034	Acp70A	PC	1	1	1
FBgn0003044	Pcl	NC	1	1	1
FBgn0003071	Pfk		5	22	4.4	1.67332
FBgn0003074	Pgi	PC	5	38	7.6	6.02495
FBgn0003076	Pgm	PC	5	29	5.8	2.58844
FBgn0003089	pip		3	3	1	0
FBgn0003137	Ppn	PC	5	112	22.4	13.3529
FBgn0003149	Prm	NC	1	1	1
FBgn0003159	ptr		1	1	1
FBgn0003165	pum		1	1	1
FBgn0003178	PyK	PC	5	66	13.2	8.78635
FBgn0003209	raw		1	2	2
FBgn0003210	rb	PC	1	1	1
FBgn0003285	rst		1	1	1
FBgn0003301	rut		1	1	1
FBgn0003366	sev	PC	1	1	1
FBgn0003371	sgg	NC	1	1	1
FBgn0003373	Sgs3	PC	1	4	4
FBgn0003377	Sgs7	PC	1	2	2
FBgn0003378	Sgs8	PC	3	4	1.33333	0.57735
FBgn0003380	Sh		2	2	1	0
FBgn0003391	shg	PC	2	5	2.5	2.12132
FBgn0003460	so	NC	1	1	1
FBgn0003462	Sod	PC	5	19	3.8	1.64317
FBgn0003463	sog	PC	1	2	2
FBgn0003495	spz	PC	1	2	2
FBgn0003507	srp	NC	1	1	1
FBgn0003513	ss	PC	1	1	1
FBgn0003557	Su(dx)		1	1	1
FBgn0003660	Syb	NC	3	4	1.33333	0.57735
FBgn0003676	T-cp1	NC	1	1	1
FBgn0003687	Tbp		1	1	1
FBgn0003716	tkv	NC	1	1	1
FBgn0003721	Tm1		4	6	1.5	1
FBgn0003731	Egfr		1	1	1
FBgn0003732	Top2	PC	1	1	1
FBgn0003742	tra2	PC	1	1	1
FBgn0003748	Treh	PC	3	5	1.66667	0.57735
FBgn0003867	tsl	PC	1	2	2
FBgn0003884	alphaTub84B		5	14	2.8	1.64317
FBgn0003885	alphaTub84D		5	14	2.8	1.64317
FBgn0003886	alphaTub85E		4	8	2	1.41421
FBgn0003887	betaTub56D	NC	3	11	3.66667	0.57735
FBgn0003888	betaTub60D		3	6	2	1
FBgn0003889	betaTub85D	NC	3	8	2.66667	0.57735
FBgn0003890	betaTub97EF		1	1	1
FBgn0003941	RpL40		5	8	1.6	0.547723
FBgn0003942	RpS27A		5	8	1.6	0.547723
FBgn0003943	Ubi-p63E		5	8	1.6	0.547723
FBgn0003965	v		1	1	1
FBgn0003969	vap		1	1	1
FBgn0003979	Vm26Aa	PC	2	3	1.5	0.707107
FBgn0003980	Vm26Ab	PC	2	6	3	2.82843
FBgn0003983	Vm34Ca	PC	2	3	1.5	0.707107
FBgn0004034	y	PC	1	1	1
FBgn0004045	Yp1	PC	6	129	21.5	21.7692
FBgn0004047	Yp3	PC	6	125	20.8333	16.558
FBgn0004055	uzip		1	2	2
FBgn0004066	Prosalpha4	PC	3	10	3.33333	1.52753
FBgn0004117	Tm2		3	4	1.33333	0.57735
FBgn0004198	ct	NC	1	1	1
FBgn0004227	nonA		2	3	1.5	0.707107
FBgn0004240	Dpt	PC	1	2	2
FBgn0004364	18w	PC	1	1	1
FBgn0004367	mei-41		1	1	1
FBgn0004368	Ptp4E	PC	1	3	3
FBgn0004370	Ptp10D	PC	1	1	1
FBgn0004374	neb	NC	1	1	1
FBgn0004380	Klp64D	NC	1	1	1
FBgn0004401	Pep	NC	1	1	1
FBgn0004403	RpS14a		1	1	1
FBgn0004425	LysB	PC	1	2	2
FBgn0004426	LysC	PC	1	2	2
FBgn0004427	LysD	PC	1	2	2
FBgn0004428	LysE	PC	1	2	2
FBgn0004431	LysX	PC	1	1	1
FBgn0004432	Cyp1		3	8	2.66667	2.08167
FBgn0004507	GlyP	PC	5	99	19.8	15.2709
FBgn0004509	Fur1	PC	1	2	2
FBgn0004595	pros	NC	1	3	3
FBgn0004607	zfh2	NC	2	2	1	0
FBgn0004619	GluRIA	PC	1	1	1
FBgn0004629	Cys	PC	6	34	5.66667	3.88158
FBgn0004646	ogre		1	1	1
FBgn0004647	N		1	1	1
FBgn0004648	svr	PC	5	14	2.8	1.30384
FBgn0004649	yl	PC	1	4	4
FBgn0004650	fs(1)N	PC	1	5	5
FBgn0004654	Pgd	PC	2	6	3	1.41421
FBgn0004666	sim	NC	1	1	1
FBgn0004859	ci	NC	1	1	1
FBgn0004862	bap	NC	1	2	2
FBgn0004870	bab1	NC	1	1	1
FBgn0004878	cas	NC	2	2	1	0
FBgn0004885	tok		2	3	1.5	0.707107
FBgn0004889	tws		1	1	1
FBgn0004907	14-3-3zeta		5	20	4	1.41421
FBgn0004924	Top1	NC	1	1	1
FBgn0005390	fs(1)M3	PC	1	6	6
FBgn0005391	Yp2	PC	6	97	16.1667	11.8898
FBgn0005617	msl-1		1	2	2
FBgn0005633	fln		1	1	1
FBgn0005666	bt	NC	2	2	1	0
FBgn0005671	Vha55		1	4	4
FBgn0010040	GstD4		2	2	1	0
FBgn0010051	Itp-r83A	PC	1	1	1
FBgn0010100	Acon		4	17	4.25	0.957427
FBgn0010113	hdc		1	1	1
FBgn0010197	Gyc32E	PC	1	1	1
FBgn0010198	RpS15Aa		1	1	1
FBgn0010225	Gel		5	49	9.8	4.26615
FBgn0010226	GstS1		5	16	3.2	1.30384
FBgn0010238	Lac	PC	1	1	1
FBgn0010288	Uch		1	1	1
FBgn0010300	brat		1	1	1
FBgn0010381	Drs	PC	4	7	1.75	0.5
FBgn0010387	Dbi	PC	5	10	2	1
FBgn0010388	Dro	PC	1	1	1
FBgn0010406	RNaseX25	PC	1	2	2
FBgn0010575	sbb		1	1	1
FBgn0010590	Prosbeta1		1	1	1
FBgn0010768	sqz	NC	1	1	1
FBgn0011020	Sas-4		1	2	2
FBgn0011204	cue		1	1	1
FBgn0011224	heph		1	1	1
FBgn0011225	jar	NC	1	1	1
FBgn0011260	Sema-2a	PC	1	1	1
FBgn0011270	Pglym87	PC	4	7	1.75	0.5
FBgn0011272	RpL13		1	1	1
FBgn0011273	Acam		1	2	2
FBgn0011280	Obp19d	PC	5	9	1.8	1.09545
FBgn0011281	Obp83a	PC	1	1	1
FBgn0011284	RpS4		2	2	1	0
FBgn0011286	Rya-r44F	PC	1	2	2
FBgn0011559	Acp36DE	PC	5	33	6.6	5.36656
FBgn0011591	fng	PC	1	1	1
FBgn0011592	fra	PC	1	1	1
FBgn0011668	Mst57Da	PC	5	5	1	0
FBgn0011669	Mst57Db	PC	1	1	1
FBgn0011695	PebIII	PC	5	14	2.8	1.48324
FBgn0011722	Tig	PC	4	15	3.75	2.62996
FBgn0011726	tsr		4	10	2.5	0.57735
FBgn0011743	Arp53D	NC	1	2	2
FBgn0011764	Dsp1	NC	1	1	1
FBgn0011768	Fdh	PC	4	5	1.25	0.5
FBgn0011770	Gip		2	3	1.5	0.707107
FBgn0011785	BRWD3		1	1	1
FBgn0011828	Pxn	PC	1	2	2
FBgn0012034	AcCoAS	NC	1	4	4
FBgn0012037	Ance	PC	5	32	6.4	4.15933
FBgn0012042	AttA	PC	1	6	6
FBgn0013272	Gp150	PC	1	1	1
FBgn0013275	Hsp70Aa	PC	4	5	1.25	0.5
FBgn0013276	Hsp70Ab	PC	4	5	1.25	0.5
FBgn0013277	Hsp70Ba	PC	4	5	1.25	0.5
FBgn0013278	Hsp70Bb	PC	4	5	1.25	0.5
FBgn0013279	Hsp70Bc	PC	4	5	1.25	0.5
FBgn0013325	RpL11		1	1	1
FBgn0013342	n-syb	NC	1	1	1
FBgn0013680	mt:ND2		1	1	1
FBgn0013725	phyl		1	1	1
FBgn0013733	shot	NC	1	1	1
FBgn0013756	Mtor	NC	1	1	1
FBgn0013763	CG5210	PC	5	105	21	4.74342
FBgn0013770	Cp1	PC	2	3	1.5	0.707107
FBgn0013810	Dhc36C	NC	1	1	1
FBgn0013954	FK506-bp2	PC	3	7	2.33333	0.57735
FBgn0013995	Calx		1	1	1
FBgn0013997	Nrx-IV	PC	1	2	2
FBgn0014000	Hf		3	7	2.33333	0.57735
FBgn0014031	Spat		1	1	1
FBgn0014076	Vm32E	PC	2	2	1	0
FBgn0014141	cher		1	1	1
FBgn0014163	fax		1	1	1
FBgn0014396	tim	NC	1	1	1
FBgn0014417	CG13397	PC	1	1	1
FBgn0014427	CG11899	PC	1	2	2
FBgn0014455	Ahcy13	PC	2	4	2	1.41421
FBgn0014859	Hr38	NC	1	1	1
FBgn0014863	Mlp84B	PC	2	2	1	0
FBgn0014865	Mtk	PC	2	3	1.5	0.707107
FBgn0014869	Pglym78	PC	5	49	9.8	3.70135
FBgn0015010	Ag5r	PC	1	1	1
FBgn0015221	Fer2LCH		6	77	12.8333	12.0402
FBgn0015222	Fer1HCH		6	49	8.16667	5.15429
FBgn0015245	Hsp60		1	1	1
FBgn0015268	Nap1	PC	1	2	2
FBgn0015324	Vha26		2	5	2.5	2.12132
FBgn0015371	chn	NC	1	1	1
FBgn0015393	hoip		1	1	1
FBgn0015477	Rme-8		1	1	1
FBgn0015513	mbc	NC	1	1	1
FBgn0015542	sima	NC	1	1	1
FBgn0015577	alpha-Est9	PC	1	1	1
FBgn0015584	Acp53Ea	PC	1	1	1
FBgn0015586	Acp76A	PC	3	10	3.33333	2.3094
FBgn0015609	CadN	PC	1	3	3
FBgn0015663	Dot		1	1	1
FBgn0015721	king-tubby		1	1	1
FBgn0015754	Lis-1	NC	1	1	1
FBgn0015766	Msr-110		1	1	1
FBgn0015791	Rab14		1	1	1
FBgn0015803	RtGEF	NC	1	1	1
FBgn0015903	apt		1	1	1
FBgn0016059	Sema-1b	PC	1	4	4
FBgn0016070	smg		1	1	1
FBgn0016075	vkg	PC	3	4	1.33333	0.57735
FBgn0016081	fry	NC	1	1	1
FBgn0016122	Acer	PC	5	58	11.6	2.07364
FBgn0016123	Aph-4	PC	1	1	1
FBgn0016641	PTP-ER	PC	1	1	1
FBgn0016672	Ipp		1	1	1
FBgn0016675	Lectin-galC1		2	7	3.5	3.53553
FBgn0016687	Nurf-38	NC	5	20	4	2
FBgn0016697	Prosalpha5	PC	1	5	5
FBgn0016700	Rab1		1	1	1
FBgn0016754	sba		1	1	1
FBgn0016977	spen	NC	2	2	1	0
FBgn0017545	RpS3A	PC	1	2	2
FBgn0019929	Ser7	PC	3	6	2	1
FBgn0019948	Phm	PC	3	5	1.66667	1.1547
FBgn0019949	Cdk9		1	1	1
FBgn0019960	CG6455		1	1	1
FBgn0019982	Gs1l		1	2	2
FBgn0019990	Gcn2		1	1	1
FBgn0020236	ATPCL	PC	1	4	4
FBgn0020238	14-3-3epsilon		5	8	1.6	0.894427
FBgn0020300	gk		1	1	1
FBgn0020306	dom	NC	1	1	1
FBgn0020370	TppII	PC	1	1	1
FBgn0020414	Idgf3	PC	5	29	5.8	2.94958
FBgn0020415	Idgf2	PC	5	45	9	2.91548
FBgn0020416	Idgf1	PC	3	10	3.33333	1.1547
FBgn0020509	Acp62F	PC	2	3	1.5	0.707107
FBgn0020513	ade5		3	13	4.33333	1.1547
FBgn0020521	pio		1	1	1
FBgn0020621	Pkn	NC	1	1	1
FBgn0020622	Pi3K21B		1	1	1
FBgn0020653	Trxr-1	PC	2	4	2	1.41421
FBgn0020908	Scp1		5	65	13	5.14782
FBgn0021764	sdk		2	18	9	11.3137
FBgn0021847	l(2)k14710		1	1	1
FBgn0021995	Rs1		1	1	1
FBgn0022029	l(2)k01209		1	1	1
FBgn0022213	Cas		2	2	1	0
FBgn0022355	Tsf1	PC	5	184	36.8	13.1034
FBgn0022359	Sodh-2	PC	1	1	1
FBgn0022709	Adk1	PC	4	18	4.5	1.73205
FBgn0022710	Ac13E		1	2	2
FBgn0023083	fray	PC	1	1	1
FBgn0023095	caps	PC	1	2	2
FBgn0023143	Uba1	PC	1	1	1
FBgn0023175	Prosalpha7	PC	3	4	1.33333	0.57735
FBgn0023179	amon	PC	1	1	1
FBgn0023197	Jon74E	PC	1	1	1
FBgn0023212	Elongin-B		1	1	1
FBgn0023477	Tal		1	2	2
FBgn0023479	Tequila	PC	3	7	2.33333	1.52753
FBgn0023527	CG3071		1	1	1
FBgn0024236	foi	PC	2	3	1.5	0.707107
FBgn0024238	Fim		1	1	1
FBgn0024293	Spn43Ab	PC	5	39	7.8	2.94958
FBgn0024362	CG11412		1	1	1
FBgn0024841	Pcd		1	1	1
FBgn0024941	RSG7	PC	1	1	1
FBgn0024943	PIP82		1	1	1
FBgn0024957	Irp-1B	PC	4	18	4.5	2.64575
FBgn0024958	Irp-1A	PC	4	6	1.5	0.57735
FBgn0024989	CG3777		2	2	1	0
FBgn0024993	CG2662		1	1	1
FBgn0025388	CG12179		1	1	1
FBgn0025390	Mur2B	PC	1	1	1
FBgn0025595	AkhR		1	1	1
FBgn0025641	DAAM	NC	1	1	1
FBgn0025643	CG3588		1	1	1
FBgn0025645	CG3598		1	1	1
FBgn0025726	unc-13	PC	1	1	1
FBgn0025835	CG17707		1	1	1
FBgn0025836	RhoGAP1A		1	1	1
FBgn0025885	Inos		1	1	1
FBgn0026058	OdsH		3	3	1	0
FBgn0026059	Mhcl	NC	1	1	1
FBgn0026061	Mipp1	PC	4	7	1.75	1.5
FBgn0026084	cib		5	9	1.8	0.83666
FBgn0026160	tna		1	1	1
FBgn0026196	nop5		1	1	1
FBgn0026262	bip2		1	1	1
FBgn0026313	X11L		1	1	1
FBgn0026380	Prosbeta3	PC	1	1	1
FBgn0026389	Or43a		1	1	1
FBgn0026404	Nc		1	1	1
FBgn0026415	Idgf4	PC	5	86	17.2	2.77489
FBgn0026418	Hsc70Cb	PC	2	3	1.5	0.707107
FBgn0026562	BM-40-SPARC	PC	1	2	2
FBgn0026577	CG8677		1	1	1
FBgn0026616	alpha-Man-IIb	PC	2	2	1	0
FBgn0026620	tacc		1	1	1
FBgn0026721	fat-spondin	PC	3	10	3.33333	2.51661
FBgn0026753	Vha13		1	1	1
FBgn0027074	CG17324		1	1	1
FBgn0027079	Aats-val	NC	1	1	1
FBgn0027279	l(1)G0196		1	1	1
FBgn0027291	l(1)G0156		2	3	1.5	0.707107
FBgn0027493	CG17273	PC	2	3	1.5	0.707107
FBgn0027499	wde		2	2	1	0
FBgn0027535	botv		1	1	1
FBgn0027552	CG10863	PC	3	6	2	0
FBgn0027560	Tps1		2	13	6.5	4.94975
FBgn0027565	CG5498		1	1	1
FBgn0027571	CG3523		5	69	13.8	18.6199
FBgn0027578	CG14526		2	4	2	0
FBgn0027580	CG1516		2	7	3.5	0.707107
FBgn0027581	CG6191		1	1	1
FBgn0027584	CG4757	PC	4	16	4	1.82574
FBgn0027586	CG5867	PC	1	2	2
FBgn0027588	CG14476	PC	3	13	4.33333	2.3094
FBgn0027590	GstE12		3	9	3	1.73205
FBgn0027611	LM408	PC	6	69	11.5	8.64292
FBgn0027615	CG6404		1	1	1
FBgn0027655	htt	NC	1	1	1
FBgn0027657	glob1		4	7	1.75	0.957427
FBgn0027779	VhaSFD		1	1	1
FBgn0027929	NimB1	PC	1	1	1
FBgn0027930	MP1	PC	5	15	3	1.87083
FBgn0027950	MBD-like		1	1	1
FBgn0028331	l(1)G0289	PC	1	5	5
FBgn0028370	kek3	PC	1	1	1
FBgn0028396	TotA	PC	5	22	4.4	1.67332
FBgn0028400	Syt4	NC	1	1	1
FBgn0028408	Drep-2		1	1	1
FBgn0028415	Met75Cb	PC	4	6	1.5	0.57735
FBgn0028420	Kr-h1		1	1	1
FBgn0028422	GluRIID	PC	1	1	1
FBgn0028433	Ggamma30A	PC	1	1	1
FBgn0028482	CG16857		1	1	1
FBgn0028490	CG31705		5	9	1.8	0.83666
FBgn0028526	CG15293		5	22	4.4	2.30217
FBgn0028540	CG9008		2	2	1	0
FBgn0028543	NimB2	PC	4	16	4	2.16025
FBgn0028544	CG16884	PC	1	2	2
FBgn0028577	pUf68		2	2	1	0
FBgn0028622	qsm		2	5	2.5	0.707107
FBgn0028737	Ef1beta		1	1	1
FBgn0028833	Dak1	PC	1	1	1
FBgn0028899	CG31817		1	1	1
FBgn0028906	CG17341		1	1	1
FBgn0028936	NimB5	PC	1	1	1
FBgn0028938	CG16886		1	1	1
FBgn0028942	CG16852		1	1	1
FBgn0028984	Spn88Ea	PC	5	38	7.6	3.78153
FBgn0028986	Spn38F	PC	2	7	3.5	3.53553
FBgn0028987	Spn28F	PC	3	8	2.66667	1.1547
FBgn0028988	Spn42Dd	PC	4	22	5.5	3.10913
FBgn0028990	Spn27A	PC	3	11	3.66667	2.51661
FBgn0028991	seq		1	1	1
FBgn0029093	cathD		3	7	2.33333	1.1547
FBgn0029105	alpha-catenin-related	NC	1	1	1
FBgn0029134	Prosbeta5	PC	1	1	1
FBgn0029167	Hml	PC	4	26	6.5	1.29099
FBgn0029176	Ef1gamma	PC	2	2	1	0
FBgn0029662	CG12206		2	2	1	0
FBgn0029688	lva	NC	1	1	1
FBgn0029704	CG2982		1	1	1
FBgn0029756	CG3309		1	1	1
FBgn0029765	CG16756	PC	1	2	2
FBgn0029766	CG15784	PC	1	1	1
FBgn0029804	CG3097	PC	1	1	1
FBgn0029818	CG3033		1	1	1
FBgn0029823	CG3011	PC	2	2	1	0
FBgn0029946	CG15034		1	1	1
FBgn0029990	CG2233		6	45	7.5	4.03733
FBgn0030033	CG1387		2	2	1	0
FBgn0030040	CG15347		1	4	4
FBgn0030061	CG1785		1	1	1
FBgn0030073	CG10962	PC	1	1	1
FBgn0030086	CG7033	PC	1	2	2
FBgn0030091	CG7065		1	1	1
FBgn0030101	CG12118		1	1	1
FBgn0030105	CG15369		5	17	3.4	1.81659
FBgn0030141	Gga		1	1	1
FBgn0030148	CG3106		1	2	2
FBgn0030158	CG9686		1	1	1
FBgn0030160	CG9691		3	7	2.33333	1.1547
FBgn0030163	CG1791	PC	1	1	1
FBgn0030237	CG15209		3	5	1.66667	0.57735
FBgn0030245	CG1637	PC	1	1	1
FBgn0030247	CG15208		1	1	1
FBgn0030251	CG2145	PC	5	32	6.4	1.14018
FBgn0030262	Vago	PC	1	1	1
FBgn0030272	CG15201	PC	4	6	1.5	1
FBgn0030291	CG1738		1	1	1
FBgn0030310	PGRP-SA	PC	1	2	2
FBgn0030318	rho-4		1	1	1
FBgn0030330	Tango10	PC	1	1	1
FBgn0030334	Karl		1	1	1
FBgn0030340	CG15740		1	1	1
FBgn0030362	regucalcin	PC	5	32	6.4	3.36155
FBgn0030425	CG3775		2	10	5	0
FBgn0030451	CG15717		1	1	1
FBgn0030468	CG1622		1	1	1
FBgn0030486	Set2	NC	1	1	1
FBgn0030505	NFAT		1	1	1
FBgn0030519	CG11151		1	1	1
FBgn0030520	Pdcd4		1	1	1
FBgn0030551	CG11674		2	3	1.5	0.707107
FBgn0030566	betaNACtes4		1	1	1
FBgn0030597	Eo		1	1	1
FBgn0030600	hiw		1	1	1
FBgn0030608	Lsd-2		1	1	1
FBgn0030620	CG5662		2	2	1	0
FBgn0030646	CG9203		1	1	1
FBgn0030647	CG6324	PC	3	4	1.33333	0.57735
FBgn0030665	CG15646		1	1	1
FBgn0030666	CG12708		1	1	1
FBgn0030687	CG17209		1	1	1
FBgn0030699	CG8578	PC	1	1	1
FBgn0030720	CG8939		1	1	1
FBgn0030737	CG9914		2	3	1.5	0.707107
FBgn0030740	CG9917		1	1	1
FBgn0030796	CG4829	PC	2	3	1.5	0.707107
FBgn0030808	RhoGAP15B		1	1	1
FBgn0030817	CG4991		1	1	1
FBgn0030828	CG5162	PC	5	31	6.2	2.77489
FBgn0030846	CG12992		1	1	1
FBgn0030876	CG6762		1	1	1
FBgn0030892	CG7206		1	1	1
FBgn0030925	Hayan		2	2	1	0
FBgn0030926	psh	PC	3	4	1.33333	0.57735
FBgn0030929	CG15043		2	4	2	1.41421
FBgn0030932	Ggt-1	PC	1	1	1
FBgn0030937	CG15042		1	1	1
FBgn0030968	CG7322	PC	1	2	2
FBgn0030985	Obp18a		1	1	1
FBgn0030991	CG7453		1	2	2
FBgn0030997	CG7990		1	1	1
FBgn0031037	CG14207	NC	4	11	2.75	0.957427
FBgn0031081	Nep3		1	1	1
FBgn0031099	CG17065		1	1	1
FBgn0031145	Ntf-2	PC	2	2	1	0
FBgn0031159	CG11566		1	1	1
FBgn0031163	CG14579		1	1	1
FBgn0031168	CG1722		1	1	1
FBgn0031194	CG17598		1	1	1
FBgn0031238	CG3645		1	1	1
FBgn0031285	CG3662	PC	3	4	1.33333	0.57735
FBgn0031313	CG5080		6	90	15	7.48331
FBgn0031327	CG5397		5	34	6.8	4.14729
FBgn0031344	CG7420		1	1	1
FBgn0031374	CG7337		1	1	1
FBgn0031418	CG3609		2	2	1	0
FBgn0031450	Hrs		1	1	1
FBgn0031453	Bacc		3	5	1.66667	0.57735
FBgn0031459	CG2862		2	2	1	0
FBgn0031464	Duox		1	1	1
FBgn0031493	CG3605		1	2	2
FBgn0031538	CG3246		3	7	2.33333	0.57735
FBgn0031545	CG3213		1	1	1
FBgn0031558	CG16704	PC	4	4	1	0
FBgn0031559	CG3513	PC	1	2	2
FBgn0031560	CG16713	PC	4	9	2.25	1.5
FBgn0031561	CG16712	PC	5	28	5.6	5.94138
FBgn0031563	CG10031	PC	2	2	1	0
FBgn0031571	CG3921		1	7	7
FBgn0031697	CG14024	PC	1	1	1
FBgn0031698	Ncoa6		1	1	1
FBgn0031701	TotM	PC	3	13	4.33333	1.52753
FBgn0031717	Oscillin	PC	1	1	1
FBgn0031737	obst-E	PC	2	2	1	0
FBgn0031746	CG9029	PC	3	10	3.33333	0.57735
FBgn0031769	CG9135		1	1	1
FBgn0031801	CG9498		1	1	1
FBgn0031805	CG9505		3	8	2.66667	2.88675
FBgn0031836	CG11050	NC	1	1	1
FBgn0031850	Tsp	PC	1	3	3
FBgn0031855	CG11221		1	1	1
FBgn0031879	uif	NC	4	15	3.75	5.5
FBgn0031905	CG5155		1	1	1
FBgn0031908	CG5177		5	8	1.6	0.894427
FBgn0031910	CG15818	PC	1	1	1
FBgn0031913	CG5958		3	3	1	0
FBgn0031920	CG6441		1	1	1
FBgn0031926	CG6739	PC	1	1	1
FBgn0031942	CG7203		1	1	1
FBgn0031945	CG7191		1	1	1
FBgn0031952	cdc14		1	1	1
FBgn0031973	Spn28Dc	PC	1	1	1
FBgn0031985	mon2		1	1	1
FBgn0031988	CG8668		1	1	1
FBgn0031992	CG8498	PC	5	8	1.6	1.34164
FBgn0032022	CG14275		1	1	1
FBgn0032025	CG7778		1	1	1
FBgn0032051	CG13097		1	1	1
FBgn0032068	CG9466	PC	3	2	0.666667	0.57735
FBgn0032076	CG9510	PC	1	2	2
FBgn0032079	CG31886		1	1	1
FBgn0032083	CG9541		1	1	1
FBgn0032094	CG12439		1	1	1
FBgn0032104	aust		1	1	1
FBgn0032122	CG31883	PC	2	3	1.5	0.707107
FBgn0032123	Oatp30B		1	1	1
FBgn0032136	Apoltp	PC	5	140	28	15.3623
FBgn0032144	CG17633	PC	1	1	1
FBgn0032198	eEF1delta		1	2	2
FBgn0032204	CG4953		1	1	1
FBgn0032208	CG5604		1	1	1
FBgn0032213	CG5390	PC	5	35	7	5.43139
FBgn0032215	CG5385		1	1	1
FBgn0032242	CG5355	PC	2	5	2.5	2.12132
FBgn0032253	CG5322		6	15	2.5	1.87083
FBgn0032264	Lip4	PC	1	1	1
FBgn0032281	CG17107		2	2	1	0
FBgn0032283	CG7296	PC	1	3	3
FBgn0032285	CG17108	PC	1	4	4
FBgn0032286	CG7300		1	1	1
FBgn0032299	CG17127		1	2	2
FBgn0032340	Ge-1		1	1	1
FBgn0032350	CG6287	PC	4	11	2.75	2.06155
FBgn0032363	CG6509		1	1	1
FBgn0032382	Mal-B2		4	13	3.25	2.06155
FBgn0032387	CG16965		1	4	4
FBgn0032395	CG6734		1	1	1
FBgn0032397	Tom70		1	1	1
FBgn0032407	Pex19		1	1	1
FBgn0032444	CG5525	PC	3	4	1.33333	0.57735
FBgn0032453	CG6180		1	2	2
FBgn0032464	Vha68-3	PC	2	2	1	0
FBgn0032472	CG9928		5	13	2.6	1.14018
FBgn0032490	CG16813		1	1	1
FBgn0032494	CG5945	PC	3	6	2	0
FBgn0032505	CG16826		5	24	4.8	3.11448
FBgn0032538	CG16885		3	11	3.66667	2.88675
FBgn0032582	CG13258		1	1	1
FBgn0032590	CG4631		1	1	1
FBgn0032596	Prosbeta4	PC	2	4	2	1.41421
FBgn0032601	yellow-b		3	8	2.66667	0.57735
FBgn0032609	CG13280		2	2	1	0
FBgn0032638	CG6639	PC	1	1	1
FBgn0032639	CG18563	PC	1	1	1
FBgn0032648	CG15144		1	1	1
FBgn0032651	Oli		1	1	1
FBgn0032658	CG5681		1	1	1
FBgn0032673	CG7180	PC	1	1	1
FBgn0032683	kon		1	3	3
FBgn0032721	CG10602	PC	4	9	2.25	1.25831
FBgn0032746	CG10470		1	1	1
FBgn0032752	CG10702		2	3	1.5	0.707107
FBgn0032770	CG13086		1	1	1
FBgn0032773	fon		6	29	4.83333	2.31661
FBgn0032779	CG16771		1	1	1
FBgn0032801	CG10165		1	1	1
FBgn0032820	fbp	PC	5	13	2.6	1.14018
FBgn0032836	CG10680		3	7	2.33333	0.57735
FBgn0032856	CG16798		1	1	1
FBgn0032864	CG2493	PC	1	2	2
FBgn0032868	CG17472	PC	1	2	2
FBgn0032883	CG9323	NC	1	1	1
FBgn0032889	CG9331	PC	4	17	4.25	1.25831
FBgn0032896	CG14400		1	1	1
FBgn0032897	CG9336		4	8	2	0
FBgn0032901	sky		1	1	1
FBgn0032913	CG9259		1	1	1
FBgn0032916	CG9257		1	1	1
FBgn0032940	Mio	NC	1	1	1
FBgn0032969	CG2528	PC	1	1	1
FBgn0032971	ttm3		1	1	1
FBgn0032974	CG3651		1	1	1
FBgn0033015	d4		1	1	1
FBgn0033027	TpnC4	NC	1	1	1
FBgn0033058	CCHa2r	PC	1	1	1
FBgn0033108	CG15236		1	1	1
FBgn0033112	Spn42Db	PC	1	1	1
FBgn0033162	CG1707	PC	2	3	1.5	0.707107
FBgn0033167	CG1701	PC	1	1	1
FBgn0033170	sPLA2	PC	2	2	1	0
FBgn0033191	CG1598		1	1	1
FBgn0033212	CG1399		1	1	1
FBgn0033241	CG2915	PC	5	30	6	2.54951
FBgn0033250	CG14762	PC	1	1	1
FBgn0033268	Obp44a		5	26	5.2	1.78885
FBgn0033287	CG8701		1	1	1
FBgn0033296	Mal-A7	PC	1	1	1
FBgn0033313	Cirl	PC	1	1	1
FBgn0033320	CG8586	PC	6	25	4.16667	2.63944
FBgn0033351	CG8235	PC	1	1	1
FBgn0033366	Ance-4	PC	5	11	2.2	1.64317
FBgn0033367	proPO45	PC	5	117	23.4	9.07193
FBgn0033369	CG8197		1	1	1
FBgn0033379	Mys45A		1	1	1
FBgn0033381	GstE13		1	1	1
FBgn0033421	CG1888		1	2	2
FBgn0033446	CG1648		5	16	3.2	3.03315
FBgn0033448	hebe		2	2	1	0
FBgn0033451	CG1665	NC	1	1	1
FBgn0033465	Etf-QO		1	1	1
FBgn0033483	egr	PC	1	1	1
FBgn0033484	CG2269		1	1	1
FBgn0033486	CG11866		1	1	1
FBgn0033502	CG12910		1	1	1
FBgn0033518	Prx2540-2	PC	3	9	3	2
FBgn0033520	Prx2540-1	PC	3	8	2.66667	2.08167
FBgn0033521	CG12896	PC	3	8	2.66667	2.08167
FBgn0033555	RpS15Ab		1	1	1
FBgn0033574	Spn47C	PC	1	1	1
FBgn0033616	CG7745		1	1	1
FBgn0033624	CG12384		1	1	1
FBgn0033631	Sod3	PC	4	19	4.75	1.5
FBgn0033657	Sln	NC	1	1	1
FBgn0033661	CG13185		2	2	1	0
FBgn0033705	CG13168		1	1	1
FBgn0033710	CG17739	PC	1	1	1
FBgn0033735	CG8525		1	1	1
FBgn0033742	CG8550		1	3	3
FBgn0033749	achi		1	1	1
FBgn0033785	Sans		1	1	1
FBgn0033788	CG13323		1	1	1
FBgn0033789	CG13324		1	2	2
FBgn0033814	CG4670	PC	5	28	5.6	1.94936
FBgn0033820	CG4716		4	12	3	1.82574
FBgn0033821	CG10799		1	2	2
FBgn0033835	IM10	PC	6	30	5	2.52982
FBgn0033836	CG18278	PC	1	2	2
FBgn0033844	bbc		1	1	1
FBgn0033863	CG13337		1	1	1
FBgn0033886	Rpn13	PC	1	1	1
FBgn0033897	Rcd1		1	1	1
FBgn0033926	Arc1		1	1	1
FBgn0033927	CR10102		1	1	1
FBgn0033954	CG12860		1	1	1
FBgn0033963	CG12857		1	1	1
FBgn0033968	CG10200		1	1	1
FBgn0033987	ckn		1	1	1
FBgn0033990	CG10265		1	1	1
FBgn0034009	CG8155		1	1	1
FBgn0034021	CG8180		1	2	2
FBgn0034022	CG12964		1	1	1
FBgn0034033	CG8204	PC	1	1	1
FBgn0034047	CG12970		1	1	1
FBgn0034054	CG8366		1	1	1
FBgn0034067	CG8399		1	1	1
FBgn0034072	Dg	PC	1	3	3
FBgn0034096	CG7786		1	1	1
FBgn0034098	krimp		1	1	1
FBgn0034117	CG7997	PC	5	22	4.4	2.07364
FBgn0034137	CG4945		1	1	1
FBgn0034139	CG4927		1	1	1
FBgn0034152	Acp53C14a	PC	1	1	1
FBgn0034153	Acp53C14b	PC	1	1	1
FBgn0034162	CG6426	PC	3	8	2.66667	1.1547
FBgn0034165	CG6435		2	2	1	0
FBgn0034173	CG9010	PC	3	0	0	0
FBgn0034180	Ehbp1	NC	1	1	1
FBgn0034181	CG8963		1	2	2
FBgn0034182	CG9640		1	1	1
FBgn0034198	CG11400		5	16	3.2	2.16795
FBgn0034200	CG11395		4	23	5.75	2.06155
FBgn0034215	CG4802		1	1	1
FBgn0034224	CG6520		1	1	1
FBgn0034225	veil		1	1	1
FBgn0034229	CG4847	PC	5	39	7.8	4.96991
FBgn0034249	RhoGAP54D		1	1	1
FBgn0034290	CG5773		1	1	1
FBgn0034295	CG10911		2	3	1.5	0.707107
FBgn0034296	CG10912		1	1	1
FBgn0034313	CG5726		1	1	1
FBgn0034331	CG15067		4	7	1.75	0.5
FBgn0034374	FBgn0034374		2	2	1	0
FBgn0034407	DptB	PC	2	4	2	0
FBgn0034417	CG15117	PC	1	2	2
FBgn0034423	CG7229		1	1	1
FBgn0034447	CG7744		1	1	1
FBgn0034459	CG16716		1	1	1
FBgn0034468	Obp56a	PC	5	18	3.6	2.30217
FBgn0034470	Obp56d	PC	6	33	5.5	3.78153
FBgn0034471	Obp56e	PC	3	8	2.66667	2.08167
FBgn0034472	CG8517		1	1	1
FBgn0034474	Obp56g	PC	2	5	2.5	0.707107
FBgn0034511	CG13422		2	2	1	0
FBgn0034512	CG18067	PC	4	17	4.25	3.30404
FBgn0034515	CG13428		1	1	1
FBgn0034517	Cpr57A	PC	2	2	1	0
FBgn0034535	CG11110	NC	1	1	1
FBgn0034538	CG16799	PC	1	1	1
FBgn0034570	CG10543		1	1	1
FBgn0034583	CG10527		1	3	3
FBgn0034598	CG4266		1	1	1
FBgn0034618	CG9485	PC	2	8	4	4.24264
FBgn0034638	CG10433	PC	2	3	1.5	0.707107
FBgn0034641	mahj		1	2	2
FBgn0034647	pirk		1	1	1
FBgn0034688	CG11474		2	2	1	0
FBgn0034693	CG11073		2	2	1	0
FBgn0034711	CG3290		1	1	1
FBgn0034717	CG5819	PC	1	1	1
FBgn0034718	wdp		3	5	1.66667	1.1547
FBgn0034720	Liprin-gamma		1	1	1
FBgn0034753	CG2852	PC	5	21	4.2	1.30384
FBgn0034795	MED23	NC	1	1	1
FBgn0034796	CG3700		1	1	1
FBgn0034797	nahoda		1	2	2
FBgn0034807	CG9897		1	1	1
FBgn0034829	CG9899		1	1	1
FBgn0034844	CG9861		1	1	1
FBgn0034859	CG3520		1	1	1
FBgn0034860	CG9812		1	1	1
FBgn0034866	Or59c		1	1	1
FBgn0034920	CG5597		2	3	1.5	0.707107
FBgn0034933	CG3735		1	1	1
FBgn0034939	thoc5		1	1	1
FBgn0034946	CG3065		1	1	1
FBgn0034950	Pask		1	1	1
FBgn0034987	CG3363		1	1	1
FBgn0034997	CG3376		2	2	1	0
FBgn0034999	CG3394		1	1	1
FBgn0035086	CG12851		1	1	1
FBgn0035088	CG3776		1	1	1
FBgn0035094	CG9380		1	2	2
FBgn0035111	CG16940		1	1	1
FBgn0035112	CG13877		1	1	1
FBgn0035131	mthl9		1	1	1
FBgn0035154	CG3344	PC	1	2	2
FBgn0035170	dpr20		1	1	1
FBgn0035189	CG9119	PC	3	11	3.66667	3.78594
FBgn0035203	CG9149	PC	1	1	1
FBgn0035209	msd1		1	1	1
FBgn0035237	CG13917		1	1	1
FBgn0035253	CG7971		1	1	1
FBgn0035308	CG15822		1	1	1
FBgn0035358	CG14949		1	1	1
FBgn0035382	Or63a		1	1	1
FBgn0035384	CG2113		1	1	1
FBgn0035424	CG11505		1	1	1
FBgn0035434	Drsl5		5	6	1.2	0.447214
FBgn0035438	PHGPx	PC	1	2	2
FBgn0035439	CG14961		5	34	6.8	7.69415
FBgn0035444	CG12012		1	1	1
FBgn0035496	CG14990	PC	2	2	1	0
FBgn0035513	Cpr64Ad		1	2	2
FBgn0035518	CG15011		1	1	1
FBgn0035522	CG1273		1	1	1
FBgn0035534	mRpS6		1	1	1
FBgn0035574	RhoGEF64C		1	1	1
FBgn0035577	CG13708		1	1	1
FBgn0035584	CG17030		1	1	1
FBgn0035591	CG4611		1	1	1
FBgn0035617	l(3)psg2		1	1	1
FBgn0035661	CG10477	PC	1	1	1
FBgn0035665	Jon65Aiii	PC	1	1	1
FBgn0035678	CG10469	PC	1	1	1
FBgn0035679	CG10467		3	8	2.66667	1.1547
FBgn0035696	Best2		1	1	1
FBgn0035726	CG9953		1	1	1
FBgn0035767	CG8596		1	1	1
FBgn0035768	CG14834		1	1	1
FBgn0035791	CG8539	PC	3	7	2.33333	1.1547
FBgn0035806	PGRP-SD	PC	3	8	2.66667	1.52753
FBgn0035839	CG7550	NC	1	1	1
FBgn0035889	mkg-p		1	1	1
FBgn0035901	CG6745		1	1	1
FBgn0035904	GstO3	PC	1	2	2
FBgn0035906	GstO2	PC	2	2	1	0
FBgn0035909	ergic53		1	1	1
FBgn0035926	CG5804		2	4	2	1.41421
FBgn0035935	mfr		1	1	1
FBgn0035945	CG5026		1	1	1
FBgn0035947	Srp68		1	1	1
FBgn0035957	CG5144		1	1	1
FBgn0035959	CG4911		1	1	1
FBgn0035964	Dhpr		2	6	3	0
FBgn0035978	UGP	PC	5	34	6.8	4.60435
FBgn0036003	CG14180		1	1	1
FBgn0036004	Jarid2		1	2	2
FBgn0036008	CG3408	NC	1	1	1
FBgn0036015	CG3088	PC	2	2	1	0
FBgn0036022	CG8329	PC	2	2	1	0
FBgn0036044	CG14168		1	1	1
FBgn0036062	CG6685		1	1	1
FBgn0036080	Or67d		1	1	1
FBgn0036091	CG18628	PC	2	3	1.5	0.707107
FBgn0036106	CG6409		6	84	14	11.2783
FBgn0036135	mRpL2		1	1	1
FBgn0036147	Plod	PC	1	2	2
FBgn0036169	Fuca	PC	2	2	1	0
FBgn0036186	CG6071	PC	1	3	3
FBgn0036195	CG6053	NC	1	1	1
FBgn0036202	CG6024		1	1	1
FBgn0036213	RpL10Ab		1	1	1
FBgn0036223	CG14126		1	1	1
FBgn0036290	CG10638	PC	3	8	2.66667	1.1547
FBgn0036316	CG10960		1	1	1
FBgn0036325	CG10752		1	1	1
FBgn0036331	CG14117		1	1	1
FBgn0036374	Spt20		1	2	2
FBgn0036381	CG8745		1	1	1
FBgn0036428	CG9238		1	1	1
FBgn0036440	CG17177		1	1	1
FBgn0036451	CG9425		2	2	1	0
FBgn0036454	CG17839		1	1	1
FBgn0036461	CG10006		1	2	2
FBgn0036469	CG18649		1	1	1
FBgn0036480	Cep135		1	1	1
FBgn0036484	Pex3		1	1	1
FBgn0036518	RhoGAP71E		1	1	1
FBgn0036536	CG12713		1	1	1
FBgn0036547	CG17032	PC	2	3	1.5	0.707107
FBgn0036587	CG4950	PC	1	1	1
FBgn0036627	Grp		1	1	1
FBgn0036641	Smn		1	1	1
FBgn0036648	CG4098		3	5	1.66667	0.57735
FBgn0036656	CG13026		1	1	1
FBgn0036668	CG9715		2	3	1.5	0.707107
FBgn0036677	CG13023		3	3	1	0
FBgn0036715	Cad74A		1	1	1
FBgn0036752	Adgf-A	PC	1	1	1
FBgn0036757	Ir75a		1	1	1
FBgn0036762	CG7430	PC	1	1	1
FBgn0036763	CG7441	NC	1	1	1
FBgn0036765	CG7408	PC	1	1	1
FBgn0036766	CG5506		1	1	1
FBgn0036781	CG13699		1	1	1
FBgn0036784	CG5103		2	2	1	0
FBgn0036787	CG4306	PC	5	19	3.8	2.48998
FBgn0036820	CG6852		2	2	1	0
FBgn0036837	CG18135	PC	5	52	10.4	6.65582
FBgn0036882	CG9279	NC	1	1	1
FBgn0036888	CG9330		1	1	1
FBgn0036891	CG9372		4	13	3.25	2.62996
FBgn0036926	CG7646		1	1	1
FBgn0036931	CG14183		1	1	1
FBgn0036948	CG7298	PC	1	1	1
FBgn0036969	Spn77Bb	PC	6	18	3	1.26491
FBgn0036970	Spn77Bc	PC	6	23	3.83333	2.63944
FBgn0036977	CG5665	PC	3	0	0	0
FBgn0036987	CG5274		1	1	1
FBgn0037008	mTerf3		1	1	1
FBgn0037042	CG12984		1	1	1
FBgn0037063	CG9391		2	6	3	0
FBgn0037073	CG7338		1	1	1
FBgn0037090	Est-Q		1	2	2
FBgn0037094	CG7611		1	1	1
FBgn0037106	CG11307		1	1	1
FBgn0037126	CG14567		1	1	1
FBgn0037146	CG7470		1	1	1
FBgn0037170	Trxr-2	PC	1	1	1
FBgn0037176	CG14456		1	1	1
FBgn0037182	ArfGAP3		1	1	1
FBgn0037215	CG12582	PC	5	14	2.8	2.48998
FBgn0037228	CG1092		2	3	1.5	0.707107
FBgn0037230	CG9780		2	3	1.5	0.707107
FBgn0037240	Cont	PC	2	5	2.5	0.707107
FBgn0037255	Fip1		1	1	1
FBgn0037288	CG14661		1	1	1
FBgn0037323	CG2663		1	1	1
FBgn0037328	RpL35A		2	2	1	0
FBgn0037344	CG2926		1	1	1
FBgn0037385	glob3		1	1	1
FBgn0037387	CG1213		1	1	1
FBgn0037396	CG11459	PC	5	14	2.8	2.38747
FBgn0037419	Osi12		1	1	1
FBgn0037432	CG10298		1	1	1
FBgn0037433	CG17919		5	17	3.4	1.81659
FBgn0037466	CG1965		1	1	1
FBgn0037470	CG1091		2	2	1	0
FBgn0037513	pyd3	PC	1	1	1
FBgn0037515	Sp7	NC	2	3	1.5	0.707107
FBgn0037516	CG11286		1	1	1
FBgn0037536	CG2698		1	1	1
FBgn0037537	CG2767		2	2	1	0
FBgn0037540	Pbp95		1	1	1
FBgn0037580	DppIII		1	2	2
FBgn0037581	CG7352		1	2	2
FBgn0037607	CG8036		3	15	5	5.19615
FBgn0037624	CG8223	PC	2	2	1	0
FBgn0037638	CG8379		1	1	1
FBgn0037643	skap		1	1	1
FBgn0037644	CG11964		1	1	1
FBgn0037671	VhaM8.9		1	2	2
FBgn0037672	sage		1	1	1
FBgn0037678	CG16749	PC	1	1	1
FBgn0037720	CG8312		3	3	1	0
FBgn0037727	CG8358		4	9	2.25	1.89297
FBgn0037744	CG8417		1	1	1
FBgn0037749	CG9471		1	1	1
FBgn0037779	CG12811		4	6	1.5	1
FBgn0037798	CG12817		1	1	1
FBgn0037831	Cap-H2		1	1	1
FBgn0037835	CG14687		1	1	1
FBgn0037874	Tctp	PC	2	3	1.5	0.707107
FBgn0037879	scpr-C	PC	3	5	1.66667	1.1547
FBgn0037888	scpr-B	PC	3	5	1.66667	1.1547
FBgn0037889	scpr-A	PC	3	4	1.33333	0.57735
FBgn0037913	fabp		4	10	2.5	1.29099
FBgn0037922	CG14711		1	1	1
FBgn0037934	CG6830		1	1	1
FBgn0037963	Cad87A	PC	1	2	2
FBgn0037973	CG18547		1	3	3
FBgn0037976	Tk	PC	1	1	1
FBgn0037993	dpr15	PC	1	1	1
FBgn0038002	CG12256	PC	1	1	1
FBgn0038020	GstD9		2	2	1	0
FBgn0038042	Scgbeta	NC	1	1	1
FBgn0038057	CG12267		1	1	1
FBgn0038071	CG6234	PC	2	3	1.5	0.707107
FBgn0038079	NijC		1	1	1
FBgn0038083	CG5999		1	1	1
FBgn0038089	d-cup		1	1	1
FBgn0038102	CG14383		1	1	1
FBgn0038105	yellow-f2	PC	6	14	2.33333	2.33809
FBgn0038127	CG8476	NC	1	1	1
FBgn0038136	CG8774	PC	1	1	1
FBgn0038143	CG9813		1	1	1
FBgn0038149	CG9796	PC	3	3	1	0
FBgn0038179	CG9312		1	1	1
FBgn0038181	CG9297		1	1	1
FBgn0038199	CCHa1	PC	1	2	2
FBgn0038203	Or88a		1	1	1
FBgn0038211	CG9649	PC	2	4	2	0
FBgn0038243	CG8066		2	4	2	1.41421
FBgn0038244	CG7987		1	1	1
FBgn0038250	CG3505	PC	1	1	1
FBgn0038279	Sdr		1	2	2
FBgn0038292	CG3987		1	1	1
FBgn0038293	CG6904		1	5	5
FBgn0038299	Spn88Eb	PC	3	4	1.33333	0.57735
FBgn0038318	CG6236		1	1	1
FBgn0038339	CG6118		1	1	1
FBgn0038341	CG14869	PC	2	2	1	0
FBgn0038347	CG18522		1	1	1
FBgn0038349	CG6045	PC	5	21	4.2	2.04939
FBgn0038350	CG18516		2	2	1	0
FBgn0038353	CG5399		1	1	1
FBgn0038360	CG9590		1	1	1
FBgn0038371	Pbp45		1	1	1
FBgn0038381	CG3303	PC	1	1	1
FBgn0038389	CG5516		1	1	1
FBgn0038395	CG10407	PC	3	4	1.33333	0.57735
FBgn0038412	Zip3		1	1	1
FBgn0038465	Irc	PC	4	11	2.75	2.21736
FBgn0038467	CG3590	NC	1	2	2
FBgn0038484	CG5246	PC	1	1	1
FBgn0038511	CG5873	PC	1	1	1
FBgn0038570	Prx5	PC	4	10	2.5	1.73205
FBgn0038629	CG14304	PC	1	1	1
FBgn0038631	CG7695		1	1	1
FBgn0038638	CG7702	PC	1	2	2
FBgn0038655	CG14297		1	1	1
FBgn0038693	unc79		1	1	1
FBgn0038738	CG4572	PC	2	2	1	0
FBgn0038742	Arc42		1	1	1
FBgn0038756	CG4783		1	1	1
FBgn0038761	CG17190		1	1	1
FBgn0038771	CG4390	PC	2	3	1.5	0.707107
FBgn0038774	CG5023	NC	3	4	1.33333	0.57735
FBgn0038818	Nep4	PC	1	1	1
FBgn0038834	RpS30		1	1	1
FBgn0038853	RhoGAP93B	NC	1	1	1
FBgn0038879	CG17298		2	4	2	1.41421
FBgn0038881	CG16791		1	1	1
FBgn0038897	CG5849	PC	1	2	2
FBgn0038914	fit		1	2	2
FBgn0038919	CG17843	PC	1	1	1
FBgn0038924	CG6028		3	5	1.66667	0.57735
FBgn0038973	Pebp1		3	8	2.66667	1.1547
FBgn0038975	Nrx-1		1	1	1
FBgn0039000	CG6954		1	1	1
FBgn0039008	CG6972		1	1	1
FBgn0039016	Dcr-1		1	1	1
FBgn0039023	CG4723		2	2	1	0
FBgn0039024	CG4721		1	1	1
FBgn0039048	CG17111		1	1	1
FBgn0039049	CG6726	PC	1	1	1
FBgn0039051	CG17109	PC	1	4	4
FBgn0039073	CG4408	PC	1	8	8
FBgn0039078	CG4374		1	1	1
FBgn0039088	CG10164		1	1	1
FBgn0039102	SPE	PC	5	26	5.2	4.65833
FBgn0039113	CG10217		1	1	1
FBgn0039128	CG13599		1	1	1
FBgn0039147	CG10694	PC	1	1	1
FBgn0039152	Rootletin		1	1	1
FBgn0039156	CG6178	NC	1	1	1
FBgn0039157	Myo95E		1	1	1
FBgn0039161	CG13606		1	1	1
FBgn0039208	Esyt2		1	1	1
FBgn0039214	CG5794		1	1	1
FBgn0039241	CG11089		3	6	2	1.73205
FBgn0039261	CG6422		1	1	1
FBgn0039271	CG11839		1	1	1
FBgn0039282	Bili	NC	1	1	1
FBgn0039283	danr		1	1	1
FBgn0039293	CG11851		1	1	1
FBgn0039297	CG11852	PC	1	1	1
FBgn0039298	to	PC	1	1	1
FBgn0039358	CG5028	PC	1	1	1
FBgn0039371	CG4960		1	1	1
FBgn0039376	CG14354		1	1	1
FBgn0039404	CG14543		1	1	1
FBgn0039461	CG5500	NC	1	1	1
FBgn0039485	CG17189	PC	1	1	1
FBgn0039486	CG6074	PC	1	1	1
FBgn0039507	mrt		1	1	1
FBgn0039510	CG3339	NC	1	1	1
FBgn0039544	CG12877		1	1	1
FBgn0039564	CG5527	PC	3	11	3.66667	3.05505
FBgn0039597	CG9997	PC	1	1	1
FBgn0039611	CG14528	PC	1	2	2
FBgn0039612	CG14523		1	1	1
FBgn0039613	CG14527		1	1	1
FBgn0039628	CG11841		2	5	2.5	0.707107
FBgn0039629	CG11842		2	2	1	0
FBgn0039637	CG11880		1	1	1
FBgn0039640	CG14516	PC	1	1	1
FBgn0039656	CG11951	PC	3	8	2.66667	1.52753
FBgn0039666	Diedel		2	2	1	0
FBgn0039678	Obp99a	PC	5	19	3.8	3.11448
FBgn0039680	CAP-D2		1	1	1
FBgn0039682	Obp99c		5	27	5.4	1.51658
FBgn0039685	Obp99b	PC	6	29	4.83333	3.54495
FBgn0039687	CG7593		2	2	1	0
FBgn0039688	Kul	PC	1	1	1
FBgn0039696	CG7837		1	1	1
FBgn0039728	CG7896		1	1	1
FBgn0039734	Tace		1	1	1
FBgn0039737	CG7920		1	2	2
FBgn0039774	CDase	PC	3	6	2	1.73205
FBgn0039784	CG9698		1	1	1
FBgn0039800	Npc2g	PC	5	21	4.2	1.09545
FBgn0039801	Npc2h	PC	5	11	2.2	0.83666
FBgn0039802	dj-1beta		1	3	3
FBgn0039805	Cpr100A	PC	1	1	1
FBgn0039808	CG12071		2	2	1	0
FBgn0039812	CG15548		1	1	1
FBgn0039829	CG15561		1	1	1
FBgn0039856	CG1774	NC	2	2	1	0
FBgn0039890	CG2316	NC	1	1	1
FBgn0039897	CG1674		1	1	1
FBgn0039914	mav		1	1	1
FBgn0039927	CG11155	PC	1	1	1
FBgn0039928	Cals	PC	2	2	1	0
FBgn0039959	CG17514		1	1	1
FBgn0040011	CG17494	NC	1	1	1
FBgn0040022	Set1		1	1	1
FBgn0040070	Trx-2	PC	1	1	1
FBgn0040097	lectin-30A	PC	2	4	2	1.41421
FBgn0040098	lectin-29Ca	PC	2	4	2	1.41421
FBgn0040099	lectin-28C	PC	4	15	3.75	2.87228
FBgn0040227	eIF-3p66	PC	1	1	1
FBgn0040232	cmet	NC	1	1	1
FBgn0040251	Ugt86Di		1	1	1
FBgn0040294	POSH		1	1	1
FBgn0040309	Jafrac1	PC	5	15	3	2.34521
FBgn0040321	GNBP3	PC	3	4	1.33333	0.57735
FBgn0040339	MED22	NC	1	1	1
FBgn0040349	CG3699	NC	1	1	1
FBgn0040354	CG14418		1	2	2
FBgn0040364	CG11378		3	14	4.66667	2.51661
FBgn0040382	CG5273		1	1	1
FBgn0040398	CG14629		6	39	6.5	2.66458
FBgn0040465	Dip3		1	1	1
FBgn0040502	CG8343	PC	2	8	4	2.82843
FBgn0040509	ACXB		1	1	1
FBgn0040512	zetaCOP		1	1	1
FBgn0040532	CG8369		5	13	2.6	1.14018
FBgn0040582	CG5791		5	7	1.4	0.547723
FBgn0040588	CG13841		1	1	1
FBgn0040606	CG6503		4	10	2.5	1
FBgn0040653	IM4	PC	3	4	1.33333	0.57735
FBgn0040733	CG15068		1	1	1
FBgn0040735	CG16836		1	1	1
FBgn0040759	CG13177		1	1	1
FBgn0040777	CG14767		1	1	1
FBgn0040795	CG13038		1	1	1
FBgn0040811	CG13479		1	1	1
FBgn0040813	Nplp2	PC	7	47	6.71429	4.71573
FBgn0040885	CG14189		1	1	1
FBgn0040900	CG17777		1	4	4
FBgn0040965	CG13130		1	2	2
FBgn0040968	CG14933		2	4	2	0
FBgn0041096	rols	PC	1	1	1
FBgn0041161	blue		2	2	1	0
FBgn0041180	Tep4	PC	6	113	18.8333	9.30412
FBgn0041181	Tep3	PC	1	2	2
FBgn0041182	Tep2	PC	6	104	17.3333	8.82421
FBgn0041194	Prat2		2	2	1	0
FBgn0041579	AttC	PC	4	14	3.5	3.69685
FBgn0041581	AttB	PC	1	6	6
FBgn0041604	dlp	PC	1	1	1
FBgn0041630	Hexo1	PC	3	9	3	1
FBgn0041706	CG3253	PC	1	1	1
FBgn0041710	yellow-f	PC	1	1	1
FBgn0041713	yellow-c		5	37	7.4	2.30217
FBgn0041775	tral	NC	2	2	1	0
FBgn0041789	Pax		1	1	1
FBgn0042119	Cpr65Au		2	2	1	0
FBgn0042138	CG18815		1	1	1
FBgn0042175	CG18858		1	1	1
FBgn0042177	CG32164		1	1	1
FBgn0042178	CG32165		1	1	1
FBgn0042201	Nplp3	PC	1	1	1
FBgn0042627	v(2)k05816		1	1	1
FBgn0042630	Sox21b		1	1	1
FBgn0042650	disco-r		1	1	1
FBgn0042693	PP2A-B'		1	1	1
FBgn0043530	Obp51a	PC	5	14	2.8	1.92354
FBgn0043533	Obp56f	PC	1	1	1
FBgn0043578	PGRP-SB1	PC	4	16	4	3.55903
FBgn0043791	CG8147	PC	2	3	1.5	0.707107
FBgn0043825	CG18284	PC	5	6	1.2	0.447214
FBgn0043841	vir-1		3	8	2.66667	0.57735
FBgn0043884	mask		1	1	1
FBgn0043903	dome	PC	1	8	8
FBgn0044011	Spn43Ad	PC	2	3	1.5	0.707107
FBgn0044810	TotX	PC	1	1	1
FBgn0044812	TotC	PC	5	19	3.8	1.30384
FBgn0045035	tefu		1	1	1
FBgn0046222	CG1109		1	1	1
FBgn0046225	CG17230		1	1	1
FBgn0046253	CG3502		1	1	1
FBgn0046323	Ory		1	1	1
FBgn0046332	gskt		1	1	1
FBgn0046692	Stlk		1	1	1
FBgn0046763	CG17278		2	4	2	1.41421
FBgn0046873	Pif2		1	1	1
FBgn0050007	CG30007		1	1	1
FBgn0050034	CG30034		1	1	1
FBgn0050052	Obp49a		1	1	1
FBgn0050087	CG30087	PC	1	1	1
FBgn0050151	CG30151		1	1	1
FBgn0050197	CG30197	PC	1	2	2
FBgn0050268	CG30268		1	1	1
FBgn0050271	CG30271		1	1	1
FBgn0050275	CG30275		1	1	1
FBgn0050280	CG30280	PC	1	1	1
FBgn0050350	CG30350		1	1	1
FBgn0050359	Mal-A5		1	2	2
FBgn0050360	Mal-A6		3	7	2.33333	1.52753
FBgn0050382	CG30382	PC	2	5	2.5	2.12132
FBgn0050389	CG30389		1	1	1
FBgn0050395	CG30395	PC	1	1	1
FBgn0050412	CG30412		1	1	1
FBgn0050428	CG30428		1	1	1
FBgn0050438	CG30438		1	1	1
FBgn0050456	CG30456		1	1	1
FBgn0050486	CG30486	PC	1	1	1
FBgn0050503	CG30503	PC	2	4	2	1.41421
FBgn0051004	mesh	PC	1	1	1
FBgn0051072	Lerp	PC	1	1	1
FBgn0051091	CG31091	PC	1	1	1
FBgn0051092	LpR2	PC	1	1	1
FBgn0051105	CG31105		1	1	1
FBgn0051145	CG31145	PC	2	5	2.5	2.12132
FBgn0051195	CG31195		1	1	1
FBgn0051198	CG31198	PC	1	2	2
FBgn0051200	CG31200		1	1	1
FBgn0051205	CG31205	PC	1	3	3
FBgn0051220	CG31220		1	1	1
FBgn0051233	CG31233	PC	1	1	1
FBgn0051251	CG31251		1	1	1
FBgn0051294	CG31294		2	2	1	0
FBgn0051313	CG31313		5	17	3.4	2.07364
FBgn0051326	CG31326	PC	4	10	2.5	1
FBgn0051343	CG31343	PC	1	1	1
FBgn0051354	Hsp70Bbb	PC	4	5	1.25	0.5
FBgn0051363	Jupiter	NC	1	1	1
FBgn0051413	CG31413	PC	1	1	1
FBgn0051445	CG31445	PC	2	6	3	2.82843
FBgn0051472	CG31472		1	1	1
FBgn0051606	CG31606		3	7	2.33333	1.52753
FBgn0051663	CG31663		1	1	1
FBgn0051674	CG31674	PC	4	4	1	0
FBgn0051677	CG31677		1	1	1
FBgn0051681	CG31681	PC	1	1	1
FBgn0051683	CG31683		1	1	1
FBgn0051693	CG31693		1	1	1
FBgn0051704	CG31704	PC	1	1	1
FBgn0051716	Cnot4		1	1	1
FBgn0051729	CG31729		1	1	1
FBgn0051739	CG31739	NC	1	1	1
FBgn0051749	CG31749		3	6	2	1
FBgn0051769	CG31769		3	6	2	1
FBgn0051789	CG31789		1	1	1
FBgn0051793	CG31793		1	1	1
FBgn0051821	CG31821	PC	3	8	2.66667	1.1547
FBgn0051869	CG31869	PC	1	1	1
FBgn0051871	CG31871	PC	2	2	1	0
FBgn0051872	CG31872	PC	5	18	3.6	2.40832
FBgn0051907	CG31907		1	1	1
FBgn0051997	CG31997	PC	2	3	1.5	0.707107
FBgn0051999	CG31999	PC	1	1	1
FBgn0052054	CG32054		3	3	1	0
FBgn0052068	CG32068		2	3	1.5	0.707107
FBgn0052103	CG32103		1	1	1
FBgn0052106	CG32106		1	1	1
FBgn0052113	CG32113		1	1	1
FBgn0052117	CG32117		1	1	1
FBgn0052133	ptip		1	1	1
FBgn0052137	CG32137		1	1	1
FBgn0052183	Ccn	PC	1	1	1
FBgn0052185	edin	PC	1	3	3
FBgn0052190	NUCB1	PC	1	2	2
FBgn0052191	CG32191	PC	1	3	3
FBgn0052268	Drsl6		3	4	1.33333	0.57735
FBgn0052282	Drsl4	PC	3	3	1	0
FBgn0052311	zormin		1	1	1
FBgn0052372	ltl	PC	5	33	6.6	4.219
FBgn0052412	QC	PC	1	1	1
FBgn0052432	CG32432		1	1	1
FBgn0052447	CG32447		3	3	1	0
FBgn0052457	CG32457		1	1	1
FBgn0052473	CG32473	PC	2	3	1.5	0.707107
FBgn0052521	CG32521		2	6	3	1.41421
FBgn0052573	CG32573		2	3	1.5	0.707107
FBgn0052580	Muc14A	PC	1	1	1
FBgn0052626	CG32626		1	1	1
FBgn0052650	CG32650		1	1	1
FBgn0052651	CG32651		1	2	2
FBgn0052667	CG32667	PC	4	10	2.5	2.38048
FBgn0052677	X11Lbeta		1	1	1
FBgn0052694	CG32694		3	7	2.33333	1.1547
FBgn0052695	CG32695		1	1	1
FBgn0052767	CG32767		1	1	1
FBgn0052813	CG32813		1	1	1
FBgn0052982	CG32982		1	1	1
FBgn0052985	CG32985		1	1	1
FBgn0053017	CG33017		1	1	1
FBgn0053054	CG33054		1	1	1
FBgn0053123	CG33123		1	1	1
FBgn0053126	NLaz	PC	4	13	3.25	2.62996
FBgn0053127	CG33127	PC	1	1	1
FBgn0053129	CG33129		1	1	1
FBgn0053138	AGBE	PC	2	10	5	2.82843
FBgn0053143	CG33143		1	1	1
FBgn0053196	dp	PC	1	1	1
FBgn0053307	CG33307		5	35	7	5.04975
FBgn0053493	CG33493	NC	2	2	1	0
FBgn0053494	CG33494		1	1	1
FBgn0053523	CG33523		1	1	1
FBgn0053532	lectin-37Da	PC	2	3	1.5	0.707107
FBgn0053547	Rim		1	1	1
FBgn0053554	Nipped-A	NC	1	1	1
FBgn0053635	CG33635		1	1	1
FBgn0053653	Caps		1	1	1
FBgn0053771	CG33771		1	1	1
FBgn0053978	CG33978		1	1	1
FBgn0053995	CG33995		1	1	1
FBgn0054003	NimB3	PC	1	1	1
FBgn0054030	CG34030		1	1	1
FBgn0054034	CG34034	PC	2	2	1	0
FBgn0058064	ARY	PC	1	1	1
FBgn0058160	CG40160	PC	5	14	2.8	0.447214
FBgn0058232	CG41056		1	1	1
FBgn0058298	CG40298		1	1	1
FBgn0061361	CG33786		1	1	1
FBgn0062411	Ctr1C		1	1	1
FBgn0063491	GstE9		1	2	2
FBgn0063667	CG32335	PC	1	1	1
FBgn0064225	RpL5		1	1	1
FBgn0064237	Idgf5	PC	5	15	3	2.34521
FBgn0065109	ppk11		1	1	1
FBgn0066101	LpR1	PC	1	1	1
FBgn0067779	dbr		1	1	1
FBgn0067903	IM18	PC	2	4	2	1.41421
FBgn0082585	sprt		1	1	1
FBgn0083919	FBgn0083919		2	2	1	0
FBgn0085224	CG34195		1	1	1
FBgn0085235	CG34206		1	1	1
FBgn0085244	CG34215		2	3	1.5	0.707107
FBgn0085246	CG34217		1	1	1
FBgn0085256	CG34227	PC	1	2	2
FBgn0085320	CG34291		1	1	1
FBgn0085370	Pde11		1	1	1
FBgn0085376	CG34347	NC	2	2	1	0
FBgn0085383	CG34354		1	1	1
FBgn0085407	Pvf3	PC	1	1	1
FBgn0085408	Shroom	NC	1	1	1
FBgn0085412	CG34383		1	1	1
FBgn0085413	CG34384		2	2	1	0
FBgn0085414	dpr12	PC	1	1	1
FBgn0085428	Nox		1	1	1
FBgn0085443	spri		1	1	1
FBgn0085446	CG34417	NC	2	3	1.5	0.707107
FBgn0085473	CG34444		1	1	1
FBgn0085476	CG34447	PC	4	1	0.25	0.5
FBgn0085483	CG34454		2	2	1	0
FBgn0085520	CG40801		2	3	1.5	0.707107
FBgn0085638	CG41378	PC	2	2	1	0
FBgn0085644	CG41423		1	1	1
FBgn0085658	CG41497		1	1	1
FBgn0086254	CG6084	PC	4	18	4.5	1.91485
FBgn0086265	psd		2	2	1	0
FBgn0086355	Tpi	PC	5	40	8	4.69042
FBgn0086358	Tab2		2	2	1	0
FBgn0086442	mib2		1	1	1
FBgn0086558	Ubi-p5E		5	8	1.6	0.547723
FBgn0086655	jing	NC	1	1	1
FBgn0086691	UK114		3	6	2	1
FBgn0086708	stv		1	1	1
FBgn0086736	GckIII	PC	1	1	1
FBgn0086904	Nacalpha	PC	2	2	1	0
FBgn0087002	Rfabg	PC	6	891	148.5	76.0178
FBgn0087007	bbg	PC	2	2	1	0
FBgn0087040	alphaTub67C	NC	1	1	1
FBgn0243516	Vrp1		1	1	1
FBgn0250815	Jon65Aiv	PC	1	1	1
FBgn0250832	Dup99B	PC	4	5	1.25	0.5
FBgn0250841	CG17242	PC	5	9	1.8	1.30384
FBgn0250843	Prosalpha6	PC	2	2	1	0
FBgn0250848	26-29-p		2	3	1.5	0.707107
FBgn0250871	pot		1	1	1
FBgn0250906	Pgk	PC	5	79	15.8	5.71839
FBgn0259170	alpha-Man-I	PC	1	1	1
FBgn0259209	Mlp60A		1	2	2
FBgn0259214	PMCA		1	1	1
FBgn0259215	Ir93a		1	1	1
FBgn0259220	FBgn0259220		3	3	1	0
FBgn0259221	CG42321		1	1	1
FBgn0259233	CG42331	PC	1	1	1
FBgn0259685	crb	PC	1	5	5
FBgn0259699	CG42353		1	1	1
FBgn0259715	CG42369	PC	1	6	6
FBgn0259735	CG42389		1	1	1
FBgn0259785	pzg		1	1	1
FBgn0259818	CG42399		1	1	1
FBgn0259973	Sfp79B	PC	3	3	1	0
FBgn0259975	Sfp87B	PC	4	5	1.25	0.5
FBgn0259979	CG17337	PC	5	33	6.6	5.72713
FBgn0260012	pds5		1	1	1
FBgn0260222	CG42496		1	1	1
FBgn0260407	mRpS23		1	1	1
FBgn0260462	CG12163	PC	3	5	1.66667	1.1547
FBgn0260474	CG30002		1	2	2
FBgn0260475	CG30059	PC	1	2	2
FBgn0260486	Ziz	PC	1	1	1
FBgn0260499	qvr		2	2	1	0
FBgn0260634	eIF4G2	PC	1	1	1
FBgn0260653	serp	PC	1	1	1
FBgn0260659	CG42542		1	1	1
FBgn0260723	CG42550		3	3	1	0
FBgn0260745	mfas	PC	1	5	5
FBgn0260746	Ect3	PC	5	25	5	1.58114
FBgn0260753	Pdfr		1	1	1
FBgn0260766	CG42564	PC	1	1	1
FBgn0260871	CG42581		1	1	1
FBgn0260933	rempA		1	1	1
FBgn0260938	tay		1	1	1
FBgn0260953	CG42585		1	1	1
FBgn0260959	MCPH1		1	1	1
FBgn0260962	pic	PC	1	1	1
FBgn0260987	vtd	NC	1	1	1
FBgn0261014	TER94		3	9	3	1.73205
FBgn0261016	clos	PC	1	4	4
FBgn0261053	Cad86C	PC	1	1	1
FBgn0261055	Sfp26Ad	PC	3	4	1.33333	0.57735
FBgn0261060	Sfp93F	PC	2	2	1	0
FBgn0261061	Sfp96F	PC	4	4	1	0
FBgn0261241	Vps16A		1	1	1
FBgn0261260	mgl	PC	1	3	3
FBgn0261284	bou	PC	1	1	1
FBgn0261341	verm		1	2	2
FBgn0261362	proPO-A1		5	101	20.2	12.2556
FBgn0261375	Dox-3	PC	4	11	2.75	0.957427
FBgn0261385	scra	NC	1	1	1
FBgn0261394	Prosalpha3	PC	3	6	2	1.73205
FBgn0261444	CG3638		1	2	2
FBgn0261451	trol	PC	2	4	2	1.41421
FBgn0261534	l(2)34Fc	PC	4	6	1.5	0.57735
FBgn0261549	rdgA		1	1	1
FBgn0261573	CoRest	NC	1	1	1
FBgn0261574	kug		1	1	1
FBgn0261575	tobi		1	1	1
FBgn0261617	nej		1	1	1
FBgn0261618	larp		1	1	1
FBgn0261674	CG42709		1	2	2
FBgn0261786	mi		1	1	1
FBgn0261788	Ank2		1	1	1
FBgn0261797	Dhc64C	NC	2	3	1.5	0.707107
FBgn0261800	LanB1	PC	2	12	6	7.07107
FBgn0261822	Bsg		1	1	1
FBgn0261836	Msp-300	NC	2	4	2	1.41421
FBgn0261859	CG42788	NC	1	1	1
FBgn0261872	scaf6		2	2	1	0
FBgn0261922	PI4KIIIalpha		1	1	1
FBgn0261953	TfAP-2		1	1	1
FBgn0261955	kdn	PC	4	12	3	2.44949
FBgn0261995	CG42813		2	3	1.5	0.707107
FBgn0261999	CG42817		1	1	1
FBgn0262003	CG42821		1	1	1
FBgn0262057	Spn77Ba	PC	3	4	1.33333	0.57735
FBgn0262123	l(2)41Ab		1	1	1
FBgn0262124	uex		1	1	1
FBgn0262126	gho	PC	1	1	1
FBgn0262473	Tl	PC	1	1	1
FBgn0262475	bru-2		1	1	1
FBgn0262476	CG43066		1	1	1
FBgn0262483	Rbp		1	1	1
FBgn0262511	Vha44		1	1	1
FBgn0262515	VhaAC45		5	9	1.8	0.83666
FBgn0262516	trpml		1	1	1
FBgn0262559	Mdh2	PC	5	22	4.4	2.30217
FBgn0262562	CG43102		1	1	1
FBgn0262579	Ect4	PC	1	1	1
FBgn0262593	Shab		1	1	1
FBgn0262636	Lin29		1	1	1
FBgn0262719	CG43163		1	1	1
FBgn0262735	Imp		1	1	1
FBgn0262742	Fas1	PC	5	14	2.8	1.64317
FBgn0262782	Mdh1		4	9	2.25	1.25831
FBgn0263025	CG43320		1	1	1
FBgn0263109	CG43366		1	1	1
FBgn0263121	Prosalpha1	PC	2	5	2.5	2.12132
FBgn0263132	Cht6	PC	1	1	1
FBgn0263144	bin3		1	1	1
FBgn0263236	SP1029	PC	5	15	3	1.87083
FBgn0263256	CG43394		1	1	1
FBgn0263289	scrib		1	1	1
FBgn0263395	hppy	PC	1	1	1
FBgn0263397	Ih		1	1	1
FBgn0263598	Vha68-2	PC	3	5	1.66667	1.1547
FBgn0263607	l(3)72Dp	PC	1	1	1
FBgn0263772	CG43689		2	2	1	0
FBgn0263930	dally	PC	2	4	2	0
FBgn0263968	nonC		1	1	1
FBgn0263994	CG43737		1	1	1
FBgn0264006	dysc		1	1	1
FBgn0264253	Send2		1	1	1
FBgn0264357	SNF4Agamma		1	1	1
FBgn0264386	Ca-alpha1T		1	2	2
FBgn0264495	gpp		1	1	1
FBgn0264561	Glg1		1	1	1
FBgn0264562	Hr4		1	1	1
FBgn0264606	Fife		1	1	1
FBgn0264607	CaMKII	PC	1	1	1
FBgn0264695	Mhc		3	8	2.66667	2.08167
FBgn0264707	RhoGEF3	PC	1	1	1
FBgn0264815	Pde1c	PC	3	5	1.66667	0.57735
FBgn0264845	Tep5	PC	1	1	1
FBgn0264894	CG44085		1	2	2
FBgn0264922	smt3	PC	1	1	1
FBgn0264962	Inr-a		1	1	1
FBgn0264975	Nrg	PC	5	30	6	2.54951
FBgn0265045	Strn-Mlck	NC	2	2	1	0
FBgn0265048	cv-d		6	116	19.3333	9.58471
FBgn0265082	Cdep	NC	1	1	1
FBgn0265137	Spn42Da	PC	5	27	5.4	3.78153
FBgn0265191	Glycogenin		2	2	1	0
FBgn0265262	Vha68-1	PC	3	3	1	0
FBgn0265264	CG17097	PC	5	20	4	2.44949
FBgn0265267	CG18258	PC	2	4	2	0
FBgn0265268	CG18234		1	1	1
FBgn0265296	Dscam2	PC	1	1	1
FBgn0265523	Smr	PC	1	1	1
FBgn0265597	rad	PC	1	1	1
FBgn0265606	Prosalpha4T1	PC	1	1	1
FBgn0265624	FBgn0265624		1	1	1
