# Supplementary material for: Proteomics of protein trafficking by in vivo tissue-specific labeling
Source: Nat Commun. 2021 Apr 22;12:2382. doi: 10.1038/s41467-021-22599-x (PMC8062696; doi:10.1038/s41467-021-22599-x)
Supplement: Supplementary file 5 — Supplementary Data 3 [file 41467_2021_22599_MOESM5_ESM.xlsx]

## Sheet: BirAR118G-ER data
FBgn	Gene	ID	groupNum	subgroupNum	entry_name	accession_number	accession_number2	accession_numbers	numPepsUnique	scoreUnique	scoresUnique	log2_TMT_127N_127C_median_leg	log2_TMT_129C_127C_median_leg	log2_TMT_127N_129N_median_leg	log2_TMT_129C_129N_median_leg	log2_TMT_128C_130N_median_head	log2_TMT_130C_130N_median_head	log2_TMT_128C_128N_median_head	log2_TMT_130C_128N_median_head	Enrichment Score FB to legs	Enrichment Score muscles to heads	Myocytes secretome? DIOPT5.3	Adipocyte secretome? DIOPT5.3	Fly blood?	PC_NC	DIOPT score r5_3	Best human orthologs r5_3	DIOPT score r6	Best human orthologs r6
FBgn0031980	RpL36A	1263	1330	1330.1	IP15820p (Fragment)	Q29QX9		Q29QX9|C5WLN8|Q9VLT7	2	11.16	11.16|11.16|11.16	4.179	2.948	2.95	1.746	-0.358	-0.647	0.061	-0.228	4	0	No	No			10	RPL36A,	11	RPL36A,
FBgn0028573	prc	1528	1403	1403.1	Pericardine	Q9U617	Q9U617	Q9U617	1	10.03	10.03	3.62	1.833	3.729	1.943	-0.906	-0.215	-0.885	-0.194	3	0	No	No		PC	1	COL1A1,	2	COL1A1,
FBgn0054034	CG34034	1454	1284	1284.1	CG34034 (Fragment)	F1DKP9	F1DKP9	F1DKP9|F1DKP8	1	12.23	12.23|12.23	3.426	2.814	2.384	1.772	0.177	0.49	0.198	0.511	3	0	No	No	FlyBlood	PC
FBgn0034497	CG9090	217	160	160.1	CG9090	Q7JUS9		Q7JUS9	17	188.29	188.29	3.547	1.739	3.191	1.562	-0.646	-0.236	-0.101	0.338	3	0	No	No			11	SLC25A3,	12	SLC25A3,
FBgn0053056	CG33056	715	625	625.1	CG33056, isoform A	Q961L8		Q961L8|Q86BG8|E4NKM2	4	44.08	44.08|34.23|34.23	3.6	2.108	2.873	1.447	-0.896	-0.156	-0.835	0.052	3	0	No	No			5	OARD1,	5	OARD1,
FBgn0011227	ox	728	638	638.1	Cytochrome b-c1 complex subunit 9	Q9XY35		Q9XY35|B9EQT5|Q8SY81	4	42.46	42.46|36.77|16.76	4.068	2.475	2.836	1.344	-0.603	-0.233	-0.146	0.24	3	0	No	No			8	UQCR10,	8	UQCR10,
FBgn0013675	mt:CoII	890	799	799.1	Cytochrome c oxidase subunit 2 (Fragment)	C8CB16		C8CB16|J9THZ9|J9TIE4|P00408	3	28.06	28.06|28.06|28.06|28.06	4.862	2.333	4.893	2.365	-0.6	-0.195	0.353	0.671	3	0	No	No			8	COX2,	9	COX2,
FBgn0266186	Vamp7	1364	1065	1065.1	CG1599	Q7JYX5	Q7JYX5	Q7JYX5	1	17.7	17.7	3.686	1.868	3.696	1.878	-0.822	-0.084	-0.655	0.082	3	0	Yes (sourse count:1)	No			9	VAMP7,	10	VAMP7,
FBgn0030745	CG4239	1457	1287	1287.1	CG4239, isoform A	Q9VXG9	Q9VXG9	Q9VXG9|F6J147|F6J144	1	12.18	12.18|12.18|12.18	4.003	1.896	4.297	2.191	-0.486	-0.302	0.011	0.195	3	0	No	No			9	TMEM38A,	10	TMEM38A,
FBgn0039959	CG17514	1596	1488	1488.1	CG17514, isoform A	Q7PLL6	Q7PLL6	Q7PLL6	1	8.71	8.71	3.389	2.825	3.639	3.076	-0.353	0.131	0.06	0.544	3	0	No	No	FlyBlood		11	GCN1,	11	GCN1,
FBgn0001087	g	1592	1484	1484.1	AP-3 complex subunit delta	P54362	P54362	P54362|Q6NNU5|D6W4T4|D3DMP9	1	8.75	8.75|8.75|8.75|8.75	3.18	3.101	2.11	2.031	-0.346	0.626	0.969	1.941	2	2	Yes (sourse count:1)	No		PC	8	AP3D1,	9	AP3D1,
FBgn0035953	CG5087	1063	982	982.1	CG5087	Q9VSS9		Q9VSS9	2	20.36	20.36	3.72	2.571	2.294	1.145	-0.079	0.298	0.841	1.219	2	2	No	No			11	UBE3B,	11	UBE3B,
		1299	838	838.1	Keratin, type I cytoskeletal 25	Q9BGM5	Q9BGM5	Q9BGM5	2	26.05	26.05	2.912	1.316	3.267	1.638	0.421	-0.104	1.035	0.393	2	2	No	No
		1302	333	333.1	Keratin, type I cytoskeletal 15	O77727	O77727	O77727	7	88.47	88.47	3.397	1.818	3.039	1.551	0.412	-0.035	0.897	0.465	2	2	No	No
FBgn0010348	Arf79F	1024	938	938.1	ADP-ribosylation factor 1	P61209		P61209	2	21.86	21.86	3.211	1.415	3.285	2.256	-0.696	-0.316	1.145	1.184	2	1	Yes (sourse count:2)	No			9	ARF1,	9	ARF1,
FBgn0052228	CG32228	1260	1326	1326.1	CG32228	Q9VWA5		Q9VWA5	2	11.26	11.26	2.614	1.293	2.883	1.561	0.265	0.375	0.127	0.237	2	1	No	No
FBgn0013746	alien	1369	1081	1081.1	COP9 signalosome complex subunit 2	Q94899	Q94899	Q94899	1	17.28	17.28	3.508	2.815	1.744	1.051	0.199	0.83	0.375	1.006	2	1	No	No			9	COPS2,	10	COPS2,
FBgn0038569	CG7218	1535	1413	1413.1	Protein TAPT1 homolog	Q9VED0	Q9VED0	Q9VED0	1	9.82	9.82	3.32	2.433	2.601	1.715	-0.032	0.198	0.558	0.788	2	1	No	No			9	TAPT1,	9	TAPT1,
FBgn0030815	CG8945	1271	1355	1355.1	CG8945	Q9VX86		Q9VX86	2	10.78	10.78	2.854	2.237	3.046	2.429	-0.338	0.082	0.358	0.778	2	0	No	No		PC	1	CPA2,CPB2,CPNE1,CPA4,CPA5,	3	CPA1,CPA2,CPA4,CPA5,
FBgn0013763	Idgf6	1460	1292	1292.1	Chitinase-like protein CG5210	Q23997	Q23997	Q23997	1	12.06	12.06	3.22	2.552	2.335	1.668	-0.491	-0.197	-0.103	0.192	2	0	No	No	FlyBlood	PC	2	CHIT1,	2	CHIT1,
FBgn0038349	AOX3	1610	1504	1504.1	RE51958p	Q86NS1	Q86NS1	Q86NS1|Q9VF51|Q8SXA6	1	8.43	8.43|8.43|8.43	4.03	2.599	2.692	1.261	-0.413	-0.1	0.042	0.355	2	0	No	No	FlyBlood	PC	1	XDH,	2	XDH,
FBgn0051872	CG31872	1564	1452	1452.1	CG31872	Q9VKT1	Q9VKT1	Q9VKT1|Q9VKS9	1	9.24	9.24|9.24	4.621	2.336	3.313	1.028	-0.498	-0.041	-0.179	0.278	2	0	Yes (sourse count:1)	No	FlyBlood	PC	3	LIPA,LIPF,LIPJ,	5	LIPA,LIPF,LIPJ,LIPM,LIPK,LIPN,
FBgn0004057	Zw	1583	1474	1474.1	Glucose-6-phosphate 1-dehydrogenase	P12646	P12646	P12646|B7FNK0|P12646-2	1	8.88	8.88|8.88|8.88	3.801	2.984	1.04	0.223	-1.131	-0.705	-0.842	-0.416	2	0	Yes (sourse count:1)	No		PC	11	G6PD,	12	G6PD,
FBgn0004465	Su(P)	1402	1174	1174.1	Putative uncharacterized protein Su(P)	O77287	O77287	O77287|Q9V420|Q9U5V9	1	14.29	14.29|14.29|14.29	3.435	2.41	1.51	0.484	-0.713	-0.127	-0.686	-0.101	2	0	No	No		NC	11	PTGES2,	10	PTGES2,
FBgn0037011	CG4858	1554	1442	1442.1	Cytosolic Fe-S cluster assembly factor NUBP2 homolog	Q9VPD2	Q9VPD2	Q9VPD2	1	9.35	9.35	3.61	2.641	1.774	0.805	-0.494	0.055	0.087	0.635	2	0	No	No		NC	10	NUBP2,	10	NUBP2,
FBgn0261859	CG42788	1163	1102	1102.1	CG31304	Q9VFD3		Q9VFD3	2	16.42	16.42	2.985	0.945	3.664	1.745	-0.617	-0.265	0.071	0.425	2	0	No	No	FlyBlood	NC	7	FRMPD4,	9	FRMPD4,
FBgn0003360	sesB	48	25	25.1	Isoform A of ADP,ATP carrier protein	Q26365-2	Q26365	Q26365-2|Q26365|O62526	46	644.67	644.67|606.53|71.64	3.525	2.03	2.911	1.272	-0.672	-0.149	-0.076	0.404	2	0	No	No			8	SLC25A4,	10	SLC25A4,
FBgn0000667	Actn	80	45	45.1	Isoform Adult muscle of Alpha-actinin, sarcomeric	P18091-4	P18091	P18091-4|P18091|P18091-3|P18091-5|P18091-2|F0JAG6	46	490.41	490.41|472.9|472.9|463.9|463.9|441.72	3.27	2.206	3.106	1.824	-0.43	-0.142	-0.587	-0.228	2	0	Yes (sourse count:4)	Yes (sourse count:7)			9	ACTN2,	11	ACTN2,
FBgn0024889	Kap-alpha1	763	672	672.1	Importin subunit alpha	O76521		O76521|Q9U1H6|Q5U119	3	38.02	38.02|38.02|25.12	3.638	2.727	2.077	0.926	-0.347	0.06	0.243	0.622	2	0	No	No			9	KPNA6,	11	KPNA6,
FBgn0031907	CG5171	891	800	800.1	MIP14842p	C9QPE7		C9QPE7|Q9VM19|B1PHA8|B1PH95|B1PH76|B1PH60|B1PHB3|B1PH59|B1PHA2|B1PH90|B1PHB9|B1PH63|B1PH91|B1PHA6|B1PHB6|B1PH92|B1PHB4|B1PH96	4	28.05	28.05|28.05|12.61|12.61|12.61|12.61|12.61|12.61|12.61|12.61|12.61|12.61|12.61|12.61|12.61|12.61|12.61|12.61	2.957	2.603	2.498	1.843	-0.21	0.287	-0.176	0.197	2	0	No	No			1	YIPF6,
FBgn0034310	Nup75	991	901	901.1	Nup75	A1YK07		A1YK07|Q8SZH5|A1YK01|A1YK11|A1YK02|A1YK03|A1YK00|H1UUL1	2	23.26	23.26|23.26|23.26|23.26|23.26|23.26|23.26|10.04	3.162	1.831	3.035	1.705	-0.211	0.127	-0.06	0.277	2	0	No	No			10	NUP85,	10	NUP85,
FBgn0035519	CG1309	1112	1038	1038.1	CG1309	Q9VZF1		Q9VZF1	2	18.51	18.51	4.029	2.717	2.261	0.711	-0.429	-0.07	0.192	0.794	2	0	No	No			10	ABHD16A,	10	ABHD16A,
FBgn0030773	CG9676	1155	1091	1091.1	CG9676	Q9VXC9		Q9VXC9	2	16.9	16.9	3.224	2.6	2.245	1.621	-0.049	0.527	0.324	0.9	2	0	No	No			1	PRTN3,	1	KLK15,KLK9,
FBgn0003656	sws	1161	1100	1100.1	FI19439p1	E1JJF4		E1JJF4|Q9U969-3|Q9U969	2	16.44	16.44|16.44|16.44	1.856	1.529	2.899	2.572	-0.423	-0.064	0.126	0.485	2	0	No	No			10	PNPLA7,	11	PNPLA7,
FBgn0011361	ND-ACP	1178	1125	1125.1	Acyl carrier protein (Fragment)	D2NUJ5		D2NUJ5|Q94519|Q94519-2	2	15.55	15.55|15.55|15.55	3.211	1.998	2.852	1.639	-0.496	-0.07	-0.346	0.08	2	0	No	No			7	NDUFAB1,	8	NDUFAB1,
FBgn0020018	Ppox	1181	1133	1133.1	LD41392p	Q9VC52		Q9VC52|Q9U8D0	2	15.41	15.41|7.28	3.744	1.962	2.83	1.048	-0.688	-0.091	-0.633	-0.037	2	0	No	No			10	PPOX,	10	PPOX,
FBgn0032800	CG10137	1220	1214	1214.1	CG10137	Q9VIU5		Q9VIU5|O61307-2|O61307|Q9VUE8|Q15K23|Q86BL8|C6SUU5	2	13.52	13.52|4.64|4.64|4.64|4.64|4.64|4.64	2.657	1.704	3	2.047	-0.743	-0.223	-0.451	0.069	2	0	No	No			9	CEP104,	10	CEP104,
FBgn0003435	sm	1620	1518	1518.1	RE74969p	Q6NND8	Q6NND8	Q6NND8|Q7JMZ7|D5AEJ9|Q8IHH3|A1ZBN3|Q86P89|Q0E914	1	8.24	8.24|8.24|8.24|8.24|8.24|8.24|8.24	3.95	3.223	1.7	0.973	-0.556	-0.198	-0.249	0.109	2	0	Yes (sourse count:2)	No			7	HNRNPL,	8	HNRNPL,
FBgn0003204	ras	1628	1526	1526.1	Inosine-5'-monophosphate dehydrogenase	Q07152	Q07152	Q07152|Q07152-2	1	8.18	8.18|8.18	3.63	2.793	1.735	0.898	-1.034	-0.827	-0.98	-0.773	2	0	No	No			10	IMPDH1,	9	IMPDH1,
FBgn0030456	CG4332	1642	1542	1542.1	CG4332	Q9VYG3	Q9VYG3	Q9VYG3	1	7.96	7.96	4.251	2.79	2.228	0.767	-0.491	0.154	0.324	0.968	2	0	No	No			9	CLPTM1L,	10	CLPTM1L,
FBgn0035281	Cpr62Bc	1643	1543	1543.1	Cuticular protein 62Bc	Q9W077	Q9W077	Q9W077	1	7.95	7.95	3.619	1.867	3	1.249	-0.562	0.103	-0.76	-0.094	2	0	No	No			1	ZNF160,
FBgn0036934	sNPF-R	1645	1546	1546.1	GH23382p	Q9VW75	Q9VW75	Q9VW75|Q5LJU1	1	7.92	7.92|7.92	3.727	1.859	3.033	1.166	-0.834	-0.257	-0.346	0.232	2	0	No	No			7	PRLHR,	7	PRLHR,
FBgn0025615	Torsin	1652	1554	1554.1	CG3024 (Fragment)	F6JQA2	F6JQA2	F6JQA2|F6JQ95|F6JQ98|O77277|F6JQ92|F6JQA7	1	7.87	7.87|7.87|7.87|7.87|7.87|7.87	2.39	1.383	3.274	2.267	-1.273	0.055	-0.728	0.6	2	0	No	Yes (sourse count:1)			11	TOR1A,	12	TOR1A,
FBgn0041711	yellow-e	1324	1323	1323.1	RE55542p	Q9VFV1	Q9VFV1	Q9VFV1	1	11.29	11.29	3.2	1.738	3.036	1.574	-0.301	0.448	-0.052	0.697	2	0	No	No					1	DPM3,
FBgn0002174	l(2)tid	1347	902	902.1	UT01205p	D6W4V2	D6W4V2	D6W4V2|Q7KVH7|Q27237|Q27237-2|D3DN23	1	23.23	23.23|23.23|23.23|23.23|23.23	3.714	2.972	1.605	0.863	-0.593	0.103	-0.603	0.093	2	0	No	No			10	DNAJA3,	11	DNAJA3,
FBgn0033602	Cpr47Ee	1355	1001	1001.1	Cuticular protein 47Ee	A1Z8H6	A1Z8H6	A1Z8H6	1	19.72	19.72	3.487	2.711	1.699	0.922	-0.296	0.341	-0.098	0.539	2	0	No	No
FBgn0263110	CG43367	1416	1211	1211.1	CG1332	Q9VZF8	Q9VZF8	Q9VZF8	1	13.57	13.57	3.49	2.527	1.323	0.36	-0.608	-0.091	-0.133	0.384	2	0	No	No			5	NBEAL2,	6	NBEAL2,
FBgn0044324	Chro	1430	1243	1243.1	SD06626p	Q8T9D1	Q8T9D1	Q8T9D1|Q86BS3	1	13.02	13.02|13.02	4.404	3.844	0.814	0.253	-0.344	0.188	-0.962	-0.431	2	0	No	No			1	CBX6,CBX7,CBX8,	1	CBX3,
FBgn0265595	CG44422	1435	1254	1254.1	CG12625	Q9VZ13	Q9VZ13	Q9VZ13	1	12.86	12.86	3.875	2.789	1.961	0.876	-0.825	-0.348	-0.579	-0.102	2	0	No	No			6	KCNIP3,KCNIP4,	7	KCNIP3,KCNIP4,
FBgn0036862	Gbs-76A	1445	1266	1266.1	Glycogen-binding subunit 76A	Q9VVY3	Q9VVY3	Q9VVY3	1	12.56	12.56	1.464	1.097	2.82	2.452	-0.366	0.289	0.08	0.736	2	0	No	No			5	PPP1R3D,	6	PPP1R3D,
FBgn0034500	CG11200	1448	1276	1276.1	CG11200, isoform A	Q7K0F7	Q7K0F7	Q7K0F7	1	12.42	12.42			2.962	1.537	-0.724	0.128	0.233	1.084	2	0	No	No			6	DHRSX,	6	DHRSX,
FBgn0017457	U2af38	1469	1308	1308.1	Splicing factor U2af 38 kDa subunit	Q94535	Q94535	Q94535	1	11.54	11.54	3.821	2.819	1.589	0.587	-0.806	-0.299	-0.298	0.209	2	0	No	No			8	U2AF1,	8	U2AF1,U2AF1L4,
FBgn0261268	Cul3	1527	1402	1402.1	Cullin 3, isoform F	Q8IP45	Q8IP45	Q8IP45|C3KGQ1|Q9V475	1	10.03	10.03|10.03|10.03	2.067	1.751	2.819	2.504	-0.035	-0.06	0.282	0.257	2	0	Yes (sourse count:1)	No			9	CUL3,	10	CUL3,
FBgn0036656	CG13026	1547	1431	1431.1	IP05440p (Fragment)	Q0IGZ1	Q0IGZ1	Q0IGZ1|Q9VV95	1	9.51	9.51|9.51	3.449	2.91	1.392	0.853	-0.067	0.157	-0.221	0.003	2	0	No	No	FlyBlood
FBgn0001223	Hsp22	993	904	904.1	Heat shock protein 22	P02515		P02515	2	23.13	23.13	-1.437	0.664	-0.055	2.046	1.707	1.881	1.278	1.451	1	4	Yes (sourse count:2)	No			3	HSPB3,HSPB8,	4	HSPB8,
FBgn0002563	Lsp1beta	1366	1070	1070.1	Larval serum protein 1 beta chain	P11996	P11996	P11996	1	17.56	17.56	-1.282	1.778	1.728	4.787	0.2	0.818	0.335	0.953	1	2	No	No	FlyBlood	PC
		1300	167	167.1	Keratin, type II cytoskeletal 5	Q5XQN5	Q5XQN5	Q5XQN5	19	181.25	181.25	2.168	0.892	2.936	1.367	0.431	-0.014	0.567	0.179	1	2	No	No
FBgn0013749	Arf102F	1313	1161	1161.1	ADP-ribosylation factor 2	P40945	P40945	P40945	1	14.51	14.51			2.769	1.565	-0.411	-0.273	1.4	1.538	1	2	No	No			10	ARF4,	12	ARF4,
FBgn0050042	Cpr49Ab	1512	1378	1378.1	Cuticular protein 49Ab	A1Z8Y3	A1Z8Y3	A1Z8Y3|Q29QQ5	1	10.35	10.35|10.35	1.032	0.278	2.346	1.591	-0.047	0.646	0.815	1.508	1	2	No	No
FBgn0035039	Adck	1538	1416	1416.1	CG3608	Q9W133	Q9W133	Q9W133	1	9.77	9.77	2.678	1.998	2.271	1.59	0.29	0.302	0.722	0.734	1	2	No	No			10	ADCK1,	10	ADCK1,
FBgn0052523	CG32523	646	557	557.1	CG32523	Q8IQ51		Q8IQ51|A9UN69	5	51.79	51.79|43.34	2.98	2.638	0.753	0.572	0.079	0.28	0.684	0.775	1	1	No	No		PC	1	PRTN3,TPSD1,	1	CFD,TPSD1,KLK15,KLK9,
FBgn0004181	Ebp	1121	1048	1048.1	Ejaculatory bulb-specific protein 1	Q9U6L5		Q9U6L5	2	18.21	18.21	2.218	1.809	1.909	1.698	0.09	0.362	0.489	0.931	1	1	No	No		PC	1	MAPK1IP1L,
FBgn0001092	Gapdh2	166	114	114.1	Glyceraldehyde-3-phosphate dehydrogenase 2	P07487		P07487|P10096	19	235.76	235.76|77.09	1.214	1.197	1.749	1.723	0.401	0.781	0.29	0.576	1	1	Yes (sourse count:6)	Yes (sourse count:4)	FlyBlood	PC	8	GAPDH,	9	GAPDH,
FBgn0001091	Gapdh1	167	114	114.2	Glyceraldehyde-3-phosphate dehydrogenase 1	P07486		P07486	19	229.5	229.5	1.352	1.271	1.789	1.598	0.384	0.781	0.266	0.576	1	1	Yes (sourse count:6)	Yes (sourse count:4)	FlyBlood	PC	9	GAPDH,	10	GAPDH,
FBgn0027093	ArgRS	1560	1448	1448.1	Probable arginine--tRNA ligase, cytoplasmic	Q9VXN4	Q9VXN4	Q9VXN4	1	9.29	9.29	3.243	2.485	1.446	0.689	-0.383	0.099	0.568	1.051	1	1	No	No		PC	10	RARS,	10	RARS,
FBgn0264574	Glut1	1208	1196	1196.1	Glucose transporter type 1	Q8IRI6		Q8IRI6	2	13.93	13.93	-0.134	0.879	0.952	1.965	0.521	0.692	-0.441	-0.271	1	1	No	No			7	SLC2A1,SLC2A3,	8	SLC2A1,SLC2A3,
FBgn0039321	CG10550	1328	1361	1361.1	GH06013p (Fragment)	C6TP58	C6TP58	C6TP58|I0E2K0|Q9VBS7	1	10.69	10.69|10.69|10.69	3.558	2.158	2.209	0.808	-0.425	0.145	0.514	1.083	1	1	No	No
FBgn0032213	CG5390	961	871	871.1	CG5390	Q9VL01		Q9VL01|Q86PE8	3	24.48	24.48|24.48	0.552	1.216	1.512	1.534	-0.197	0.508	-0.337	0.367	1	0	No	No	FlyBlood	PC	1	CFD,PRSS29P,PRSS54,PRSS33,	1	KLK3,F11,KLK1,KLK2,KLKB1,KLK11,
FBgn0004045	Yp1	349	272	272.2	GH19966p	Q29QE3		Q29QE3|P02843	7	47.87	47.87|47.87	0.623	0.933	1.002	1.45	-0.043	-0.1	-0.607	-0.331	1	0	No	No	FlyBlood	PC	2	LIPC,LPL,LIPG,	1	LIPC,LPL,PNLIP,PNLIPRP1,PNLIPRP2,LIPG,PLA1A,PNLIPRP3,LIPI,LIPH,
FBgn0030362	regucalcin	521	435	435.1	GH22783p (Fragment)	C6TP78		C6TP78|Q76NR6|Q9VYR1	7	69.79	69.79|69.79|69.79	3.655	1.544	2.031	0.238	-1.384	-1.044	-0.981	-0.519	1	0	No	No	FlyBlood	PC	10	RGN,	10	RGN,
FBgn0011016	SsRbeta	760	669	669.1	BcDNA.LD10457	Q9VUZ0		Q9VUZ0	2	38.4	38.4	2.216	1.774	1.885	1.524	-0.565	0.067	-0.695	-0.067	1	0	No	No		PC	9	SSR2,	10	SSR2,
FBgn0036969	Spn77Bb	850	759	759.1	MIP04093p (Fragment)	B9EQZ7		B9EQZ7|Q9VWB4|Q9VPH9	4	30.77	30.77|30.77|23.38	0.752	1.908	1.399	1.986	-0.307	0.317	-0.314	0.035	1	0	No	No	FlyBlood	PC	1	SERPINH1,SERPINB2,SERPINB5,SERPINB6,SERPINB8,SERPINB9,SERPINB10,SERPINB12,HMSD,	1	AGT,SERPIND1,SERPINF1,SERPINI1,SERPINI2,SERPINF2,SERPINB7,
FBgn0000055	Adh	225	169	169.1	Alcohol dehydrogenase	P00334		P00334|Q1ECB3	11	180.5	180.5|109.11	3.177	2.014	2.501	1.474	-0.648	-0.161	0.174	0.564	1	0	No	No	FlyBlood	PC	4	HPGD,	6	HPGD,
FBgn0038946	rdhB	1644	1545	1545.1	CG7077	Q9VD30	Q9VD30	Q9VD30	1	7.93	7.93	3.674	2.196	1.862	0.383	-0.819	-0.199	-0.137	0.483	1	0	No	No		PC	5	DHRS11,	7	DHRS11,
FBgn0036568	ATPsynbetaL	64	33	33.2	ATP synthase subunit beta	Q8T4C4		Q8T4C4	4	49.98	49.98	3.507	1.919	2.088	0.623	-0.596	0.116	-0.494	0.012	1	0	Yes (sourse count:3)	Yes (sourse count:3)		PC	5	ATP5B,	5	ATP5B,
FBgn0012036	Aldh	133	85	85.1	GH22814p (Fragment)	Q4QPQ0		Q4QPQ0|Q9VLC5|A9J7N9|B0F584|B0F586|B0F5B7|B0F5A6|B0F585|B0F590|B0F597|B0F593|E8NH42|B0F5B1|B0F5B3|B0F5B2|B0F5A7	23	303.9	303.9|303.9|278.3|121.32|121.32|95.72|95.72|95.72|83.66|83.66|83.66|77.53|58.06|58.06|58.06|35.21	1.991	1.711	1.661	1.672	-0.233	0.284	-0.117	0.483	1	0	Yes (sourse count:3)	Yes (sourse count:1)		PC	11	ALDH2,	12	ALDH2,
FBgn0031589	CG3714	380	299	299.1	Isoform 2 of Nicotinate phosphoribosyltransferase	Q9VQX4-2	Q9VQX4	Q9VQX4-2|Q9VQX4	9	102.35	102.35|102.35	3.101	2.409	1.613	0.746	-0.552	-0.067	-0.049	0.367	1	0	Yes (sourse count:1)	No		PC	10	NAPRT,	10	NAPRT,
FBgn0020653	Trxr-1	924	833	833.1	Thioredoxin reductase 1, mitochondrial	P91938		P91938|P91938-3|P91938-2|P91938-4	3	26.28	26.28|26.28|26.28|26.28	2.843	2.283	2.596	1.97	-0.473	0.015	-0.203	0.262	1	0	Yes (sourse count:3)	Yes (sourse count:3)	FlyBlood	PC	8	TXNRD2,	9	TXNRD2,
FBgn0087002	Rfabg	13	7	7.1	Apolipophorins	Q9V496		Q9V496|C7LAA3|Q1RKX2	151	1923.1	1923.1|614.48|323.26	2.313	1.843	2.302	1.764	-0.651	-0.197	-0.302	0.202	1	0	Yes (sourse count:1)	No	FlyBlood	PC	4	APOB,	5	APOB,
FBgn0039770	CG15537	1491	1343	1343.1	CG15537	Q9VA76	Q9VA76	Q9VA76|A2RVJ0	1	10.98	10.98|10.98	2.557	2.517	0.83	0.79	-0.806	-0.274	-0.623	-0.092	1	0	No	No		PC	10	CRHBP,	10	CRHBP,
FBgn0034368	CG5482	781	690	690.1	CG5482	Q7K3D4		Q7K3D4	3	36.29	36.29	3.033	1.799	2.701	1.466	-0.284	0.18	-0.029	0.163	1	0	No	No		NC	9	FKBP8,	10	FKBP8,
FBgn0261550	CG42668	788	697	697.1	Oxysterol-binding protein	Q7KSB3		Q7KSB3|B7Z0M9|C6TPA8|Q9I7I8|Q8IN55|Q86NP7|C9QP47|Q8IN56	3	35.55	35.55|35.55|35.55|35.55|35.55|35.55|25.33|25.33	3.388	2.422	1.381	0.411	-0.661	-0.284	-0.154	0.212	1	0	No	No		NC	9	OSBPL8,	10	OSBPL8,
FBgn0037138	P5CDh1	170	117	117.1	GM01289p	Q8T3P0		Q8T3P0|Q9VNX4	20	230.77	230.77|230.77	2.283	1.591	1.925	1.491	-0.444	-0.034	-0.268	-0.013	1	0	No	No			10	ALDH4A1,	10	ALDH4A1,
FBgn0029990	CG2233	264	195	195.1	CG2233	Q9W3L4		Q9W3L4	12	155.08	155.08	1.732	1.753	1.556	1.63	-0.194	0.248	0.25	0.715	1	0	No	No	FlyBlood
FBgn0001149	GstD1	316	243	243.1	Glutathione S-transferase 1-1	P20432		P20432|Q9VG96	9	125.09	125.09|14.43	3.099	1.863	2.597	1.421	-0.377	0.063	-0.124	0.311	1	0	No	No	FlyBlood		1	GSTZ1,GDAP1,GDAP1L1,	1	EEF1G,GSTT1,GSTT2,MARS,VARS,EEF1E1,GSTT2B,
FBgn0032783	CG10237	339	264	264.1	CG10237, isoform B	Q9VIW5		Q9VIW5|Q8INW5|Q9I7M3|C6TP94	12	114.66	114.66|114.66|114.66|99.26	2.725	1.966	1.917	1.405	-0.455	-0.101	-0.337	0.239	1	0	No	No			4	TTPAL,	5	TTPAL,
FBgn0037891	CG5214	350	273	273.1	CG5214	Q9VGQ1		Q9VGQ1	10	112.48	112.48	3.371	1.722	2.485	1.46	-0.272	0.004	-0.186	0.16	1	0	Yes (sourse count:1)	No			10	DLST,	10	DLST,
FBgn0261606	RpL27A	480	394	394.1	60S ribosomal protein L27a	P41092		P41092	8	77.84	77.84	2.846	1.66	2.832	1.388	-0.415	-0.17	0.142	0.304	1	0	No	No			9	RPL27A,	10	RPL27A,
FBgn0014011	Rac2	550	463	463.2	Ras-related protein Rac2	P48554		P48554	4	44.12	44.12	3.472	2.206	2.577	1.274	-0.57	-0.138	-0.198	0.286	1	0	No	No			9	RAC1,	9	RAC1,
FBgn0063494	GstE6	555	467	467.1	RE21095p (Fragment)	Q7JZM3		Q7JZM3|A1ZB71	7	64.57	64.57|64.57	2.958	1.865	2.409	1.409	-0.036	0.149	0.12	0.524	1	0	No	No			1	GSTA1,GSTA2,GSTA3,GSTA4,GSTT1,GSTT2,GSTZ1,GSTO1,GDAP1,GDAP1L1,GSTO2,GSTT2B,	2	GSTT1,GSTT2,GSTT2B,
FBgn0265048	cv-d	677	587	587.1	CG31150	Q9VF24		Q9VF24	6	47.77	47.77	2.563	2.234	2.121	2.163	-0.105	0.168	0.212	0.6	1	0	No	No	FlyBlood
FBgn0032287	CG6415	685	595	595.1	Aminomethyltransferase (Fragment)	Q5BII9		Q5BII9|Q9VKR4|Q95U61	6	46.96	46.96|46.96|31.25	1.808	1.488	1.967	1.507	-0.285	0.359	-0.173	0.541	1	0	No	No			11	AMT,	10	AMT,
FBgn0261403	sxc	688	598	598.1	O-glycosyltransferase	Q7KJA9		Q7KJA9|Q9Y148	3	46.59	46.59|46.59	3.235	2.455	1.963	1.021	-0.617	-0.198	-0.11	0.353	1	0	No	No			9	OGT,	9	OGT,
FBgn0013726	pnut	804	713	713.1	Protein peanut	P40797		P40797	3	34.06	34.06	2.211	1.386	1.426	1.865	-0.898	-0.209	-0.889	-0.191	1	0	Yes (sourse count:2)	Yes (sourse count:1)			11	SEPT7,	12	SEPT7,
FBgn0032538	CG16885	870	779	779.1	CG16885, isoform A	Q8SZM2		Q8SZM2|Q8IP61	2	29.33	29.33|29.33	3.477	1.906	1.77	0.439	-1.52	-1.233	-1.554	-1.323	1	0	No	No	FlyBlood		1	GGN,TPRX1,	1	GGN,TPRX1,
FBgn0035064	TyrRS-m	882	791	791.1	Probable tyrosine--tRNA ligase, mitochondrial	Q9W107		Q9W107	3	28.66	28.66	3.021	1.832	2.33	1.414	-0.199	0.211	0.12	0.53	1	0	No	No			11	YARS2,	11	YARS2,
FBgn0030451	CG15717	914	823	823.1	CG15717-PA	C0MLD8		C0MLD8|B4F5F5|Q9VYG8|B4F5F8|C0MLC9|B4F5F4|B4F5F3|B4F5F2|B4F5F6|B4F5F0	3	27.02	27.02|27.02|27.02|27.02|27.02|19.15|19.15|19.15|19.15|19.15	2.089	1.389	1.852	1.437	-0.361	0.355	-0.367	0.349	1	0	No	No	FlyBlood		1	ALDH16A1,
FBgn0037917	wkd	940	850	850.1	RE26521p	Q9VGL8		Q9VGL8	2	25.47	25.47	2.524	1.56	2.33	1.597	-0.242	0.1	0.027	0.355	1	0	No	No			8	TBC1D10B,TBC1D10A,	9	TBC1D10B,TBC1D10A,
FBgn0261596	RpS24	973	883	883.1	40S ribosomal protein S24	Q9W229		Q9W229	2	24	24	3.116	1.824	2.7	1.408	-0.546	-0.342	-0.128	-0.486	1	0	No	No			9	RPS24,	10	RPS24,
FBgn0029840	raptor	975	885	885.1	Raptor	Q9W437		Q9W437|C3KKC3|Q8MQR0	2	23.94	23.94|23.94|8.33	2.555	2.131	1.98	1.556	-0.278	0.029	-0.296	0.011	1	0	No	No			11	RPTOR,	12	RPTOR,
FBgn0015623	Cpr	989	899	899.1	NADPH--cytochrome P450 reductase	Q27597		Q27597|D3DMD4|Q8IPJ7	2	23.32	23.32|23.32|23.32	2.492	1.66	2.586	1.754	0.198	0.073	0.358	0.233	1	0	No	No			10	POR,	10	POR,
FBgn0016675	Lectin-galC1	1027	942	942.1	Galactose-specific C-type lectin	Q9VIX1		Q9VIX1|Q94881	2	21.78	21.78|21.78			3.864	0.66	-0.404	-0.083	-0.411	-0.09	1	0	No	No	FlyBlood		2	CLEC4D,	2	CLEC4D,
FBgn0063496	GstE4	1043	958	958.1	Glutathione S transferase E4	A1ZB69		A1ZB69|Q4V6I7|Q4V6Q5	2	21.46	21.46|21.46|21.46	3.735	2.214	1.995	0.474	-0.875	-0.311	-0.288	0.276	1	0	No	No			1	GSTA1,GSTA2,GSTA3,GSTA4,GSTT1,GSTT2,GSTZ1,GDAP1,GDAP1L1,GSTT2B,	2	GSTT1,GSTT2,GSTT2B,
FBgn0261597	RpS26	1097	1019	1019.1	40S ribosomal protein S26	P13008		P13008	2	18.9	18.9	2.649	2.001	2.147	1.499	-0.518	-0.067	0.395	0.857	1	0	Yes (sourse count:1)	No			8	RPS26,	8	RPS26,
FBgn0011760	ctp	1142	1074	1074.1	Dynein light chain 1, cytoplasmic	Q24117		Q24117|O96860	2	17.38	17.38|10.45	3.64	2.355	2.285	1	-0.487	-0.151	0.117	0.452	1	0	No	No			8	DYNLL2,	8	DYNLL2,
FBgn0039682	Obp99c	1153	1089	1089.1	Odorant-binding protein 99c	D1FZD8		D1FZD8|A9QJR7|A9QJL4|A9QJM6|Q9VAI9|A9QJL0|A9QJQ6|A9QJL7|A9QJY0|A9QJU7|A9QJL5|A9QK28|A9QJK9|A9QJL8|D1FZ49|A9QJM9|D1FZA2	2	17.04	17.04|17.04|17.04|17.04|17.04|17.04|17.04|17.04|17.04|17.04|17.04|17.04|17.04|17.04|17.04|17.04|17.04	0.709	1.249	1.631	2.171	-0.396	-0.211	-0.306	-0.12	1	0	No	No	FlyBlood
FBgn0266580	Gp210	1229	1232	1232.1	LD22358p (Fragment)	Q6NP18		Q6NP18|A1Z6H7|Q9GPI0	2	13.26	13.26|13.26|13.26	3.127	2.289	2.439	1.602	-0.198	-0.083	0.278	0.392	1	0	No	No			11	NUP210,	12	NUP210,
FBgn0035688	CG10289	1235	1245	1245.1	CG10289	Q9VRV1		Q9VRV1|Q95R81	2	13.01	13.01|13.01	2.942	2.188	2.29	1.536	-0.829	-0.508	-0.133	0.187	1	0	No	No			7	PPP6R2,PPP6R1,PPP6R3,	9	PPP6R3,
FBgn0261714	Cpn	1611	1506	1506.1	Calphotin	Q02910	Q02910	Q02910|Q02910-2|Q9VRJ2-2|Q9VRJ2	1	8.4	8.4|8.4|8.4|8.4	3.426	2.184	1.702	0.46	-0.94	-0.37	-1.2	-0.631	1	0	No	No			1	SNAP91,	1	MUC1,SNAP91,
FBgn0015034	Cyp4e1	1617	1515	1515.1	Probable cytochrome P450 4e1	Q9V4T5	Q9V4T5	Q9V4T5|Q27606	1	8.27	8.27|8.27	3.539	2.298	1.927	0.686	-0.132	0.179	0.205	0.516	1	0	No	No			3	CYP4F12,CYP4V2,	4	CYP4V2,
FBgn0027085	LeuRS-m	1618	1516	1516.1	LD44376p	Q9VZ82	Q9VZ82	Q9VZ82	1	8.27	8.27			2.376	2.357	-0.09	0.306	-0.08	0.316	1	0	No	No			11	LARS2,	11	LARS2,
FBgn0261065	Cpsf73	1621	1519	1519.1	Cleavage and polyadenylation specificity factor 73	Q9VE51	Q9VE51	Q9VE51	1	8.24	8.24	3.06	2.373	2.16	1.474	-0.206	0.251	-0.127	0.33	1	0	No	No			11	CPSF3,	11	CPSF3,
FBgn0030177	CG2972	1638	1537	1537.1	CG2972	Q9W2Y4	Q9W2Y4	Q9W2Y4	1	8.08	8.08	3.41	2.29	2.105	0.986	-0.114	0.286	-0.335	0.065	1	0	No	No			10	NOB1,	10	NOB1,
FBgn0030753	rngo	1646	1547	1547.1	AT13091p	Q9VXF9	Q9VXF9	Q9VXF9	1	7.92	7.92	2.577	2.546	0.887	0.856	-0.614	-0.092	-0.809	-0.288	1	0	No	No			10	DDI2,	11	DDI2,
FBgn0037137	Nopp140	1315	1182	1182.1	Nopp140-like nucleolar protein	Q7Z2C9	Q7Z2C9	Q7Z2C9|Q9VNX6|Q7KTV5	1	14.12	14.12|14.12|14.12	1.952	1.529	2.095	1.672	-1.491	-1.057	-0.945	-0.51	1	0	No	No			4	NOLC1,	3	NOLC1,
FBgn0015286	Rala	1329	1380	1380.1	Ras-related protein Ral-a	P48555	P48555	P48555|Q962I2	1	10.35	10.35|10.35	2.809	2.411	1.805	1.02	-0.511	-0.054	-0.583	-0.127	1	0	No	No			10	RALA,	11	RALA,
FBgn0030035	CG11190	1341	1535	1535.1	CG11190	Q9W3G0	Q9W3G0	Q9W3G0	1	8.1	8.1	1.852	1.173	2.654	1.975	-0.399	0.208	-0.783	-0.176	1	0	No	No			10	PIGT,	10	PIGT,
FBgn0037873	SdhC	1356	1012	1012.1	RH04289p	Q8MYW1	Q8MYW1	Q8MYW1|Q9VGS3	1	19.28	19.28|19.28	1.894	1.407	1.992	1.505	-0.706	-0.217	-0.702	-0.213	1	0	No	No			11	SDHC,	12	SDHC,
FBgn0036099	CG11811	1374	1106	1106.1	CG11811	Q9VTB3	Q9VTB3	Q9VTB3	1	16.32	16.32	3.904	2.295	2.71	1.1	-0.587	-0.093	0.188	0.682	1	0	No	No			10	GUK1,	11	GUK1,
FBgn0265512	mlt	1379	1118	1118.1	MIP04546p	C6SUV9	C6SUV9	C6SUV9|Q7K549	1	15.77	15.77|15.77	3.136	2.781	1.319	0.964	-0.272	0.075	0.043	0.389	1	0	No	No			10	TBCEL,	10	TBCEL,
FBgn0027579	mino	1392	1151	1151.1	BcDNA.GH07066	Q9Y137	Q9Y137	Q9Y137|C6TPB4|Q8IMM8|Q8IMM7	1	14.88	14.88|14.88|14.88|14.88	3.507	1.788	1.702	-0.017	-0.748	-0.211	-0.444	0.094	1	0	No	No			11	GPAM,	11	GPAM,
FBgn0016672	Ipp	1422	1227	1227.1	Inositol polyphosphate 1-phosphatase	Q9VFP6	Q9VFP6	Q9VFP6|O76455	1	13.32	13.32|13.32	2.229	1.751	2.347	1.869	-1.141	-0.34	-1.079	-0.277	1	0	No	No	FlyBlood		9	INPP1,	10	INPP1,
FBgn0032388	CG6686	1433	1252	1252.1	CG6686, isoform A	Q95TU2	Q95TU2	Q95TU2|Q9VKD8	1	12.9	12.9|12.9	3.065	2.652	1.165	0.752	-0.561	-0.1	-0.394	0.067	1	0	No	No			9	SART1,	9	SART1,
FBgn0261608	RpL37A	1515	1382	1382.1	60S ribosomal protein L37a	Q9VMU4	Q9VMU4	Q9VMU4	1	10.35	10.35	3.407	2.249	1.564	0.406	-0.307	-0.078	-0.292	-0.062	1	0	No	No			9	RPL37A,	10	RPL37A,
FBgn0000017	Abl	1522	1396	1396.1	Abl tyrosine kinase, isoform B	A8JNU2	A8JNU2	A8JNU2|P00522	1	10.11	10.11|10.11	2.905	2.707	0.699	0.5	-0.711	-0.028	-0.308	0.375	1	0	No	No			9	ABL2,	8	ABL2,
FBgn0030244	CG2157	1543	1425	1425.1	CG2157	Q9VZ59	Q9VZ59	Q9VZ59	1	9.6	9.6	3.44	1.722	2.351	0.633	-0.902	-0.288	-1.776	-1.162	1	0	No	No
FBgn0026634	ldlCp	1605	1499	1499.1	Conserved oligomeric Golgi complex subunit 2	Q9VF78	Q9VF78	Q9VF78	1	8.54	8.54	3.057	2.126	2.742	1.811	-0.529	0.182	-0.456	0.254	1	0	No	No			10	COG2,	10	COG2,
FBgn0036022	CG8329	436	354	354.1	RH35407p (Fragment)	Q4V5D0		Q4V5D0|Q9VT23|Q961W8	7	83.93	83.93|83.93|53.81	2.026	1.32	1.54	0.365	1.552	1.825	1.199	1.546	0	4	No	No	FlyBlood	PC	1	CTRB1,CTRL,CELA1,KLK7,CELA3A,CTRC,CELA3B,CTRB2,	1	C1S,PROC,KLK7,
FBgn0036015	CG3088	478	392	392.1	CG3088	Q9VT15		Q9VT15	5	78.02	78.02	1.764	1.518	1.097	0.576	1.566	1.648	1.693	1.816	0	4	No	No	FlyBlood	PC	1	CTRB1,CTRL,CELA1,CELA3A,CTRC,CELA3B,CTRB2,	1	C1S,F9,PROC,
FBgn0039703	CG7829	854	763	763.1	CG7829, isoform A	Q9VAG3		Q9VAG3|Q8IMK3	3	30.45	30.45|10.02	2.021	1.676	1.514	1.168	0.67	1.168	0.758	1.256	0	4	No	No		PC	1	CFD,	1	CFD,PRSS36,PRSS53,
FBgn0032077	CG9515	1669	1573	1573.1	CG9515	Q86BM0	Q86BM0	Q86BM0	1	7.68	7.68	1.699	1.116	1.306	0.722	0.502	1.097	0.624	1.218	0	4	No	No			7	ASMTL,	7	ASMTL,
		1326	1339	1339.1	HDC12224	Q6IKK0	Q6IKK0	Q6IKK0	1	11.06	11.06	1.717	1.234	1.731	1.248	1.088	1.39	1.607	1.909	0	4	No	No
FBgn0033067	CG11211	1213	1204	1204.1	CG11211	Q7JWF7		Q7JWF7	2	13.77	13.77	0.943	1.057	1.484	1.053	0.38	0.897	0.412	0.929	0	3	No	No		PC	1	COLEC10,PLA2R1,	1	PLA2R1,COLEC11,
FBgn0283437	PPO1	81	46	46.1	Pro-phenol oxidase A1	Q27598		Q27598|Q7K2W6|Q9GV29|E2RWQ0	38	476.35	476.35|476.35|195.63|130.7	2.061	1.858	1.374	1.331	0.324	1.029	0.497	1.056	0	3	No	No	FlyBlood
FBgn0024789	Doc\gag	537	451	451.1	ORF1 for putative RNA binding protein	Q04134		Q04134|Q6GKZ8|A8JRB1|Q107M9|Q107N0|Q24334	6	67.54	67.54|45.2|17.38|17.38|17.38|7.27	2.429	1.376	2.167	0.599	1.528	1.873	0.785	1.131	0	3	No	No
FBgn0038074	Gnmt	675	585	585.1	CG6188	Q9VG42		Q9VG42	5	47.96	47.96	1.924	1.223	1.593	1.167	0.593	0.99	0.919	1.173	0	3	No	No			10	GNMT,	10	GNMT,
FBgn0004047	Yp3	154	104	104.1	FI02182p (Fragment)	D3DMQ1		D3DMQ1|P06607|Q4V566|Q4V563|Q4V530|Q4V524	18	254.03	254.03|254.03|17.06|17.06|17.06|17.06	1.22	1.144	1.512	1.371	0.372	0.863	0.126	0.695	0	2	No	No	FlyBlood	PC	2	LIPC,LPL,LIPG,	1	LIPC,LPL,PNLIP,PNLIPRP1,PNLIPRP2,LIPG,PLA1A,PNLIPRP3,LIPI,LIPH,
FBgn0051343	CG31343	1489	1341	1341.1	CG31343	Q8SWX4	Q8SWX4	Q8SWX4	1	11	11	1.345	0.201	1.757	0.614	3.272	-0.223	3.064	-0.432	0	2	Yes (sourse count:4)	Yes (sourse count:2)	FlyBlood	PC	4	TRHDE,	4	ANPEP,
FBgn0032945	CG8665	875	784	784.1	RE12154p	Q6NNU7		Q6NNU7|Q9VIC9	3	28.96	28.96|28.96	1.321	0.642	1.284	0.606	0.299	0.434	0.471	0.708	0	2	No	Yes (sourse count:1)			10	ALDH1L1,ALDH1L2,	11	ALDH1L1,ALDH1L2,
FBgn0053910	His2B:CG33910	1012	924	924.1	Histone H2B	P02283		P02283	3	22.42	22.42	0.453	-0.072	1.64	0.974	0.763	-0.282	0.58	-0.56	0	2	No	Yes (sourse count:1)			2	HIST1H2BL,HIST1H2BM,HIST1H2BF,HIST1H2BC,HIST1H2BJ,HIST1H2BA,	3	HIST1H2BB,HIST1H2BE,HIST1H2BO,HIST2H2BE,HIST1H2BJ,
FBgn0035410	CG14964	1272	1356	1356.1	CG14964	Q9VZT8		Q9VZT8	2	10.74	10.74	1.302	0.237	2.024	0.959	0.799	1.015	0.24	0.457	0	2	No	No			2	MYBPH,MYOM1,MYOM2,MYBPHL,	3	MYBPH,MYBPHL,
FBgn0038834	RpS30	1658	1560	1560.1	RH08962p (Fragment)	Q7JYY0	Q7JYY0	Q7JYY0|Q9VDH8	1	7.78	7.78|7.78	2.197	2.072	1.477	1.351	0.508	0.414	0.723	0.628	0	2	No	Yes (sourse count:1)	FlyBlood		6	FAU,	5	FAU,
FBgn0260397	Su(var)3-3	1674	1578	1578.1	Possible lysine-specific histone demethylase 1	Q9VW97	Q9VW97	Q9VW97	1	7.62	7.62	0.928	-0.375	1.677	0.374	3.52	-0.319	1.695	-2.145	0	2	Yes (sourse count:1)	No			10	KDM1A,	10	KDM1A,
		1303	990	990.1	Ig gamma chain C region	P01870	P01870	P01870	2	20.04	20.04	2.227	0.864	1.871	0.509	1.474	0.054	1.21	-0.21	0	2	No	No
FBgn0035237	CG13917	1480	1324	1324.1	CG13917	Q9W0D3	Q9W0D3	Q9W0D3	1	11.29	11.29	0.775	0.047	0.51	-0.218	1.11	0.004	0.423	-0.683	0	2	No	No	FlyBlood		4	BTBD8,	3	BTBD8,
FBgn0034194	CG15611	1580	1470	1470.1	CG15611, isoform A	A1ZAQ4	A1ZAQ4	A1ZAQ4|Q8MKL4|Q95S39	1	9.01	9.01|9.01|9.01	2.632	0.628	2.352	0.347	0.794	0.189	0.696	0.092	0	2	No	No			2	ARHGEF25,	3	ARHGEF25,
FBgn0004623	Gbeta76C	618	529	529.1	Guanine nucleotide-binding protein subunit beta-2	P29829		P29829	4	55.21	55.21	1.94	0.933	1.472	0.528	-0.06	0.209	0.528	0.942	0	1	No	No		PC	1	GNB1,GNB2,GNB3,	3	GNB1,
FBgn0034512	CG18067	735	645	645.1	FI07351p (Fragment)	B5RJ56		B5RJ56|Q8IGD1|A1ZBU8|A4VA48|A4VA47|A4VA49	4	41.19	41.19|41.19|41.19|41.19|41.19|41.19	0.964	0.572	0.745	0.55	0.21	0.325	-0.233	-0.225	0	1	No	No	FlyBlood	PC
FBgn0050197	CG30197	1635	1533	1533.1	CG30197	Q8MKJ5	Q8MKJ5	Q8MKJ5	1	8.1	8.1	0.342	0.278	0.363	0.298	0.296	0.162	-0.963	-1.098	0	1	No	No	FlyBlood	PC
FBgn0023507	D2hgdh	270	201	201.1	EG:87B1.3 protein	O46096		O46096|Q7K511	10	148.05	148.05|148.05	2.52	1.772	1.268	0.616	0.184	0.731	0.4	1.072	0	1	No	No		NC	10	D2HGDH,	10	D2HGDH,
FBgn0036208	CG10361	664	574	574.1	CG10361	Q9VTN9		Q9VTN9|Q8SXK3	3	49.26	49.26|13.22	2.422	1.28	1.184	0.602	0.151	0.686	0.567	1.163	0	1	No	No		NC	11	GCAT,	12	GCAT,
FBgn0036821	CG3961	702	612	612.1	CG3961, isoform A	Q9VVT8		Q9VVT8|Q95R88|E2QCY2|C4XVE5|Q960G4	5	45.36	45.36|45.36|45.36|20.57|20.57	3.117	1.98	2.208	1.172	-0.683	-0.212	0.522	0.955	0	1	No	No		NC	9	ACSL1,ACSL6,ACSL5,	10	ACSL5,
FBgn0037817	Cyp12e1	1000	911	911.1	Probable cytochrome P450 12e1, mitochondrial	Q9VGZ0		Q9VGZ0	3	22.79	22.79	1.196	1.687	0.893	1.384	0.173	0.486	0.69	1.004	0	1	No	No		NC	3	CYP27B1,	3	CYP27B1,
FBgn0028421	Kap3	1291	1432	1432.1	Kinesin associated protein 3, isoform G	Q9VZ07		Q9VZ07|B7Z139|A8JUR4|A8JUR7	2	9.47	9.47|9.47|9.47|9.47	-0.611	0.008	-1.121	-0.502	0.301	0.362	-1.014	-0.954	0	1	No	No		NC	11	KIFAP3,	11	KIFAP3,
FBgn0020513	ade5	596	507	507.1	Multifunctional protein ADE2	Q9I7S8		Q9I7S8|F0JAN1|A8QI10	6	58.66	58.66|49.2|18.98	2.743	2.049	1.685	0.901	-0.019	0.201	0.583	0.805	0	1	Yes (sourse count:1)	No	FlyBlood		10	PAICS,	11	PAICS,
FBgn0036121	CG6310	1221	1216	1216.1	AT03632p	Q8T4C9		Q8T4C9	2	13.51	13.51	1.934	1.042	1.247	0.354	-0.282	0.227	0.679	1.188	0	1	No	No
FBgn0053803	His3:CG33803	1293	1439	1439.1	Histone H3	P02299		P02299|P84249|E2QCP0|Q6TXQ1	2	9.36	9.36|9.36|4.94|4.94	1.72	0.596	1.204	0.08	0.308	-0.743	0.039	-1.012	0	1	No	No			2	H3F3A,HIST1H3A,HIST1H3D,HIST1H3C,HIST1H3E,HIST1H3I,HIST1H3J,HIST1H3H,HIST1H3B,HIST1H3F,HIST2H3C,HIST2H3A,HIST2H3D,	2	H3F3A,H3F3B,HIST1H3A,HIST1H3D,HIST1H3C,HIST1H3E,HIST1H3I,HIST1H3J,HIST1H3H,HIST1H3B,HIST1H3F,HIST2H3C,HIST2H3A,HIST2H3D,
FBgn0040266	Transpac\gag	1327	1358	1358.1	Gag protein	Q9NHF8	Q9NHF8	Q9NHF8	1	10.73	10.73	1.744	1.308	1.655	1.219	0.094	0.33	0.725	0.961	0	1	No	No
FBgn0000039	nAChRalpha2	1331	1399	1399.1	Acetylcholine receptor subunit alpha-like 2	P17644	P17644	P17644	1	10.1	10.1	2.597	2.057	1.601	1.06	-0.433	0.042	0.566	1.041	0	1	No	No			7	CHRNA2,	8	CHRNA2,
FBgn0035896	CG6983	1334	1438	1438.1	CG6983	Q9VSK4	Q9VSK4	Q9VSK4	1	9.39	9.39	2.219	1.17	1.488	0.439	-0.258	0.188	0.51	0.957	0	1	No	No			9	C20orf27,	9	C20orf27,
FBgn0011703	RnrL	1384	1135	1135.1	Ribonucleoside-diphosphate reductase large subunit	P48591	P48591	P48591	1	15.36	15.36	2.143	0.755	2.272	0.884	0.211	0.559	0.331	0.679	0	1	No	No			11	RRM1,	11	RRM1,
FBgn0032524	CG9267	1390	1147	1147.1	CG9267	Q9VJX8	Q9VJX8	Q9VJX8|Q8SYI0	1	15.02	15.02|15.02			2.15	0.472	-0.551	0.048	0.551	1.149	0	1	No	No			9	HACD3,	10	HACD3,
FBgn0266669	Sec3	1474	1317	1317.1	Exocyst complex component 1	Q9VVG4	Q9VVG4	Q9VVG4	1	11.42	11.42	2.852	1.905	1.314	0.368	-0.31	0.199	0.44	0.949	0	1	No	No			10	EXOC1,	10	EXOC1,
FBgn0037470	Tailor	1561	1449	1449.1	CG1091, isoform B	Q9VI58	Q9VI58	Q9VI58|Q86BP3	1	9.28	9.28|9.28			1.694	1.185	-0.182	0.217	0.468	0.867	0	1	No	No	FlyBlood		1	MTPAP,TUT1,PAPD4,	2	MTPAP,TUT1,PAPD4,
FBgn0033463	CG1513	1607	1501	1501.1	Oxysterol-binding protein	A1Z814	A1Z814	A1Z814|D3DMG7|E1JH23|C0PTW5	1	8.49	8.49|8.49|8.49|8.49			1.642	0.184	0.042	0.265	0.709	0.933	0	1	No	No			11	OSBPL9,	12	OSBPL9,
FBgn0022160	Gpo-1	185	130	130.1	GH10595p	Q7K569		Q7K569	17	215.72	215.72	2.53	1.604	2.035	1.238	-0.33	0.13	-0.257	0.223	0	0	No	No		PC	9	GPD2,	9	GPD2,
FBgn0013770	Cp1	275	206	206.1	RE21773p (Fragment)	C6SV44		C6SV44|Q95029|Q95029-2	11	147.6	147.6|147.6|147.6	2.636	1.298	1.263	0.156	-1.019	-0.435	-0.898	-0.194	0	0	Yes (sourse count:6)	Yes (sourse count:7)	FlyBlood	PC	8	CTSV,	9	CTSV,
FBgn0260462	CG12163	542	456	456.1	Putative cysteine proteinase CG12163	Q9VN93		Q9VN93|Q9VN93-2|D5AEL2	6	67.22	67.22|67.22|5.68	2.358	1.689	2.027	0.656	-1.102	-0.547	-1.028	-0.312	0	0	No	No	FlyBlood	PC	8	CTSF,	8	CTSF,
FBgn0038738	CG4572	560	472	472.1	CG4572, isoform A	Q9VDT5		Q9VDT5	5	63.5	63.5	1.574	0.889	0.393	0.074	-0.458	0.104	-0.724	-0.186	0	0	Yes (sourse count:2)	Yes (sourse count:1)	FlyBlood	PC	8	CPVL,	9	CPVL,
FBgn0030521	CtsB1	669	579	579.1	CG10992	Q9VY87		Q9VY87	3	48.81	48.81	2.319	1.333	1.356	-0.153	-0.772	-0.607	-0.923	-0.38	0	0	Yes (sourse count:6)	Yes (sourse count:7)		PC	10	CTSB,	10	CTSB,
FBgn0033482	CG1371	706	616	616.1	FI04003p (Fragment)	B9EQR0		B9EQR0|A1Z843|Q3ZAN3|Q6NP22|Q95SU3	4	44.69	44.69|44.69|44.69|44.69|26.07	2.549	1.765	1.28	0.431	-0.854	-0.291	-0.575	-0.012	0	0	No	No		PC	10	NOMO1,NOMO3,	10	NOMO1,NOMO2,NOMO3,
FBgn0033543	CG12338	766	675	675.1	FI02859p (Fragment)	B5RIJ4		B5RIJ4|Q8SZN5|Q7JZB1	4	37.89	37.89|37.89|37.89	2.219	1.365	1.194	0.469	-0.19	0.154	-0.175	0.122	0	0	No	No		PC	9	DDO,	10	DDO,
FBgn0030734	CG9911	911	820	820.1	CG9911, isoform A	Q95TL8		Q95TL8|Q9VXI3	3	27.12	27.12|27.12	1.593	1.03	0.996	0.46	-0.402	-0.068	-0.599	-0.265	0	0	Yes (sourse count:2)	No		PC	11	ERP44,	11	ERP44,
FBgn0016691	ATPsynO	946	856	856.1	ATP synthase subunit O, mitochondrial	Q24439		Q24439|Q8INE6	2	24.98	24.98|15.11	2.252	1.408	1.538	0.694	-0.278	0.235	-0.299	0.215	0	0	No	No		PC	10	ATP5O,	10	ATP5O,
FBgn0033663	ERp60	1062	981	981.1	Protein disulphide isomerase isoform/multifunctional endoplasmic reticulum luminal polypeptide (D-ERp60)	Q9TWZ1		Q9TWZ1|Q3YMU0	2	20.36	20.36|20.36	1.849	1.136	1.204	0.491	-0.218	0.223	-0.332	0.109	0	0	Yes (sourse count:5)	Yes (sourse count:7)		PC	11	PDIA3,	12	PDIA3,
FBgn0003748	Treh	1678	1582	1582.1	Trehalase (Fragment)	A5XCQ9	A5XCQ9	A5XCQ9|Q9W2M2|A5XCQ7|A5XCQ4|Q9W2M2-2|Q9W2M2-3	1	7.53	7.53|7.53|7.53|7.53|7.53|7.53	-0.134	-0.447	0.099	-0.215	-0.833	-0.787	-1.68	-1.634	0	0	No	No	FlyBlood	PC	10	TREH,	11	TREH,
FBgn0041630	Hexo1	1518	1391	1391.1	Hexosaminidase 1, isoform A	Q0E8H9	Q0E8H9	Q0E8H9|Q8IRB6|Q8MSS9	1	10.23	10.23|10.23|10.23	1.713	1.466	0.791	0.545	-0.264	0.005	-0.402	-0.133	0	0	Yes (sourse count:3)	Yes (sourse count:3)	FlyBlood	PC	5	HEXB,	6	HEXB,
FBgn0053519	Unc-89	26	13	13.1	Unc-89, isoform C	A8DYP0		A8DYP0|Q59E65|Q7K4Z6|Q8MT81|Q1ZYJ8	78	896.82	896.82|889.19|270.1|153.42|37.15	2.558	1.493	1.743	0.627	-0.485	-0.123	-0.607	-0.178	0	0	No	No		PC	4	SPEG,OBSCN,	5	SPEG,
FBgn0001263	inaD	102	64	64.1	Inactivation-no-after-potential D protein	Q24008		Q24008|D3DMF9|D3DMI7	38	367.54	367.54|357.7|357.7	1.872	1.392	0.608	0.055	-0.675	-0.069	-0.79	-0.167	0	0	No	No		PC	2	LNX1,LNX2,	3	LNX1,LNX2,
FBgn0053196	dpy	108	70	70.1	Dumpy	Q8IQ18		Q8IQ18|Q9U3W7|D3DME6|Q8MQX8	33	347.89	347.89|53.3|33.36|33.36	1.834	1.233	1.098	0.103	-0.586	-0.207	-0.874	-0.525	0	0	No	No	FlyBlood	PC	2	MUC17,	2	LTBP1,
FBgn0262742	Fas1	250	182	182.1	Fasciclin 1, isoform D	A8JR25		A8JR25|Q8INA9|P10674|Q9VES3|B7Z0L0|B7Z0L1|Q8MSW3	14	164.46	164.46|164.46|164.46|164.46|164.46|164.46|148.75	1.987	1.535	1.483	0.519	-0.513	-0.054	-0.315	0.126	0	0	Yes (sourse count:3)	Yes (sourse count:7)	FlyBlood	PC	4	POSTN,	5	POSTN,
FBgn0002930	nec	268	199	199.1	GH10112p	Q7JWX3		Q7JWX3|Q9U5W7|Q6V6U6|Q6V6U2|Q6V6U3|Q6V6U9|Q6V6U4|Q6V6U5|Q6V6U7|Q6V6U1|Q6V6V0|Q6V6U8	12	150.37	150.37|139.08|102.86|102.86|102.86|102.86|102.86|102.86|102.86|102.86|102.86|94.26	2.167	1.242	1.404	0.718	-0.53	-0.085	-0.339	0.092	0	0	Yes (sourse count:4)	Yes (sourse count:2)	FlyBlood	PC	4	SERPINC1,	4	SERPINI1,SERPINI2,
FBgn0031089	CG9572	285	216	216.1	CG9572	Q9W5X1		Q9W5X1|E8NH67	12	138.3	138.3|138.3	1.931	0.997	1.462	0.607	-0.43	0.018	-0.975	-0.392	0	0	No	No		PC	1	CHN1,SCARF1,SCARF2,	1	JAG1,CHN1,CHN2,F12,HABP2,HGFAC,JAG2,LTBP1,MATN3,TDGF1,COL14A1,DLK1,DLL3,SNED1,EGFL7,DLL4,CFC1,SCUBE2,VWA1,DLK2,SVEP1,FBLN7,COL22A1,VWCE,SCUBE3,CRB2,EYS,NOTCH2NL,CFC1B,LOC100996717,
FBgn0261524	lic	426	345	345.1	Licorne	O62602		O62602|Q9U983	7	85.22	85.22|85.22	2.062	1.233	1.654	0.647	-0.495	-0.05	-0.514	-0.096	0	0	No	No		PC	10	MAP2K6,	10	MAP2K6,
FBgn0024326	Mkk4	439	357	357.1	JNK kinase 2	Q7KPK6		Q7KPK6|O61444|Q7KPX5	6	83.67	83.67|83.67|69.73	1.613	1.337	1.096	0.737	-0.346	0.07	0.215	0.738	0	0	No	No		PC	11	MAP2K4,	12	MAP2K4,
FBgn0027930	MP1	505	419	419.1	Melanization protease 1, isoform C	B7Z0T0		B7Z0T0|Q9Y157|E8NHA1	6	72.68	72.68|72.68|72.68	1.688	1.175	1.271	0.703	0.171	0.657	0.107	0.504	0	0	No	No	FlyBlood	PC
FBgn0031414	eys	545	459	459.1	Protein eyes shut	A0A1F4		A0A1F4|A0A1F4-2	8	66.46	66.46|66.46	1.33	0.911	1.113	0.484	-0.516	-0.185	-0.247	0.069	0	0	Yes (sourse count:1)	No		PC	4	EYS,	5	EYS,
FBgn0004435	Galphaq	568	480	480.1	Guanine nucleotide-binding protein G(q) subunit alpha	P23625		P23625|P23625-2	6	62.4	62.4|31.1	1.996	1.401	1.546	0.829	-0.627	-0.136	-0.358	0.154	0	0	No	No		PC	9	GNAQ,	11	GNAQ,
FBgn0023479	Tequila	753	663	663.1	GRAAL protein	Q9U1I3		Q9U1I3|Q8IQB8|Q9U1I2|Q960G6|Q9VSU0|E1JI93|Q8MRY3|O45029	4	39.16	39.16|39.16|39.16|14.91|14.91|8.09|8.09|8.09	2.28	1.623	2.05	1.228	-0.075	0.338	-0.102	0.118	0	0	Yes (sourse count:1)	No	FlyBlood	PC	3	PRSS12,	2	PRSS12,
FBgn0023479	Tequila	754	663	663.2	Tequila, isoform A	Q9VSU2		Q9VSU2|Q9BI19|C6TPA5|Q9VST9|Q8T0I5	4	38.47	38.47|31.65|23.56|23.56|5.45	2.28	1.623	2.755	1.153	-0.075	0.171	-0.305	0.03	0	0	Yes (sourse count:1)	No	FlyBlood	PC	3	PRSS12,	2	PRSS12,
FBgn0004244	Rdl	762	671	671.1	Gamma-aminobutyric acid receptor subunit beta	P25123		P25123|P25123-2|F2FB52|P25123-3	3	38.11	38.11|38.11|38.11|19.18	0.75	1.078	-0.592	-0.215	-0.91	-0.447	-0.129	0.267	0	0	No	No		PC	4	GLRA4,	5	GLRA4,
FBgn0039495	CG5909	845	754	754.1	RH51833p	Q8MQY4		Q8MQY4|Q9VB66	4	30.96	30.96|30.96	2.075	0.904	0.915	0.002	-0.833	-0.216	-0.545	-0.354	0	0	No	No		PC	1	PRSS48,
FBgn0028984	Spn88Ea	902	811	811.1	GH14439p	Q9VFC2		Q9VFC2|Q9U1I4	4	27.44	27.44|19.46	2.503	1.844	1.918	0.663	0.08	0.321	0.377	0.618	0	0	Yes (sourse count:2)	Yes (sourse count:1)	FlyBlood	PC	4	SERPINI1,	2	SERPINI1,
FBgn0261260	mgl	922	831	831.1	CG42611, isoform A	A8JTM7		A8JTM7|B3DNL3	4	26.33	26.33|8.69	1.217	0.903	0.569	0.255	-0.313	0.307	-0.847	-0.478	0	0	No	Yes (sourse count:1)	FlyBlood	PC	9	LRP2,	8	LRP2,
FBgn0023169	AMPKalpha	933	843	843.1	LP06206p	Q5U118		Q5U118|O18645	2	25.57	25.57|25.57	2.812	1.869	1.281	0.338	-0.192	0.146	-0.105	0.232	0	0	No	No		PC	10	PRKAA2,	10	PRKAA2,
FBgn0025741	PlexA	1028	943	943.1	Plexin A, isoform A	Q9V491		Q9V491|H9XVP3|O96681|Q86M56|G7H847|Q0KIF1|Q7YU07	3	21.77	21.77|21.77|17.12|11.55|10.22|10.22|5.57	1.209	0.817	0.396	0.004	-0.56	0.047	-1.185	-0.278	0	0	Yes (sourse count:1)	No		PC	11	PLXNA2,	11	PLXNA2,
FBgn0034709	Swim	1055	972	972.1	CG3074, isoform A	Q7JWQ7		Q7JWQ7|Q95S79	2	20.87	20.87|20.87	1.646	0.72	1.222	0.296	-0.41	0.056	-0.691	-0.226	0	0	No	No		PC	11	TINAGL1,	12	TINAGL1,
FBgn0261261	plx	1067	986	986.1	FI17814p1	E1JJ52		E1JJ52|Q8IPP5|Q9VNG9|Q9TY11|Q1EC84	3	20.11	20.11|20.11|20.11|20.11|20.11	1.333	0.955	0.915	0.363	-0.412	-0.209	-0.675	-0.477	0	0	No	No		PC	7	TBC1D4,TBC1D1,	7	TBC1D4,TBC1D1,
FBgn0035501	CG1299	1095	1017	1017.1	RH04813p	Q8SXG6		Q8SXG6|Q9VZH5	2	19	19|19	1.393	0.864	0.573	0.044	-0.063	0.315	-0.415	-0.037	0	0	No	No		PC	1	CFD,PRSS12,TMPRSS3,PRSS29P,TMPRSS6,PRSS33,PRSS53,	1	CTRB1,CTRL,CELA1,PRSS12,CELA3A,CTRC,CELA3B,CELA2B,CELA2A,CTRB2,
FBgn0040505	Alk	1120	1047	1047.1	Alk	Q7KJ08		Q7KJ08|Q8SWV4	2	18.22	18.22|6.1	1.389	0.701	0.531	-0.156	-0.653	-0.546	-1.031	-0.924	0	0	No	No		PC	8	ALK,	9	ALK,
FBgn0267435	chp	1126	1054	1054.1	Chaoptin	P12024		P12024|F0JAL7|E3CTS9|E3CTQ1|B7FNR3	2	18.06	18.06|18.06|18.06|18.06|18.06	1.646	0.495	1.107	-0.045	-0.375	-0.222	0.198	0.351	0	0	No	No	FlyBlood	PC	1	CPN2,GP5,IGFALS,TLR1,TLR2,FRMPD4,LRRC23,LRRC17,TLR6,CNTRL,FRMPD1,LRRC6,SENP6,TLR8,LRRC49,SENP7,RXFP1,LRRC61,CEP97,TLR10,LRRC48,FRMPD3,LRRCC1,VASN,RXFP2,DNAAF1,LRRIQ3,LRRC15,LRGUK,LRRC43,PPP1R42,LRIT2,LRRC53,	1	CHAD,TLR1,TLR6,TLR10,LRRCC1,CHADL,
FBgn0268063	ltl	1143	1075	1075.1	RE09158p	Q86P15		Q86P15|Q9VS84|E3CTU3	2	17.37	17.37|17.37|17.37	2.138	1.531	1.415	0.808	-0.182	0.42	0.008	0.61	0	0	No	No	FlyBlood	PC	1	IGFALS,TLR1,TLR3,TLR4,FRMPD4,LRRC23,LRRC17,TLR6,CNTRL,FRMPD1,LRRC6,SENP6,TLR8,LRRC49,SENP7,RXFP1,LRRC61,CEP97,TLR10,LRRC48,LRRIQ1,FRMPD3,LRRCC1,VASN,RXFP2,DNAAF1,LRRIQ3,LRRC39,LRGUK,LRRC43,LRRC30,LRIT2,LRRC9,NRROS,LRRC53,	1	TLR4,
FBgn0264707	RhoGEF3	1158	1095	1095.1	CG42377	Q9W0S2		Q9W0S2	2	16.7	16.7	2.54	1.608	0.626	-0.496	-0.862	0.141	-0.999	-0.097	0	0	No	No	FlyBlood	PC	2	VAV1,VAV2,VAV3,ARHGEF9,ARHGEF4,SPATA13,	3	SPATA13,
FBgn0001114	Glt	1211	1202	1202.1	Glutactin	P33438		P33438	2	13.81	13.81	2.384	1.444	1.767	0.827	-0.552	-0.176	-0.41	-0.033	0	0	No	No	FlyBlood	PC	1	CEL,NLGN4Y,NLGN1,NLGN3,NLGN4X,NLGN2,	2	NLGN4Y,NLGN1,NLGN3,NLGN4X,NLGN2,
FBgn0051326	CG31326	1230	1234	1234.1	RH19136p	Q8SY93		Q8SY93|Q8ING0	2	13.21	13.21|13.21	0.913	0.736	0.875	0.698	-0.042	0.136	-0.031	0.147	0	0	No	No	FlyBlood	PC	1	PAMR1,	1	F7,
FBgn0039064	CG4467	1279	1384	1384.1	CG4467, isoform B	Q0KI25		Q0KI25|Q9VCP4|Q7YU41	2	10.33	10.33|10.33|10.33	2.047	1.125	2.082	1.161	-0.6	-0.029	0.01	0.581	0	0	Yes (sourse count:1)	Yes (sourse count:2)		PC	3	LNPEP,ERAP1,ERAP2,	4	LNPEP,ERAP1,ERAP2,
FBgn0036870	CG14095	1382	1127	1127.1	IP04080p	Q4V4J0	Q4V4J0	Q4V4J0|Q9VVZ4	1	15.52	15.52|15.52	2.218	1.108	1.646	0.536	-0.591	-0.265	-0.527	-0.202	0	0	No	No		PC
FBgn0050158	CG30158	1423	1231	1231.1	CG30158	A1Z6R7	A1Z6R7	A1Z6R7|Q8MQJ0	1	13.28	13.28|13.28	-0.081	-0.363	-0.239	-0.52	-1.001	-0.659	-1.531	-1.189	0	0	No	No		PC	2	RASD1,	3	RASD1,
FBgn0038037	Cyp9f2	1521	1395	1395.1	Probable cytochrome P450 9f2	Q9VG82	Q9VG82	Q9VG82|Q9VG82-2|Q5IF91|Q5IF93|Q5IF86|Q5IF89|Q5IF90|Q5IF87|Q5IF92|Q5IF94	1	10.16	10.16|10.16|10.16|10.16|10.16|10.16|10.16|10.16|10.16|10.16	1.65	1.396	1.467	1.213	-0.338	-0.048	-0.305	-0.014	0	0	No	No		PC	6	CYP3A4,	7	CYP3A4,
FBgn0050361	mtt	1548	1433	1433.1	Mangetout, isoform D	B7YZT0	B7YZT0	B7YZT0|A1Z7F5|A1Z7F4|Q70GQ8|A1Z7F6	1	9.45	9.45|9.45|9.45|9.45|9.45	1.525	0.739	0.373	-0.413	-0.636	-0.484	-0.548	-0.396	0	0	No	No		PC	4	GRM8,	4	GRM1,GRM8,
FBgn0005391	Yp2	348	272	272.1	Vitellogenin-2	P02844		P02844|B5RJK7	11	112.69	112.69|98.78	1.601	1.404	1.638	1.001	-0.054	0.225	-0.052	0.18	0	0	No	No	FlyBlood	PC	2	LIPC,LPL,LIPG,	1	LIPC,LPL,PNLIP,PNLIPRP1,PNLIPRP2,LIPG,PLA1A,PNLIPRP3,LIPI,LIPH,
FBgn0011722	Tig	369	289	289.1	Tiggrin	Q23984		Q23984|Q9VMD9|Q6NR23	10	104.06	104.06|93.21|49.07	2.832	1.574	1.8	0.36	-0.676	-0.255	-0.604	-0.251	0	0	No	No	FlyBlood	PC	1	TRIP11,
FBgn0003137	Ppn	373	293	293.1	Papilin	Q868Z9		Q868Z9|Q868Z9-6|Q868Z9-2|Q868Z9-5|D0IQI7|F0JAG3	9	103.07	103.07|103.07|90.88|84.44|25.2|12.19	2.616	1.568	2.14	0.735	-0.745	-0.454	-0.963	-0.567	0	0	No	No	FlyBlood	PC	9	PAPLN,	10	PAPLN,
FBgn0026439	Eaat1	576	487	487.1	Excitatory amino acid transporter 1, isoform A	O77062		O77062|Q5BIC0	4	61.34	61.34|61.34	2.526	1.84	1.96	1.085	-0.596	-0.104	-0.109	0.511	0	0	No	No		PC	6	SLC1A3,SLC1A4,SLC1A5,	9	SLC1A3,
FBgn0030251	CG2145	838	747	747.1	Poly(U)-specific endoribonuclease homolog	Q9VZ49		Q9VZ49	3	31.26	31.26	1.981	1.389	1.362	0.858	-0.453	0.149	-0.277	0.327	0	0	No	No	FlyBlood	PC	8	ENDOU,	9	ENDOU,
FBgn0040074	retinin	849	758	758.1	GH14803p	Q9VV36		Q9VV36|Q9N2Q4|Q8SYA5	3	30.78	30.78|30.78|30.78	2.208	1.287	1.627	0.686	-1.047	-0.686	-1.053	-0.692	0	0	No	No		PC			1	TMEM38B,TMEM38A,
FBgn0262579	Ect4	858	767	767.1	Ect4, isoform D	A8JNN1		A8JNN1|A8JNN2|A8JNN3|Q6IDD9|Q6IDD9-2	4	30.26	30.26|30.26|30.26|30.26|30.26	1.693	0.881	1.78	0.846	-0.474	-0.387	-0.441	-0.398	0	0	No	No	FlyBlood	PC	5	SARM1,	5	SARM1,
FBgn0030828	CG5162	887	796	796.1	CG5162	Q9VX69		Q9VX69|Q8SXG0	2	28.3	28.3|28.3	1.287	1.134	1.631	1.286	-0.207	0.227	-0.104	0.331	0	0	No	No	FlyBlood	PC	2	LIPC,LPL,LIPG,	1	LIPC,LPL,PNLIP,PNLIPRP1,PNLIPRP2,LIPG,PLA1A,PNLIPRP3,LIPI,LIPH,
FBgn0033196	CG1358	1029	944	944.1	CG1358, isoform A	Q7K1D7		Q7K1D7	3	21.72	21.72	1.129	0.945	0	-0.184	-0.607	-0.269	0	0	0	0	No	No		PC	9	FLVCR2,	10	FLVCR2,
FBgn0032285	CG17108	1047	963	963.1	GH24939p (Fragment)	Q6NNY8		Q6NNY8|Q9VKR8	2	21.24	21.24|21.24	0.975	0.778	0.53	0.335	-0.455	-0.262	-1.229	-1.035	0	0	No	No	FlyBlood	PC
FBgn0027586	CG5867	1074	994	994.1	RH24258p	Q8SXF9		Q8SXF9|Q9Y143	2	19.91	19.91|19.91	1.815	1.108	0.814	0.107	-0.474	0.023	-0.67	-0.173	0	0	No	No	FlyBlood	PC
FBgn0035771	Sec63	1247	1275	1275.1	RE14391p	Q9VS57		Q9VS57	2	12.43	12.43	2.982	1.763	2.126	0.907	-0.329	0.144	0.19	0.663	0	0	No	No		PC	10	SEC63,	10	SEC63,
FBgn0266347	nAChRalpha4	1261	1327	1327.1	Nicotinic acetylcholine receptor Dalpha 4 subunit	Q9NFR5		Q9NFR5|A8JNX5|Q95RL8|Q058T0	2	11.23	11.23|11.23|11.23|11.23	1.917	1.233	0.476	-0.207	-0.789	-0.386	-0.806	-0.403	0	0	No	No		PC	7	CHRNA3,	6	CHRNA2,CHRNA3,CHRNA6,
FBgn0035473	mge	1308	1130	1130.1	LP07226p	Q9VZL1	Q9VZL1	Q9VZL1|Q9I7T5	1	15.45	15.45|15.45	2.717	1.763	1.872	0.918	-0.291	0.433	0.143	0.866	0	0	No	No		PC	11	TOMM22,	11	TOMM22,
FBgn0030926	psh	1348	923	923.1	Serine protease persephone	Q9VWU1	Q9VWU1	Q9VWU1	1	22.43	22.43	2.833	1.98	1.292	0.44	-0.477	0.204	-0.749	-0.068	0	0	No	No	FlyBlood	PC	1	TMPRSS12,
FBgn0034328	IM23	1391	1148	1148.1	Immune-induced peptide 23	Q9V8F5	Q9V8F5	Q9V8F5	1	15.02	15.02	2.652	1.704	1.137	0.189	-0.949	-0.56	-1.096	-0.707	0	0	No	No		PC
FBgn0003011	ort	1406	1180	1180.1	Histamine-gated chloride channel alpha1 subunit	Q9VDU9	Q9VDU9	Q9VDU9|A1KYB5|A1KYB4|A1KYB3	1	14.15	14.15|14.15|14.15|14.15	1.788	1.395	0.831	0.438	-1.089	-0.57	-0.375	0.145	0	0	No	No		PC	3	GLRB,GLRA4,	5	GLRB,
FBgn0011694	EbpII	1409	1190	1190.1	Ejaculatory bulb-specific protein 2	Q23982	Q23982	Q23982	1	14.03	14.03	2.002	1.595	1.758	1.351	-0.194	0.089	-0.291	-0.008	0	0	No	No		PC
FBgn0283462	IMPPP	1441	1261	1261.1	Immune-induced peptides	Q8ML70	Q8ML70	Q8ML70|Q8ML70-1|Q6NN12	1	12.77	12.77|12.77|12.77	2.197	1.679	1.467	0.95	-0.045	0.428	0.215	0.688	0	0	No	No	FlyBlood	PC
FBgn0029170	TwdlT	1455	1285	1285.1	LP21747p	Q0IGW9	Q0IGW9	Q0IGW9|Q9VB86|Q9U1G9|H0RN85|Q8SZ76|A1Z8Q0|Q8SZP2	1	12.21	12.21|12.21|12.21|12.21|12.21|12.21|12.21	2.122	0.85	1.392	0.12	-1.227	-1.046	-0.023	0.158	0	0	No	No		PC
FBgn0260746	Ect3	1473	1316	1316.1	Beta-galactosidase	Q9VGE7	Q9VGE7	Q9VGE7	1	11.44	11.44	2.073	1.18	1.381	0.488	-0.866	-0.667	-0.799	-0.6	0	0	Yes (sourse count:1)	No	FlyBlood	PC	10	GLB1L,	12	GLB1L,
FBgn0011693	Pdh	135	87	87.1	HL08057p	Q9VV42		Q9VV42|Q7KNR7|Q8IQN8|B7Z061	21	293.81	293.81|293.81|270.7|270.7	2.49	1.796	0.576	-0.024	-1.43	-1.063	-1.006	-0.64	0	0	No	No		PC	9	HPGD,	9	HPGD,
FBgn0000055	Adh	226	169	169.2	IP15846p	Q29QY4		Q29QY4	8	109.75	109.75	3.193	1.964	1.463	0.556	-0.594	-0.056	-0.276	0.247	0	0	No	No	FlyBlood	PC	4	HPGD,	6	HPGD,
FBgn0001123	Galphas	327	254	254.2	Guanine nucleotide-binding protein G(s) subunit alpha	P20354		P20354|P20354-2	4	42.44	42.44|42.44	2.521	1.82	1.57	0.466	-0.887	-0.229	-0.317	0.321	0	0	No	No		PC	10	GNAL,	11	GNAL,
FBgn0033367	PPO2	342	267	267.1	Phenoloxidase subunit A3	Q9V521		Q9V521	14	113.75	113.75	2.085	1.488	1.138	0.339	-1.026	-0.442	-1.004	-0.3	0	0	No	No	FlyBlood	PC
FBgn0010482	l(2)01289	357	279	279.1	Lethal (2) 01289, isoform F	E1JGY6		E1JGY6|Q0E9N2|Q9V9A9|Q7KJC1|E1JGY5|Q0E9N3|Q7KJB9	11	110.27	110.27|110.27|110.27|84.21|63.86|30.01|28.66	2.447	1.398	1.932	0.88	0.174	0.692	0.253	0.695	0	0	No	No		PC	1	DNAJC10,	1	PDIA6,PDIA5,DNAJC10,TXNDC16,TXNDC5,ERP27,PDILT,
FBgn0010482	l(2)01289	358	279	279.2	Lethal (2) 01289, isoform G	E1JGY7		E1JGY7|Q8IGT3|A2RVF1	10	96.54	96.54|58.86|37.68	1.426	0.885	1.227	0.558	0.14	0.56	0.148	0.692	0	0	No	No		PC	1	DNAJC10,	1	PDIA6,PDIA5,DNAJC10,TXNDC16,TXNDC5,ERP27,PDILT,
FBgn0010482	l(2)01289	359	279	279.3	Lethal (2) 01289, isoform A	A1Z6P2		A1Z6P2|Q7KJC0	10	93.86	93.86|93.86	1.56	1.105	1.214	0.52	0.14	0.56	0.148	0.692	0	0	No	No		PC	1	DNAJC10,	1	PDIA6,PDIA5,DNAJC10,TXNDC16,TXNDC5,ERP27,PDILT,
FBgn0034420	CG10737	387	306	306.1	CG10737, isoform T	B7YZL3		B7YZL3|Q95TV9|Q0E919|B7YZL1|B7YZL8|B7YZL5|Q7YTZ4|B7YZL7|B7YZL6|A1ZBH5|B7YZL2|Q1RKY1	8	99.67	99.67|99.67|99.67|99.67|99.67|99.67|99.67|99.67|99.67|99.67|99.67|91.3	2.481	1.358	1.236	0.354	-0.49	-0.006	-0.539	-0.044	0	0	No	No		PC	3	C2CD2,	4	C2CD2,
FBgn0262126	Sec24CD	591	502	502.1	CG10882	Q9VQ94		Q9VQ94	6	59.53	59.53	3.03	2.196	1.694	0.679	-0.449	0.142	0.111	0.625	0	0	No	No	FlyBlood	PC	10	SEC24C,	9	SEC24C,
FBgn0026268	antdh	699	609	609.1	FI07236p (Fragment)	C9QP79		C9QP79|Q9VZ19|Q8SY92|Q9XYN2	4	45.46	45.46|45.46|28.08|11.83	2.89	1.937	1.758	0.838	0.057	0.603	0.024	0.478	0	0	No	No		PC	7	DHRS11,	8	DHRS11,
FBgn0013973	Gycbeta100B	1001	912	912.1	Guanylyl cyclase beta-subunit at 100B	Q9VA09		Q9VA09|Q24086|Q1EC34	2	22.78	22.78|22.78|12.94	2.573	1.521	1.668	0.616	-0.498	-0.183	-0.463	-0.147	0	0	No	No		PC	11	GUCY1B3,	12	GUCY1B3,
FBgn0265597	rad	1088	1009	1009.1	CG42629	Q9I7S4		Q9I7S4	2	19.38	19.38	0.934	-0.45	1.015	-0.369	-0.331	-0.149	-0.927	-0.745	0	0	No	No	FlyBlood	PC	1	TSC2,GARNL3,	3	GARNL3,
FBgn0038878	CG3301	1098	1020	1020.1	CG3301, isoform A	Q9VDC0		Q9VDC0	2	18.9	18.9	2.081	1.437	1.408	0.764	-0.437	0.085	-0.429	0.093	0	0	No	No		PC	6	DHRS11,	8	DHRS11,
FBgn0037213	CG12581	1165	1105	1105.1	CG12581, isoform A	Q9VMY3		Q9VMY3|B8A3W3|Q8T953	2	16.32	16.32|16.32|16.32	2.305	1.368	1.498	0.561	-0.518	-0.078	-0.351	0.089	0	0	No	No		PC
FBgn0029994	CG2254	1200	1179	1179.1	RH47744p	Q8SWZ9		Q8SWZ9|Q9W3K9	2	14.16	14.16|14.16	2.369	1.507	1.468	0.606	-0.332	0.053	-0.364	0.021	0	0	No	No		PC	3	HSD17B11,	4	HSD17B11,
FBgn0039632	Cul5	1217	1209	1209.1	Cullin-5	Q9VAQ0		Q9VAQ0|Q8SYJ7	2	13.65	13.65|13.65	2.466	1.423	1.282	0.24	-0.651	-0.061	-0.394	0.196	0	0	No	No		PC	10	CUL5,	11	CUL5,
FBgn0004580	Cbp53E	1262	1329	1329.1	Calbindin-32	P41044		P41044	2	11.17	11.17	2.196	1.643	0.911	0.358	-0.481	0.097	-0.676	-0.098	0	0	No	Yes (sourse count:3)		PC	9	CALB2,	8	CALB2,
FBgn0051122	CG31122	1275	1363	1363.1	CG31122, isoform A	Q9VE69		Q9VE69|Q8MQJ5	2	10.64	10.64|10.64	2.319	1.705	1.069	0.456	-0.088	0.381	0.187	0.656	0	0	No	No		PC	9	C2orf69,	9	C2orf69,
FBgn0038058	CG5608	1630	1528	1528.1	CG5608	Q9VG59	Q9VG59	Q9VG59|Q8T989	1	8.17	8.17|8.17	2.027	0.746	1.195	-0.086	-0.61	-0.258	-0.338	0.014	0	0	Yes (sourse count:1)	No		PC	10	VAC14,	11	VAC14,
FBgn0052112	CG32112	1330	1385	1385.1	CG32112, isoform B	Q8IQI5	Q8IQI5	Q8IQI5|Q8IQI4|Q86P67	1	10.3	10.3|10.3|10.3	2.6	1.626	1.812	0.839	-0.392	0.22	-0.384	0.229	0	0	No	No		PC	9	C4orf29,	9	C4orf29,
FBgn0259968	Sfp60F	1338	1509	1509.1	Seminal fluid protein 60F	E1JGX1	E1JGX1	E1JGX1|C0PV97|B4ZJA1	1	8.37	8.37|8.37|8.37	2.829	1.897	1.567	0.791	-0.07	0.286	-0.129	0.228	0	0	No	No		PC
FBgn0052667	ssp7	1492	1345	1345.1	CG32667	Q8IR95	Q8IR95	Q8IR95	1	10.93	10.93	2.234	1.71	1.314	0.79	-0.596	-0.356	-0.472	-0.232	0	0	No	No	FlyBlood	PC
FBgn0034162	CG6426	1549	1434	1434.1	CG6426	Q7JYZ0	Q7JYZ0	Q7JYZ0	1	9.44	9.44	3.133	1.681	2.528	1.077	-0.184	-0.023	-0.633	-0.472	0	0	No	No	FlyBlood	PC
FBgn0040321	GNBP3	1600	1493	1493.1	Gram-negative bacteria-binding protein 3	Q9NHA8	Q9NHA8	Q9NHA8|B5X538|A8E788	1	8.64	8.64|8.64|8.64	3.078	2.004	1.707	0.633	-0.386	0.171	-0.19	0.367	0	0	No	No	FlyBlood	PC
FBgn0000319	Chc	24	11	11.1	Clathrin heavy chain	P29742		P29742	74	1017.99	1017.99	2.703	1.721	1.566	0.645	-0.726	-0.237	-0.221	0.231	0	0	Yes (sourse count:2)	Yes (sourse count:1)		PC	9	CLTC,	9	CLTC,
FBgn0011211	blw	33	17	17.1	ATP synthase subunit alpha, mitochondrial	P35381		P35381	59	773.36	773.36	2.508	1.564	1.834	0.864	-0.656	-0.205	-0.575	-0.162	0	0	Yes (sourse count:1)	Yes (sourse count:1)		PC	11	ATP5A1,	11	ATP5A1,
FBgn0266599	Hsc70-4	52	27	27.1	Heat shock 70 kDa protein cognate 4	P11147		P11147|Q7JQR9	43	616.43	616.43|17.35	2.353	1.554	1.226	0.47	-0.704	-0.186	-0.659	-0.104	0	0	Yes (sourse count:4)	Yes (sourse count:6)	FlyBlood	PC	9	HSPA8,	10	HSPA8,
FBgn0001230	Hsp68	54	27	27.3	Heat shock protein 68	O97125		O97125|Q8INI8|C7LA76|P82910|F3YDI6|Q9VG58|Q95NM1	15	162.71	162.71|60.45|60.45|60.45|60.45|50.52|28.85	2.472	1.474	1.743	0.607	-0.429	0.009	-0.31	0.106	0	0	Yes (sourse count:2)	Yes (sourse count:5)	FlyBlood	PC	4	HSPA1A,HSPA1B,	5	HSPA1A,HSPA1B,
FBgn0001216	Hsc70-1	55	27	27.4	AT28834p (Fragment)	Q8IH88		Q8IH88|F3YDH5|P29843|Q8I0E9	10	105.25	105.25|105.25|105.25|87.9	2.282	1.089	0.999	0.346	-0.556	-0.108	-0.4	-0.283	0	0	Yes (sourse count:4)	Yes (sourse count:6)	FlyBlood	PC	7	HSPA8,	7	HSPA8,
FBgn0267385	PyK	57	29	29.1	Isoform B of Pyruvate kinase	O62619-2	O62619	O62619-2|O62619	40	600.66	600.66|582.55	2.505	1.691	1.306	0.729	-0.54	0.011	-0.372	0.215	0	0	Yes (sourse count:5)	Yes (sourse count:6)	FlyBlood	PC	10	PKM,	11	PKM,
FBgn0010217	ATPsynbeta	63	33	33.1	ATP synthase-beta, isoform C	L0MQ04		L0MQ04|Q05825|Q6W4M9|Q6W4K9|D3DMY7|Q8IM98	32	550.31	550.31|550.31|434.28|432.31|413.7|86.2	2.952	1.751	1.967	0.758	-0.597	0.045	-0.529	0.048	0	0	Yes (sourse count:3)	Yes (sourse count:3)		PC	9	ATP5B,	10	ATP5B,
FBgn0001098	Gdh	79	44	44.1	Glutamate dehydrogenase, mitochondrial	P54385		P54385|P54385-2|Q8IMY1|Q9VF10	43	495.34	495.34|466.61|383.13|4.18	2.318	1.533	1.816	0.954	-0.722	-0.245	-0.604	-0.131	0	0	Yes (sourse count:1)	Yes (sourse count:2)	FlyBlood	PC	11	GLUD1,	11	GLUD1,
FBgn0004507	GlyP	90	54	54.1	Glycogen phosphorylase	Q9XTL9		Q9XTL9	36	425.29	425.29	3.07	1.882	2.139	0.832	-0.561	-0.014	-0.368	0.181	0	0	Yes (sourse count:3)	Yes (sourse count:1)	FlyBlood	PC	11	PYGM,	11	PYGM,
FBgn0004363	porin	96	60	60.1	Voltage-dependent anion-selective channel	Q94920		Q94920	27	383.69	383.69	3.208	1.889	2.11	0.924	-0.709	-0.288	-0.328	0.053	0	0	Yes (sourse count:1)	No		PC	10	VDAC2,	11	VDAC2,VDAC3,
FBgn0001233	Hsp83	97	61	61.1	Heat shock protein 83	P02828		P02828	36	372.9	372.9	2.862	1.971	1.707	0.725	-0.489	-0.016	-0.022	0.432	0	0	Yes (sourse count:2)	Yes (sourse count:4)	FlyBlood	PC	9	HSP90AA1,HSP90AB1,	10	HSP90AB1,
FBgn0023213	eIF4G	105	67	67.1	Eukaryotic translation initiation factor 4G, isoform B	A8DZ29		A8DZ29|O61380|Q7YU50	29	355.09	355.09|355.09|220.32	2.151	1.478	1.214	0.492	-0.299	0.23	-0.281	0.167	0	0	No	No		PC	9	EIF4G3,	9	EIF4G3,
FBgn0014863	Mlp84B	116	75	75.1	Muscle LIM protein Mlp84B	Q24400		Q24400	26	334.49	334.49	2.349	1.379	1.658	0.514	-0.288	0.181	-0.593	-0.21	0	0	Yes (sourse count:2)	No	FlyBlood	PC	6	CSRP3,	8	CSRP3,
FBgn0004574	Rop	117	76	76.1	Protein ROP	Q07327		Q07327	27	332.01	332.01	2.04	1.413	0.952	0.153	-0.803	-0.305	-0.636	-0.036	0	0	No	No		PC	10	STXBP1,	11	STXBP1,
FBgn0020385	pug	124	80	80.1	C-1-tetrahydrofolate synthase, cytoplasmic	O96553		O96553|I1WYH4|O96553-2|Q9XYB0|K7ZE33	31	310.07	310.07|310.07|310.07|56.01|36.43	1.945	1.408	0.874	0.302	-0.515	-0.104	-0.421	0.087	0	0	No	No		PC	11	MTHFD1,	12	MTHFD1,
FBgn0265262	Vha68-1	130	83	83.1	V-type proton ATPase catalytic subunit A isoform 1	P48602		P48602|Q8MLX7|Q8MXF7|Q9VK47|Q8T464	23	306	306|107.74|107.74|92.09|92.09	2.333	1.512	1.397	0.441	-0.556	-0.045	-0.488	0.149	0	0	Yes (sourse count:1)	No	FlyBlood	PC	10	ATP6V1A,	11	ATP6V1A,
FBgn0263598	Vha68-2	131	83	83.2	V-type proton ATPase catalytic subunit A isoform 2	Q27331		Q27331	19	227.95	227.95	2.464	1.582	1.513	0.649	-0.55	0.003	-0.466	0.064	0	0	Yes (sourse count:1)	No	FlyBlood	PC	10	ATP6V1A,	11	ATP6V1A,
FBgn0005674	GluProRS	142	94	94.1	Bifunctional glutamate/proline--tRNA ligase	P28668		P28668|H8F4R5|P28668-2	29	276.4	276.4|184.89|184.89	2.465	1.5	1.437	0.564	-0.407	0.038	-0.307	0.198	0	0	Yes (sourse count:1)	No		PC	10	EPRS,	10	EPRS,
FBgn0001942	eIF-4a	147	98	98.1	RE22480p	D3DMH8		D3DMH8|Q02748|C8VV33	21	264.24	264.24|264.24|242.1	2.479	1.478	1.539	0.494	-0.559	-0.157	-0.08	0.359	0	0	Yes (sourse count:2)	Yes (sourse count:2)		PC	9	EIF4A1,EIF4A2,	10	EIF4A1,
FBgn0026479	Drp1	152	102	102.1	Dynamin related protein 1	Q9VQE0		Q9VQE0|Q8IHG0|Q8T9L0	21	259.24	259.24|259.24|116.3	2.6	1.675	1.294	0.444	-0.59	-0.207	-0.413	0.111	0	0	No	No		PC	10	DNM1L,	11	DNM1L,
FBgn0033879	CG6543	157	107	107.1	CG6543, isoform A	Q7JR58		Q7JR58	16	248.97	248.97	2.643	1.675	1.472	0.38	-0.649	-0.011	-0.534	0.165	0	0	No	Yes (sourse count:1)		PC	11	ECHS1,	11	ECHS1,
FBgn0003261	Rm62	158	108	108.1	ATP-dependent RNA helicase p62	P19109		P19109|P19109-2|P19109-4|P19109-3|I0B1P2	22	246.33	246.33|246.33|246.33|246.33|171.44	2.537	1.409	1.477	0.461	-1.121	-0.682	-0.849	-0.504	0	0	Yes (sourse count:1)	No		PC	9	DDX17,	8	DDX17,
FBgn0035720	CG10077	159	108	108.2	CG10077, isoform A	Q8MZI3		Q8MZI3|Q7KU78	9	119.86	119.86|100.03	2.32	1.491	1.514	0.529	-0.906	-0.594	-1.044	-0.571	0	0	Yes (sourse count:1)	No		PC	9	DDX17,	10	DDX17,
FBgn0029979	mahe	160	108	108.3	CG10777	Q9W3M7		Q9W3M7	2	30.74	30.74	2.588	1.56	1.725	0.698	-0.881	-0.351	-0.818	-0.288	0	0	Yes (sourse count:1)	No		PC	7	DDX17,	8	DDX17,
FBgn0002622	RpS3	163	111	111.1	40S ribosomal protein S3	Q06559		Q06559|Q29QY2	25	240.52	240.52|225.88	2.449	1.474	1.632	0.576	-0.613	-0.154	-0.278	0.169	0	0	Yes (sourse count:2)	Yes (sourse count:2)	FlyBlood	PC	10	RPS3,	10	RPS3,
FBgn0028479	Mtpalpha	164	112	112.1	BcDNA.GH12558	Q9V397		Q9V397|Q8IPE8	22	240.34	240.34|240.34	2.759	1.57	2.277	1.142	-0.377	0.201	0.074	0.586	0	0	No	No		PC	11	HADHA,	11	HADHA,
FBgn0010380	AP-1-2beta	169	116	116.1	Beta adaptin	Q24253		Q24253|Q960F2	21	233.58	233.58|188.33	2.286	1.323	1.339	0.549	-0.554	-0.099	0.004	0.542	0	0	Yes (sourse count:2)	No		PC	9	AP1B1,	10	AP1B1,
FBgn0036762	CG7430	172	119	119.1	Dihydrolipoyl dehydrogenase	Q9VVL7		Q9VVL7	17	230.24	230.24	2.242	1.512	1.585	1.031	-0.662	-0.195	-0.485	-0.1	0	0	Yes (sourse count:2)	Yes (sourse count:2)	FlyBlood	PC	11	DLD,	12	DLD,
FBgn0264607	CaMKII	174	121	121.1	Calcium/calmodulin-dependent protein kinase type II alpha chain	Q00168		Q00168|D1YSG8|Q00168-2|Q00168-3|L0MLR4|L0MLP2|L0MNA2|Q058V4	23	229.54	229.54|224.98|219.4|219.4|214.69|209.11|204.55|156.67	1.934	1.555	0.997	0.307	-0.484	-0.113	-0.708	-0.288	0	0	No	No	FlyBlood	PC	10	CAMK2D,	12	CAMK2D,
FBgn0264607	CaMKII	175	121	121.2	Isoform 4 of Calcium/calmodulin-dependent protein kinase type II alpha chain	Q00168-4	Q00168	Q00168-4|Q52KB0	22	228.39	228.39|121.83	1.972	1.601	0.997	0.307	-0.521	-0.113	-0.708	-0.288	0	0	No	No	FlyBlood	PC	10	CAMK2D,	12	CAMK2D,
FBgn0039358	CG5028	181	126	126.1	CG5028, isoform A	Q8MT18		Q8MT18|A8JRC1|A8JRB8|A8JRC2	19	224.29	224.29|213.2|213.2|171.16	2.68	1.803	1.896	0.856	-0.547	-0.077	-0.362	0.084	0	0	No	No	FlyBlood	PC	9	IDH3G,	11	IDH3G,
FBgn0001145	Gs2	184	129	129.1	Glutamine synthetase (Fragment)	C8VV58		C8VV58|P20478|P20478-3|P20478-2	17	216.53	216.53|216.53|216.53|148.38	2.684	1.679	1.512	0.645	-0.385	-0.005	-0.26	0.245	0	0	No	Yes (sourse count:2)	FlyBlood	PC	10	GLUL,	11	GLUL,
FBgn0015019	Cctgamma	187	132	132.1	T-complex protein 1 subunit gamma	P48605		P48605	18	215.02	215.02	2.723	1.808	1.405	0.455	-0.595	-0.22	-0.59	-0.155	0	0	Yes (sourse count:1)	No		PC	10	CCT3,	10	CCT3,
FBgn0001220	Hsc70-5	190	135	135.1	Heat shock 70 kDa protein cognate 5	P29845		P29845	21	210.79	210.79	1.457	1.089	1.108	0.737	-0.42	-0.018	-0.524	-0.327	0	0	Yes (sourse count:2)	Yes (sourse count:2)		PC	10	HSPA9,	10	HSPA9,
FBgn0035978	UGP	201	145	145.1	RE14081p	Q9VSW2		Q9VSW2|A5XCL5|Q9VSW1|E1JI91|E8NH18	17	197.2	197.2|197.2|187.37|187.37|179.94	2.572	1.824	1.685	1.07	-0.323	0.099	-0.034	0.478	0	0	Yes (sourse count:2)	Yes (sourse count:3)	FlyBlood	PC	10	UGP2,	10	UGP2,
FBgn0261439	SdhA	202	146	146.1	Succinate dehydrogenase [ubiquinone] flavoprotein subunit, mitochondrial	Q94523		Q94523	16	196.92	196.92	2.218	1.367	1.637	1.005	-0.374	-0.146	-0.349	0.042	0	0	No	No		PC	11	SDHA,	11	SDHA,
FBgn0004867	RpS2	203	147	147.1	40S ribosomal protein S2	P31009		P31009	16	196.02	196.02	2.893	1.815	1.517	0.507	-0.725	-0.292	-0.587	-0.314	0	0	No	No		PC	9	RPS2,	10	RPS2,
FBgn0017545	RpS3A	208	152	152.1	40S ribosomal protein S3a	P55830		P55830|E4NKK4|H0RNB6|P55830-2|P55830-3	16	192.22	192.22|185.44|185.44|185.44|137.84	2.52	1.396	1.192	0.217	-0.644	-0.176	-0.418	0.066	0	0	No	Yes (sourse count:1)	FlyBlood	PC	9	RPS3A,	9	RPS3A,
FBgn0035498	Fit1	209	153	153.1	Unc-112-related protein	Q9VZI3		Q9VZI3	19	191.97	191.97	2.704	1.495	1.938	0.757	-0.327	0.096	-0.214	0.16	0	0	Yes (sourse count:1)	No		PC	10	FERMT2,	11	FERMT2,
FBgn0036688	Fit2	210	153	153.2	Fermitin 2	Q9VVD2		Q9VVD2	7	85.64	85.64	2.891	1.421	2.14	0.429	-0.533	-0.268	-0.602	-0.29	0	0	Yes (sourse count:1)	No		PC	8	FERMT2,	8	FERMT2,FERMT1,
FBgn0000559	EF2	220	163	163.1	Elongation factor 2	P13060		P13060|P13060-3	18	183.94	183.94|183.94	2.217	1.463	1.608	0.754	-0.282	0.107	-0.376	0.108	0	0	Yes (sourse count:3)	Yes (sourse count:4)	FlyBlood	PC	10	EEF2,	11	EEF2,
FBgn0003062	Fib	222	165	165.1	rRNA 2'-O-methyltransferase fibrillarin	Q9W1V3		Q9W1V3	18	183.27	183.27	2.828	1.777	1.07	-0.043	-0.455	0.077	-0.587	-0.122	0	0	No	No		PC	9	FBL,	10	FBL,
FBgn0014869	Pglym78	228	171	171.1	Phosphoglycerate mutase (Fragment)	A5XD83		A5XD83|A5XD87|Q9VAN7|A5XD86|A5XD88|A5XD89|Q9GU73|Q8MR44|Q9VGB6	12	178.26	178.26|178.26|178.26|142.21|142.21|142.21|135.11|21.56|21.56	2.26	1.282	1.762	0.692	-0.84	-0.433	-1.064	-0.696	0	0	Yes (sourse count:6)	Yes (sourse count:6)	FlyBlood	PC	10	PGAM1,	11	PGAM1,PGAM2,
FBgn0010397	LamC	229	172	172.1	Lamin-C	Q03427		Q03427	19	177.44	177.44	1.898	0.977	1.059	0.371	-0.483	-0.028	-0.898	-0.42	0	0	Yes (sourse count:5)	Yes (sourse count:5)		PC	7	LMNA,LMNB2,	9	LMNA,
FBgn0038570	Prx5	231	173	173.1	LD45324p	Q960M4		Q960M4	11	176.33	176.33	2.144	1.269	1.199	0.498	-0.604	-0.043	-0.616	-0.038	0	0	Yes (sourse count:2)	Yes (sourse count:5)	FlyBlood	PC	10	PRDX5,	10	PRDX5,
FBgn0037632	Tcp-1eta	238	180	180.1	LD47396p	Q9VHL2		Q9VHL2	14	166.77	166.77	2.452	1.348	1.772	0.666	-0.667	-0.181	-0.422	-0.021	0	0	Yes (sourse count:1)	No		PC	10	CCT7,	10	CCT7,
FBgn0034618	CG9485	269	200	200.1	SD23689p (Fragment)	C7LAB1		C7LAB1|Q9W2H8|C7LAD6|E1JGQ5|Q86BS7|Q7KVP4|A8WHE8|Q960T9|Q1WWH5	15	149.4	149.4|149.4|149.4|149.4|149.4|149.4|123.09|39.17|26.31	2.562	1.682	1.803	0.762	-0.402	0.047	-0.258	0.201	0	0	No	No	FlyBlood	PC	11	AGL,	11	AGL,
FBgn0021765	scu	273	204	204.1	AT02390p1 (Fragment)	G7H840		G7H840|O18404|D5A7S2	11	147.77	147.77|147.77|51.6	2.262	1.758	1.773	1.053	-0.516	0.028	-0.392	0.073	0	0	Yes (sourse count:3)	No		PC	11	HSD17B10,	11	HSD17B10,
FBgn0040309	Jafrac1	277	208	208.1	Peroxiredoxin 1	Q9V3P0		Q9V3P0|F6J6B9	11	143.64	143.64|143.64	2.82	1.47	1.473	0.514	-0.634	-0.09	-0.626	0.001	0	0	Yes (sourse count:5)	Yes (sourse count:10)	FlyBlood	PC	7	PRDX1,PRDX2,	9	PRDX1,PRDX2,
FBgn0015808	ScpX	281	212	212.1	Sterol carrier protein x	Q24506		Q24506|Q24507|Q9VJ43|Q9VJ44	11	141.69	141.69|123.58|123.52|87.18	2.987	1.697	1.651	0.588	-0.502	-0.185	-0.44	0.015	0	0	No	Yes (sourse count:1)		PC	10	SCP2,	11	SCP2,
FBgn0016693	Past1	282	213	213.1	RE59368p	Q8IGN0		Q8IGN0|Q8T6I0|Q8T8W3|Q94919|C6SUU3	15	141.66	141.66|141.66|135.02|107.62|50.72	2.151	1.327	1.684	0.531	-0.625	-0.025	-0.279	0.18	0	0	Yes (sourse count:1)	Yes (sourse count:1)		PC	10	EHD1,	11	EHD1,
FBgn0000579	Eno	293	224	224.1	Enolase	P15007		P15007|P15007-2	12	131.19	131.19|131.19	2.827	1.963	1.971	1.071	-0.208	0.05	-0.067	0.174	0	0	Yes (sourse count:5)	Yes (sourse count:7)	FlyBlood	PC	10	ENO1,	11	ENO1,
FBgn0039114	Lsd-1	295	226	226.1	FI19802p1 (Fragment)	I0B1Q0		I0B1Q0|E4NKM5|Q9VCI3|Q9VCI3-3|Q9VCI3-2	12	130.67	130.67|130.67|130.67|130.67|92.48	1.932	1.996	1.004	0.627	-0.2	0.425	0.166	0.707	0	0	Yes (sourse count:2)	No		PC	4	PLIN1,PLIN3,	4	PLIN1,PLIN3,
FBgn0023023	CRMP	296	227	227.1	BcDNA.HL02693	Q9V3N7		Q9V3N7|D3YE81|Q2XST3|Q8IPQ2	13	129.88	129.88|129.88|112.36|82.98	1.68	1.125	0.929	0.216	-0.585	-0.187	-0.815	-0.354	0	0	Yes (sourse count:2)	Yes (sourse count:3)		PC	11	DPYS,	11	DPYS,
FBgn0086355	Tpi	304	234	234.1	Isoform A of Triosephosphate isomerase	P29613-1	P29613	P29613-1|P29613|K7Z7Z8	11	128.57	128.57|128.57|95.77	2.964	1.977	1.925	0.848	-0.483	0.007	-0.691	-0.195	0	0	Yes (sourse count:6)	Yes (sourse count:5)	FlyBlood	PC	10	TPI1,	10	TPI1,
FBgn0265297	pAbp	322	250	250.1	Polyadenylate-binding protein	P21187		P21187	9	121.22	121.22	2.04	1.303	1.348	0.639	-0.577	-0.043	-0.531	-0.094	0	0	Yes (sourse count:2)	No		PC	8	PABPC4,	8	PABPC4,PABPC1,
FBgn0038826	Syp	330	256	256.1	CG17838, isoform C	Q95TW4		Q95TW4|Q7KSA0|A4V364|Q9VDI8|Q86NT3|Q8IN48|Q8IN47|A8JR54|C6SV30|Q5U0U3	12	117.94	117.94|110.07|110.07|98.17|98.17|98.17|98.17|98.17|92.41|5.76	2.393	1.234	1.126	0.014	-0.556	-0.048	-0.747	-0.236	0	0	Yes (sourse count:1)	Yes (sourse count:1)		PC	7	HNRNPR,SYNCRIP,	8	HNRNPR,SYNCRIP,
FBgn0038826	Syp	331	256	256.2	CG17838, isoform G	A8JR56		A8JR56|E8NH05	3	30.08	30.08|30.08	2.83	1.551	2.091	0.587	-0.718	-0.043	-0.875	-0.201	0	0	Yes (sourse count:1)	Yes (sourse count:1)		PC	7	HNRNPR,SYNCRIP,	8	HNRNPR,SYNCRIP,
FBgn0260439	Pp2A-29B	334	259	259.1	Serine/threonine-protein phosphatase PP2A 65 kDa regulatory subunit	P36179		P36179|H5V8B8|Q8MT47	12	117.08	117.08|109.59|96.52	2.409	1.523	1.448	0.456	-0.534	-0.161	-0.496	-0.091	0	0	Yes (sourse count:2)	No		PC	11	PPP2R1A,	12	PPP2R1A,
FBgn0261243	Psa	340	265	265.1	FI19310p1	Q8IRH1		Q8IRH1|E8NH92|Q8IRH0|Q9W0E4|C8VUZ1|Q9GPG3|Q6AWR8	12	114.5	114.5|114.5|114.5|114.5|114.5|95.76|55.91	2.294	1.741	1.33	0.569	-0.462	-0.045	-0.478	0.086	0	0	Yes (sourse count:5)	No		PC	11	NPEPPS,	12	NPEPPS,
FBgn0036927	CG7433	345	269	269.1	CG7433, isoform A	Q9VW68		Q9VW68|Q8MYV0	9	112.78	112.78|89.46	2.345	1.966	1.433	0.973	-0.4	0.161	0.285	0.821	0	0	No	No		PC	10	ABAT,	11	ABAT,
FBgn0028833	Dak1	361	281	281.1	Dak1, isoform A	Q9VBI2		Q9VBI2|Q9TW62|Q8IGD0|Q29QY5	8	109.46	109.46|109.46|87.9|42.02	2.037	1.268	0.912	0.337	-0.557	-0.075	-0.663	-0.009	0	0	Yes (sourse count:3)	Yes (sourse count:2)	FlyBlood	PC	11	CMPK1,	11	CMPK1,
FBgn0035631	Txl	367	287	287.1	Thioredoxin-like protein TXL	Q7KMR7		Q7KMR7|Q9VRP3	8	104.39	104.39|104.39	2.409	1.621	1.563	0.783	-0.829	-0.36	-0.498	-0.03	0	0	Yes (sourse count:3)	No		PC	9	TXNL1,	11	TXNL1,
FBgn0028695	Rpn1	372	292	292.1	26S proteasome regulatory complex subunit p97	Q9VW54		Q9VW54	11	103.15	103.15	2.443	1.499	1.45	0.461	-0.481	-0.024	0.051	0.535	0	0	Yes (sourse count:1)	No		PC	10	PSMD2,	11	PSMD2,
FBgn0028969	deltaCOP	374	294	294.1	Delta-coatomer protein, isoform A	Q9W555		Q9W555|Q7K7G0|Q9U8A9|F0JAK8	8	103.03	103.03|103.03|92.82|62.79	2.578	1.726	1.549	0.828	-0.488	0.066	-0.011	0.465	0	0	Yes (sourse count:3)	No		PC	10	ARCN1,	11	ARCN1,
FBgn0027329	Tcp-1zeta	383	302	302.1	GH13725p	Q9VXQ5		Q9VXQ5	8	101.89	101.89	2.543	1.269	1.589	0.305	-0.589	-0.066	-0.726	-0.1	0	0	Yes (sourse count:2)	No		PC	10	CCT6A,	10	CCT6A,
FBgn0262559	Mdh2	386	305	305.1	CG7998	Q9VEB1		Q9VEB1	10	99.96	99.96	3.214	1.803	2.261	0.955	-0.434	-0.046	-0.375	0.109	0	0	Yes (sourse count:5)	Yes (sourse count:5)	FlyBlood	PC	9	MDH2,	9	MDH2,
FBgn0261955	kdn	390	309	309.1	Isoform B of Probable citrate synthase, mitochondrial	Q9W401-2	Q9W401	Q9W401-2|C6TP50|Q9W401|Q8T9J9	9	98.67	98.67|98.67|98.67|57.95	2.859	1.834	2.452	1.397	-0.565	-0.199	-0.304	0.065	0	0	Yes (sourse count:3)	Yes (sourse count:3)	FlyBlood	PC	10	CS,	9	CS,
FBgn0038519	Prx3	392	311	311.1	Peroxiredoxin 5037	Q9VEJ0		Q9VEJ0	8	97.66	97.66	2.674	1.684	1.969	0.932	-0.492	-0.064	-0.207	0.177	0	0	Yes (sourse count:3)	Yes (sourse count:3)		PC	11	PRDX3,	11	PRDX3,
FBgn0033699	RpS11	393	312	312.1	40S ribosomal protein S11	Q0E9B6		Q0E9B6|L0CQR2|L0CR49|L0CR44|L0CPM0|L0CPE3|L0CPL5|L0CPK9|L0CRF4|L0CPD9|L0CRF8|L0CQQ8|C4JD65|A1Z8U9	11	96.93	96.93|96.93|96.93|96.93|96.93|96.93|96.93|96.93|96.93|76.57|76.57|76.57|57.63|57.63	2.354	1.778	1.717	0.91	-0.579	-0.104	-0.315	0.215	0	0	No	Yes (sourse count:1)		PC	9	RPS11,	10	RPS11,
FBgn0027568	Cand1	396	315	315.1	CG5366	Q9VKY2		Q9VKY2|Q4QQA6|Q7KMK9	8	96.04	96.04|96.04|55.89	2.384	1.413	1.182	0.452	-0.403	-0.073	-0.358	-0.043	0	0	Yes (sourse count:1)	No		PC	10	CAND1,	10	CAND1,
FBgn0262737	mub	406	325	325.1	Mushroom-body expressed, isoform A	P91632		P91632|Q95SZ9|Q0E8A7|A4IJ59|A2VEH1	6	91.93	91.93|91.93|55.12|40.44|20.34	2.457	1.925	1.624	0.761	-0.552	-0.043	-0.314	0.244	0	0	Yes (sourse count:3)	Yes (sourse count:2)		PC	9	PCBP3,	10	PCBP3,
FBgn0015795	Rab7	412	331	331.1	CG5915 protein	O76742		O76742	8	89.17	89.17	2.541	1.464	1.604	0.509	-0.713	-0.331	-0.213	0.129	0	0	No	Yes (sourse count:1)		PC	9	RAB7A,	10	RAB7A,
FBgn0010803	TrpRS	443	361	361.1	AT21437p	Q9U4Y1		Q9U4Y1|Q0KI98|Q9U4Y0	6	83.03	83.03|83.03|83.03	2.032	1.465	1.536	0.915	-0.629	0.021	-0.144	0.286	0	0	Yes (sourse count:3)	No		PC	10	WARS,	10	WARS,
FBgn0053861	His1:CG33861	446	364	364.1	Histone H1	Q4AB54		Q4AB54|Q4ABD8|P02255|Q4ABE3|Q4AB94|Q5BI49|C4IY08	10	82.51	82.51|82.51|82.51|72.05|68.03|46.23|46.23	1.905	0.596	1.921	0.786	-0.482	-0.116	-0.5	-0.14	0	0	No	No		PC	5	HIST1H1E,HIST1H1B,	6	HIST1H1E,HIST1H1B,
FBgn0260657	CG42540	461	378	378.1	Band 7 protein CG42540	Q9VZA4		Q9VZA4|Q9VZA4-4|Q9VZA4-2|Q9VZA4-3|Q8MZ13|Q9VWL0	7	80.53	80.53|80.53|80.53|80.53|7.78|7.78	1.57	1.001	0.474	0.008	-0.772	-0.454	-1.105	-0.644	0	0	Yes (sourse count:1)	No		PC	7	STOM,	7	STOM,
FBgn0030086	CG7033	471	385	385.1	CG7033, isoform A	Q9W392		Q9W392|A4V464	7	79.11	79.11|79.11	1.782	1.737	1.127	0.417	-0.547	-0.09	-0.53	-0.159	0	0	Yes (sourse count:2)	No	FlyBlood	PC	10	CCT2,	10	CCT2,
FBgn0024733	RpL10	488	402	402.1	60S ribosomal protein L10	O61231		O61231	10	75.49	75.49	1.636	0.844	1.307	0.356	-0.717	-0.577	-0.662	-0.309	0	0	No	No		PC	8	RPL10,RPL10L,	9	RPL10,RPL10L,
FBgn0000414	Dab	495	409	409.1	Disabled, isoform B	E1JI13		E1JI13|P98081|P98081-2|C5WLS8	9	74.67	74.67|74.67|74.67|14.99	1.289	0.948	0.318	-0.164	-0.403	-0.145	-0.909	-0.463	0	0	No	No		PC	6	DAB1,DAB2,	6	DAB1,DAB2,
FBgn0001215	Hrb98DE	501	415	415.1	LD46071p (Fragment)	E8NH29		E8NH29|E6PBW8|P07909|P07909-2|P07909-3|P07909-4|P48810|P48810-2	8	73.98	73.98|73.98|73.98|73.98|73.98|73.98|16.87|16.87	2.223	1.339	0.823	-0.03	-1.744	-0.885	-1.953	-1.199	0	0	Yes (sourse count:4)	Yes (sourse count:6)		PC	9	HNRNPA2B1,	10	HNRNPA2B1,
FBgn0004636	Rap1	507	421	421.1	Ras-like protein 3	P08645		P08645	5	72.06	72.06	2.181	1.689	1.446	0.647	-0.829	-0.249	-0.397	0.117	0	0	Yes (sourse count:1)	Yes (sourse count:2)		PC	10	RAP1A,	12	RAP1A,
FBgn0039757	RpS7	510	424	424.1	40S ribosomal protein S7	Q9VA91		Q9VA91|Q8IMI7	7	71.96	71.96|56.37	2.93	1.839	1.585	0.653	-0.546	-0.326	-0.527	-0.229	0	0	No	No		PC	10	RPS7,	11	RPS7,
FBgn0000052	ade2	525	439	439.1	Phosphoribosylformylglycinamidine synthase	P35421		P35421	6	69.52	69.52	1.926	1.071	1.329	0.564	0.112	0.606	0.222	0.636	0	0	No	No		PC	11	PFAS,	11	PFAS,
FBgn0001125	Got2	534	448	448.1	Aspartate aminotransferase (Fragment)	E4NKM3		E4NKM3|H5V866|Q8IPY3|Q9VQ61|Q8T0M9	7	67.69	67.69|67.69|67.69|67.69|67.69	2.17	1.239	1.11	0.482	-0.304	0.246	-0.267	0.302	0	0	Yes (sourse count:6)	No		PC	10	GOT2,	11	GOT2,
FBgn0032444	CG5525	539	453	453.1	T-complex protein 1 subunit delta	Q9VK69		Q9VK69	8	67.42	67.42	2.201	1.777	1.061	0.605	-0.61	-0.096	-0.571	-0.134	0	0	Yes (sourse count:1)	No	FlyBlood	PC	8	CCT4,	9	CCT4,
FBgn0015834	Trip1	548	462	462.1	Eukaryotic translation initiation factor 3 subunit I	O02195		O02195	5	65.89	65.89	2.2	1.248	1.365	0.707	-0.476	0.294	-0.386	0.27	0	0	Yes (sourse count:2)	No		PC	10	EIF3I,	10	EIF3I,
FBgn0000064	Ald	554	466	466.1	Fructose-bisphosphate aldolase	F3YDA0		F3YDA0|F3YDB5|P07764-3|P07764-2|P07764	8	65.11	65.11|65.11|65.11|65.11|65.11	2.731	2.097	1.856	0.993	-0.292	0.053	-0.191	0.462	0	0	Yes (sourse count:6)	Yes (sourse count:8)	FlyBlood	PC	10	ALDOA,	11	ALDOA,
FBgn0030882	GSS	557	469	469.1	CG32495, isoform D	Q86B44		Q86B44|Q8IQZ1|A3FP35|A3FP36|Q1RL06|Q9VX03	6	64.34	64.34|64.34|64.34|35.7|28.64|28.64	1.825	1.216	1.348	0.343	-0.538	-0.09	-0.409	0.259	0	0	Yes (sourse count:3)	Yes (sourse count:2)		PC	10	GSS,	10	GSS,
FBgn0024957	Irp-1B	564	476	476.1	Iron regulatory protein-1B	O76935		O76935|Q9NFX2|Q9VGZ3|C7LA95|B5T1X5|B5T1X0|Q9VCV4|Q9NFX3|O76934	6	63.18	63.18|63.18|63.18|49.77|19.52|19.52|8.9|8.9|8.9	2.698	1.653	2.015	0.978	-0.228	0.09	0.268	0.704	0	0	No	Yes (sourse count:1)	FlyBlood	PC	9	ACO1,	9	ACO1,
FBgn0033342	CG8258	574	485	485.1	CG8258	Q7K3J0		Q7K3J0	6	61.61	61.61	2.274	1.356	1.069	0.583	-0.424	-0.015	-0.462	-0.08	0	0	Yes (sourse count:2)	No		PC	10	CCT8,	11	CCT8,
FBgn0033520	Prx2540-1	580	491	491.1	LD11278p	A1Z892		A1Z892|Q9GPQ1|A1Z893|Q7JX87|Q9GPQ0|Q8SY26	6	61.15	61.15|61.15|61.15|61.15|61.15|9.18	1.833	1.333	1.171	0.484	-0.841	-0.342	-1.123	-0.664	0	0	Yes (sourse count:5)	Yes (sourse count:4)	FlyBlood	PC	5	PRDX6,	6	PRDX6,
FBgn0027080	TyrRS	598	509	509.1	LD21116p	Q9VV60		Q9VV60	5	58.57	58.57	1.927	1.152	1.512	0.398	-0.35	-0.005	-0.088	0.036	0	0	Yes (sourse count:2)	No		PC	11	YARS,	12	YARS,
FBgn0014427	CG11899	600	511	511.1	Probable phosphoserine aminotransferase	Q9VAN0		Q9VAN0	6	58.17	58.17	2.375	1.553	1.5	0.533	-0.447	0.091	-0.424	0.165	0	0	Yes (sourse count:2)	Yes (sourse count:1)	FlyBlood	PC	11	PSAT1,	11	PSAT1,
FBgn0020236	ATPCL	607	518	518.1	RE70805p	Q6AWP8		Q6AWP8|Q7KN85|E2QCF1|Q7JNC6	7	57.17	57.17|57.17|57.17|4.72	2.399	1.44	1.488	0.844	-0.303	-0.075	-0.357	0.291	0	0	Yes (sourse count:3)	Yes (sourse count:4)	FlyBlood	PC	10	ACLY,	11	ACLY,
FBgn0028546	ics	642	553	553.1	Icarus	Q9V428		Q9V428|Q7JVW9	6	52.86	52.86|46.51	3.066	1.529	2.738	1.073	-0.44	-0.181	-0.345	-0.054	0	0	Yes (sourse count:2)	Yes (sourse count:2)		PC	9	RSU1,	10	RSU1,
FBgn0050122	CG30122	659	569	569.1	CG30122, isoform C	E1JGL8		E1JGL8|A1ZBB4|A8E6M1|C7LAA5|Q86NY3|Q8MRW8	7	49.85	49.85|49.85|49.85|37.41|28.43|13.87	2.425	1.204	0.87	-0.092	-0.705	-0.264	-0.931	-0.157	0	0	Yes (sourse count:1)	No		PC	8	HNRNPUL1,	9	HNRNPUL1,
FBgn0035601	Uev1A	665	575	575.1	LD28904p	Q9VRL1		Q9VRL1|Q8IGH9|Q8IQ53	5	49.22	49.22|44.12|31.99	2.343	1.642	1.54	0.629	-0.484	0.052	-0.428	0.114	0	0	Yes (sourse count:2)	Yes (sourse count:1)		PC	10	UBE2V2,	10	UBE2V2,
FBgn0040227	eIF-3p66	671	581	581.1	Eukaryotic translation initiation factor 3 subunit D-1	Q9VCK0		Q9VCK0	5	48.26	48.26	1.987	1.448	1.486	0.88	-0.385	0.02	-0.274	0.201	0	0	No	No	FlyBlood	PC	10	EIF3D,	10	EIF3D,
FBgn0019936	RpS20	676	586	586.1	40S ribosomal protein S20	P55828		P55828	5	47.79	47.79	2.401	1.746	1.393	0.562	-0.439	0.154	-0.642	0.093	0	0	Yes (sourse count:2)	Yes (sourse count:1)		PC	10	RPS20,	10	RPS20,
FBgn0001124	Got1	684	594	594.1	AT16867p (Fragment)	Q8IHB4		Q8IHB4|A1ZAA5|Q7YWB4|Q7K221	4	46.97	46.97|46.97|46.97|46.97	2.986	1.804	1.698	0.705	-0.353	0.157	-0.045	0.502	0	0	Yes (sourse count:3)	Yes (sourse count:3)	FlyBlood	PC	10	GOT1,	10	GOT1,
FBgn0029176	Ef1gamma	703	613	613.1	Elongation factor 1-gamma	Q9NJH0		Q9NJH0	4	45.06	45.06	2.81	1.632	1.962	0.806	-0.445	0.131	-0.477	0.217	0	0	Yes (sourse count:3)	Yes (sourse count:1)	FlyBlood	PC	9	EEF1G,	9	EEF1G,
FBgn0010213	Sod2	730	640	640.1	Superoxide dismutase [Mn], mitochondrial	Q00637		Q00637	4	42.01	42.01	2.933	2.047	2.258	1.246	-0.402	0.038	-0.073	0.181	0	0	Yes (sourse count:3)	Yes (sourse count:6)		PC	7	SOD2,	8	SOD2,
FBgn0031392	AIF	738	648	648.1	AT03068p (Fragment)	E8NH83		E8NH83|Q9VQ79|Q9VQ79-1	3	41.05	41.05|41.05|41.05	2.254	1.307	1.412	0.493	-0.292	0.285	-0.18	0.247	0	0	No	Yes (sourse count:1)		PC	9	AIFM1,	9	AIFM1,
FBgn0000053	ade3	750	660	660.1	RH01206p	F3YDH3		F3YDH3|P00967|P00967-2|Q29QX7	4	39.68	39.68|39.68|32.03|8.35	2.029	1.206	1.113	0.485	-0.673	-0.115	-0.653	-0.093	0	0	Yes (sourse count:1)	No		PC	11	GART,	12	GART,
FBgn0004648	svr	764	673	673.1	Isoform 5 of Carboxypeptidase D	P42787-5	P42787	P42787-5|P42787|P42787-7|P42787-4|P42787-3|P42787-8|P42787-2|P42787-6	5	38.02	38.02|38.02|38.02|14.04|14.04|14.04|14.04|14.04	1.325	0.881	0.59	0.164	-0.78	-0.069	-0.787	-0.076	0	0	No	No	FlyBlood	PC	8	CPD,	8	CPD,
FBgn0032820	fbp	776	685	685.1	Fructose-1,6-bisphosphatase, isoform B	Q7KT33		Q7KT33|Q9VIS3	3	36.71	36.71|36.71	2.092	1.142	0.817	0.176	-0.363	-0.155	-0.124	0.263	0	0	No	No	FlyBlood	PC	8	FBP2,	10	FBP2,
FBgn0003462	Sod	790	699	699.1	Superoxide dismutase [Cu-Zn]	P61851		P61851	3	35.17	35.17	1.782	1.274	0.731	0.162	-0.283	0.021	-0.466	-0.299	0	0	Yes (sourse count:5)	Yes (sourse count:7)	FlyBlood	PC	9	SOD1,	9	SOD1,
FBgn0034802	CG3800	797	706	706.1	CCHC-type zinc finger protein CG3800	Q8T8R1		Q8T8R1	4	34.39	34.39	0.38	0.582	1.869	-0.039	-0.083	0.255	-0.755	-0.915	0	0	Yes (sourse count:1)	No		PC	10	CNBP,	11	CNBP,
FBgn0015288	RpL22	812	721	721.1	60S ribosomal protein L22	P50887		P50887	3	33.37	33.37	2.701	1.395	1.272	1.158	-0.461	-0.033	-0.41	0.049	0	0	No	No		PC	9	RPL22,	10	RPL22,
FBgn0263121	Prosalpha1	822	731	731.1	Proteasome subunit alpha type-6	Q9XZJ4		Q9XZJ4	2	32.49	32.49	2.445	1.519	1.635	0.709	-0.497	0.047	-0.326	0.175	0	0	Yes (sourse count:3)	Yes (sourse count:4)	FlyBlood	PC	9	PSMA6,	9	PSMA6,
FBgn0020249	stck	835	744	744.1	AT21926p	Q8INQ9		Q8INQ9|Q8INR0|Q9XYA7|Q8IGP6	4	31.46	31.46|31.46|31.46|31.46	2.595	1.478	1.273	0.131	-0.289	0.058	-0.496	-0.148	0	0	No	No		PC	10	LIMS1,	11	LIMS1,
FBgn0034967	eIF-5A	836	745	745.1	Eukaryotic translation initiation factor 5A	Q9GU68		Q9GU68	4	31.29	31.29	2.32	1.441	1.506	0.57	-0.353	-0.03	0.002	0.238	0	0	Yes (sourse count:3)	Yes (sourse count:1)		PC	9	EIF5A,	10	EIF5A,EIF5A2,
FBgn0022709	Adk1	839	748	748.1	Adenylate kinase-1, isoform B	Q8IQG9		Q8IQG9|Q9VTV3	3	31.21	31.21|31.21	2.253	1.18	1.37	0.352	-0.45	0.04	-0.388	0.062	0	0	Yes (sourse count:3)	Yes (sourse count:1)	FlyBlood	PC	10	AK1,	11	AK1,
FBgn0035348	CG16758	843	752	752.1	CG16758, isoform B	Q7KV94		Q7KV94|Q95TC1|E4NKM8|Q7KV95|Q9W004|Q7KV91	4	30.97	30.97|24|24|24|24|24	2.262	1.06	1.846	0.477	-0.336	0.11	-0.782	0.074	0	0	No	Yes (sourse count:1)		PC	11	PNP,	10	PNP,
FBgn0004868	Gdi	844	753	753.1	GDP dissociation inhibitor	Q9VLB7		Q9VLB7|Q24349	3	30.97	30.97|19.72	2.066	1.265	1.125	0.042	0.181	0.459	-0.367	-0.095	0	0	Yes (sourse count:4)	Yes (sourse count:7)		PC	10	GDI1,	8	GDI1,
FBgn0004654	Pgd	861	770	770.1	6-phosphogluconate dehydrogenase, decarboxylating	P41572		P41572	3	30.12	30.12	1.762	1.236	1.155	0.628	-0.414	0.26	-0.227	0.462	0	0	Yes (sourse count:4)	Yes (sourse count:4)	FlyBlood	PC	10	PGD,	10	PGD,
FBgn0015521	RpS21	894	803	803.1	40S ribosomal protein S21	O76927		O76927|O76927-2|E4NKJ9	4	27.9	27.9|27.9|15.26	1.487	0.628	0.803	-0.056	-0.409	-0.029	-0.697	-0.448	0	0	Yes (sourse count:2)	No		PC	9	RPS21,	10	RPS21,
FBgn0032923	CG9248	942	852	852.1	CG9248, isoform A	Q9VIF2		Q9VIF2	2	25.35	25.35	1.933	1.229	0.765	0.061	-0.643	-0.34	-0.678	-0.374	0	0	Yes (sourse count:1)	No		PC	11	PLD3,	12	PLD3,
FBgn0037533	CD98hc	953	863	863.1	CD98 heavy chain	Q9VHX9		Q9VHX9|Q8SYR7	3	24.68	24.68|24.68	2.086	1.425	1.021	0.36	-0.441	0.33	-0.709	0.168	0	0	Yes (sourse count:1)	No		PC	5	SLC3A2,	4	SLC3A2,
FBgn0031310	Vps29	984	894	894.1	CG4764	Q9VPX5		Q9VPX5|Q2XYI2	2	23.46	23.46|23.46	1.292	1.186	0.723	0.617	-0.368	-0.173	-0.523	-0.328	0	0	No	No		PC	10	VPS29,	10	VPS29,
FBgn0051064	CG31064	986	896	896.1	CG31064, isoform E	Q8IMP0		Q8IMP0|C5WLQ7|Q8IGZ4|Q8IMP1|Q961F7	2	23.4	23.4|23.4|12.3|11.1|11.1	1.716	1.132	0.851	0.163	-0.738	-0.068	-0.559	0.1	0	0	No	No		PC	9	RUFY2,	10	RUFY2,
FBgn0011296	l(2)efl	996	907	907.1	Protein lethal(2)essential for life	P82147		P82147|P82147-2	3	22.88	22.88|22.88	1.579	0.933	1.043	0.396	-0.282	0.197	-1.623	-1.143	0	0	Yes (sourse count:5)	Yes (sourse count:4)		PC	8	CRYAB,	8	CRYAB,
FBgn0038277	RpS5b	998	909	909.1	40S ribosomal protein S5b	Q9VFE4		Q9VFE4|Q24186	2	22.86	22.86|22.86	2.296	1.467	1.574	0.745	0.034	0.054	0.066	0.258	0	0	No	No		PC	6	RPS5,	7	RPS5,
FBgn0001197	His2Av	1010	921	921.1	Histone H2A.v	P08985		P08985	2	22.43	22.43	2.761	1.331	1.842	0.411	0.089	-0.471	0.266	-0.294	0	0	No	Yes (sourse count:1)		PC	10	H2AFV,	10	H2AFV,
FBgn0039532	Mtl	1086	1007	1007.1	AT17867p	Q7JWS8		Q7JWS8	2	19.53	19.53	1.588	0.861	0.856	0.129	-0.575	-0.146	-0.504	-0.075	0	0	No	No		PC	3	RHOG,	4	RHOG,
FBgn0262734	Rbp2	1090	1011	1011.1	FI04456p	Q7KUX7		Q7KUX7|Q29R50|E8NH88|Q9VXF8|Q8IR13	2	19.28	19.28|19.28|19.28|19.28|19.28	2.443	1.274	0.976	-0.192	-0.88	-0.348	-1.322	-0.79	0	0	No	No		PC	9	EIF4H,	8	EIF4H,
FBgn0086348	se	1123	1051	1051.1	RH04924p	Q9VSL3		Q9VSL3|D1KS67|D1KS72	2	18.13	18.13|18.13|18.13	2.594	1.27	1.275	-0.049	-1.077	-0.607	-0.725	-0.254	0	0	Yes (sourse count:3)	Yes (sourse count:4)		PC	11	GSTO1,	12	GSTO1,
FBgn0039924	PIP4K	1129	1057	1057.1	CG17471, isoform A	Q8SXX1		Q8SXX1	2	17.95	17.95	2.439	1.45	1.227	0.316	-0.963	-0.297	-0.934	-0.268	0	0	No	No		PC	9	PIP4K2A,PIP4K2B,	9	PIP4K2A,PIP4K2B,
FBgn0032160	CG4598	1132	1060	1060.1	CG4598	Q9VL68		Q9VL68	2	17.88	17.88	3.034	2.106	1.701	0.641	-0.433	0.067	-0.3	0.219	0	0	Yes (sourse count:2)	Yes (sourse count:1)		PC	10	ECI1,	11	ECI1,
FBgn0011217	eff	1152	1088	1088.1	Ubiquitin-conjugating enzyme E2-17 kDa	P25867		P25867	2	17.07	17.07	2.323	1.491	1.106	0.274	-0.409	-0.125	0.022	0.335	0	0	Yes (sourse count:1)	No		PC	9	UBE2D2,UBE2D3,	11	UBE2D2,UBE2D3,
FBgn0003732	Top2	1162	1101	1101.1	DNA topoisomerase 2	P15348		P15348|Q6NR40	2	16.44	16.44|16.44	3.077	2.153	1.952	1.028	-0.409	-0.051	-0.176	0.182	0	0	No	No	FlyBlood	PC	10	TOP2A,	11	TOP2A,
FBgn0035906	GstO2	1167	1109	1109.1	LD27185p (Fragment)	Q7K206		Q7K206|Q9VSL4	2	16.2	16.2|16.2	2.274	1.383	1.447	0.556	-0.36	0.057	-0.423	-0.005	0	0	Yes (sourse count:3)	Yes (sourse count:4)	FlyBlood	PC	9	GSTO1,GSTO2,	8	GSTO1,
FBgn0267791	HnRNP-K	1176	1123	1123.1	Bancal protein	Q7KHL0		Q7KHL0|A1ZBW0|Q7KA80|A1ZBW1|E1JGN7|Q9V948|D3DMD1|A1ZBW3|A1ZBW4|Q8IGP8|Q8SZZ6	2	15.61	15.61|15.61|15.61|15.61|15.61|15.61|7.1|7.1|7.1|7.1|7.1	2.992	2.313	1.449	-0.023	-0.598	0.014	-0.519	0.094	0	0	Yes (sourse count:2)	Yes (sourse count:1)		PC	10	HNRNPK,	8	HNRNPK,
FBgn0015778	rin	1177	1124	1124.1	Rasputin	Q9NH72		Q9NH72|Q9VFT4	2	15.61	15.61|15.61	2.588	1.4	1.714	0.526	-0.495	-0.091	-0.258	0.146	0	0	Yes (sourse count:1)	No		PC	9	G3BP1,	10	G3BP1,
FBgn0004066	Prosalpha4	1182	1134	1134.1	Proteasome subunit alpha type-7-1	P22769		P22769	2	15.37	15.37	2.106	1.226	1.352	0.472	-0.529	-0.291	-0.86	-0.621	0	0	Yes (sourse count:2)	Yes (sourse count:5)	FlyBlood	PC	10	PSMA7,PSMA8,	11	PSMA7,PSMA8,
FBgn0029155	Men-b	1203	1187	1187.1	Malic enzyme	E1JIZ4		E1JIZ4|E1JIZ5|Q9VB69|Q9U1J0	2	14.07	14.07|14.07|14.07|14.07	1.415	1.131	0.643	0.359	-0.458	-0.137	-0.793	-0.472	0	0	Yes (sourse count:1)	Yes (sourse count:5)		PC	9	ME3,	9	ME3,
FBgn0003076	Pgm	1267	1346	1346.1	Phosphoglucomutase	Q9VUY9		Q9VUY9	2	10.88	10.88	2.45	1.259	1.67	0.478	-0.417	0.088	-0.578	-0.073	0	0	Yes (sourse count:4)	Yes (sourse count:3)	FlyBlood	PC	10	PGM1,	11	PGM1,
FBgn0002719	Men	1312	1156	1156.1	Malic enzyme	Q9VG31	Q9VG31	Q9VG31|Q9NIW2|Q9VG32|Q9NIW1|Q9U1J1|H7BWR4|Q2QBM1|H7BWS2|H7BWS6|H7BWS7|Q9NIW0|H7BWS3|H7BWU6|H7BWU8|H7BWR6	1	14.69	14.69|14.69|14.69|14.69|14.69|14.69|14.69|14.69|14.69|14.69|14.69|14.69|14.69|14.69|14.69	2.437	1.465	2.139	1.168	-0.331	0.001	0.035	0.367	0	0	Yes (sourse count:1)	Yes (sourse count:5)	FlyBlood	PC	11	ME1,	11	ME1,
FBgn0019624	COX5A	1318	1224	1224.1	Cytochrome c oxidase subunit 5A, mitochondrial	Q94514	Q94514	Q94514	1	13.37	13.37	2.209	1.3	1.894	0.986	-0.67	0.034	-0.537	0.167	0	0	No	No		PC	9	COX5A,	10	COX5A,
FBgn0003067	Pepck	1339	1510	1510.1	Phosphoenolpyruvate carboxykinase [GTP]	P20007	P20007	P20007	1	8.35	8.35	2.784	1.367	2.767	1.35	0.03	0.499	0.169	0.638	0	0	No	No		PC	9	PCK1,PCK2,	11	PCK2,
FBgn0040078	pont	1383	1131	1131.1	RuvB-like helicase 1	Q9VH07	Q9VH07	Q9VH07	1	15.44	15.44	3.043	2.336	1.144	0.437	-0.554	0.135	-0.58	0.109	0	0	No	No		PC	11	RUVBL1,	12	RUVBL1,
FBgn0086904	Nacalpha	1396	1162	1162.1	Nascent polypeptide-associated complex subunit alpha	Q94518	Q94518	Q94518	1	14.51	14.51	2.53	1.62	2.088	1.179	-0.502	-0.07	-0.069	0.363	0	0	Yes (sourse count:1)	Yes (sourse count:3)	FlyBlood	PC	9	NACA,	10	NACA,
FBgn0029823	CG3011	1411	1192	1192.1	Serine hydroxymethyltransferase	Q9W457	Q9W457	Q9W457|B7Z0X1	1	14.01	14.01|14.01	1.989	1.168	0.988	0.167	-0.59	0.031	-0.492	0.129	0	0	Yes (sourse count:1)	No	FlyBlood	PC	11	SHMT1,	10	SHMT1,
FBgn0024289	Sodh-1	1431	1246	1246.1	FI05212p	O97479	O97479	O97479|Q960H1	1	12.95	12.95|12.95	1.376	0.367	1.279	0.27	-0.273	0.46	0.239	0.972	0	0	No	No		PC	11	SORD,	12	SORD,
FBgn0263873	sick	1450	1278	1278.1	Protein sickie	Q9VIQ9	Q9VIQ9	Q9VIQ9|Q9VIQ9-3|Q9VIR0	1	12.35	12.35|12.35|12.35	1.657	0.501	1.107	-0.05	-0.286	0.244	0.172	0.702	0	0	No	No		PC	7	NAV2,	7	NAV2,
FBgn0086710	RpL30	1459	1291	1291.1	FI02875p (Fragment)	B5RIJ9	B5RIJ9	B5RIJ9|Q8MT23|Q9VJ19	1	12.06	12.06|12.06|12.06	2.896	1.618	1.267	-0.011	-0.227	-0.111	-0.063	0.053	0	0	Yes (sourse count:1)	No		PC	8	RPL30,	9	RPL30,
FBgn0051673	CG31673	1475	1318	1318.1	CG31673	Q9VII9	Q9VII9	Q9VII9	1	11.41	11.41	1.748	1.306	1.084	0.642	-0.571	0.131	-0.46	0.242	0	0	No	No		PC	3	GRHPR,	5	GRHPR,
FBgn0029854	CG3566	1551	1436	1436.1	LP10562p (Fragment)	D2NUJ7	D2NUJ7	D2NUJ7|Q8IRR0|Q8SY77	1	9.42	9.42|9.42|9.42	2.685	1.906	1.257	0.479	-1.028	-0.433	-1.023	-0.428	0	0	No	Yes (sourse count:3)		PC	5	CYB5A,CYB5B,	6	CYB5A,CYB5B,
FBgn0030239	CG17333	1567	1455	1455.1	Probable 6-phosphogluconolactonase	Q9VZ64	Q9VZ64	Q9VZ64	1	9.21	9.21	2.597	1.945	1.735	1.083	-0.283	0.054	-0.084	0.253	0	0	Yes (sourse count:4)	Yes (sourse count:3)		PC	11	PGLS,	12	PGLS,
FBgn0051075	CG31075	1597	1490	1490.1	GH20910p (Fragment)	A9UNE9	A9UNE9	A9UNE9|Q9VB96	1	8.69	8.69|8.69	1.738	1.061	1.38	0.703	-0.276	0.164	-0.037	0.403	0	0	Yes (sourse count:3)	Yes (sourse count:1)		PC	4	ALDH2,	6	ALDH2,
FBgn0029167	Hml	32	16	16.1	Hemolectin	Q9VU94		Q9VU94|Q9U5D0|Q8MS79|Q8SXA9	72	786.2	786.2|774.93|199.75|64.69	2.532	1.437	1.359	0.314	-0.889	-0.231	-0.792	-0.196	0	0	Yes (sourse count:2)	Yes (sourse count:1)	FlyBlood	PC	5	OTOG,	6	OTOG,
FBgn0001218	Hsc70-3	53	27	27.2	Heat shock 70 kDa protein cognate 3	P29844		P29844|F6J5W4	23	277.27	277.27|67.56	2.392	1.487	1.103	0.394	-0.441	0.035	-0.528	-0.004	0	0	Yes (sourse count:5)	Yes (sourse count:6)	FlyBlood	PC	11	HSPA5,	11	HSPA5,
FBgn0267911	trol	77	43	43.1	Terribly reduced optic lobes, isoform F	Q9W4Y3		Q9W4Y3|E1JJC0|Q8MPN3|A8JUV8|Q8IRV8|Q9W4Y4|Q8IRV9|Q8IRV7|Q9NEG1|Q9NFS9|D5AEP5|Q9NEG0|Q9NEF9|Q8MSR5	43	499.79	499.79|448.99|448.99|448.99|441.99|441.99|441.99|251.15|190.84|148.17|142.87|136.31|121.84|80.56	1.984	1.38	1.214	0.44	-0.961	-0.51	-1.042	-0.548	0	0	Yes (sourse count:4)	Yes (sourse count:4)	FlyBlood	PC	5	HSPG2,	7	HSPG2,
FBgn0267911	trol	78	43	43.2	EG:BACR25B3.2 protein	Q9NEF8		Q9NEF8	5	68.83	68.83	2.19	1.283	1.603	0.666	-1.177	-0.496	-1.273	-0.51	0	0	Yes (sourse count:4)	Yes (sourse count:4)	FlyBlood	PC	5	HSPG2,	7	HSPG2,
FBgn0039562	Gp93	98	61	61.2	Glycoprotein 93	Q9VAY2		Q9VAY2|Q1RKX0	26	258.69	258.69|94.32	2.325	1.595	1.609	0.814	-0.555	-0.141	-0.37	0	0	0	Yes (sourse count:4)	Yes (sourse count:3)		PC	11	HSP90B1,	10	HSP90B1,
FBgn0011286	RyR	101	63	63.1	Isoform C of Ryanodine receptor 44F	Q24498-4	Q24498	Q24498-4|Q24498-5|Q24498|Q24498-3|F5XVG7	35	369.56	369.56|369.56|362.15|362.15|26.87	3.168	1.733	2.49	1.199	-0.454	-0.11	-0.428	-0.145	0	0	No	No	FlyBlood	PC	9	RYR2,	10	RYR2,
FBgn0025725	alphaCOP	182	127	127.1	Coatomer alpha subunit	O77285		O77285|Q9W0B8	20	221.85	221.85|221.85	2.81	1.794	1.508	0.613	-0.514	-0.1	-0.25	0.326	0	0	Yes (sourse count:2)	No		PC	11	COPA,	11	COPA,
FBgn0260745	mfas	216	159	159.1	AT15809p (Fragment)	E8NH73		E8NH73|Q86B94|Q9VGF0|Q86B95|E8NH85|Q86B96|E6PBY2|Q9VGE9|Q86B97|D3DMM4|E8NH93|O61457	16	188.85	188.85|188.85|188.85|188.85|188.85|188.85|188.85|188.85|188.85|188.85|168.57|168.57	2.414	1.479	1.289	0.402	-0.807	-0.315	-0.867	-0.498	0	0	Yes (sourse count:3)	Yes (sourse count:9)	FlyBlood	PC	9	TGFBI,	10	TGFBI,
FBgn0003517	sta	236	178	178.1	Isoform A of 40S ribosomal protein SA	P38979-2	P38979	P38979-2|P38979|C6SV50	12	169.11	169.11|133.39|128.2	2.38	1.561	1.746	0.688	-0.547	-0.069	-0.538	-0.094	0	0	Yes (sourse count:3)	Yes (sourse count:2)		PC	10	RPSA,	9	RPSA,
FBgn0265137	Spn42Da	260	190	190.1	Serine protease inhibitor (Serpin-4)	Q9U1I5		Q9U1I5|Q7K8Y3|Q7K8Y5|Q8MM39|Q8MPN6|Q8MPN5|Q8T0M5|Q8MM49|Q8MPN8|Q8MPN7	13	159.34	159.34|159.34|150.24|144.14|144.14|144.14|135.04|135.04|135.04|135.04	2.555	1.821	1.812	1.034	-0.284	0.274	0.019	0.58	0	0	Yes (sourse count:5)	Yes (sourse count:4)	FlyBlood	PC	7	SERPINI1,	7	SERPINI1,
FBgn0031294	IA-2	265	196	196.1	Ia2, isoform C	Q9VPV8		Q9VPV8|Q59E11|Q7YTY8|Q8MQR5|Q9BKN7	15	153.97	153.97|153.97|153.97|139.57|83.6	1.689	1.233	0.607	-0.038	-0.678	-0.234	-0.476	-0.098	0	0	No	No		PC	8	PTPRN,	8	PTPRN,
FBgn0029687	Vap-33A	347	271	271.1	LD30122p	Q9W4N8		Q9W4N8|Q7KVX5|Q7KVX4|A9YI35	10	112.73	112.73|112.73|83.02|54.03	2.386	1.76	1.045	0.228	-0.677	-0.089	-0.753	-0.043	0	0	Yes (sourse count:1)	No		PC	9	VAPB,	10	VAPB,
FBgn0025726	unc-13	377	297	297.1	Unc-13, isoform E	H9XVP2		H9XVP2|Q8IM86|D0Z730|Q9U4K9|O96960|Q8T049|O96959	9	102.62	102.62|102.62|47.26|12.1|12.1|12.1|12.1	2.073	1.273	1.081	0.295	-0.892	-0.543	-0.733	-0.334	0	0	No	No	FlyBlood	PC	7	UNC13A,	7	UNC13B,UNC13A,UNC13C,
FBgn0025726	unc-13	378	297	297.2	Unc-13, isoform C	Q9V483		Q9V483|Q8IM87|L0MPR2|Q8SX82	2	27.06	27.06|27.06|27.06|14.96	1.907	0.984	1.737	0.821	-0.708	-0.338	0.126	0.303	0	0	No	No	FlyBlood	PC	7	UNC13A,	7	UNC13B,UNC13A,UNC13C,
FBgn0040234	c12.2	381	300	300.1	C12.2	Q9W347		Q9W347|Q9NHX8|A9YKC7|A9YKC0|A9YKB9|A9YKC6|A9YKC1	11	101.98	101.98|60.78|20.94|20.94|20.94|20.94|20.94	2.459	1.399	1.649	0.633	-0.378	0.054	-0.454	0.039	0	0	No	No		PC	10	VWA8,	8	VWA8,
FBgn0002526	LanA	416	336	336.1	SD07123p	B3DN78		B3DN78|Q00174	8	87.48	87.48|87.48	2.941	1.917	2.41	1.13	-0.42	-0.067	-0.359	0.122	0	0	Yes (sourse count:4)	Yes (sourse count:4)	FlyBlood	PC	8	LAMA5,	7	LAMA3,LAMA5,
FBgn0003074	Pgi	432	350	350.1	Glucose-6-phosphate isomerase	P52029		P52029	8	84.71	84.71	2.817	2.008	2.096	1.078	-0.341	0.005	-0.166	0.272	0	0	Yes (sourse count:5)	Yes (sourse count:4)	FlyBlood	PC	11	GPI,	11	GPI,
FBgn0010051	Itp-r83A	473	387	387.1	Inositol 1,4,5-trisphosphate receptor	P29993		P29993|P29993-2	10	78.89	78.89|78.89	2.486	1.518	1.488	0.692	-0.676	-0.203	-0.328	0.077	0	0	No	No	FlyBlood	PC	10	ITPR1,	11	ITPR1,
FBgn0250906	Pgk	506	420	420.1	Phosphoglycerate kinase	Q01604		Q01604	10	72.33	72.33	2.476	1.57	1.467	0.26	-0.56	-0.104	-0.406	0.039	0	0	Yes (sourse count:4)	Yes (sourse count:5)	FlyBlood	PC	10	PGK1,	11	PGK1,
FBgn0259979	CG17337	532	446	446.1	CG17337	Q8MT58		Q8MT58|E8NHA0	6	67.97	67.97|30.02	2.602	1.74	2.249	1.098	-0.338	0.152	-0.185	0.27	0	0	Yes (sourse count:2)	No	FlyBlood	PC	11	CNDP2,	11	CNDP2,
FBgn0267348	LanB2	535	449	449.1	Laminin subunit gamma-1	P15215		P15215	7	67.56	67.56	1.614	0.954	1.06	0.191	-0.446	-0.03	-0.606	-0.364	0	0	Yes (sourse count:3)	Yes (sourse count:6)	FlyBlood	PC	7	LAMC1,	9	LAMC1,
FBgn0086254	CG6084	547	461	461.1	CG6084, isoform A	Q9VTK9		Q9VTK9|Q8IQF8	6	66.23	66.23|50.66	2.435	1.573	2.255	0.956	-0.146	0.391	-0.065	0.337	0	0	Yes (sourse count:4)	Yes (sourse count:4)	FlyBlood	PC	8	AKR1B10,	10	AKR1B10,
FBgn0010379	Akt1	570	482	482.1	RAC serine/threonine-protein kinase	Q8INB9		Q8INB9|H1ZY64|H1ZY63|Q8INB9-2	4	61.8	61.8|61.8|61.8|61.8	2.704	1.852	1.861	0.987	-0.341	0.171	-0.006	0.539	0	0	No	No		PC	9	AKT2,AKT3,	10	AKT2,
FBgn0010909	msn	633	544	544.1	Misshapen, isoform A	Q9W002		Q9W002|Q7KV90|Q7M3J7|Q7KV88|Q7KV89|Q6NP15	7	53.76	53.76|53.76|53.76|53.76|53.76|45.84	3.163	2.031	1.044	-0.024	-0.5	-0.086	-0.343	-0.02	0	0	No	No		PC	8	MAP4K4,TNIK,MINK1,	9	MAP4K4,MINK1,
FBgn0261800	LanB1	793	702	702.1	Laminin subunit beta-1	P11046		P11046	4	34.57	34.57	2.085	1.349	1.682	0.858	-0.309	0.058	-0.541	0.034	0	0	Yes (sourse count:3)	Yes (sourse count:5)	FlyBlood	PC	10	LAMB2,	10	LAMB2,
FBgn0034229	CG4847	842	751	751.1	CG4847, isoform D	A1ZAU4		A1ZAU4|Q7K5N8	2	31.02	31.02|31.02	2.871	2.033	1.967	1.129	-0.292	0.05	-0.379	-0.037	0	0	No	No	FlyBlood	PC	1	CTSK,CTSO,CTSS,	3	CTSL,CTSV,CTSS,
FBgn0000100	RpLP0	964	874	874.1	60S acidic ribosomal protein P0	P19889		P19889	2	24.4	24.4	1.92	1.066	2.119	1.048	-0.41	0.058	0.088	0.664	0	0	Yes (sourse count:2)	Yes (sourse count:2)	FlyBlood	PC	11	RPLP0,	12	RPLP0,
FBgn0028983	Spn55B	974	884	884.1	SD11922p	Q7JV69		Q7JV69	2	23.96	23.96	3.072	1.02	1.146	0.58	-1.514	-0.943	-0.914	-0.342	0	0	Yes (sourse count:5)	Yes (sourse count:4)		PC	7	SERPINB1,	6	SERPINI1,
FBgn0041629	Hexo2	992	903	903.1	Hexosaminidase 2	Q9W3C4		Q9W3C4	3	23.18	23.18	2.55	1.307	1.521	0.552	-0.236	-0.031	-0.169	0.058	0	0	Yes (sourse count:3)	Yes (sourse count:3)		PC	3	HEXB,	4	HEXA,HEXB,
FBgn0020497	emb	1004	915	915.1	Exportin-1	Q9TVM2		Q9TVM2|Q8IH79	2	22.65	22.65|14.71	3.083	1.872	2.256	1.189	-0.319	0.312	0.366	0.997	0	0	No	No		PC	9	XPO1,	9	XPO1,
FBgn0000253	Cam	1018	931	931.1	Calmodulin	P62152		P62152|C6SUZ2	2	22.16	22.16|8.89	2.134	1.491	1.169	0.526	-0.068	0.152	-0.282	-0.062	0	0	Yes (sourse count:3)	Yes (sourse count:4)	FlyBlood	PC	8	CALM3,	9	CALM1,CALM3,
FBgn0024963	GluClalpha	1035	950	950.1	Glutamate-gated chloride channel	Q94900		Q94900|E1JIQ1|Q94900-5|Q94900-3|Q94900-2|Q94900-4|E1JIQ2	2	21.61	21.61|21.61|21.61|21.61|21.61|12.91|12.91	2.456	1.503	0.976	0.474	-0.82	-0.401	0.291	0.56	0	0	No	No		PC	8	GLRA1,	10	GLRA1,
FBgn0026252	msk	1042	957	957.1	Ran binding protein 7	Q7KIF8		Q7KIF8|Q9VSD6|Q86NK4|Q95RH0	3	21.49	21.49|21.49|21.49|15.24	1.963	0.869	0.679	0.079	0.113	0.424	-0.31	-0.015	0	0	No	No		PC	9	IPO8,IPO7,	9	IPO8,IPO7,
FBgn0022355	Tsf1	1077	997	997.1	LP08340p (Fragment)	A9UNH0		A9UNH0|Q9VWV6|O97355	2	19.87	19.87|19.87|19.87	0.507	1.035	0.522	1.05	0	0.219	-0.424	-0.205	0	0	No	No	FlyBlood	PC	5	MFI2,	5	MFI2,
FBgn0032136	Apoltp	1116	1043	1043.1	CG15828, isoform B	Q7KTG2		Q7KTG2|Q9VLA0|Q8MRJ0	3	18.34	18.34|18.34|7.84	2.14	1.881	1.251	1.158	-0.275	0.176	-0.472	-0.02	0	0	Yes (sourse count:1)	No	FlyBlood	PC	3	APOB,	4	APOB,
FBgn0000299	Cg25C	1118	1045	1045.1	RE33133p	B7FNQ3		B7FNQ3|P08120	2	18.3	18.3|18.3	1.757	1.272	0.964	0.48	-0.525	-0.203	-0.733	-0.412	0	0	Yes (sourse count:3)	Yes (sourse count:9)		PC	7	COL4A1,	8	COL4A6,
FBgn0013972	Gycalpha99B	1137	1067	1067.1	Head-specific guanylate cyclase	Q07093		Q07093	3	17.59	17.59	2.872	1.285	1.792	0.997	-0.814	-0.132	-0.18	0.542	0	0	No	No		PC	10	GUCY1A2,	10	GUCY1A2,
FBgn0003277	RpII215	1141	1073	1073.1	DNA-directed RNA polymerase	A9UNH9		A9UNH9|P04052|Q8SXM3|A9UN86|I0EZ84|A8JUY3|A2VEV4	3	17.41	17.41|17.41|10.61|4.35|4.35|4.35|4.35	2.44	1.429	1.165	0.154	-0.676	-0.256	-0.627	-0.212	0	0	No	No		PC	10	POLR2A,	10	POLR2A,
FBgn0019985	mGluR	1148	1084	1084.1	Metabotropic glutamate receptor	P91685		P91685|C5WLT4	3	17.25	17.25|12.15	2.153	1.315	1.207	0.368	-0.447	-0.06	-0.386	-0.12	0	0	No	No		PC	9	GRM3,	10	GRM3,
FBgn0003308	ry	1240	1263	1263.1	Xanthine dehydrogenase	P10351		P10351	2	12.64	12.64	2.236	1.492	1.037	0.293	-0.195	0.206	-0.292	0.109	0	0	No	No		PC	10	XDH,	11	XDH,
FBgn0264975	Nrg	1253	1296	1296.1	Neuroglian	P20241		P20241|P20241-2|C0PTX6	2	11.95	11.95|11.95|11.95	1.128	0.655	0.186	-0.286	-0.237	-0.122	-0.943	-0.828	0	0	Yes (sourse count:3)	Yes (sourse count:1)	FlyBlood	PC	8	NRCAM,	9	NRCAM,
FBgn0014006	Ask1	1278	1383	1383.1	DASK1	Q8I6M5		Q8I6M5|B9EQQ2|Q4QQD0|Q9VDS9|Q7KSB7|Q24458	2	10.34	10.34|10.34|10.34|10.34|10.34|10.34	2.085	1.641	1.193	0.748	-0.448	0.037	-0.633	-0.148	0	0	No	No		PC	11	MAP3K15,	10	MAP3K15,
FBgn0038172	Adgf-D	1622	1520	1520.1	Adenosine deaminase-related growth factor D	Q9VFS1	Q9VFS1	Q9VFS1	1	8.24	8.24	1.445	0.719	0.914	0.188	-0.613	-0.306	-0.559	-0.252	0	0	No	No		PC	8	CECR1,	9	CECR1,
FBgn0266465	GckIII	1672	1576	1576.1	RE38276p	Q8IGS1	Q8IGS1	Q8IGS1|Q9VEN3	1	7.63	7.63|7.63	2.508	1.898	0.998	0.388	-0.576	-0.338	-0.231	0.007	0	0	No	No	FlyBlood	PC	9	STK24,STK26,	9	STK24,STK26,
FBgn0023083	fray	1371	1092	1092.1	Frayed, isoform A	Q7KSD3	Q7KSD3	Q7KSD3|Q9VE62	1	16.79	16.79|16.79	2.238	1.25	0.954	-0.033	-0.288	0.166	-0.324	0.13	0	0	Yes (sourse count:2)	No	FlyBlood	PC	10	OXSR1,	11	OXSR1,
FBgn0266719	Unc-13-4B	1389	1145	1145.1	CG34349, isoform A	Q9VBY8	Q9VBY8	Q9VBY8|A8JRA6	1	15.05	15.05|15.05	2.174	1.081	1.661	0.568	-0.24	0.171	-0.072	0.338	0	0	No	No		PC	3	UNC13D,	3	BAIAP3,UNC13D,
FBgn0031285	CG3662	1424	1233	1233.1	CG3662, isoform A	Q9VPT9	Q9VPT9	Q9VPT9|Q8T0C2|Q2PDW1	1	13.21	13.21|13.21|13.21	1.898	1.263	0.54	-0.095	-0.455	-0.204	-0.673	-0.422	0	0	Yes (sourse count:1)	Yes (sourse count:1)	FlyBlood	PC	6	ITM2B,ITM2A,ITM2C,	7	ITM2B,ITM2A,ITM2C,
FBgn0031975	Tg	1505	1370	1370.1	CG7356, isoform A	Q9VLU2	Q9VLU2	Q9VLU2|D0IQ93|Q8IPH0	1	10.55	10.55|10.55|10.55	2.077	1.395	1.882	1.2	-0.362	-0.087	0.204	0.479	0	0	Yes (sourse count:1)	Yes (sourse count:1)		PC	9	TGM1,	9	TGM1,
FBgn0027552	CG10863	1520	1393	1393.1	IP10737p (Fragment)	Q4V403	Q4V403	Q4V403|Q9Y112|Q4V3F7|Q4V3L7	1	10.18	10.18|10.18|10.18|10.18	1.916	1.142	1.357	0.583	-0.27	-0.165	-0.537	-0.432	0	0	Yes (sourse count:3)	Yes (sourse count:3)	FlyBlood	PC	4	AKR1B10,	5	AKR1B10,
FBgn0031213	galectin	1534	1412	1412.1	Galectin	Q9VPI6	Q9VPI6	Q9VPI6|C0PV96|E1JHP9|E1JHQ0|C0PUZ0	1	9.82	9.82|9.82|9.82|9.82|9.82	2.442	2.098	0.752	0.409	0.121	0.487	0.162	0.528	0	0	Yes (sourse count:2)	Yes (sourse count:4)		PC	6	LGALS8,	6	LGALS4,
FBgn0035438	PHGPx	1566	1454	1454.1	Glutathione peroxidase	Q86NS7	Q86NS7	Q86NS7|Q8IRD3|Q8IRD4|Q9VZQ8	1	9.22	9.22|9.22|9.22|9.22	2.464	1.175	1.963	0.675	-0.514	0.064	-0.278	0.299	0	0	No	No	FlyBlood	PC	6	GPX4,	6	GPX4,
FBgn0033710	CG17739	1582	1473	1473.1	CG17739	Q7K3Y9	Q7K3Y9	Q7K3Y9	1	8.91	8.91	1.794	1.064	1.019	0.289	-0.853	-0.277	-0.667	-0.091	0	0	No	Yes (sourse count:4)	FlyBlood	PC	8	SPON1,	9	SPON1,
FBgn0039904	Hcf	219	162	162.1	Host cell factor	Q9V4C8		Q9V4C8|H9XVN5|Q9V4C8-2	17	184.43	184.43|173.2|90.13	2.093	1.553	0.997	0.319	-0.665	-0.194	-0.671	-0.086	0	0	No	No		NC	7	HCFC1,	8	HCFC2,
FBgn0263740	eIF-2gamma	272	203	203.1	Eukaryotic translation initiation factor 2 subunit 3	Q24208		Q24208|Q24208-2|P45975|I0DHL3	14	147.82	147.82|132.69|41.69|41.69	2.962	1.729	1.837	0.584	-0.577	0.023	0.024	0.56	0	0	No	No		NC	7	EIF2S3,	8	EIF2S3,
FBgn0263396	sqd	398	317	317.1	Isoform A of RNA-binding protein squid	Q08473-2	Q08473	Q08473-2|Q08473|Q08473-3	7	95.6	95.6|89.14|89.14	2.554	1.711	1.451	0.507	-0.918	-0.487	-0.636	-0.062	0	0	Yes (sourse count:3)	Yes (sourse count:1)		NC	9	HNRNPAB,	9	HNRNPAB,
FBgn0000541	E(bx)	529	443	443.1	Nucleosome-remodeling factor subunit NURF301	Q9W0T1		Q9W0T1|Q9W0T1-2|Q9W0T1-3|Q9W0T1-4	8	68.28	68.28|68.28|68.28|68.28	2.498	1.396	1.001	0.095	-0.675	-0.066	-0.762	-0.12	0	0	No	No		NC	9	BPTF,	9	BPTF,
FBgn0262519	Mi-2	656	567	567.1	Mi-2, isoform B	Q59E34		Q59E34|O97159|B1PGM1|B1PGM9|B1PGK4|B1PGK6|B1PGM7|B1PGN0|B1PGM4|B1PGM0|B1PGL6|B1PGL8|B1PGM2	6	50.83	50.83|50.83|4.67|4.67|4.67|4.67|4.67|4.67|4.67|4.67|4.67|4.67|4.67	2.24	1.284	1.257	0.614	-0.7	-0.23	-0.685	-0.084	0	0	No	No		NC	9	CHD3,	10	CHD3,
FBgn0023395	Chd3	657	567	567.2	Chromodomain-helicase-DNA-binding protein 3	O16102		O16102	2	19.31	19.31	1.492	0.766	0.631	-0.095	-0.6	-0.147	-1.653	-1.2	0	0	No	No		NC	5	CHD3,CHD4,CHD5,	7	CHD3,CHD4,
FBgn0000283	Cp190	663	573	573.1	Centrosome-associated zinc finger protein CP190	Q24478		Q24478	4	49.55	49.55	1.537	0.864	1.63	0.646	-0.638	-0.103	-0.792	0.067	0	0	No	No		NC	1	E4F1,MDN1,ZBTB11,TCHHL1,ZNF805,	1	DMP1,E4F1,IBSP,RP1,ZBTB37,LEO1,
FBgn0011604	Iswi	698	608	608.1	Chromatin-remodeling complex ATPase chain Iswi	Q24368		Q24368|I1V4Y8	5	45.57	45.57|39.41	1.895	0.961	1.14	0.227	-0.655	-0.298	-0.707	-0.506	0	0	No	No		NC	8	SMARCA1,	10	SMARCA1,
FBgn0002780	mod	782	691	691.1	DNA-binding protein modulo	P13469		P13469|Q8IGX8	4	36.27	36.27|9.8	2.716	1.429	2.1	1.086	-0.573	0.08	0.33	0.957	0	0	Yes (sourse count:2)	Yes (sourse count:1)		NC	2	NCL,	2	NCL,
FBgn0033846	mip120	846	755	755.1	Myb-interacting protein 120, isoform B	E1JH59		E1JH59|A8WHL0|A1Z9E2|A1Z9E2-2	3	30.94	30.94|30.94|30.94|25.01	2.377	1.112	0.937	0.068	-0.791	-0.225	-0.974	-0.255	0	0	No	No		NC	8	LIN54,	8	LIN54,
FBgn0040273	Spt5	929	839	839.1	Transcription elongation factor SPT5	Q9V460		Q9V460|Q9V460-2	3	26.03	26.03|26.03	0.716	0.528	1.607	0.406	-0.389	-0.063	-0.291	0.08	0	0	No	No		NC	10	SUPT5H,	10	SUPT5H,
FBgn0000212	brm	1093	1015	1015.1	ATP-dependent helicase brm	P25439		P25439|P25439-2	3	19.19	19.19|19.19	2.168	1.111	1.329	0.444	-0.764	-0.234	-0.693	-0.163	0	0	No	No		NC	10	SMARCA2,SMARCA4,	9	SMARCA2,SMARCA4,
FBgn0028982	Spt6	1108	1032	1032.1	Transcription elongation factor SPT6	Q9W420		Q9W420|B6IDH0	3	18.6	18.6|18.6	1.332	0.749	0.983	0.677	-0.79	-0.177	-0.148	0.307	0	0	No	No		NC	10	SUPT6H,	10	SUPT6H,
FBgn0020496	CtBP	1164	1104	1104.1	C-terminal-binding protein	O46036		O46036|O46036-2|E8NH65	2	16.35	16.35|16.35|8.05	1.694	1.36	1.012	0.677	0.081	0.216	0.239	0.374	0	0	No	No		NC	10	CTBP2,	10	CTBP1,CTBP2,
FBgn0261885	osa	1206	1193	1193.1	Trithorax group protein osa	Q8IN94		Q8IN94|Q7KSE8|B6IDZ6	2	14	14|14|14	2.323	1.625	1.309	0.849	-0.742	-0.22	-0.622	-0.1	0	0	No	No		NC	8	ARID1B,	8	ARID1A,ARID1B,
FBgn0038046	CG5641	1619	1517	1517.1	Interleukin enhancer-binding factor 2 homolog	Q9VG73	Q9VG73	Q9VG73	1	8.25	8.25	1.639	0.947	1.437	0.745	-0.054	-0.012	-0.284	-0.243	0	0	Yes (sourse count:2)	No		NC	11	ILF2,	11	ILF2,
FBgn0010278	Ssrp	1676	1580	1580.1	FACT complex subunit Ssrp1	Q05344	Q05344	Q05344|B1PFB4|B1PFA5|B1PFC1|B1PFB9|B1PFA9|B1PFC4|B1PFA0|B1PFB1|B1PFB8|B1PFB6|B1PFC9|B1PFC0|B1PFC6|B1PFA2|B1PFA7|B1PFA4|B1PF99|B1PFC8|B1PFA3	1	7.56	7.56|7.56|7.56|7.56|7.56|7.56|7.56|7.56|7.56|7.56|7.56|7.56|7.56|7.56|7.56|7.56|7.56|7.56|7.56|7.56	2.255	1.134	1.668	0.547	-0.393	0.105	-0.331	0.166	0	0	Yes (sourse count:1)	No		NC	9	SSRP1,	9	SSRP1,
FBgn0085432	pan	1304	1498	1498.1	Isoform H of Protein pangolin, isoforms A/H/I	P91943-4	P91943	P91943-4|H9XVM0|P91943-5	2	8.56	8.56|8.56|8.56	2.705	1.987	1.43	0.712	-0.017	0.302	0.054	0.374	0	0	No	No		NC	7	TCF7L2,	7	TCF7L2,
FBgn0003607	Su(var)205	1306	1206	1206.1	Heterochromatin protein 1	P05205	P05205	P05205	1	13.72	13.72	2.4	1.607	1.519	0.678	-0.734	-0.193	0.053	0.526	0	0	Yes (sourse count:1)	No		NC	5	CBX1,	6	CBX1,CBX3,
FBgn0283521	lola	1440	1260	1260.1	Longitudinals lacking protein, isoforms F/I/K/T	Q867Z4	Q867Z4	Q867Z4|Q9V5M6|Q9V5M3|P42283|Q9V5M3-3|Q7KQZ4|Q7KQZ4-3|Q9V5M6-2|Q9V5M6-4|Q7KQZ4-2|Q9V5M3-2|Q9V5M6-5|Q7KQZ4-4|Q9V5M6-3|Q9V5M3-4|Q9V5M3-5|Q867Z4-5|Q867Z4-2|P42284|Q867Z4-3|P42284-3|P42284-1	1	12.77	12.77|12.77|12.77|12.77|12.77|12.77|12.77|12.77|12.77|12.77|12.77|12.77|12.77|12.77|12.77|12.77|12.77|12.77|12.77|12.77|12.77|12.77	2.382	1.636	1.177	0.431	-0.777	-0.083	-0.839	-0.145	0	0	No	No		NC	1	ZBTB20,ZBTB46,	1	ZBTB20,
FBgn0261397	didum	20	10	10.4	Dilute class unconventional myosin, isoform C	A1Z6Z8		A1Z6Z8|A1Z6Z9|O97417|Q94882|Q7YU40|A1Z700	17	150.97	150.97|150.97|150.97|137.37|127.56|87.85	1.857	1.283	0.989	0.034	-0.932	-0.291	-0.824	-0.368	0	0	No	No		NC	10	MYO5A,	9	MYO5A,MYO5B,
FBgn0261797	Dhc64C	37	20	20.1	Dynein heavy chain, cytoplasmic	P37276		P37276|P37276-2|Q1EBX0	67	704.98	704.98|682.53|247.4	2.825	1.625	1.643	0.585	-0.534	-0.051	-0.241	0.229	0	0	Yes (sourse count:1)	No	FlyBlood	NC	11	DYNC1H1,	11	DYNC1H1,
FBgn0012034	AcCoAS	95	59	59.1	Acetyl-coenzyme A synthetase	Q9VP61		Q9VP61|F3YDG9|Q59E09|Q9VP61-2	31	388.72	388.72|388.72|287.1|270.22	2.206	1.555	0.776	0.348	-0.71	-0.212	-0.563	-0.017	0	0	No	No	FlyBlood	NC	9	ACSS2,	10	ACSS2,
FBgn0026761	Trap1	99	61	61.3	Trap1	A1Z6L9		A1Z6L9|Q8IHC2|Q7KNF3|Q8MSU6	8	76	76|76|76|43.86	2.469	1.447	2.069	0.682	-0.242	0.157	-0.05	0.368	0	0	Yes (sourse count:1)	Yes (sourse count:1)		NC	10	TRAP1,	10	TRAP1,
FBgn0037239	CG11739	211	154	154.1	AT24389p	Q9VN13		Q9VN13	16	191.61	191.61	2.36	1.676	0.943	0.255	-0.47	0.035	-0.466	0.213	0	0	No	No		NC	10	SFXN1,	11	SFXN1,
FBgn0002567	Rab32	215	158	158.1	Lightoid, isoform B	A1Z7S3		A1Z7S3|A1Z7S2|Q8T0G8|Q8IH37|Q7KY07|A1Z7S1|Q86PD0	18	189.36	189.36|130.45|115.22|115.22|115.22|115.22|102.52	2.242	1.503	0.997	0.395	-0.617	-0.08	0.047	0.586	0	0	No	No	FlyBlood	NC	7	RAB32,	9	RAB32,
FBgn0003676	T-cp1	218	161	161.1	T-complex protein 1 subunit alpha	P12613		P12613	15	187.21	187.21	2.753	1.865	1.846	0.897	-0.78	-0.181	-0.253	0.189	0	0	Yes (sourse count:1)	No	FlyBlood	NC	10	TCP1,	10	TCP1,
FBgn0005586	Rab3	239	181	181.1	Ras-related protein Rab-3	P25228		P25228|Q4V4D6|Q9VP48|Q9V3C2|Q86BK8|Q86BK7|O18339	12	165.99	165.99|26.51|26.51|15.5|15.5|15.5|15.5	2.078	1.513	0.931	0.422	-0.685	-0.362	-0.367	0.058	0	0	No	No		NC	10	RAB3C,	11	RAB3C,
FBgn0029959	Rab39	240	181	181.2	FI07418p	Q9W3Q0		Q9W3Q0|Q8SYS5|F6J915	7	62.68	62.68|58.35|52.11	1.985	0.965	1.18	0.488	-0.57	-0.13	-0.594	-0.19	0	0	No	No		NC	10	RAB39B,	11	RAB39B,
FBgn0016701	Rab4	243	181	181.5	FI09101p (Fragment)	B5RJE3		B5RJE3|Q7KY04|Q8MSX0	5	45.95	45.95|45.95|10.17	2.512	1.622	1.39	0.513	-0.539	-0.083	-0.145	0.306	0	0	No	No		NC	10	RAB4A,	11	RAB4A,
FBgn0262518	Rab8	244	181	181.6	LD44762p	O18338		O18338|D5AEN5	4	55.98	55.98|42.38	2.512	1.631	1.39	0.513	-0.572	-0.13	-0.437	0.03	0	0	Yes (sourse count:1)	No		NC	8	RAB8A,	10	RAB8A,
FBgn0031090	Rab35	245	181	181.7	LD21953p	Q9W5X0		Q9W5X0|F0JAF7|Q95RH7	4	46.31	46.31|32.71|32.71	2.519	1.72	1.39	0.587	-0.57	-0.083	-0.325	0.248	0	0	Yes (sourse count:3)	No		NC	8	RAB35,	10	RAB35,
FBgn0031037	CG14207	279	210	210.1	CG14207, isoform A	Q9VWG1		Q9VWG1|Q8IQW5|D2NUF4	10	142.77	142.77|130.77|88.29	1.23	0.57	1.2	0.519	-0.39	0.037	-0.684	-0.433	0	0	Yes (sourse count:3)	Yes (sourse count:4)	FlyBlood	NC	3	HSPB1,	3	HSPB1,
FBgn0263120	Acsl	280	211	211.1	Lethal (2) 44DEa, isoform D	A1Z7H2		A1Z7H2|Q8T3L1|Q86NS4|A1Z7H3|Q960I0|H1UUA9	15	141.96	141.96|141.96|141.96|141.96|91.61|62.17	2.557	1.625	1.431	0.669	-0.594	-0.026	-0.296	0.161	0	0	No	No		NC	10	ACSL3,	11	ACSL3,ACSL4,
FBgn0034691	Synj	297	228	228.1	GH06496p	Q5U0V7		Q5U0V7|Q8MR94	12	129.46	129.46|129.46	2.174	1.404	1.165	0.422	-0.541	-0.11	-0.351	0.073	0	0	No	No		NC	9	SYNJ1,	9	SYNJ1,
FBgn0030724	Nipsnap	301	231	231.1	Protein NipSnap	Q9VXK0		Q9VXK0	9	129.22	129.22	2.321	1.471	1.404	0.521	-0.399	0.122	-0.07	0.452	0	0	No	No		NC	11	GBAS,	12	GBAS,
FBgn0039537	CG5590	307	237	237.1	CG5590	Q9VB10		Q9VB10	13	127.62	127.62	2.482	1.546	1.711	0.839	-0.333	0.101	-0.138	0.366	0	0	No	No		NC	11	HSDL2,	11	HSDL2,
FBgn0021796	Tor	351	274	274.1	Target for rapamycin	H1ZYB7		H1ZYB7|H1ZYC1|Q9VK45|Q960H0|Q8T9I6	13	112.37	112.37|112.37|112.37|10.61|10.61	2.056	1.231	1.266	0.462	-0.597	-0.128	-0.633	-0.119	0	0	No	No		NC	11	MTOR,	12	MTOR,
FBgn0030672	CG9281	360	280	280.1	CG9281, isoform B	Q9VXR5		Q9VXR5|Q8T9H2|A8E715	14	109.68	109.68|72.11|16.96	2.167	1.489	1.425	0.705	-0.432	-0.033	-0.128	0.362	0	0	No	No		NC	11	ABCF2,	12	ABCF2,
FBgn0039854	CG1635	364	284	284.1	CG1635	Q95TK5		Q95TK5	8	105.93	105.93	2.835	1.851	2.283	1.078	-0.539	-0.124	-0.11	0.275	0	0	No	No		NC	8	ACOT9,	8	ACOT9,
FBgn0034401	MetRS	395	314	314.1	CG15100	A1ZBE9		A1ZBE9|Q8MRS4	8	96.63	96.63|86.02	2.227	1.839	1.104	0.62	-0.26	0.154	-0.415	0.105	0	0	No	No		NC	10	MARS,	9	MARS,
FBgn0032729	CG10639	400	319	319.1	CG10639	Q9VJ28		Q9VJ28|Q95SY9	9	94.49	94.49|14.61	2.275	1.731	1.531	0.49	-0.359	0.121	-0.248	0.168	0	0	No	No		NC	9	L2HGDH,	10	L2HGDH,
FBgn0031703	CG12512	404	323	323.1	CG12512	Q9VMR6		Q9VMR6	8	92.73	92.73	2.353	1.557	1.483	0.637	0.033	0.578	-0.023	0.464	0	0	No	No		NC	10	ACSF2,	11	ACSF2,
FBgn0267002	unc-104	417	337	337.1	Isoform D of Kinesin-like protein unc-104	A1ZAJ2-2	A1ZAJ2	A1ZAJ2-2|A1ZAJ2-3|A1ZAJ2	10	87.42	87.42|87.42|87.42	2.137	1.45	1.267	0.295	-0.557	-0.087	-0.348	0.027	0	0	No	No		NC	10	KIF1A,	10	KIF1B,
FBgn0040237	bor	420	340	340.1	AAA family protein Bor	Q9VEX6		Q9VEX6|Q7KJ37|Q95TQ1	10	86.76	86.76|86.76|75.09	2.166	1.21	1.602	0.654	-0.677	-0.049	-0.653	-0.062	0	0	No	No		NC	9	ATAD3A,	9	ATAD3A,
FBgn0053970	CG33970	428	347	347.1	CG33970, isoform A	Q86P18		Q86P18|Q9VBF7|Q95U16	10	85.05	85.05|48.4|23.38	3.102	1.852	2.407	1.07	-0.747	-0.161	-0.438	0.089	0	0	No	No		NC			1	ABCA1,ABCA2,ABCA3,ABCA4,ABCG2,ABCA7,ABCA10,ABCA9,ABCA8,ABCA6,ABCA5,ABCA12,ABCA13,
FBgn0039594	CG9990	429	347	347.2	CG9990, isoform A	Q9VAU1		Q9VAU1|Q8IMM1|B9EQW2|E1JJ08|Q86LC8	7	70.37	70.37|70.37|70.37|55.5|14.87	3.359	2.134	2.082	1.094	-0.729	-0.138	-0.511	0.07	0	0	No	No		NC			1	ABCA1,ABCA2,ABCA3,ABCA4,ABCG2,ABCA7,ABCA10,ABCA9,ABCA8,ABCA6,ABCA5,ABCA12,ABCA13,
FBgn0038961	CG13850	433	351	351.1	CG13850	Q9VD14		Q9VD14	8	84.49	84.49	2.814	1.696	2.27	0.78	-0.548	0.074	-0.038	0.493	0	0	No	No		NC	9	TBRG4,	10	TBRG4,
FBgn0011745	Arp1	437	355	355.1	Actin-like protein 87C	P45889		P45889	7	83.69	83.69	2.342	1.315	1.652	0.789	-0.534	-0.041	-0.313	0.226	0	0	Yes (sourse count:1)	No		NC	10	ACTR1A,	11	ACTR1A,
FBgn0032679	bsf	450	368	368.1	Bicoid stability factor	Q9VJ86		Q9VJ86|Q95NR4	8	81.94	81.94|81.94	2.66	1.762	1.565	0.865	-0.326	0.137	-0.275	0.171	0	0	No	No		NC	9	LRPPRC,	9	LRPPRC,
FBgn0038038	CG5167	459	376	376.1	CG5167	Q9VG81		Q9VG81	6	80.61	80.61	2.502	1.902	1.767	0.926	-0.285	0.049	0.263	0.349	0	0	No	No		NC	11	SCCPDH,	12	SCCPDH,
FBgn0000711	flw	464	380	380.1	Serine/threonine-protein phosphatase	Q8T0U6		Q8T0U6|Q8SWU9|P48462	8	80.16	80.16|80.16|80.16	2.319	1.198	1.567	0.787	-0.511	-0.185	-0.124	0.422	0	0	No	No		NC	9	PPP1CB,	11	PPP1CB,
FBgn0014930	CG2846	469	383	383.1	Putative riboflavin kinase	O76206		O76206	7	79.65	79.65	2.772	1.93	1.155	0.464	-0.987	-0.362	-0.731	-0.21	0	0	No	No		NC	11	RFK,	11	RFK,
FBgn0033184	CG12736	490	404	404.1	AT01345p	Q7K3V6		Q7K3V6	8	74.83	74.83	2.49	1.617	2.083	1.006	-0.51	-0.007	0.024	0.55	0	0	No	No		NC	4	TUFM,	4	TUFM,
FBgn0036843	CG6812	493	407	407.1	CG6812	Q9VVW3		Q9VVW3|Q8SZ96	7	74.79	74.79|69.3	2.003	1.608	1.468	0.863	0.145	0.615	0.349	0.803	0	0	No	No		NC	10	SFXN2,	11	SFXN2,
FBgn0034177	AsnRS-m	497	411	411.1	CG6796	Q7JZR5		Q7JZR5	7	74.52	74.52	3.049	1.581	1.611	0.419	-0.635	-0.348	-0.39	-0.169	0	0	No	No		NC	11	NARS2,	11	NARS2,
FBgn0002607	RpL19	500	414	414.1	60S ribosomal protein L19	P36241		P36241	6	74.07	74.07	2.431	1.426	1.906	0.893	-0.481	-0.179	-0.125	0.276	0	0	No	No		NC	10	RPL19,	11	RPL19,
FBgn0035515	CG14997	519	433	433.1	CG14997, isoform A	Q9VZF6		Q9VZF6	4	70	70	2.538	1.782	1.462	0.74	-0.412	0.158	-0.208	0.477	0	0	No	No		NC	10	SQRDL,	10	SQRDL,
FBgn0000406	Cyt-b5-r	523	437	437.1	Cytochrome b5-related protein	P19967		P19967	5	69.59	69.59	2.205	1.921	0.94	0.452	-0.308	0.185	-0.282	0.284	0	0	No	No		NC	1	FADS1,FADS3,FADS2,FADS2P1,	2	FADS1,FADS3,FADS2,
FBgn0061356	CG18003	531	445	445.1	CG18003, isoform B	A1Z8D3		A1Z8D3|A1Z8D2|B6IDX0|Q86NM4	6	68.14	68.14|55.71|55.71|26.81	2.367	1.699	0.803	0.258	-0.433	0.023	-0.64	-0.12	0	0	No	No		NC	8	HAO1,	9	HAO1,
FBgn0029648	CG3603	541	455	455.1	CG3603-PA	C0MM13		C0MM13|Q9W4U2|B4F625|B4F631	6	67.24	67.24|67.24|67.24|67.24	2.955	1.924	1.122	0.22	-0.235	0.286	-0.125	0.349	0	0	No	No		NC	9	HSD17B8,	11	HSD17B8,
FBgn0026666	MagR	567	479	479.1	AT26381p	Q8T3X9		Q8T3X9	6	62.51	62.51	2.415	1.217	1.819	0.504	-0.408	0.155	-0.461	0.121	0	0	No	No		NC	10	ISCA1,	10	ISCA1,
FBgn0025592	Gk1	588	499	499.1	GH12641p	Q9W0U0		Q9W0U0|Q8IRJ9|Q8IGQ5	6	60.03	60.03|60.03|60.03	2.462	1.52	1.479	0.358	-0.65	-0.038	-0.299	0.25	0	0	No	No		NC	9	GK,	10	GK,
FBgn0031069	Pmp70	590	501	501.1	CG12703	Q9VWC8		Q9VWC8	5	59.59	59.59	2.378	1.653	1.492	0.634	-0.405	0.068	0.019	0.457	0	0	No	No		NC	11	ABCD3,	12	ABCD3,
FBgn0011225	jar	594	505	505.1	Isoform H of Myosin heavy chain 95F	Q01989-2	Q01989	Q01989-2|Q01989|Q01989-3	7	58.75	58.75|47.61|47.61	2.101	1.16	1.222	0.519	-0.327	0.117	-0.171	0.178	0	0	No	No	FlyBlood	NC	9	MYO6,	10	MYO6,
FBgn0029706	CG3626	608	519	519.1	CG3626	Q9W4K8		Q9W4K8|Q8MQN6	7	57.04	57.04|44.07	2.896	1.913	1.863	0.739	-0.594	-0.134	-0.15	0.239	0	0	No	No		NC	8	PDPR,	9	PDPR,
FBgn0001108	DCTN1-p150	614	525	525.1	Dynactin subunit 1	P13496		P13496	7	55.7	55.7	1.86	1.279	0.933	0.458	-0.356	-0.074	-0.704	-0.303	0	0	Yes (sourse count:1)	No		NC	10	DCTN1,	10	DCTN1,
FBgn0052649	CG32649	616	527	527.1	CG32649	Q9VYI6		Q9VYI6	5	55.49	55.49	2.87	1.492	1.514	0.455	-0.48	-0.183	-0.265	0.178	0	0	No	No		NC	11	ADCK4,	12	ADCK4,
FBgn0034936	CG2970	647	558	558.1	SD03319p	Q8T3K9		Q8T3K9|Q9W1F7	5	51.37	51.37|51.37	2.153	1.571	0.94	0.123	-0.612	-0.087	-0.823	-0.366	0	0	No	No		NC	10	STOML2,	9	STOML2,
FBgn0261873	sdt	649	560	560.1	Stardust, isoform G	E2QD98		E2QD98|Q7KVT3|Q9W3H6|Q8WRS3|Q0KHU9|Q9W3H7|Q6NR03|Q6NP43|Q9W3H8|Q8WRS2	7	51.32	51.32|51.32|51.32|51.32|51.32|51.32|51.32|42.15|24.88|24.88	2.101	1.248	1.455	0.695	-0.756	-0.252	-0.662	-0.215	0	0	No	No		NC	9	MPP5,	10	MPP5,
FBgn0037637	IscU	670	580	580.1	CG9836	Q9VHK6		Q9VHK6	6	48.49	48.49	1.554	1.148	1.012	0.273	-0.328	0.061	-0.531	-0.208	0	0	No	No		NC	10	ISCU,	12	ISCU,
FBgn0033679	CG8888	672	582	582.1	CG8888	Q7K3N4		Q7K3N4	5	48.25	48.25	3.096	1.838	1.584	0.475	-0.326	0.195	-0.153	0.452	0	0	No	No		NC	7	BDH1,	6	BDH1,
FBgn0051739	AspRS-m	679	589	589.1	CG31739	Q9VJH2		Q9VJH2	5	47.67	47.67	2.093	1.502	0.684	0.159	-0.494	-0.085	-0.072	0.389	0	0	No	No	FlyBlood	NC	10	DARS2,	10	DARS2,
FBgn0015781	P5cr	713	623	623.1	Pyrroline-5-carboxylate reductase (Fragment)	Q6NP47		Q6NP47|Q9V3F8|O96643	3	44.14	44.14|44.14|26.65	2.673	1.474	1.384	0.482	-0.564	-0.109	-0.326	-0.017	0	0	No	No		NC	4	PYCR1,	5	PYCR1,PYCRL,
FBgn0037356	CG12170	719	629	629.1	3-oxoacyl-[acyl-carrier-protein] synthase (Fragment)	Q8IGI4		Q8IGI4|Q9VNF5|Q95SJ9	4	43.68	43.68|43.68|36.58	1.386	1.006	0.926	0.326	-0.417	0.147	-0.411	0.199	0	0	No	No		NC	10	OXSM,	9	OXSM,
FBgn0016687	Nurf-38	739	649	649.1	FI20112p1 (Fragment)	I0DHK6		I0DHK6|O77460|B9EQY3|B7YZQ7	3	40.88	40.88|40.88|40.88|40.88	2.643	1.842	1.358	0.444	-0.333	-0.03	-0.482	-0.179	0	0	Yes (sourse count:1)	No	FlyBlood	NC	10	PPA1,	11	PPA1,
FBgn0035588	CG10672	745	655	655.1	CG10672	Q9VRJ4		Q9VRJ4	4	40.22	40.22	2.787	1.932	2.322	1.18	-0.696	-0.216	-0.331	0.131	0	0	No	No		NC	10	DHRS4,	11	DHRS4,
FBgn0038974	CG5377	749	659	659.1	CG5377	Q9VD00		Q9VD00|Q8MRU8	5	39.7	39.7|39.7	2.371	1.43	1.775	0.892	-0.681	-0.207	-0.41	0.12	0	0	No	No		NC	10	BPHL,	10	BPHL,
FBgn0031814	retm	752	662	662.1	Protein real-time	Q9VMD6		Q9VMD6	3	39.27	39.27	2.035	1.204	1.234	0.446	-0.409	0.067	0.064	0.46	0	0	No	No		NC	10	SEC14L5,	11	SEC14L5,
FBgn0038681	Cyp12a4	768	677	677.1	Probable cytochrome P450 12a4, mitochondrial	Q9VE00		Q9VE00	4	37.61	37.61	2.152	1.198	0.738	0.102	-0.278	0.018	-0.663	-0.138	0	0	No	No		NC	4	CYP24A1,	4	CYP24A1,
FBgn0035266	Gk2	774	683	683.1	GH18690p	Q961K9		Q961K9|Q9W095	5	36.89	36.89|36.89	2.521	1.739	1.089	0.372	-0.602	-0.117	-0.078	0.502	0	0	No	No		NC	8	GK,	9	GK,
FBgn0036142	CG7616	789	698	698.1	GH21972p (Fragment)	B0BNN6		B0BNN6|Q9VTG5	3	35.21	35.21|35.21	2.253	0.885	1.667	0.212	-0.337	-0.057	0.002	0.399	0	0	No	No		NC	11	ADCK5,	11	ADCK5,
FBgn0003079	Raf	791	700	700.1	Raf homolog serine/threonine-protein kinase phl	P11346		P11346|P11346-2	3	35.12	35.12|35.12	1.733	0.97	1.112	0.071	-0.499	0.032	-0.413	-0.026	0	0	No	No		NC	9	BRAF,	11	BRAF,
FBgn0029975	CG1444	817	726	726.1	CG1444	Q9W3N1		Q9W3N1	3	33.13	33.13	1.972	1.54	1.188	0.555	-0.248	0.275	0.32	0.667	0	0	No	No		NC	10	HSD17B12,	12	HSD17B12,
FBgn0038326	CG5044	818	727	727.1	CG5044, isoform B	Q86BP1		Q86BP1|Q960K8	3	32.94	32.94|32.94	2.874	1.688	1.713	0.494	-0.464	-0.115	-0.146	0.313	0	0	Yes (sourse count:1)	No		NC	9	HIBCH,	10	HIBCH,
FBgn0261552	ps	823	732	732.1	RE36563p (Fragment)	Q8IGS7		Q8IGS7|Q8INP0|Q9GQN4|Q6AWM9|Q9GQN3|Q0KI96|Q8T4D1|Q0KI94|Q9GNC8|C9QP09	3	32.44	32.44|32.44|32.44|32.44|32.44|32.44|32.44|32.44|32.44|32.44	2.717	1.941	1.665	1.153	-0.222	0.186	-0.218	0.435	0	0	No	No		NC	9	NOVA1,	7	NOVA1,NOVA2,
FBgn0025687	LKRSDH	824	733	733.1	SD02276p (Fragment)	Q6NP53		Q6NP53|Q9VLX0	4	32.42	32.42|32.42	2.219	1.387	1.244	0.913	0.119	0.706	0	0.587	0	0	No	No		NC	11	AASS,	11	AASS,
FBgn0027088	GlyRS	855	764	764.1	FI18749p1	Q9VUK8		Q9VUK8|Q961R8|C9QP25	3	30.41	30.41|30.41|21.64	1.832	1.24	1.162	0.57	-0.4	-0.121	-0.879	-0.672	0	0	Yes (sourse count:3)	Yes (sourse count:1)		NC	11	GARS,	11	GARS,
FBgn0001226	Hsp27	878	787	787.1	Heat shock protein 27	P02518		P02518	3	28.93	28.93	2.092	1.551	1.609	0.947	-0.658	-0.17	-0.57	-0.119	0	0	Yes (sourse count:5)	Yes (sourse count:4)		NC	2	CRYAA,CRYAB,HSPB1,HSPB2,HSPB3,HSPB8,HSPB6,	4	HSPB2,
FBgn0265178	CG44243	879	788	788.1	CG8446, isoform B	Q8SX78		Q8SX78|B7YZH6	2	28.84	28.84|28.84	2.236	1.431	0.92	0.115	-0.595	-0.198	-0.559	-0.162	0	0	No	No		NC	10	LIPT1,	10	LIPT1,
FBgn0034988	cN-IIIB	885	794	794.1	CG3362	Q9W197		Q9W197	3	28.42	28.42	2.743	1.652	0.927	0.335	-0.585	-0.357	-0.503	-0.413	0	0	No	No		NC	9	NT5C3B,	9	NT5C3B,
FBgn0015664	Dref	895	804	804.1	DNA replication-related element factor	Q94883		Q94883|Q86NK7|O96083	2	27.85	27.85|27.85|27.85	1.904	1.1	1.418	0.221	-0.491	-0.345	-0.558	-0.178	0	0	No	No		NC	2	DHRSX,ZBED6,	1	ZBED1,ZNF618,DHRSX,
FBgn0004908	Arl2	904	813	813.1	ADP-ribosylation factor-like protein 2	Q06849		Q06849|Q9VD64	2	27.37	27.37|11.09	3.216	2.268	2.054	1.105	-0.586	-0.046	0.114	0.654	0	0	No	No		NC	10	ARL2,	11	ARL2,
FBgn0036569	IleRS-m	907	816	816.1	MIP10137p (Fragment)	C4XVL0		C4XVL0|Q9VUY4	3	27.24	27.24|27.24	2.602	1.551	1.549	0.385	-0.46	-0.015	-0.71	-0.244	0	0	No	No		NC	8	IARS2,	9	IARS2,
FBgn0000117	arm	920	829	829.1	Armadillo segment polarity protein	P18824		P18824|P18824-2	3	26.54	26.54|26.54	2.221	1.199	1.327	0.365	-0.607	-0.139	-0.634	-0.199	0	0	Yes (sourse count:1)	No		NC	11	CTNNB1,	11	CTNNB1,
FBgn0021750	SerRS-m	932	842	842.1	SD21818p	Q9VF85		Q9VF85|O18406	2	25.63	25.63|25.63	2.13	0.867	2.069	0.806	-0.582	-0.194	0.014	0.402	0	0	No	No		NC	8	SARS2,	9	SARS2,
FBgn0033028	CG11665	943	853	853.1	CG11665	Q7JWI7		Q7JWI7	2	25.34	25.34	2.892	1.64	1.419	0.075	-0.814	-0.158	-0.863	-0.551	0	0	No	No		NC	2	SLC16A5,SLC16A9,	4	SLC16A11,SLC16A12,
FBgn0037715	CG9399	955	865	865.1	CG9399, isoform A	Q9VHB1		Q9VHB1	4	24.63	24.63	0.397	0.559	1.241	0.12	-0.547	-0.38	-0.734	-0.415	0	0	No	No		NC	10	MPC2,	11	MPC2,
FBgn0039827	CG1544	959	869	869.1	Probable 2-oxoglutarate dehydrogenase E1 component DHKTD1 homolog, mitochondrial	Q9VA02		Q9VA02|Q8IMG9	3	24.5	24.5|24.5	1.638	0.87	0.604	0.236	-0.184	0.142	-1.033	-0.638	0	0	No	No		NC	11	DHTKD1,	11	DHTKD1,
FBgn0051992	gw	982	892	892.1	Protein Gawky	Q8SY33		Q8SY33	2	23.49	23.49	1.602	0.217	1.252	-0.133	-0.649	0.17	-1.085	-0.266	0	0	No	No		NC	7	TNRC6C,	8	TNRC6C,
FBgn0032026	CG7627	1006	917	917.1	CG7627	Q9VLN6		Q9VLN6|B3DN70|Q8T9B4	3	22.56	22.56|22.56|22.56	1.695	0.889	1.443	0.77	-0.476	-0.133	-0.689	-0.408	0	0	No	No		NC	8	ABCC4,	7	ABCC4,
FBgn0039156	CG6178	1015	927	927.1	CG6178	Q9VCC6		Q9VCC6	2	22.35	22.35	2.236	1.126	1.541	0.431	-0.302	0.068	-0.221	0.15	0	0	No	No	FlyBlood	NC	1	ACSM3,ACSF2,	1	ACSM3,ACSBG1,ACSF2,ACSF3,
FBgn0030584	CG14407	1025	940	940.1	CG14407	Q8SXQ5		Q8SXQ5	2	21.81	21.81	2.415	1.626	1.917	1.365	-0.213	-0.041	-0.343	0.115	0	0	Yes (sourse count:1)	No		NC	11	GLRX5,	12	GLRX5,
FBgn0038106	CG7488	1032	947	947.1	CG7488	Q9VG07		Q9VG07	3	21.65	21.65	2.787	2.228	1.889	1.33	-0.317	0.141	-0.141	0.407	0	0	No	No		NC	10	ERAL1,	10	ERAL1,
FBgn0037071	CG7632	1033	948	948.1	CG7632	Q9VP50		Q9VP50	2	21.65	21.65	2.542	1.599	1.472	0.562	-0.348	0.106	-0.131	0.256	0	0	No	No		NC	7	SERHL2,	6	SERHL2,
FBgn0283472	S6k	1036	951	951.1	70 kDa S6 kinase	P91656		P91656|Q94533|H1ZYE3	2	21.6	21.6|21.6|21.6	1.877	1.255	0.306	-0.317	-0.699	0.006	-0.97	-0.265	0	0	Yes (sourse count:1)	No		NC	10	RPS6KB1,RPS6KB2,	10	RPS6KB1,RPS6KB2,
FBgn0034087	clu	1048	964	964.1	Protein clueless	A1ZAB5		A1ZAB5|Q8MQR3	2	21.21	21.21|10.61	2.033	0.642	1.586	0.195	-0.183	0.259	-0.484	-0.042	0	0	No	No		NC	9	CLUH,	11	CLUH,
FBgn0267976	Tim23	1050	966	966.1	CG40042	Q8MRW1		Q8MRW1	2	21.11	21.11	2.508	1.892	1.625	1.01	-0.868	-0.211	-0.483	0.173	0	0	No	No		NC	10	TIMM23,	11	TIMM23,
FBgn0033734	CG8520	1056	973	973.1	CG8520	Q7K4T8		Q7K4T8	3	20.83	20.83	2.752	1.796	1.823	0.867	-0.551	-0.148	-0.522	-0.119	0	0	No	No		NC	11	LACE1,	11	LACE1,
FBgn0260750	Mulk	1080	1000	1000.1	IP02589p (Fragment)	Q1WW96		Q1WW96|Q9VL10|Q95SC2	2	19.8	19.8|19.8|19.8	2.779	1.371	0.964	-0.096	-0.715	-0.012	-0.931	-0.228	0	0	No	No		NC	10	AGK,	10	AGK,
FBgn0037890	CG17734	1096	1018	1018.1	MIP20553p (Fragment)	D5A7S0		D5A7S0|B5RIK2|Q9VGQ2|Q8INK7	2	18.92	18.92|18.92|18.92|18.92	2.585	1.21	0.797	-0.419	-0.267	0.341	-0.484	0.055	0	0	No	No		NC	7	HIGD1A,	7	HIGD1A,
FBgn0027082	ProRS-m	1100	1022	1022.1	Prolyl-tRNA synthetase	Q9VZY9		Q9VZY9|Q86P96|Q6NQW5	2	18.81	18.81|8.2|8.2	2.694	1.627	2.237	1.17	-0.687	-0.008	-0.227	0.453	0	0	No	No		NC	11	PARS2,	10	PARS2,
FBgn0001977	CIAPIN1	1128	1056	1056.1	Anamorsin homolog	Q9V3Y2		Q9V3Y2	2	18.03	18.03	1.886	1.619	0.285	0.019	-0.214	0.288	-0.492	0.01	0	0	Yes (sourse count:2)	No		NC	10	CIAPIN1,	10	CIAPIN1,
FBgn0037515	Sp7	1157	1094	1094.1	Serine protease 7, isoform A	Q9V3Z2		Q9V3Z2|Q6BD09|Q9I7L2	2	16.74	16.74|16.74|16.74	1.64	1.189	0.948	0.498	0.132	0.356	-0.151	0.073	0	0	No	No	FlyBlood	NC	1	F12,HGFAC,
FBgn0038680	Cyp12a5	1179	1128	1128.1	Probable cytochrome P450 12a5, mitochondrial	Q9VE01		Q9VE01	2	15.51	15.51	2.01	1.442	1.705	0.889	-0.264	0.098	0.09	0.452	0	0	No	No		NC	4	CYP27A1,	4	CYP27A1,
FBgn0039890	CG2316	1190	1154	1154.1	CG2316, isoform A	Q7JUN3		Q7JUN3	2	14.83	14.83	3.112	2.183	1.868	0.938	-0.234	0.325	-0.23	0.33	0	0	No	No	FlyBlood	NC	11	ABCD2,	11	ABCD2,
FBgn0030590	CG9518	1198	1171	1171.1	RE11240p	Q6NR10		Q6NR10|Q9VY08	3	14.32	14.32|14.32	1.351	1.213	1.171	1.034	-0.432	-0.1	-0.724	-0.392	0	0	No	No		NC	4	CHDH,	6	CHDH,
FBgn0003231	ref(2)P	1202	1185	1185.1	Protein ref(2)P	P14199		P14199	2	14.08	14.08	2.431	1.677	0.854	0.1	-0.64	-0.026	-0.848	-0.234	0	0	No	No		NC	5	SQSTM1,	4	SQSTM1,
FBgn0002021	l(2)37Bb	1246	1274	1274.1	Lethal (2) 37Bb	Q9VJ10		Q9VJ10	2	12.44	12.44	2.641	2.134	0.651	0.144	-0.142	0.243	-0.582	-0.197	0	0	No	No		NC	7	FOXRED1,	8	FOXRED1,
FBgn0062442	Cisd2	1273	1357	1357.1	CDGSH iron-sulfur domain-containing protein 2 homolog	Q9VAM6		Q9VAM6	2	10.74	10.74	2.232	1.367	1.681	0.816	-0.237	-0.05	0.138	0.325	0	0	No	No		NC	8	CISD2,	10	CISD2,
FBgn0031171	CG1801	1274	1360	1360.1	CG1801	Q9VRG5		Q9VRG5|G7H811	2	10.7	10.7|10.7	2.662	1.5	1.86	0.698	-0.351	-0.051	-0.627	-0.327	0	0	No	No		NC	1	ABCA5,ABCB5,	2	ABCA3,ABCA5,
FBgn0036698	CG7724	1631	1529	1529.1	CG7724	Q9VVE3	Q9VVE3	Q9VVE3	1	8.17	8.17	2.279	1.401	1.732	0.854	-0.157	0.341	0.019	0.517	0	0	No	No		NC	6	HSD3B1,HSD3B2,	6	HSD3B1,HSD3B2,
FBgn0042185	CG18769	1651	1553	1553.1	MIP26719p	E1NZC4	E1NZC4	E1NZC4|Q8IQ70|Q7KU70	1	7.87	7.87|7.87|7.87	0.602	0.127	-0.303	-0.778	-0.841	-0.449	-1.093	-0.7	0	0	No	No		NC	10	MCU,	10	MCU,
FBgn0033451	CG1665	1662	1565	1565.1	CG1665	A1Z803	A1Z803	A1Z803|Q8SXE5	1	7.73	7.73|7.73	2.034	1.209	1.954	1.129	-0.539	-0.039	-0.354	0.146	0	0	No	No	FlyBlood	NC	9	MARC2,MARC1,	9	MARC2,MARC1,
FBgn0032597	CG17904	1353	977	977.1	Cytosolic Fe-S cluster assembly factor NUBP1 homolog	Q9VJI9	Q9VJI9	Q9VJI9	1	20.53	20.53	1.63	1.096	0.962	0.429	-0.306	0.242	-0.879	-0.331	0	0	No	No		NC	11	NUBP1,	10	NUBP1,
FBgn0036726	QIL1	1365	1068	1068.1	CG7603	Q9VVH3	Q9VVH3	Q9VVH3	1	17.58	17.58	2.752	1.85	1.708	0.806	-0.658	-0.087	-0.503	0.068	0	0	No	No		NC	2	C19orf70,	2	C19orf70,
FBgn0031734	CG11147	1386	1140	1140.1	CG11147, isoform A	Q9VMM9	Q9VMM9	Q9VMM9	1	15.17	15.17	2.26	1.068	1.718	0.526	-0.238	0.166	-0.221	0.183	0	0	No	No		NC	1	ABCA8,	2	ABCA8,
FBgn0032775	CG17544	1462	1297	1297.1	Acyl-coenzyme A oxidase	Q95TH0	Q95TH0	Q95TH0|Q9VIX4	1	11.91	11.91|11.91	3.005	2.239	1.77	1.004	-0.692	-0.177	-0.382	0.133	0	0	No	No		NC	8	ACOX3,	9	ACOX3,
FBgn0266452	CTPsyn	1464	1300	1300.1	Isoform 2 of CTP synthase	Q9VUL1-2	Q9VUL1	Q9VUL1-2|Q9VUL1	1	11.81	11.81|11.81	1.113	0.144	0.964	-0.005	-0.641	0.186	-1.034	-0.207	0	0	No	No		NC	10	CTPS1,	10	CTPS1,
FBgn0037070	CG11309	1477	1320	1320.1	CG11309, isoform A	Q9VP51	Q9VP51	Q9VP51|Q9VP52	1	11.39	11.39|11.39	2.305	1.501	1.693	0.888	-0.62	-0.151	-0.041	0.428	0	0	No	No		NC	7	SERHL2,	7	SERHL2,
FBgn0051810	CG31810	1484	1333	1333.1	CG31810	Q8SX47	Q8SX47	Q8SX47|Q8INZ8	1	11.15	11.15|11.15	2.665	1.989	1.83	1.154	0.035	0.468	0.248	0.681	0	0	No	No		NC	9	HSDL1,	10	HSDL1,
FBgn0034897	Sesn	1498	1359	1359.1	Sestrin homolog	Q9W1K5	Q9W1K5	Q9W1K5|Q9W1K5-3	1	10.72	10.72|10.72	0.823	0.647	0.172	-0.004	-0.364	0.065	-0.347	0.081	0	0	No	No		NC	10	SESN3,	11	SESN3,
FBgn0261270	SelD	1530	1407	1407.1	Selenide, water dikinase	O18373	O18373	O18373	1	9.98	9.98	2.088	1.079	1.897	0.888	-0.464	-0.002	-0.032	0.43	0	0	Yes (sourse count:1)	No		NC	11	SEPHS1,	11	SEPHS1,
FBgn0028539	CG31731	1552	1440	1440.1	CG31731, isoform B	Q0E8Q7	Q0E8Q7	Q0E8Q7|Q7KTA8|Q960V4	1	9.35	9.35|9.35|9.35	2.615	2.361	1.482	1.227	-0.163	0.138	0.156	0.456	0	0	No	No		NC	2	ABCA1,ABCA2,ABCA4,ABCA7,ABCA12,ABCA13,	3	ABCA2,
FBgn0036848	CG10424	1563	1451	1451.1	ATP-dependent (S)-NAD(P)H-hydrate dehydratase	Q9VVW8	Q9VVW8	Q9VVW8	1	9.26	9.26	2.378	1.546	0.786	-0.046	-0.318	-0.035	-0.035	0.249	0	0	No	No		NC	9	CARKD,	10	CARKD,
FBgn0039565	CG4884	1581	1472	1472.1	CG4884	Q9VAX9	Q9VAX9	Q9VAX9	1	8.93	8.93	3.002	1.644	2.227	0.869	-0.342	-0.004	-0.269	0.069	0	0	No	No		NC	8	C6orf203,	8	C6orf203,
FBgn0033918	CG8531	1588	1480	1480.1	CG8531	Q7K0W1	Q7K0W1	Q7K0W1	1	8.82	8.82	1.689	0.808	1.058	0.178	-0.692	-0.365	-0.882	-0.555	0	0	No	No		NC	9	DNAJC11,	10	DNAJC11,
FBgn0038858	CG5793	1591	1483	1483.1	IP02096p (Fragment)	Q1EC44	Q1EC44	Q1EC44|Q9VDE2|Q8T8S4|Q1EBY0	1	8.76	8.76|8.76|8.76|8.76	2.781	1.866	2.006	1.091	-0.321	0.028	-0.021	0.329	0	0	No	No		NC	8	FAHD1,	8	FAHD1,
FBgn0005666	bt	1	1	1.1	Bent, isoform F	D1YSG0		D1YSG0|Q7KQP6|L0MN91|Q6NR91|Q24463|Q961U1|C3KKB4|A8WHJ7|Q1WWF2|C5WLM0|Q8ST85|O76280|Q8MZ51	311	3588.94	3588.94|3547.98|3538|955.88|720.58|715.61|299.65|258.69|171.23|157.03|138.82|116.9|62.64	2.572	1.451	1.838	0.715	-0.428	-0.089	-0.673	-0.346	0	0	Yes (sourse count:2)	No	FlyBlood	NC	4	TTN,	7	TTN,
FBgn0005666	bt	2	1	1.2	Bent, isoform H	L0MPZ1		L0MPZ1	299	3444.35	3444.35	2.559	1.441	1.778	0.69	-0.428	-0.075	-0.67	-0.346	0	0	Yes (sourse count:2)	No	FlyBlood	NC	4	TTN,	7	TTN,
FBgn0005666	bt	3	1	1.3	Projectin (Fragment)	O76281		O76281	206	2359.36	2359.36	2.572	1.437	1.759	0.672	-0.434	-0.058	-0.668	-0.342	0	0	Yes (sourse count:2)	No	FlyBlood	NC	4	TTN,	7	TTN,
FBgn0086906	sls	5	3	3.1	Isoform B of Titin	Q9I7U4-3	Q9I7U4	Q9I7U4-3|I1WYI2|I0B8L5	246	2777.38	2777.38|488.24|249.89	2.067	1.127	1.493	0.56	-0.499	-0.145	-0.714	-0.311	0	0	No	No		NC	2	MYBPC3,	4	HMCN1,OBSCN,
FBgn0086906	sls	6	3	3.2	Isoform E of Titin	Q9I7U4-5	Q9I7U4	Q9I7U4-5|Q9I7U4|Q9I7U4-4|Q9I7U4-2	228	2607.81	2607.81|2595.57|2595.57|1909.36	2.077	1.155	1.538	0.617	-0.468	-0.131	-0.67	-0.294	0	0	No	No		NC	2	MYBPC3,	4	HMCN1,OBSCN,
FBgn0250789	alpha-Spec	12	6	6.1	Spectrin alpha chain	P13395		P13395	157	2053.55	2053.55	2.352	1.571	1.142	0.299	-0.853	-0.4	-0.899	-0.448	0	0	Yes (sourse count:2)	Yes (sourse count:2)		NC	11	SPTAN1,	11	SPTAN1,
FBgn0259246	brp	15	9	9.1	Bruchpilot, isoform G	A8DY79		A8DY79|A1Z7V1|Q25B55|Q8MRS3|Q1EC18	121	1353.82	1353.82|1331.98|1298.02|828.16|266.74	1.682	1.128	0.229	-0.267	-0.946	-0.559	-1.367	-0.903	0	0	No	No		NC	5	ERC1,ERC2,	6	ERC2,
FBgn0259246	brp	16	9	9.2	IP11737p	A2RVE0		A2RVE0|A1Z7V2	23	295.61	295.61|295.61	1.925	1.427	0.194	-0.165	-0.958	-0.66	-1.382	-0.845	0	0	No	No		NC	5	ERC1,ERC2,	6	ERC2,
FBgn0086347	Myo31DF	21	10	10.5	Myosin-IA	Q23978		Q23978	12	132.59	132.59	2.099	1.339	1.328	0.468	-0.292	0.169	-0.236	0.338	0	0	Yes (sourse count:1)	No		NC	11	MYO1D,	12	MYO1D,
FBgn0263705	Myo10A	22	10	10.6	Unconventional myosin class XV, isoform D	Q0KHU0		Q0KHU0|Q9VZ45	6	45.36	45.36|45.36	2.427	1.475	1.389	0.471	-0.684	-0.148	-0.197	0.321	0	0	No	No		NC	9	MYO15A,	8	MYO15A,
FBgn0000317	ck	23	10	10.7	Myosin-VIIa	Q9V3Z6		Q9V3Z6	5	34.39	34.39	1.672	0.975	1.432	0.506	-0.53	-0.068	-0.314	0.183	0	0	No	No		NC	11	MYO7A,	12	MYO7A,
FBgn0013733	shot	27	14	14.1	Short stop, isoform H	A1Z9J3		A1Z9J3|E1JH65|E1JH64|A1Z9J2|A1Z9I8|E1JH62|A1Z9I9|B7YZG2|B7YZG3|B7YZG4|E1JH63|A1Z9J1|B7YZG5|B7YZG6|A1Z9J0|Q7KAJ2|O77291|Q8MR19|Q9U479	89	891.47	891.47|525.24|525.24|525.24|523.62|523.62|523.62|523.62|523.62|523.62|517.55|517.55|517.55|517.55|517.55|240.57|234.5|76.33|31.7	2.181	1.443	1.52	0.598	-0.483	-0.065	-0.462	-0.159	0	0	Yes (sourse count:3)	Yes (sourse count:3)	FlyBlood	NC	8	DST,	7	DST,
FBgn0013733	shot	28	14	14.2	Short stop/Kakapo long isoform	Q7KJN8		Q7KJN8|O96936	58	538.1	538.1|476.21	2.332	1.444	1.756	0.728	-0.478	-0.109	-0.49	-0.085	0	0	Yes (sourse count:3)	Yes (sourse count:3)	FlyBlood	NC	8	DST,	7	DST,
FBgn0002938	ninaC	39	22	22.1	Neither inactivation nor afterpotential protein C	P10676		P10676|P10676-2	65	685.36	685.36|521.73	1.711	1.349	0.72	0.241	-0.443	0.008	-0.275	0.198	0	0	No	No		NC	6	MYO3A,	8	MYO3A,
FBgn0261836	Msp300	40	23	23.1	Muscle-specific protein 300, isoform B	Q4ABH0		Q4ABH0|Q8T9A8|Q4ABG9|Q8MSD6|Q71EB7|Q6YDA5|Q6IHV0|Q8I6B6	61	663.67	663.67|82.35|75.71|75.71|51.43|33.47|25.84|6.44	3.022	1.382	1.682	0.133	-0.752	-0.358	-0.646	-0.227	0	0	No	No	FlyBlood	NC	3	SYNE1,	4	SYNE1,
FBgn0261836	Msp300	41	23	23.2	Muscle-specific protein 300, isoform D	Q4ABH1		Q4ABH1|E1JHU5|Q71JA7|Q86NN0	61	662.94	662.94|81.62|5.91|5.91	3.022	1.382	1.682	0.145	-0.752	-0.358	-0.617	-0.215	0	0	No	No	FlyBlood	NC	3	SYNE1,	4	SYNE1,
FBgn0003887	betaTub56D	42	24	24.1	Tubulin beta-1 chain	Q24560		Q24560|A1ZBL0|A1ZBL1|Q7M3K1	40	647.76	647.76|603.33|547.1|244.8	2.72	1.809	1.755	0.678	-0.66	-0.071	-0.414	0.141	0	0	Yes (sourse count:3)	Yes (sourse count:3)	FlyBlood	NC	8	TUBB4B,	10	TUBB4B,
FBgn0003887	betaTub56D	43	24	24.2	GH12877p	E0R982		E0R982	37	568.69	568.69	2.73	1.809	1.813	0.763	-0.647	-0.053	-0.371	0.196	0	0	Yes (sourse count:3)	Yes (sourse count:3)	FlyBlood	NC	8	TUBB4B,	10	TUBB4B,
FBgn0003889	betaTub85D	45	24	24.4	Tubulin beta-2 chain	P61857		P61857	21	287.6	287.6	2.842	1.876	1.949	0.967	-0.62	-0.034	-0.292	0.24	0	0	Yes (sourse count:3)	Yes (sourse count:3)	FlyBlood	NC	6	TUBB,	8	TUBB4B,
FBgn0003889	betaTub85D	47	24	24.6	Tubulin beta-2 chain (Fragment)	Q7M3K0		Q7M3K0	11	123.42	123.42	2.801	1.763	2.002	1.007	-0.515	-0.004	-0.309	0.199	0	0	Yes (sourse count:3)	Yes (sourse count:3)	FlyBlood	NC	6	TUBB,	8	TUBB4B,
FBgn0004167	kst	58	30	30.1	Karst, isoform B	Q7KV69		Q7KV69|A8JNJ6|Q7KV70|Q9VZQ3|Q23980|Q8MRH2|Q7KQ57	62	580.64	580.64|575.31|575.31|575.31|230.5|224.68|157.34	2.127	1.286	0.983	0.267	-0.647	-0.19	-0.706	-0.271	0	0	No	No		NC	9	SPTBN5,	8	SPTBN5,
FBgn0004167	kst	59	30	30.2	BetaH spectrin (Fragment)	Q99140		Q99140	22	193.03	193.03	2.134	1.26	1.021	0.3	-0.606	-0.159	-0.714	-0.344	0	0	No	No		NC	9	SPTBN5,	8	SPTBN5,
FBgn0003149	Prm	60	31	31.1	Paramyosin, long form	P35415		P35415	45	558.46	558.46	3.086	1.859	2.522	1.302	-0.652	-0.21	-0.677	-0.241	0	0	Yes (sourse count:2)	No	FlyBlood	NC	2	MYH2,MYH3,MYH4,MYH7,MYH8,	3	MYH1,MYH2,MYH3,MYH4,MYH6,MYH7,MYH8,MYH13,MYH15,MYH7B,
FBgn0003149	Prm	61	31	31.2	Paramyosin, short form	P35416		P35416	36	478.15	478.15	2.889	1.546	2.033	0.714	-0.565	-0.155	-0.736	-0.338	0	0	Yes (sourse count:2)	No	FlyBlood	NC	2	MYH2,MYH3,MYH4,MYH7,MYH8,	3	MYH1,MYH2,MYH3,MYH4,MYH6,MYH7,MYH8,MYH13,MYH15,MYH7B,
FBgn0010434	cora	62	32	32.1	Protein 4.1 homolog	Q9V8R9		Q9V8R9|Q9V8R9-4|Q9V8R9-2|Q9V8R9-6|Q9V8R9-3|Q9V8R9-5	51	552.18	552.18|256.4|227.2|207.3|195.95|107.73	2.484	1.464	1.578	0.566	-0.7	-0.214	-0.749	-0.208	0	0	Yes (sourse count:1)	No		NC	7	EPB41L2,EPB41L3,	7	EPB41L1,EPB41L2,EPB41L3,
FBgn0085447	sif	65	34	34.1	Still life, isoform F	Q8IQ62		Q8IQ62|D2NUJ0|B7Z0C2	49	544.79	544.79|21.35|21.35	1.864	1.233	0.924	0.231	-0.879	-0.421	-0.68	-0.295	0	0	No	No		NC	7	TIAM1,	8	TIAM1,
FBgn0085447	sif	66	34	34.2	Still life, isoform G	A8JNL4		A8JNL4|P91620|P91620-1	38	459.11	459.11|450.75|434.58	2.021	1.458	0.913	0.239	-0.906	-0.435	-0.715	-0.314	0	0	No	No		NC	7	TIAM1,	8	TIAM1,
FBgn0265045	Strn-Mlck	68	36	36.1	Stretchin-Mlck, isoform A	A1ZA66		A1ZA66|A1ZA72|A1ZA67|A1ZA73|Q058V0|A1ZA68|A1ZA69|O01651|D0Z749|Q9GV79|A1ZA70|Q9GTV1|Q9NBB2|Q9NBB4|O01653|Q9GV81|O01652|Q9GV80|Q9NBC0|Q9NBA9|Q9NBC2|Q9N630|Q9NBC4|Q9NBB8|Q8MYR8|Q9GV82|Q9NBB0|Q9NBB7|Q9GTV0|Q9NBB6|Q9NBC3	52	538.2	538.2|410.75|215.27|87.82|82.83|76.56|52.26|52.26|52.26|52.26|52.26|52.26|50.61|43.7|41.59|41.59|41.59|40.61|39.84|32.89|32.08|28.2|24.54|24.54|24.3|24.3|22.41|19.5|18.2|10.45|5.45	2.926	1.53	1.902	0.665	-0.518	-0.09	-0.64	-0.161	0	0	No	No	FlyBlood	NC	3	MYLK,	5	MYLK,
FBgn0263391	hts	120	78	78.1	Protein hu-li tai shao	Q02645		Q02645|Q02645-2|Q02645-4|Q6NLI3|C3KGQ7	27	322.82	322.82|322.82|322.82|151.47|48.4	2.366	1.264	0.91	0.065	-0.79	-0.224	-1.052	-0.424	0	0	No	No		NC	9	ADD1,	11	ADD1,
FBgn0263391	hts	121	78	78.2	Isoform C of Protein hu-li tai shao	Q02645-3	Q02645	Q02645-3	22	257.38	257.38	2.284	1.338	0.91	0.106	-0.791	-0.262	-0.986	-0.424	0	0	No	No		NC	9	ADD1,	11	ADD1,
FBgn0263391	hts	122	78	78.3	MIP03122p (Fragment)	B8A408		B8A408	6	69.7	69.7	2.18	0.834	1.28	-0.08	-0.709	-0.141	-1.06	-0.599	0	0	No	No		NC	9	ADD1,	11	ADD1,
FBgn0039883	RhoGAP100F	180	125	125.1	Rho GTPase-activating protein 100F	Q9V9S7		Q9V9S7|Q9V9S7-2|Q9V9S7-3	22	226.14	226.14|226.14|215.41	1.972	1.186	1.002	0.18	-0.683	-0.168	-0.663	-0.335	0	0	No	No		NC	7	SYDE1,	7	SYDE1,
FBgn0001624	dlg1	189	134	134.1	Disks large 1 tumor suppressor protein	P31007		P31007|P31007-8|P31007-6|E8NH13|P31007-5|P31007-3|P31007-1|P31007-9|E1JJH5|P31007-4|Q1WWE7|P31007-7|C1C536	17	214.64	214.64|205.91|205.91|192.93|192.93|192.93|192.93|192.93|160.69|97.6|87.67|12.98|12.98	2.527	1.72	0.943	0.311	-0.593	-0.077	-0.705	-0.208	0	0	Yes (sourse count:1)	No		NC	10	DLG1,	11	DLG1,
FBgn0085446	CG34417	192	137	137.1	CG34417, isoform H	A8JV00		A8JV00|E2QD99|A8JUZ8|A8JUZ9|Q3KN62|A8JV02	22	209.38	209.38|209.38|209.38|209.38|115.69|115.69	1.536	0.829	0.956	0.284	-0.326	0.077	-0.738	-0.286	0	0	No	No	FlyBlood	NC	2	SMTN,SMTNL1,	3	SMTN,SMTNL1,
FBgn0015797	Rab6	246	181	181.8	GH09086p	O18334		O18334	3	33.68	33.68	2.508	1.618	1.39	0.513	-0.57	-0.13	-0.277	0.064	0	0	No	No		NC	9	RAB6A,	10	RAB6A,
FBgn0051352	Unc-115a	289	220	220.1	CG31352, isoform B	E1JIH3		E1JIH3|E1JIH2|Q9VH91|Q8INN6|C4IY10|Q9VH92|Q95V19|E8NH01|E8NH19|Q8INN7|Q8INN5	12	134.95	134.95|134.95|134.95|125.11|125.11|125.11|125.11|125.11|125.11|125.11|125.11	2.478	1.6	1.242	0.425	-0.485	-0.201	-0.675	-0.163	0	0	No	No		NC	7	ABLIM1,ABLIM3,ABLIM2,	9	ABLIM1,
FBgn0020255	Ran	299	229	229.1	GTP-binding nuclear protein Ran	Q9VZ23		Q9VZ23	11	129.44	129.44	2.855	1.592	1.359	0.181	-0.582	-0.19	-0.601	-0.238	0	0	Yes (sourse count:2)	No		NC	10	RAN,	11	RAN,
FBgn0000308	chic	336	261	261.1	Profilin	P25843		P25843	7	116.18	116.18	1.912	1.469	1.544	0.972	-0.244	0.194	-0.234	0.381	0	0	No	No	FlyBlood	NC	5	PFN4,	6	PFN4,
FBgn0265082	Cdep	338	263	263.1	CG34306	A8JQT5		A8JQT5|A4IJ62|A2VEE0	14	114.88	114.88|40.5|20.52	1.786	1.205	0.886	0.308	-0.636	-0.321	-0.812	-0.37	0	0	No	No	FlyBlood	NC	8	FARP2,	8	FARP2,
FBgn0002789	Mp20	353	276	276.1	Muscle-specific protein 20	P14318		P14318	9	111.45	111.45	2.09	1.351	1.434	0.776	-0.15	0.226	-0.371	0.152	0	0	Yes (sourse count:4)	Yes (sourse count:4)	FlyBlood	NC	5	TAGLN,TAGLN2,TAGLN3,	5	CNN2,TAGLN2,TAGLN3,
FBgn0027598	cindr	354	277	277.1	CG31012, isoform C	Q9VA36		Q9VA36|Q7YU85|Q86PF3|Q9VA35|Q9Y154	9	110.76	110.76|110.76|85.93|61.94|61.94	1.613	1.22	0.832	0.128	-0.536	-0.142	-0.694	-0.152	0	0	No	No		NC	6	SH3KBP1,	7	SH3KBP1,
FBgn0260934	par-1	355	278	278.1	Par-1, isoform P	E1JGN0		E1JGN0|A1ZBL9|Q95U75|Q9V8V8|A1ZBL5|A1ZBM0|Q0E915|Q963E5|Q7YU80|A1ZBM1|Q6NPA6|Q963E6|E1JGM9|Q8IGD5|Q9VGP9|O17048	12	108.44	108.44|108.44|108.44|108.44|108.44|88.91|88.91|88.91|88.91|88.91|88.91|88.91|88.91|23.06|8.63|8.63	2.325	1.328	1.288	0.48	-0.637	-0.145	-0.444	0.111	0	0	No	No		NC	10	MARK3,	11	MARK3,
FBgn0260934	par-1	356	278	278.2	Par-1, isoform H	A1ZBL7		A1ZBL7|Q8MQR8|Q7K9Q9	11	110.3	110.3|21.39|21.39	2.439	1.498	1.275	0.448	-0.531	-0.148	-0.373	0.066	0	0	No	No		NC	10	MARK3,	11	MARK3,
FBgn0011640	lark	362	282	282.1	RNA-binding protein lark	Q94901		Q94901	12	108.86	108.86	2.293	1.565	1.063	0.406	-1.059	-0.537	-1.128	-0.554	0	0	No	No		NC	7	RBM4B,	7	RBM4B,
FBgn0259243	Pka-R1	379	298	298.1	IP04211p (Fragment)	C9QP41		C9QP41|Q9VPA7|H1UUF3|P16905|P16905-2|P16905-4|P16905-3|Q4V4J8	8	102.56	102.56|95|93.08|85.52|85.52|85.52|85.52|9.48	2.315	1.36	1.599	0.795	-0.289	0.167	-0.602	-0.131	0	0	Yes (sourse count:1)	No		NC	11	PRKAR1A,	12	PRKAR1A,
FBgn0038774	CG5023	431	349	349.1	CG5023	Q9I7J0		Q9I7J0	8	84.78	84.78	2.452	1.345	1.892	0.824	-0.368	0.084	-0.393	0.063	0	0	Yes (sourse count:4)	Yes (sourse count:4)	FlyBlood	NC	5	TAGLN2,TAGLN3,	5	CNN1,TAGLN2,TAGLN3,
FBgn0003371	sgg	453	370	370.1	Isoform SGG39 of Protein kinase shaggy	P18431-3	P18431	P18431-3|P18431|P18431-1|H5V852|A8JUV9|Q0KHW6|P18431-4|E6PBX9|C0PUX5|Q7KVY5|Q6A4T5|Q6A4R8|Q6A4T7|Q6A4W4|Q6A4R5|Q6A4S5|Q6A4W6	7	81.7	81.7|81.7|66.51|66.51|66.51|66.51|66.51|47.72|18.79|18.79|18.79|18.79|18.79|18.79|18.79|18.79|18.79	2.311	1.729	1.33	0.585	-0.789	-0.069	-0.268	0.268	0	0	No	No	FlyBlood	NC	8	GSK3A,GSK3B,	8	GSK3A,GSK3B,
FBgn0264693	ens	481	395	395.1	Ensconsin, isoform F	A8JNK1		A8JNK1|Q8IRB9|Q8IRC0|Q9I7T2|Q9VZI0|E6PBW7|F2FB68|Q8IRC1	7	77.47	77.47|60.33|60.33|60.33|60.33|60.33|60.33|60.33	1.929	1.022	0.649	0.058	-0.518	0.02	-0.705	-0.039	0	0	No	No		NC	3	MAP7,MAP7D1,MAP7D3,MAP7D2,	2	MAP7,MAP7D1,MAP7D3,MAP7D2,
FBgn0001224	Hsp23	517	431	431.1	Heat shock protein 23	P02516		P02516	7	70.09	70.09	1.795	1.279	1.596	0.605	-0.772	-0.164	-0.803	-0.157	0	0	Yes (sourse count:5)	Yes (sourse count:4)	FlyBlood	NC	2	CRYAA,CRYAB,HSPB1,HSPB2,HSPB3,HSPB8,HSPB6,	4	CRYAB,HSPB2,
FBgn0265082	Cdep	543	457	457.1	Cdep, isoform E	Q2M1E6		Q2M1E6|Q9VN68	8	67.14	67.14|45.38	1.677	0.91	1.11	0.414	-0.622	-0.206	-0.45	-0.18	0	0	No	No	FlyBlood	NC	8	FARP2,	8	FARP2,
FBgn0010333	Rac1	549	463	463.1	Ras-related protein Rac1	P40792		P40792	6	65.78	65.78	2.548	1.549	1.912	0.883	-0.454	-0.069	-0.26	0.19	0	0	No	No		NC	9	RAC1,	9	RAC1,RAC2,
FBgn0010341	Cdc42	551	463	463.3	Cdc42 homolog	P40793		P40793	3	29.02	29.02	2.977	1.783	1.992	0.798	-0.429	-0.084	-0.293	-0.114	0	0	Yes (sourse count:1)	No		NC	10	CDC42,	11	CDC42,
FBgn0030276	Dlic	585	496	496.1	Dynein light intermediate chain, isoform A	Q9VZ20		Q9VZ20|Q8IR93	7	60.6	60.6|53.71	3.006	1.227	1.765	0.776	-0.413	-0.15	-0.295	0.173	0	0	No	No		NC	9	DYNC1LI2,DYNC1LI1,	10	DYNC1LI2,DYNC1LI1,
FBgn0002645	Map205	636	547	547.1	205 kDa microtubule-associated protein	P23226		P23226|Q8IMF5|P23226-3|P23226-2	5	53.62	53.62|53.62|53.62|53.62	1.248	0.612	0.407	-0.142	-0.407	0.008	-0.468	-0.46	0	0	No	No		NC	1	MUC16,
FBgn0039911	CG1909	650	561	561.1	CG1909, isoform A	Q7K4Y8		Q7K4Y8	7	51.32	51.32	1.686	1.09	0.264	-0.168	-0.548	-0.254	-0.928	-0.371	0	0	No	No		NC	10	RAPSN,	10	RAPSN,
FBgn0013762	Cdk5	744	654	654.1	Cyclin-dependent kinase 5 homolog	P48609		P48609	4	40.26	40.26	1.947	1.102	1.333	0.45	-0.706	-0.19	-0.513	-0.062	0	0	No	No		NC	10	CDK5,	11	CDK5,
FBgn0026179	siz	769	678	678.1	Schizo, isoform D	E1JI59		E1JI59|Q5U159|Q9VP80|Q5U112|Q7KTX2|Q6U9V3|Q95U36	4	37.25	37.25|27.92|27.92|27.92|27.92|27.92|27.92	1.799	0.89	1.036	0.126	-0.756	-0.473	-0.805	-0.419	0	0	Yes (sourse count:1)	No		NC	9	IQSEC1,	10	IQSEC1,
FBgn0051363	Jupiter	777	686	686.1	Microtubule-associated protein Jupiter	Q9I7K0		Q9I7K0|Q9I7K0-4|B5RJ67|Q9I7K0-6|Q9I7K0-2|Q9I7K0-5	3	36.53	36.53|36.53|29.75|29.75|29.75|29.75	2.139	1.149	1.153	0.163	-0.54	-0.167	-0.498	-0.226	0	0	Yes (sourse count:1)	No	FlyBlood	NC	2	HN1,HN1L,	2	HN1,HN1L,
FBgn0260639	gammaTub23C	796	705	705.1	Tubulin gamma-1 chain	P23257		P23257	4	34.39	34.39	2.017	1.374	1.638	0.613	-0.475	-0.061	-0.598	-0.153	0	0	No	No		NC	10	TUBG1,TUBG2,	10	TUBG1,TUBG2,
FBgn0035499	Chd64	800	709	709.1	Calponin-like protein Chd64	Q9VZI1		Q9VZI1	4	34.25	34.25	2.064	1.581	1.771	0.707	-0.361	-0.061	0.011	0.128	0	0	Yes (sourse count:3)	Yes (sourse count:3)		NC	6	TAGLN3,	6	TAGLN2,TAGLN3,
FBgn0037130	Syn1	840	749	749.1	IP02644p	Q9VNY2		Q9VNY2|Q9GT69|Q9VNY4|Q1EC73	2	31.07	31.07|31.07|31.07|15.96	1.948	1.527	1.951	0.988	-0.864	-0.232	-0.026	0.711	0	0	Yes (sourse count:1)	No		NC	10	SNTB1,	10	SNTB1,
FBgn0000273	Pka-C1	864	773	773.1	cAMP-dependent protein kinase catalytic subunit	P12370		P12370	4	29.98	29.98	2.249	1.466	1.743	0.988	-0.498	-0.148	-0.669	-0.342	0	0	Yes (sourse count:1)	No		NC	10	PRKACA,PRKACB,	11	PRKACA,PRKACB,
FBgn0027948	msps	893	802	802.1	Microtubule associated protein	Q9U5W6		Q9U5W6|E1JIM4|Q9VEZ3|D3DMH7	3	27.91	27.91|27.91|27.91|27.91	3.014	1.921	1.793	0.701	-0.355	-0.015	0.366	0.706	0	0	No	No		NC	9	CKAP5,	9	CKAP5,
FBgn0003744	trc	917	826	826.1	Serine/threonine-protein kinase tricorner	Q9NBK5		Q9NBK5|Q9NBK5-2	3	26.65	26.65|26.65	1.53	0.904	0.928	0.124	-0.457	-0.126	-1.149	-0.322	0	0	No	No		NC	9	STK38,STK38L,	10	STK38,STK38L,
FBgn0025716	Bap55	976	886	886.1	Brahma associated protein 55kD	Q7K012		Q7K012	2	23.88	23.88	2.209	1.228	0.842	0.297	-0.517	-0.034	0.036	0.705	0	0	No	No		NC	10	ACTL6A,ACTL6B,	11	ACTL6B,
FBgn0000244	by	1053	969	969.1	Blistery, isoform A	Q9VHC3		Q9VHC3|Q6NP54	3	20.99	20.99|20.99	2.055	0.962	2.209	0.368	-0.542	-0.039	-0.678	-0.209	0	0	Yes (sourse count:1)	No	FlyBlood	NC	5	TNS1,TNS2,	5	TNS1,TNS2,TNS3,
FBgn0261285	Ppcs	1075	995	995.1	Phosphopantothenoylcysteine synthetase, isoform A	Q7KN99		Q7KN99	2	19.9	19.9	0.976	0.35	0.745	0.12	-0.506	-0.266	-0.69	-0.449	0	0	No	No		NC	9	PPCS,	10	PPCS,
FBgn0000083	AnxB9	1078	998	998.1	Isoform b of Annexin-B9	P22464-2	P22464	P22464-2|P22464|P22464-3	2	19.86	19.86|19.86|19.86	2.646	1.381	2.007	0.742	-0.552	-0.095	-0.052	0.405	0	0	Yes (sourse count:5)	Yes (sourse count:4)		NC	7	ANXA7,	8	ANXA11,
FBgn0026375	RhoGAPp190	1087	1008	1008.1	Isoform 2 of Rho GTPase-activating protein 190	Q9VX32-2	Q9VX32	Q9VX32-2|Q9VX32	2	19.41	19.41|19.41	2.184	1.492	1.326	0.856	-0.435	-0.107	-0.283	0.325	0	0	No	No		NC	8	ARHGAP35,	9	ARHGAP35,
FBgn0021760	chb	1110	1035	1035.1	CLIP-associating protein	Q9NBD7		Q9NBD7	3	18.55	18.55	2.653	1.203	0.861	0.198	-0.79	0.051	-0.829	-0.031	0	0	No	No		NC	10	CLASP1,	11	CLASP1,
FBgn0026059	Mhcl	1124	1052	1052.1	Myosin heavy chain-like, isoform B	Q8INC3		Q8INC3|Q0KI67|Q9VEZ0|Q7K523|Q0KI66|A4IJ75|Q8INC1|Q8SZW3|Q8IH49	2	18.13	18.13|18.13|18.13|18.13|18.13|10.37|7.76|7.76|7.76	1.644	0.775	1.263	0.307	-0.636	-0.025	-0.436	0.192	0	0	No	No	FlyBlood	NC	11	MYO18A,	11	MYO18A,
FBgn0015513	mbc	1130	1058	1058.1	Myoblast city	Q9VCH4		Q9VCH4|Q8MQY7|D0IQF0|Q8MQW7	2	17.9	17.9|17.9|10.45|10.45	2.24	1.406	2.345	1.352	-0.591	0.018	0.19	0.799	0	0	No	No	FlyBlood	NC	8	DOCK1,	10	DOCK1,
FBgn0260987	vtd	1134	1063	1063.1	Mitotic cohesin SCC1	Q9U6D9		Q9U6D9|Q9UB09|O96689	2	17.83	17.83|17.83|17.83	1.722	1.119	1.399	0.796	-0.601	-0.322	-0.576	-0.297	0	0	No	No	FlyBlood	NC	8	RAD21,	7	RAD21,
FBgn0011771	Hem	1183	1137	1137.1	Membrane-associated protein Hem	P55162		P55162	2	15.34	15.34	1.64	1.248	1.117	0.726	-0.722	-0.196	0.312	0.838	0	0	No	No		NC	10	NCKAP1,	11	NCKAP1,
FBgn0010215	alpha-Cat	1189	1150	1150.1	FI19832p1 (Fragment)	I1WYI4		I1WYI4|P35220	2	14.89	14.89|14.89	2.047	1.37	0.736	0.058	-0.33	-0.041	-0.59	-0.3	0	0	Yes (sourse count:1)	No		NC	10	CTNNA2,	11	CTNNA2,
FBgn0038320	Sra-1	1207	1195	1195.1	Cytoplasmic FMR1-interacting protein	Q9VF87		Q9VF87|B7FNQ8	2	13.95	13.95|6.35	1.98	1.124	1.317	0.46	-0.478	0.076	-0.29	0.264	0	0	No	No		NC	10	CYFIP1,CYFIP2,	10	CYFIP1,CYFIP2,
FBgn0041775	tral	1224	1220	1220.1	GH08269p	Q9VTZ0		Q9VTZ0	2	13.45	13.45	2.014	1.362	0.391	0.088	-0.986	-0.589	-1.83	-1.433	0	0	No	No	FlyBlood	NC	7	LSM14A,LSM14B,	8	LSM14A,LSM14B,
FBgn0010235	Klc	1233	1242	1242.1	Kinesin light chain	P46824		P46824	2	13.06	13.06	2.021	1.283	0.899	0.161	-0.538	-0.14	-0.818	-0.421	0	0	No	No		NC	8	KLC1,	10	KLC1,
FBgn0016081	fry	1249	1282	1282.1	Furry, isoform C	E2QCY4		E2QCY4|Q9VT28|Q9VT28-2	2	12.28	12.28|12.28|12.28	2.557	1.632	1.702	0.777	-0.405	-0.004	-0.096	0.305	0	0	No	Yes (sourse count:1)	FlyBlood	NC	9	FRYL,	10	FRYL,
FBgn0024277	trio	1294	1460	1460.1	Trio, isoform A	Q7KVD1		Q7KVD1|Q7KY09|Q9W0L0|C6TP86|Q8IRI5|Q7YZA0|Q8T987|C8VV43|Q8IRI4	2	9.18	9.18|9.18|9.18|4.67|4.67|4.67|4.67|4.67|4.67	3.106	2.324	1.476	0.693	-0.525	0.068	0.036	0.629	0	0	No	No		NC	9	TRIO,	10	TRIO,
FBgn0283471	wupA	1623	1521	1521.1	Troponin I	P36188	P36188	P36188|P36188-7|P36188-3|P36188-5|P36188-9	1	8.23	8.23|8.23|8.23|8.23|8.23	1.677	1.086	1.368	0.777	-0.365	-0.075	-0.806	-0.517	0	0	Yes (sourse count:1)	No		NC	6	TNNI1,TNNI2,TNNI3,	7	TNNI1,TNNI2,TNNI3,
FBgn0261387	CG17528	1654	1556	1556.1	Serine/threonine-protein kinase CG17528	Q7PLI7	Q7PLI7	Q7PLI7	1	7.85	7.85	-0.059	-0.237	-1.289	-1.467	-0.521	-0.16	-1.206	-0.845	0	0	Yes (sourse count:1)	No		NC	8	DCLK1,DCLK2,	9	DCLK1,
FBgn0033739	Dyb	1655	1557	1557.1	Dystrobrevin-like, isoform F	A8DYB7	A8DYB7	A8DYB7|A1Z907|A1Z906|E8NH80|A1Z904|Q9GT70|Q0E9B2	1	7.84	7.84|7.84|7.84|7.84|7.84|7.84|7.84	1.511	0.91	0.978	0.377	-0.687	-0.37	-0.801	-0.484	0	0	No	No		NC	9	DTNB,	9	DTNB,
FBgn0030877	Arp8	1666	1570	1570.1	Actin-related protein 8	Q9VX09	Q9VX09	Q9VX09	1	7.72	7.72	1.906	1.091	1.057	0.242	-0.142	0.202	-0.552	-0.208	0	0	No	No		NC	11	ACTR8,	11	ACTR8,
FBgn0031799	Pez	1309	1132	1132.1	Pez	Q9V3V3	Q9V3V3	Q9V3V3	1	15.43	15.43	2.704	1.687	1.994	0.976	-0.569	-0.106	-0.217	0.247	0	0	No	No		NC	8	PTPN21,	9	PTPN21,
FBgn0086371	poly	1317	1200	1200.1	LD12690p (Fragment)	Q6NP11	Q6NP11	Q6NP11|Q9VFW4|Q9NH01	1	13.84	13.84|13.84|13.84	1.959	1.318	1.075	0.434	-0.47	0.129	-0.726	-0.128	0	0	No	No		NC	2	ELP6,	2	ELP6,
FBgn0264959	Src42A	1437	1256	1256.1	Tyrosine-protein kinase Src42A	Q9V9J3	Q9V9J3	Q9V9J3|Q5U175	1	12.83	12.83|12.83	2.096	1.099	1.535	0.539	-0.549	-0.064	-0.868	-0.383	0	0	No	No		NC	10	FRK,	12	FRK,
FBgn0004049	yrt	1444	1265	1265.1	LD33734p	Q9VFU8	Q9VFU8	Q9VFU8|A0T1Z4|B7Z0J2|A0T1Z5|Q95RU5	1	12.58	12.58|12.58|12.58|12.58|12.58	-0.188	-1.171	-0.096	-1.078	-0.631	-0.181	-1.309	-0.859	0	0	No	No		NC	7	EPB41L5,	8	EPB41L5,
FBgn0019968	Khc-73	1468	1305	1305.1	Kinesin-73	O01349	O01349	O01349|A1ZA18|Q6NNU4	1	11.58	11.58|11.58|11.58	2.24	1.607	1.182	0.549	0.023	0.142	-0.141	-0.021	0	0	No	No		NC	9	KIF13B,KIF13A,	10	KIF13B,KIF13A,
FBgn0040068	Vav	1513	1379	1379.1	Vav, isoform C	A8JUQ9	A8JUQ9	A8JUQ9|Q9NHV9|Q9NHV9-2	1	10.35	10.35|10.35|10.35			1.227	-0.109	-0.579	-0.147	-0.82	-0.387	0	0	No	No		NC	10	VAV1,	11	VAV1,
FBgn0039140	Miro	1584	1475	1475.1	Isoform B of Mitochondrial Rho GTPase	Q8IMX7-2	Q8IMX7	Q8IMX7-2|Q8IMX7	1	8.88	8.88|8.88	2.539	1.772	0.843	0.076	-0.606	0.06	-0.455	0.211	0	0	No	No		NC	11	RHOT1,	12	RHOT1,
FBgn0029105	alpha-catenin-related	1601	1494	1494.1	Alpha-catenin related	Q9W1F1	Q9W1F1	Q9W1F1|Q9U523	1	8.61	8.61|8.61									0	0	No	No	FlyBlood	NC	9	CTNNAL1,	11	CTNNAL1,
FBgn0033246	ACC	4	2	2.1	CG11198, isoform A	A1Z784		A1Z784|A8DY67|Q7JV23|D0IQ86	208	2990.96	2990.96|2986.27|2949.77|742.96	2.305	1.735	1.28	0.729	-0.297	0.13	0.04	0.472	0	0	No	No			10	ACACA,	11	ACACA,
FBgn0052311	zormin	7	3	3.3	Zormin, isoform D	Q0E8J3		Q0E8J3|Q0E8J4|Q9W053|Q7Z1Y4|Q3KN34|Q0E8J5|Q8SXC1	70	723.46	723.46|630.88|583.13|583.13|567.74|539.23|94.39	2.033	1.088	1.232	0.273	-0.656	-0.24	-0.853	-0.406	0	0	No	No	FlyBlood		2	VCAM1,	2	PALLD,MYPN,
FBgn0027580	PCB	8	4	4.1	Pyruvate carboxylase	Q0E9E2		Q0E9E2|Q86NV1|Q6NKL9	149	2201.63	2201.63|1247.89|883.35	2.217	1.473	1.601	0.779	-0.192	0.28	-0.276	0.217	0	0	No	No	FlyBlood		10	PC,	9	PC,
FBgn0027580	PCB	9	4	4.2	Pyruvate carboxylase	Q7KN97		Q7KN97	147	2209.46	2209.46	2.225	1.466	1.615	0.783	-0.192	0.275	-0.275	0.217	0	0	No	No	FlyBlood		10	PC,	9	PC,
FBgn0283427	FASN1	10	5	5.1	CG3523, isoform B	B7Z001		B7Z001|Q9VQL7|B6IDT3|Q7KML1|Q8MR70	151	2179.36	2179.36|2179.36|1664.82|785.67|33.66	2.118	1.734	0.832	0.407	-0.454	0.143	-0.193	0.407	0	0	Yes (sourse count:1)	Yes (sourse count:6)	FlyBlood		9	FASN,	9	FASN,
FBgn0042627	FASN2	11	5	5.2	GH22259p	Q9VQL6		Q9VQL6	6	57.24	57.24	1.401	1.641	0.286	0.248	-0.445	0.122	-0.296	0.282	0	0	Yes (sourse count:1)	Yes (sourse count:6)	FlyBlood		9	FASN,	10	FASN,
FBgn0250788	beta-Spec	14	8	8.1	Spectrin beta chain	Q00963		Q00963	120	1411.99	1411.99	2.313	1.411	1.24	0.29	-0.8	-0.36	-0.758	-0.312	0	0	Yes (sourse count:2)	Yes (sourse count:4)			11	SPTBN1,	11	SPTBN1,
FBgn0264695	Mhc	17	10	10.1	Isoform BDBBA of Myosin heavy chain, muscle	P05661-2	P05661	P05661-2|B8A423|E1JHJ5|P05661-25|P05661-26|P05661-10|P05661-4|P05661-24|P05661-7|P05661-9|P05661-5|P05661-12|P05661|P05661-8|P05661-11|P05661-6|P05661-13|P05661-15|Q26433|Q24411|Q24410|Q9NH54|Q9VLZ3|Q8IPH8|C0PVC3|Q7YU72|Q8IPH6|Q8IPH7|Q5U1A3|H8F4R0|Q23979-	108	1326.77	1326.77|1318.03|1316.96|1316.96|1316.96|1296.36|1285.46|1275.65|1255.05|1255.05|1255.05|1255.05|1255.05|1255.05|1255.05|1255.05|1255.05|1245.24|386.01|20.64|20.64|15.98|15.98|15.98|13.57|11.38|11.38|11.38|11.38|7.23|7.23|7.23|7.23|7.23	3.307	1.601	2.481	0.78	-0.695	-0.216	-0.666	-0.12	0	0	Yes (sourse count:2)	No	FlyBlood		8	MYH6,MYH7,	10	MYH7,
FBgn0264695	Mhc	18	10	10.2	Isoform H of Myosin heavy chain, muscle	P05661-21	P05661	P05661-21|P05661-3|P05661-22|P05661-19|P05661-17|E1JHJ4|P05661-18|P05661-23|P05661-20|P05661-14|P05661-16	105	1278.17	1278.17|1278.17|1278.17|1278.17|1278.17|1268.36|1247.76|1247.76|1247.76|1247.76|1247.76	3.353	1.62	2.556	0.804	-0.708	-0.227	-0.657	-0.116	0	0	Yes (sourse count:2)	No	FlyBlood		8	MYH6,MYH7,	10	MYH7,
FBgn0265434	zip	19	10	10.3	Zipper, isoform D	Q59E59		Q59E59|Q59E58|Q99323|Q99323-1|Q99323-4|Q99323-2|J7JVR0|C9QPB4|D0IQ99|C9QPE3|Q1WWE4	26	255	255|255|237.13|237.13|237.13|237.13|169.72|107.19|63.48|51.24|28.65	2.272	1.223	1.128	0.407	-0.406	0.216	-0.454	0.145	0	0	Yes (sourse count:4)	Yes (sourse count:2)			10	MYH10,	11	MYH10,
FBgn0263006	SERCA	25	12	12.1	Isoform A of Calcium-transporting ATPase sarcoplasmic/endoplasmic reticulum type	P22700-2	P22700	P22700-2|P22700	77	1014.3	1014.3|949.4	2.904	1.791	2.402	1.22	-0.518	-0.051	-0.65	-0.159	0	0	No	No			10	ATP2A1,	12	ATP2A1,
FBgn0002921	Atpalpha	29	15	15.1	Isoform 7 of Sodium/potassium-transporting ATPase subunit alpha	P13607-7	P13607	P13607-7|P13607-6|P13607-3|Q9U458|A8QI34|A4IJ54	59	810.91	810.91|794.73|719.9|84.91|84.91|38.02	2.671	1.74	1.294	0.432	-0.698	-0.235	-0.595	-0.042	0	0	No	No			10	ATP1A3,	10	ATP1A1,ATP1A3,
FBgn0002921	Atpalpha	30	15	15.2	Isoform 5 of Sodium/potassium-transporting ATPase subunit alpha	P13607-5	P13607	P13607-5|E1JIR4	58	804.68	804.68|804.68	2.68	1.757	1.311	0.452	-0.698	-0.235	-0.579	-0.025	0	0	No	No			10	ATP1A3,	10	ATP1A1,ATP1A3,
FBgn0002921	Atpalpha	31	15	15.3	Sodium/potassium-transporting ATPase subunit alpha	P13607		P13607|P13607-4|P13607-2|I7J4E4|C8VUY7|E6PBW0	58	801	801|801|801|795.9|782.14|775.89	2.687	1.757	1.322	0.463	-0.698	-0.237	-0.579	-0.029	0	0	No	No			10	ATP1A3,	10	ATP1A1,ATP1A3,
FBgn0000346	comt	34	18	18.1	Vesicle-fusing ATPase 1	P46461		P46461|F6J9Y7|A9YH29	55	731.83	731.83|230.32|230.32	2.527	1.603	0.674	0.12	-0.581	-0.088	-0.443	0.063	0	0	No	No			10	NSF,	10	NSF,
FBgn0266464	Nsf2	35	18	18.2	Vesicle-fusing ATPase 2	P54351		P54351	22	256.08	256.08	2.346	1.349	0.846	0.155	-0.601	-0.101	-0.696	-0.162	0	0	No	No			10	NSF,	11	NSF,
FBgn0003392	shi	36	19	19.1	Shibire, isoform L	E1JJA4		E1JJA4|P27619|E1JJA5|P27619-2|F6J732|E8NH48|F6J774	56	727.18	727.18|696.88|679.52|649.22|310.38|92.94|40.61	2.164	1.585	1.108	0.419	-0.731	-0.259	-0.312	0.235	0	0	No	No			10	DNM1,	11	DNM1,
FBgn0037146	CG7470	38	21	21.1	CG7470	Q9VNW6		Q9VNW6	51	694.01	694.01	2.171	1.705	0.679	0.308	-0.457	0.149	-0.367	0.152	0	0	No	No	FlyBlood		11	ALDH18A1,	11	ALDH18A1,
FBgn0003890	betaTub97EF	44	24	24.3	Beta-Tubulin at 97EF, isoform B	Q8MST5		Q8MST5|Q9VAX7	29	418.51	418.51|403.06	2.842	1.955	1.838	0.862	-0.62	-0.037	-0.2	0.406	0	0	Yes (sourse count:2)	No	FlyBlood		5	TUBB2A,	5	TUBB2A,TUBB4B,TUBB6,
FBgn0003888	betaTub60D	46	24	24.5	Tubulin beta-3 chain	P08841		P08841	20	257.53	257.53	2.644	1.728	1.9	0.893	-0.542	-0.004	-0.321	0.206	0	0	Yes (sourse count:2)	No	FlyBlood		5	TUBB6,	6	TUBB6,
FBgn0261788	Ank2	49	26	26.1	Ank2, isoform K	A8JNM5		A8JNM5|A8JNM6|A8JNM7|Q7KU92|A8JNM4|Q7KU95|Q9NCP8|Q8SWY2|Q3KN55|C4XVJ2|Q7KIS5|Q9I7Q8|C7LAB5	59	632.92	632.92|632.92|632.92|632.92|606.92|606.92|384.64|322.64|229.42|229.42|48.71|26|9.4	2.226	1.172	1.258	0.177	-0.814	-0.371	-0.794	-0.335	0	0	No	No	FlyBlood		5	ANK2,	6	ANK2,
FBgn0011747	Ank	50	26	26.2	Ankyrin, isoform B	Q0KIE7		Q0KIE7|Q24241|Q95TU4	19	192	192|192|63.02	2.646	1.558	1.488	0.533	-0.578	-0.211	-0.548	-0.132	0	0	No	No			6	ANK1,	7	ANK1,
FBgn0261788	Ank2	51	26	26.3	Ank2, isoform I	Q0E8H3		Q0E8H3	5	52.89	52.89	3.14	2.029	0.654	0.096	-0.742	-0.244	-1.1	-0.654	0	0	No	No	FlyBlood		5	ANK2,	6	ANK2,
FBgn0039877	CG2118	56	28	28.1	CG2118, isoform A	Q9V9T5		Q9V9T5|Q8I0S9	46	615.18	615.18|577.17	1.614	1.08	1.374	0.661	-0.358	0.085	-0.391	0.026	0	0	No	No			11	MCCC1,	12	MCCC1,
FBgn0027560	Tps1	67	35	35.1	BcDNA.GH08860	Q9Y119		Q9Y119	44	541.84	541.84	2.389	1.825	1.281	0.524	-0.504	0.085	-0.176	0.305	0	0	No	No	FlyBlood
FBgn0000120	Arr1	69	37	37.1	Phosrestin-2	P15372		P15372	35	525.19	525.19	2.193	1.755	1	0.361	-0.215	0.336	0.173	0.717	0	0	No	No			4	ARRB2,	5	ARRB1,ARRB2,SAG,
FBgn0003884	alphaTub84B	70	38	38.1	Tubulin alpha-1 chain	P06603		P06603|P06605|K7X561|K7WKV0|K7WKV5|K7WQ56|K7WQ63|K7XI11|K7XI17|K7WSB1|K7WSB4|P06606|Q6NP92	35	523.71	523.71|523.71|492.09|492.09|492.09|492.09|492.09|471.39|454.48|452.62|427.68|14.68|10.12	3.285	2.098	2.087	0.787	-0.651	-0.066	-0.353	0.25	0	0	Yes (sourse count:2)	Yes (sourse count:5)	FlyBlood		7	TUBA3D,	9	TUBA3D,
FBgn0003886	alphaTub85E	71	38	38.2	Tubulin alpha-2 chain	P06604		P06604	26	374.83	374.83	3.391	2.032	2.121	0.777	-0.672	-0.044	-0.418	0.124	0	0	Yes (sourse count:2)	No	FlyBlood		5	TUBA3E,	5	TUBA1A,
FBgn0250814	UQCR-C2	72	39	39.1	AT02348p	Q9VV75		Q9VV75	31	523.34	523.34	2.481	1.319	1.786	0.671	-0.68	-0.29	-0.904	-0.398	0	0	No	No			10	UQCRC2,	12	UQCRC2,
FBgn0259108	futsch	73	40	40.1	Microtubule-associated protein futsch	Q9W596		Q9W596|A4IJ78|A8E6R6	46	523.2	523.2|124.68|33.48	2.192	1.348	1.067	0.233	-0.586	-0.102	-0.826	-0.235	0	0	Yes (sourse count:1)	No			6	MAP1A,	6	MAP1A,MAP1B,
FBgn0010100	Acon	74	41	41.1	Aconitase, isoform B	Q9VIE8		Q9VIE8|A8DZ21|Q8T4D6	40	523.08	523.08|429.57|63.17	2.075	1.511	2.123	1.352	-0.425	0.005	-0.287	0.127	0	0	No	Yes (sourse count:1)	FlyBlood		10	ACO2,	10	ACO2,
FBgn0266448	CG45078	75	42	42.1	Protein anoxia up-regulated	Q9VGX3		Q9VGX3|Q9VGX3-4	45	514.35	514.35|32.97	1.832	1.082	1.23	0.526	-0.758	-0.286	-1.056	-0.62	0	0	No	No
FBgn0266446	CG45076	76	42	42.2	MIP01644p	B9EQU5		B9EQU5	23	269.06	269.06	2.015	1.386	1.571	0.725	-0.822	-0.432	-1.002	-0.66	0	0	No	No
FBgn0027291	l(1)G0156	82	47	47.1	Probable isocitrate dehydrogenase [NAD] subunit alpha, mitochondrial	Q9VWH4		Q9VWH4|Q9VWH4-2	37	474.71	474.71|462.44	2.302	1.371	1.581	0.758	-0.6	-0.004	-0.608	0.019	0	0	No	Yes (sourse count:1)	FlyBlood		10	IDH3A,	11	IDH3A,
FBgn0265991	Zasp52	83	48	48.1	PDZ and LIM domain protein Zasp	A1ZA47		A1ZA47|G3JX28|G3JX30|A1ZA47-3|G3JX27|G3JX29|A1ZA47-2|G3JX33|A1ZA47-7|C1C3E7|A1ZA47-6|G3JX25	41	472.79	472.79|370.01|370.01|368.79|361.8|361.8|308.22|263.87|208.92|208.92|159.87|118.99	2.342	1.385	1.684	0.583	-0.608	-0.213	-0.839	-0.438	0	0	Yes (sourse count:1)	No	FlyBlood		6	LDB3,	6	PDLIM7,LDB3,
FBgn0265991	Zasp52	84	48	48.2	Z-band PDZ-motif protein 52 isoform 12	G3JX32		G3JX32|A1ZA47-5|A1ZA47-4|G3JX31	36	431.15	431.15|422.94|415.95|263.07	2.508	1.393	1.703	0.593	-0.614	-0.258	-0.851	-0.438	0	0	Yes (sourse count:1)	No	FlyBlood		6	LDB3,	6	PDLIM7,LDB3,
FBgn0023458	Rbcn-3A	85	49	49.1	Putative uncharacterized protein DmX	Q24593		Q24593|Q9W425	40	466.24	466.24|466.24	2.318	1.46	1.214	0.428	-0.661	-0.13	-0.435	0.031	0	0	No	No			10	DMXL2,	10	DMXL2,
FBgn0000116	Argk	86	50	50.1	Arginine kinase	P48610		P48610|P48610-2|P48610-3|P48610-4|A8JNP2|A2VEU1	35	457.91	457.91|448.56|448.56|448.56|448.56|19.13	2.918	1.767	1.502	0.411	-0.755	-0.162	-0.849	-0.265	0	0	Yes (sourse count:4)	Yes (sourse count:1)	FlyBlood		9	CKM,	10	CKM,
FBgn0262738	norpA	87	51	51.1	1-phosphatidylinositol 4,5-bisphosphate phosphodiesterase	P13217		P13217|P13217-2|Q7M440	38	452.89	452.89|441.35|28.48	2.043	1.522	0.889	0.275	-0.759	-0.241	-0.323	0.172	0	0	No	No			10	PLCB4,	10	PLCB4,
FBgn0003423	slgA	88	52	52.1	Isoform A of Proline dehydrogenase 1, mitochondrial	Q04499-2	Q04499	Q04499-2|Q04499-3|Q04499-5|Q04499|Q04499-4	38	433.86	433.86|428.02|415.43|409.59|294.07	2.807	1.581	1.681	0.542	-0.746	-0.325	-0.414	0.048	0	0	No	No			11	PRODH,	11	PRODH,
FBgn0003071	Pfk	89	53	53.1	6-phosphofructokinase	C8VV04		C8VV04|P52034|P52034-3|P52034-2	31	428.38	428.38|428.38|423.28|421.76	2.741	1.836	1.994	1.086	-0.489	-0.012	-0.293	0.263	0	0	Yes (sourse count:1)	No	FlyBlood		11	PFKM,	12	PFKM,
FBgn0260442	rhea	91	55	55.1	Rhea	Q9VSL8		Q9VSL8|Q960C2|D0IQH8	41	421.13	421.13|254.91|218.7	2.34	1.303	1.392	0.623	-0.472	-0.141	-0.532	-0.215	0	0	Yes (sourse count:2)	No			9	TLN1,TLN2,	11	TLN2,
FBgn0028646	aralar1	92	56	56.1	Isoform 2 of Calcium-binding mitochondrial carrier protein Aralar1	Q9VA73-2	Q9VA73	Q9VA73-2|D0IQH2|Q9VA73|Q9VA73-3|Q8SY57	31	405.94	405.94|399.99|399.99|399.99|43.2	2.297	1.651	1.303	0.492	-0.524	0.047	-0.3	0.261	0	0	No	No			9	SLC25A12,	12	SLC25A12,
FBgn0027835	Dp1	93	57	57.1	Dodeca-satellite-binding protein 1, isoform A	Q7KN75		Q7KN75|Q9U982|Q7KN84|Q95T04	32	399.06	399.06|374.34|244.77|113.74	2.259	1.545	1.344	0.489	-0.501	0.075	-0.425	0.163	0	0	Yes (sourse count:1)	No			11	HDLBP,	11	HDLBP,
FBgn0039737	CG7920	94	58	58.1	CG7920, isoform A	Q9VAC1		Q9VAC1|Q8IMJ8	27	388.89	388.89|40.54	2.466	1.482	1.697	0.678	-0.289	0.214	-0.228	0.304	0	0	No	No	FlyBlood
FBgn0024556	EfTuM	100	62	62.1	Elongation factor Tu	A1Z9E3		A1Z9E3|Q86NS6|Q95TV3	25	372.59	372.59|330.39|222.66	2.957	1.839	2.114	1.077	-0.492	0.021	-0.057	0.493	0	0	No	No			10	TUFM,	10	TUFM,
FBgn0019960	Mitofilin	103	65	65.1	Putative mitochondrial inner membrane protein	P91928		P91928|P91928-2	32	363.26	363.26|119.78	2.318	1.422	1.363	0.718	-0.587	-0.057	-0.739	-0.23	0	0	Yes (sourse count:1)	No	FlyBlood		10	IMMT,	10	IMMT,
FBgn0036663	CG9674	104	66	66.1	CG9674, isoform A	Q9VVA4		Q9VVA4|Q7KUQ2|Q86PB9	29	361.68	361.68|232.24|177.93	2.523	1.763	1.529	0.825	-0.611	-0.155	-0.179	0.239	0	0	No	No			1	DHODH,FDXR,	1	DPYD,
FBgn0261549	rdgA	106	68	68.1	Isoform B of Eye-specific diacylglycerol kinase	Q09103-3	Q09103	Q09103-3|Q09103|Q09103-2	27	351.19	351.19|302.85|302.85	1.877	1.335	0.781	0.37	-0.413	0.129	-0.144	0.375	0	0	No	No	FlyBlood		10	DGKZ,	11	DGKZ,
FBgn0020235	ATPsyngamma	107	69	69.1	ATP synthase subunit gamma, mitochondrial	O01666		O01666	27	349.37	349.37	2.772	1.747	2.395	1.272	-0.633	-0.198	-0.464	-0.016	0	0	No	No			11	ATP5C1,	12	ATP5C1,
FBgn0014141	cher	109	71	71.1	Cheerio, isoform G	Q7KSF4		Q7KSF4|Q9VEN1|Q9GQV2|Q29R34|Q8T3K7|B7Z0L2|C7LAD1|A4V310|C7LAD0|Q9VEN1-2|Q6NN54	31	344.24	344.24|344.24|344.24|319.19|319.19|304.34|304.34|304.34|304.34|304.34|285.45	2.446	1.373	1.584	0.423	-0.323	0.022	-0.548	-0.277	0	0	Yes (sourse count:4)	Yes (sourse count:3)	FlyBlood		11	FLNA,	11	FLNA,
FBgn0004784	inaC	110	72	72.1	Protein kinase C, eye isozyme	P13677		P13677	29	343.6	343.6	1.869	1.493	0.464	0.296	-0.44	-0.024	-0.167	0.298	0	0	No	No			5	PRKCA,PRKCB,PRKCG,	6	PRKCA,PRKCB,PRKCG,
FBgn0010352	Nc73EF	111	73	73.1	Neural conserved at 73EF, isoform I	A8JNU6		A8JNU6|Q9VVC5|Q8IGI6	31	341.95	341.95|341.95|250.99	2.089	1.301	1.921	1.137	-0.487	-0.086	-0.343	-0.011	0	0	No	No			10	OGDH,	11	OGDH,
FBgn0010352	Nc73EF	112	73	73.2	Neural conserved at 73EF, isoform F	Q8IQQ0		Q8IQQ0	31	330.06	330.06	2.089	1.301	1.921	1.127	-0.487	-0.094	-0.331	-0.014	0	0	No	No			10	OGDH,	11	OGDH,
FBgn0000045	Act79B	113	74	74.1	Actin, larval muscle	P02574		P02574|F0JAT3|P45891|Q3ZAJ5	27	335.21	335.21|33.94|33.94|33.94	2.902	1.569	2.241	1.075	-0.479	-0.172	-0.493	-0.175	0	0	Yes (sourse count:5)	Yes (sourse count:6)	FlyBlood		3	ACTB,ACTG2,	4	ACTB,ACTG2,
FBgn0000044	Act57B	114	74	74.2	Actin-57B	P53501		P53501|E1JGP0|C6TP14	26	308.02	308.02|308.02|302.61	2.587	1.517	2.15	1.033	-0.437	-0.165	-0.375	-0.043	0	0	Yes (sourse count:5)	Yes (sourse count:6)	FlyBlood		4	ACTB,	5	ACTB,
FBgn0000042	Act5C	115	74	74.3	Actin-5C	P10987		P10987|P02572	24	298.28	298.28|276.66	2.506	1.528	1.699	0.833	-0.399	-0.164	-0.267	0.073	0	0	Yes (sourse count:5)	Yes (sourse count:8)	FlyBlood		6	ACTB,ACTG1,	8	ACTB,ACTG1,
FBgn0000556	Ef1alpha48D	118	77	77.1	Elongation factor 1-alpha 1	P08736		P08736|Q8T3U3	26	326.1	326.1|278.99	2.262	1.521	1.339	0.455	-0.488	0.008	-0.39	0.055	0	0	Yes (sourse count:5)	Yes (sourse count:6)	FlyBlood		9	EEF1A2,	9	EEF1A2,
FBgn0000557	Ef1alpha100E	119	77	77.2	Elongation factor 1-alpha 2	P05303		P05303	25	292.78	292.78	2.226	1.216	1.389	0.361	-0.519	-0.086	-0.461	-0.061	0	0	Yes (sourse count:5)	Yes (sourse count:6)	FlyBlood		8	EEF1A2,	8	EEF1A2,
FBgn0028325	l(1)G0334	123	79	79.1	Lethal (1) G0334, isoform C	Q7KVX1		Q7KVX1|Q9W4H6|Q7YU05|F6J1A7	25	311.54	311.54|311.54|267.25|154.01	2.116	1.331	1.651	0.772	-0.993	-0.498	-0.859	-0.431	0	0	No	No			11	PDHA2,	12	PDHA2,
FBgn0259214	PMCA	125	81	81.1	Plasma membrane calcium ATPase, isoform I	Q9V4C7		Q9V4C7|E6EK15|Q59DQ0|E6EK17|Q1WWE3|Q6IIW9	28	309.66	309.66|309.66|290.28|284.01|79.42|15.5	2.638	1.676	1.775	0.79	-0.682	-0.217	-0.406	0.143	0	0	Yes (sourse count:1)	No	FlyBlood		8	ATP2B2,ATP2B3,	9	ATP2B3,
FBgn0259214	PMCA	126	81	81.2	Plasma membrane calcium ATPase, isoform R	E6EK18		E6EK18	28	295.55	295.55	2.638	1.676	1.775	0.79	-0.682	-0.217	-0.392	0.143	0	0	Yes (sourse count:1)	No	FlyBlood		8	ATP2B2,ATP2B3,	9	ATP2B3,
FBgn0259214	PMCA	127	81	81.3	Plasma membrane calcium ATPase, isoform J	Q59DP9		Q59DP9	26	280.02	280.02	2.474	1.64	1.809	0.793	-0.676	-0.217	-0.379	0.17	0	0	Yes (sourse count:1)	No	FlyBlood		8	ATP2B2,ATP2B3,	9	ATP2B3,
FBgn0259214	PMCA	128	81	81.4	Plasma membrane calcium ATPase, isoform N	Q59DP8		Q59DP8	25	278.11	278.11	2.556	1.658	1.818	0.825	-0.673	-0.216	-0.372	0.189	0	0	Yes (sourse count:1)	No	FlyBlood		8	ATP2B2,ATP2B3,	9	ATP2B3,
FBgn0038922	CG6439	129	82	82.1	CG6439, isoform A	Q9VD58		Q9VD58	23	307.29	307.29	2.528	1.552	2.049	1.015	-0.616	-0.011	-0.463	0.231	0	0	No	No			11	IDH3B,	12	IDH3B,
FBgn0011230	poe	132	84	84.1	Protein purity of essence	Q9VLT5		Q9VLT5|Q9VLT5-2	30	305.78	305.78|236.51	2.44	1.499	1.557	0.314	-0.641	-0.16	-0.406	0.178	0	0	No	No			11	UBR4,	11	UBR4,
FBgn0024754	Flo1	134	86	86.1	Isoform Long of Flotillin-1	O61491-2	O61491	O61491-2|O61491	23	296.38	296.38|296.38	2.584	1.447	1.092	-0.184	-1.291	-0.874	-1.233	-0.976	0	0	No	No			10	FLOT1,	11	FLOT1,
FBgn0023510	Rbcn-3B	136	88	88.1	CG17766	Q9W543		Q9W543|Q2XXU2|O46092|Q960M9	22	292.54	292.54|292.54|292.54|116.4	2.561	1.595	1.609	0.447	-0.711	-0.108	-0.316	0.175	0	0	No	No			11	WDR7,	11	WDR7,
FBgn0029969	CG10932	137	89	89.1	CG10932	Q9W3N9		Q9W3N9	20	288.29	288.29	2.012	1.263	1.26	0.674	-0.313	0.265	-0.224	0.234	0	0	No	No			11	ACAT1,	11	ACAT1,
FBgn0037332	Hcs	138	90	90.1	Holocarboxylase synthetase	Q9VNC3		Q9VNC3	25	288.1	288.1	2.287	1.229	1.673	0.587	-0.537	-0.178	-0.484	-0.106	0	0	No	No			9	HLCS,	9	HLCS,
FBgn0264855	AP-2alpha	139	91	91.1	AP-2 complex subunit alpha	P91926		P91926|P91926-2	24	284.02	284.02|278.54	2.436	1.617	1.435	0.569	-0.77	-0.153	-0.364	0.288	0	0	Yes (sourse count:1)	Yes (sourse count:1)			10	AP2A2,	11	AP2A2,
FBgn0037643	skap	140	92	92.1	GH10480p	Q95U38		Q95U38|Q9VHJ8|D6W4K6	21	279.94	279.94|279.94|107.69	2.638	1.455	2.293	1.025	-0.549	0.016	-0.331	0.237	0	0	No	No	FlyBlood		10	SUCLA2,	10	SUCLA2,
FBgn0038294	Mf	141	93	93.1	Mf5 protein	Q9VFC7		Q9VFC7|Q70VI1|C1C553|Q95U15|E1JIK6|E1JIK9|Q8I062|Q8INF1|C1C530|Q9VFC6|C1C529|B8A3Y6|C9QPC8	25	278.3	278.3|278.3|270.3|270.3|193.97|193.97|154.26|154.26|113.87|113.71|61.02|35.24|14.94	1.569	0.889	1.243	0.578	-0.28	-0.094	-0.7	-0.497	0	0	No	No
FBgn0039635	CG11876	143	95	95.1	CG11876, isoform A	Q7K5K3		Q7K5K3|Q8IGJ4|Q8IML6	18	274.12	274.12|256.11|62.82	2.223	1.323	1.587	0.469	-1.142	-0.548	-1.431	-0.765	0	0	No	No			11	PDHB,	11	PDHB,
FBgn0050069	CG30069	144	96	96.1	CG30069	A1Z9M5		A1Z9M5|Q95TJ2	28	265.51	265.51|139.73	1.466	0.952	0.752	0.262	-0.346	0.057	-0.686	-0.213	0	0	No	No					1	TXN,AHNAK,TXNDC2,AHNAK2,TXNDC8,
FBgn0035917	Zasp66	145	97	97.1	HL08110p	Q9VSN2		Q9VSN2|Q86BH6|Q8IQB4|Q95TZ7|E1JI73|Q058U1|Q9VSN0|E1JI77|E1JI76|D6W4L4	20	265.4	265.4|255.56|212.71|212.71|202.87|202.87|181.35|169.86|142.88|128.66	1.89	0.745	1.031	0.192	-0.512	-0.271	-0.914	-0.547	0	0	Yes (sourse count:1)	No			2	PDLIM1,PDLIM7,LDB3,PDLIM3,	3	LDB3,
FBgn0035917	Zasp66	146	97	97.2	RE14101p	Q86BH5		Q86BH5|E1JI74|Q7KUB5	14	188.26	188.26|135.57|135.57	1.643	0.734	1.202	0.371	-0.412	-0.259	-0.833	-0.503	0	0	Yes (sourse count:1)	No			2	PDLIM1,PDLIM7,LDB3,PDLIM3,	3	LDB3,
FBgn0037573	eIF4AIII	148	98	98.2	FI20117p1	Q9VHS8		Q9VHS8|Q8SXH3	4	45.59	45.59|45.59	2.595	1.664	1.465	0.589	-0.758	-0.236	-0.437	0.023	0	0	No	No			11	EIF4A3,	11	EIF4A3,
FBgn0023537	CG17896	149	99	99.1	FI19805p1 (Fragment)	I0B1N8		I0B1N8|Q7KW39|Q7KW39-2|A9UN30	16	262.2	262.2|262.2|262.2|168.26	2.322	1.588	1.02	0.262	-0.431	0.137	-0.521	0.038	0	0	No	No			10	ALDH6A1,	10	ALDH6A1,
FBgn0264078	Flo2	150	100	100.1	Isoform B of Flotillin-2	O61492-2	O61492	O61492-2|O61492|O61492-3|E1JJL2|O61492-4	21	260.19	260.19|253.02|253.02|213.07|213.07	2.634	1.45	1.276	0.222	-1.219	-0.843	-1.223	-0.62	0	0	No	No			10	FLOT2,	10	FLOT2,
FBgn0005671	Vha55	151	101	101.1	V-type proton ATPase subunit B	P31409		P31409	21	259.76	259.76	2.332	1.408	1.521	0.568	-0.613	-0.075	-0.555	-0.046	0	0	Yes (sourse count:1)	No	FlyBlood		10	ATP6V1B2,	11	ATP6V1B2,
FBgn0267828	Fatp	153	103	103.1	Fatty acid (Long chain) transport protein, isoform C	E1JHE4		E1JHE4|Q9VKU1|Q7KVJ6|Q9W1W0	19	255	255|255|14.13|14.13	2.597	1.562	1.34	0.452	-0.853	-0.229	-0.529	0.023	0	0	No	No					7	SLC27A4,SLC27A1,
FBgn0003189	r	155	105	105.1	CAD protein	P05990		P05990|P05990-2|Q1RKZ5|A6YH32	23	253.87	253.87|178.1|92.12|24.04	1.847	1.093	0.883	0.047	-0.563	-0.037	-0.622	-0.111	0	0	No	No			10	CAD,	10	CAD,
FBgn0037525	CG17816	156	106	106.1	CG17816, isoform G	A8JQV3		A8JQV3|Q86PA0|A8JQV2|E1JJ81|Q1RKY2	23	252.19	252.19|230.33|223.21|79.25|79.25	2.24	1.384	0.821	0.056	-0.749	-0.288	-0.899	-0.2	0	0	No	No			1	LRRC32,CD180,TLR2,TLR3,TLR4,TLR5,FRMPD4,TLR7,LRRIQ1,FRMPD3,PPP1R42,LRRC9,NRROS,
FBgn0004888	Scsalpha	161	109	109.1	Succinyl-CoA ligase [ADP/GDP-forming] subunit alpha, mitochondrial	Q94522		Q94522|A0AMM0|Q9VDW7	19	244.86	244.86|9.58|9.58	2.267	1.322	1.646	0.695	-0.49	-0.008	-0.656	-0.138	0	0	No	No			11	SUCLG1,	11	SUCLG1,
FBgn0039302	Nup358	162	110	110.1	Nup358	Q9VBU7		Q9VBU7|D3DMF2|Q8SWV7	24	241.05	241.05|159.11|113.62	2.1	1.174	1.154	0.233	-0.42	0.07	-0.492	-0.031	0	0	Yes (sourse count:2)	Yes (sourse count:3)			8	RGPD1,	10	RANBP2,
FBgn0263594	lost	165	113	113.1	Growl, isoform A	Q9VN21		Q9VN21|Q8IPM3|Q8IGE9	19	237.14	237.14|237.14|237.14	2.364	1.629	1.601	0.717	-0.499	-0.057	-0.206	0.401	0	0	No	No			11	MTHFSD,	11	MTHFSD,
FBgn0039897	CG1674	168	115	115.1	CG1674, isoform E	Q9V4C1		Q9V4C1|L0MLJ3|Q8IMB9|Q1RKY9|Q8SXK8|Q8IMB8|H9XVM9|D0IQE7|H9XVM8|Q8IGF3	19	233.87	233.87|233.87|233.87|212.36|212.36|212.36|205.74|205.74|205.74|68.42	1.789	0.859	1.537	0.534	-0.448	-0.152	-0.769	-0.303	0	0	No	No	FlyBlood		1	SYNPO,SYNPO2L,SYNPO2,	1	SYNPO,SYNPO2L,SYNPO2,
FBgn0266064	GlyS	171	118	118.1	Putative glycogen [starch] synthase	Q9VFC8		Q9VFC8|Q9VFC8-2	19	230.36	230.36|216.79	2.685	1.481	1.917	0.771	-0.987	-0.51	-0.517	-0.095	0	0	No	No	FlyBlood		11	GYS1,	11	GYS1,
FBgn0010516	wal	173	120	120.1	LD07532p (Fragment)	Q7KLW5		Q7KLW5|Q7KN94	17	230.03	230.03|230.03	2.58	1.692	1.41	0.53	-0.445	0.134	-0.431	0.111	0	0	No	No			9	ETFA,	9	ETFA,
FBgn0004575	Syn	176	122	122.1	Synapsin, isoform D	E2QCY9		E2QCY9|Q24546|Q24546-3	24	227.2	227.2|203.86|118.82	2.087	1.548	0.822	0.272	-0.686	-0.232	-0.688	-0.216	0	0	No	No			10	SYN3,	11	SYN3,
FBgn0004575	Syn	177	122	122.2	Synapsin, isoform E	E2QCZ0		E2QCZ0|Q5BIE8	21	196.32	196.32|163.7	2.125	1.633	0.609	0.239	-0.802	-0.374	-0.846	-0.325	0	0	No	No			10	SYN3,	11	SYN3,
FBgn0028371	jbug	178	123	123.1	Jitterbug, isoform F	Q9W205		Q9W205|Q9W204|Q058S6|Q961W2|E1JGS7|Q8MME5|Q6AWQ7|Q1LZ46|Q95U66	21	226.68	226.68|215.53|215.53|135.63|83.56|72.41|50.82|13.42|11.15	1.775	0.906	1.107	0.196	-0.756	-0.224	-1	-0.534	0	0	Yes (sourse count:2)	Yes (sourse count:3)			3	FLNA,	2	FLNA,
FBgn0035121	Tudor-SN	179	124	124.1	LD20211p	Q9W0S7		Q9W0S7|Q8T0F1	22	226.4	226.4|95.63	2.215	1.466	1.232	0.447	-0.54	-0.081	-0.628	-0.174	0	0	Yes (sourse count:1)	No			9	SND1,	9	SND1,
FBgn0040064	yip2	183	128	128.1	HL08109p	Q9VL70		Q9VL70|Q9NIU5	20	221.11	221.11|83.69	2.21	1.508	1.458	0.802	-0.243	0.399	0.026	0.729	0	0	Yes (sourse count:2)	Yes (sourse count:1)			11	ACAA2,	12	ACAA2,
FBgn0036824	CG3902	186	131	131.1	CG3902	Q9VVU1		Q9VVU1|Q95U46	17	215.59	215.59|184.07	2.207	1.656	1.364	0.867	-0.805	-0.19	-0.68	-0.117	0	0	No	No			10	ACADSB,	11	ACADSB,
FBgn0033883	CG16935	188	133	133.1	Probable trans-2-enoyl-CoA reductase, mitochondrial	Q9V6U9		Q9V6U9|Q58CJ2	15	215.01	215.01|178.13	2.559	1.634	1.601	0.703	-0.757	-0.202	-0.185	0.243	0	0	No	No			11	MECR,	11	MECR,
FBgn0025352	Thiolase	191	136	136.1	GH13256p	Q9W1H8		Q9W1H8|O77466	17	209.67	209.67|209.67	2.68	1.694	1.814	0.765	-0.38	0.025	-0.019	0.386	0	0	No	No			11	HADHB,	10	HADHB,
FBgn0263289	scrib	193	138	138.1	Scribbled, isoform L	E1JIZ0		E1JIZ0|E1JIZ1|Q7KRY7|Q7KRY7-8|Q7KRY7-5|Q7KRY7-7|Q7KRY7-9|E1JIZ2|Q7KRY7-10|Q7KRY7-2|Q7KRY7-3|Q7KRY7-6|Q7KRY7-4|Q1WWG0|B3DNL4	21	208.78	208.78|201.75|201.75|195.48|195.48|187.03|187.03|183.01|175.98|175.98|138.77|109.06|94.34|28.22|13.3	2.321	1.518	1.117	0.207	-0.677	-0.252	-0.773	-0.317	0	0	No	No	FlyBlood		5	SCRIB,	3	LRRC1,
FBgn0263289	scrib	194	138	138.2	MIP24161p (Fragment)	E0R963		E0R963|Q8IMR7	13	134.03	134.03|6.22	2.268	1.543	0.932	0.145	-0.665	-0.304	-0.847	-0.369	0	0	No	No	FlyBlood		5	SCRIB,	3	LRRC1,
FBgn0037912	sea	195	139	139.1	CG6782, isoform A	Q7KSQ0		Q7KSQ0	19	207.7	207.7	2.29	1.545	1.482	0.801	-0.576	-0.046	0.051	0.542	0	0	No	No			9	SLC25A1,	10	SLC25A1,
FBgn0038271	UQCR-C1	196	140	140.1	CG3731, isoform A	Q9VFF0		Q9VFF0	15	204.86	204.86	1.898	1.225	1.13	0.46	-0.508	-0.112	-0.755	-0.389	0	0	No	No			11	PMPCB,	11	PMPCB,
FBgn0019957	ND-42	197	141	141.1	NADH dehydrogenase [ubiquinone] 1 alpha subcomplex subunit 10, mitochondrial	P91929		P91929	16	202.95	202.95	2.717	1.691	1.843	0.987	-0.584	-0.251	-0.518	-0.139	0	0	No	No			10	NDUFA10,	12	NDUFA10,
FBgn0263199	Galk	198	142	142.1	CG5288, isoform A	Q95U34		Q95U34	16	202.91	202.91	2.169	1.665	0.98	0.325	-0.627	-0.075	-0.484	0.099	0	0	No	No			11	GALK2,	11	GALK2,
FBgn0261276	Opa1	199	143	143.1	Optic atrophy 1-like, isoform A	A1Z9N0		A1Z9N0|E8NH94|Q95U20|F0JAK2|F0JAH2	20	202.2	202.2|202.2|202.2|142.85|59.35	2.075	1.312	1.163	0.396	-0.527	-0.04	-0.544	0.03	0	0	No	No			10	OPA1,	10	OPA1,
FBgn0002031	l(2)37Cc	200	144	144.1	Protein l(2)37Cc	P24156		P24156|E1JHL5	16	199.8	199.8|166.21	2.085	1.465	1.413	0.471	-0.092	0.445	-0.248	0.411	0	0	No	No			9	PHB,	10	PHB,
FBgn0011284	RpS4	204	148	148.1	40S ribosomal protein S4	P41042		P41042	17	194.91	194.91	2.548	1.578	1.751	0.592	-0.575	-0.137	-0.129	0.36	0	0	Yes (sourse count:1)	Yes (sourse count:1)	FlyBlood		10	RPS4X,	11	RPS4X,
FBgn0000121	Arr2	205	149	149.1	Phosrestin-1	P19107		P19107|Q5BIJ0	19	194.21	194.21|174.31	1.985	1.785	0.612	0.363	-0.469	0.044	0.044	0.603	0	0	No	No			4	ARRB2,	5	ARRB1,ARRB2,SAG,
FBgn0036702	CG6512	206	150	150.1	CG6512, isoform A	Q8T4G5		Q8T4G5|Q8IQQ9	19	194.18	194.18|171.83	2.262	1.471	1.575	0.392	-0.602	-0.09	-0.626	-0.022	0	0	No	No			11	AFG3L2,	11	AFG3L2,
FBgn0038181	CG9297	207	151	151.1	CG9297, isoform B	Q8I0D4		Q8I0D4|Q494H0|Q9VFR2|Q6NL87|Q8MQM4|Q95RZ1	17	192.69	192.69|192.69|192.69|192.69|192.69|103.98	2.631	1.597	1.859	0.901	-0.143	0.262	-0.254	0.105	0	0	No	No	FlyBlood		8	SRL,	9	SRL,
FBgn0020618	Rack1	212	155	155.1	Guanine nucleotide-binding protein subunit beta-like protein	O18640		O18640	13	191.57	191.57	3.079	1.937	2.167	0.87	-0.529	-0.171	0.268	0.713	0	0	Yes (sourse count:1)	Yes (sourse count:1)			10	GNB2L1,	10	GNB2L1,
FBgn0036857	CG9629	213	156	156.1	CG9629	Q8SXQ1		Q8SXQ1	16	191.01	191.01	1.836	1.308	0.89	0.478	-0.551	-0.141	-0.457	0.026	0	0	No	No			11	ALDH7A1,	11	ALDH7A1,
FBgn0261928	CG42795	214	157	157.1	CG3996	Q9VH10		Q9VH10	20	189.56	189.56	2.128	1.262	0.616	-0.008	-0.756	-0.439	-0.962	-0.723	0	0	No	No			4	TBC1D30,	3	TBC1D30,
FBgn0026409	Mpcp	221	164	164.1	Phosphate transporter	Q9XZE4		Q9XZE4|Q0E8E8|Q8SYD4	18	183.64	183.64|183.64|93.8	2.542	1.413	1.791	0.687	-0.773	-0.236	-0.167	0.235	0	0	No	No			10	SLC25A3,	10	SLC25A3,
FBgn0283658	muc	223	166	166.1	AT21758p	Q9VM14		Q9VM14|Q7KTK9|Q1WWF8|B1PH37|B1PH28|B1PGZ9|B1PH40|B1PH16|B1PH25|B1PH23|B1PH15	18	181.41	181.41|170.92|117.07|13.05|13.05|13.05|13.05|13.05|13.05|13.05|6.95	2.866	1.838	1.659	0.943	-0.797	-0.251	-0.792	-0.052	0	0	No	No			10	DLAT,	10	DLAT,
FBgn0031908	CG5177	224	168	168.1	CG5177	Q9VM18		Q9VM18	15	180.68	180.68	2.859	1.568	2.208	0.978	-0.434	-0.078	-0.331	-0.007	0	0	No	No	FlyBlood
FBgn0034258	eIF3-S8	227	170	170.1	Eukaryotic translation initiation factor 3 subunit C	A1ZAX1		A1ZAX1	19	180.03	180.03	2.219	1.322	1.538	0.394	-0.507	-0.023	-0.182	0.192	0	0	No	No			9	EIF3CL,	9	EIF3CL,
FBgn0002525	Lam	230	172	172.2	Lamin Dm0	P08928		P08928	11	113.85	113.85	2.559	1.256	1.439	0.228	-0.301	0.041	-0.584	-0.242	0	0	Yes (sourse count:5)	Yes (sourse count:5)			8	LMNA,LMNB2,	9	LMNA,
FBgn0000261	Cat	232	174	174.1	Catalase	P17336		P17336|Q9VLI6|C0MII2|C0MII7|A0AMY5|Q5BHV8	14	176.32	176.32|10.6|10.6|10.6|10.6|10.6	2.268	1.547	1.274	0.471	-0.289	0.081	-0.319	0.161	0	0	Yes (sourse count:2)	Yes (sourse count:5)	FlyBlood		10	CAT,	11	CAT,
FBgn0022361	Pur-alpha	233	175	175.1	Purine-rich binding protein-alpha, isoform B	Q9V4D9		Q9V4D9|Q95RR6|Q8IMC4|F3YDK4|O16860	16	175.95	175.95|169.4|166.35|159.8|141.32	2.206	1.594	1.285	0.574	-0.682	-0.136	-0.308	0.158	0	0	Yes (sourse count:2)	No			9	PURA,PURB,	10	PURA,
FBgn0004838	Hrb27C	234	176	176.1	Heterogeneous nuclear ribonucleoprotein	L0CPX5		L0CPX5|P48809|L0CRN0|L0CR94|L0CRY2|L0CQ61|L0CQ56|L0CRY8|L0CRN5	11	175.52	175.52|175.52|155.91|155.91|155.91|155.91|155.91|144.57|144.57	2.258	1.162	1.355	0.452	-0.83	-0.11	-0.713	-0.079	0	0	No	No			8	DAZAP1,	9	DAZAP1,
FBgn0039674	CG1907	235	177	177.1	CG1907	Q9VAJ9		Q9VAJ9	15	174.99	174.99	2.481	1.515	1.505	0.329	-0.569	-0.119	-0.382	0.046	0	0	No	No			10	SLC25A11,	11	SLC25A11,
FBgn0037249	eIF3-S10	237	179	179.1	Eukaryotic translation initiation factor 3 subunit A	Q9VN25		Q9VN25|Q9VN25-2	17	168.4	168.4|157.15	2.084	1.071	1.148	0.474	-0.488	0.069	-0.496	0.212	0	0	Yes (sourse count:1)	No			10	EIF3A,	10	EIF3A,
FBgn0031882	Rab30	241	181	181.3	RE14786p	Q9VM50		Q9VM50	6	59.15	59.15	2.046	1.052	1.18	0.451	-0.572	-0.122	-0.458	-0.064	0	0	No	No			9	RAB30,	11	RAB30,
FBgn0016700	Rab1	242	181	181.4	FI01544p	O18332		O18332|O15971|Q8MRA4|H0RN69|A8E6Y4|B3DNG5|G4LU43|Q9W2S9|Q8IRK8|Q8IRK9|Q9VZ47|B3DMR9|B3DMX4	5	78.89	78.89|29.1|26.92|13.6|13.6|13.6|13.6|13.6|13.6|13.6|13.6|13.6|13.6	2.512	1.631	1.356	0.513	-0.513	-0.047	-0.447	0.233	0	0	Yes (sourse count:2)	No	FlyBlood		10	RAB1A,	10	RAB1A,
FBgn0086913	Rab26	247	181	181.9	IP08419p	Q8IPT6		Q8IPT6	3	33.68	33.68	2.508	1.622	1.447	0.587	-0.572	-0.13	-0.325	0.248	0	0	No	No			9	RAB26,RAB37,	8	RAB26,RAB37,
FBgn0015791	Rab14	248	181	181.1	MIP20481p	O18336		O18336|Q8T046	2	26.18	26.18|26.18	2.316	1.569	1.411	0.505	-0.599	-0.106	-0.208	0.28	0	0	No	No	FlyBlood		9	RAB14,	9	RAB14,
FBgn0051118	RabX4	249	181	181.11	RabX4	Q9VC31		Q9VC31	2	23.77	23.77	2.51	1.626	1.285	0.55	-0.571	-0.152	-0.208	0.28	0	0	No	No			1	RAB10,RAB26,RAB33B,RAB12,RAB15,	3	RAB10,
FBgn0035811	CG12262	251	183	183.1	Probable medium-chain specific acyl-CoA dehydrogenase, mitochondrial	Q9VSA3		Q9VSA3	12	164	164	2.98	1.647	2.297	1.167	-0.372	0.081	-0.126	0.28	0	0	No	No			11	ACADM,	12	ACADM,
FBgn0016715	Reg-2	252	184	184.1	GH02773p (Fragment)	Q8MR71		Q8MR71|Q94915	13	163.35	163.35|163.35	2.343	1.512	1.31	0.914	-0.182	0.402	0.115	0.626	0	0	No	No			9	HDHD3,	8	HDHD3,
FBgn0039713	RpS8	253	185	185.1	40S ribosomal protein S8	Q8MLY8		Q8MLY8	11	162.89	162.89	2.938	2.186	1.95	1.118	-0.58	-0.154	-0.355	0.17	0	0	No	No			10	RPS8,	11	RPS8,
FBgn0016120	ATPsynD	254	186	186.1	ATP synthase subunit d, mitochondrial	Q24251		Q24251	14	162.81	162.81	1.794	1.291	1.204	0.654	-0.468	-0.113	-0.385	-0.021	0	0	No	No			11	ATP5H,	12	ATP5H,
FBgn0028687	Rpt1	255	187	187.1	26S proteasome regulatory complex subunit p48B	Q7KMQ0		Q7KMQ0	15	162.37	162.37	2.358	1.375	1.087	0.294	-0.449	-0.005	-0.546	-0.036	0	0	No	No			10	PSMC2,	11	PSMC2,
FBgn0260743	GC1	256	188	188.1	CG18347	Q9VGF7		Q9VGF7	14	161.4	161.4	2.406	1.605	1.445	0.465	-0.725	-0.168	-0.347	0.26	0	0	No	No			11	SLC25A22,	12	SLC25A22,
FBgn0028684	Rpt5	257	189	189.1	26S proteasome regulatory complex subunit p50	Q9V3V6		Q9V3V6|Q9XZC3	15	159.59	159.59|137.83	2.579	1.683	1.25	0.49	-0.626	-0.022	-0.434	0.022	0	0	No	No			10	PSMC3,	10	PSMC3,
FBgn0020369	Rpt6	258	189	189.2	26S protease regulatory subunit 8	O18413		O18413|Q9VA54	11	149.29	149.29|51.63	2.326	1.464	1.306	0.467	-0.438	0.026	-0.276	0.102	0	0	No	No			11	PSMC5,	12	PSMC5,
FBgn0015282	Rpt2	259	189	189.3	26S protease regulatory subunit 4	P48601		P48601	10	106.65	106.65	2.368	1.663	1.215	0.304	-0.593	-0.014	-0.502	0.083	0	0	No	No			10	PSMC1,	10	PSMC1,
FBgn0035817	CG7409	261	191	191.1	CG7409	Q9VSA9		Q9VSA9	12	159.01	159.01	1.69	1.007	1.665	0.846	-0.45	0.016	-1.032	-0.296	0	0	Yes (sourse count:5)	Yes (sourse count:4)			2	CRYAA,CRYAB,HSPB1,HSPB2,HSPB3,HSPB8,HSPB6,	4	HSPB2,
FBgn0261565	Lmpt	262	193	193.1	Limpet, isoform D	Q8IQQ3		Q8IQQ3|Q9VVB5|Q8MYZ5|Q9VVB7|Q7KUQ5|Q9VVB8	12	157.25	157.25|157.25|157.25|157.25|157.25|113.42	2.969	1.722	2.139	1.108	-0.568	-0.175	-0.673	-0.246	0	0	No	No			5	FHL2,	3	FHL2,
FBgn0021906	RFeSP	263	194	194.1	Ubiquinol-cytochrome c reductase iron-sulfur subunit	Q9VQ29		Q9VQ29|Q9VQ28|Q6NR57	11	156.32	156.32|100.52|100.52	2.68	1.488	1.999	0.76	-0.597	-0.164	-0.494	-0.082	0	0	No	No			9	UQCRFS1,	9	UQCRFS1,
FBgn0024943	PIP82	266	197	197.1	PIP82	Q9W3E2		Q9W3E2|O61732|C0HBU3|A9YJZ2|A9YJZ3|F6J4K5|A9YJZ0|A9YJZ7|A9YJZ4|A9YJZ5|F6J4L3|A9YJZ9|F6J4K8|F6J4L1|A9YJZ6|A9YK01|A9YK00|F6J4K7|F6J4L0	15	151.18	151.18|151.18|45.03|11.35|11.35|11.35|11.35|11.35|6.93|6.93|6.93|6.93|6.93|6.93|6.93|6.93|6.93|6.93|6.93	1.781	0.795	0.778	-0.075	-0.593	-0.156	-0.809	-0.414	0	0	No	No	FlyBlood		1	NKD1,NKD2,
FBgn0266758	Esyt2	267	198	198.1	CG6643, isoform B	Q7KS16		Q7KS16|Q9VC62|A9UNH8|Q8IH66|Q961I7	13	150.52	150.52|150.52|143.11|75.9|74.62	2.492	1.343	1.834	0.684	-0.593	-0.131	-0.443	0.146	0	0	No	No	FlyBlood		8	ESYT2,	9	ESYT2,ESYT3,
FBgn0261862	whd	271	202	202.1	Carnitine palmitoyltransferase I	Q9V3K9		Q9V3K9|Q7JQH9	13	147.89	147.89|147.89	2.729	1.448	1.738	0.51	-0.65	-0.293	-0.424	-0.121	0	0	No	No			8	CPT1A,CPT1B,	10	CPT1A,
FBgn0031418	CG3609	274	205	205.1	CG3609	Q9VQB4		Q9VQB4	13	147.63	147.63	2.045	1.204	1.139	0.403	-1.044	-0.586	-0.938	-0.243	0	0	No	No	FlyBlood		10	DHDH,	11	DHDH,
FBgn0025777	homer	276	207	207.1	Homer	O96607		O96607|C9QPJ7|Q9VM94|Q0E8S7|E8NH56	13	144.27	144.27|131.8|131.8|117.72|113.53	1.992	1.544	1.299	0.319	-0.448	-0.072	-0.424	-0.002	0	0	No	No			10	HOMER2,	10	HOMER2,
FBgn0014189	Hel25E	278	209	209.1	ATP-dependent RNA helicase WM6	Q27268		Q27268|H1UUC9	13	143.12	143.12|38.84	2.077	1.303	1.122	0.437	-0.588	-0.188	-0.416	0.098	0	0	Yes (sourse count:2)	No			9	DDX39B,	9	DDX39B,DDX39A,
FBgn0029864	CG15894	283	214	214.1	CG15894, isoform B	A8JUZ7		A8JUZ7|Q9W406	15	139.95	139.95|139.95	1.566	0.968	0.716	-0.123	-0.63	-0.264	-1.036	-0.669	0	0	No	No
FBgn0032393	CG12264	284	215	215.1	Probable cysteine desulfurase, mitochondrial	Q9VKD3		Q9VKD3	9	138.69	138.69	2.638	1.745	1.01	0.248	-0.653	-0.147	-0.516	-0.04	0	0	No	No			8	NFS1,	9	NFS1,
FBgn0261592	RpS6	286	217	217.1	40S ribosomal protein S6	P29327		P29327|D2NUH9|A8E700|P29327-2|Q95TP9	12	137.56	137.56|119.31|109.66|93.54|81.58	1.978	1.219	1.246	0.363	-0.732	-0.182	-0.463	0.004	0	0	No	Yes (sourse count:1)			10	RPS6,	11	RPS6,
FBgn0002940	ninaE	287	218	218.1	Opsin Rh1	P06002		P06002	8	136.75	136.75	2.247	1.992	0.935	0.517	-0.355	0.018	0.054	0.649	0	0	No	No	FlyBlood		7	OPN4,	8	OPN4,
FBgn0008635	betaCOP	288	219	219.1	Coatomer subunit beta	P45437		P45437	13	136.3	136.3	2.071	1.044	1.258	0.392	-0.413	0.108	0.089	0.494	0	0	Yes (sourse count:2)	No			10	COPB1,	10	COPB1,
FBgn0266448	CG45078	290	221	221.1	Isoform C of Protein anoxia up-regulated	Q9VGX3-3	Q9VGX3	Q9VGX3-3	9	134.33	134.33	1.487	0.724	0.855	0.308	-1.017	-0.696	-1.411	-1.187	0	0	No	No
FBgn0010551	Phb2	291	222	222.1	Lethal (2) 03709, isoform E	A8DYI6		A8DYI6|A8DYI7|Q0E924	12	134.02	134.02|134.02|134.02	2.838	1.748	1.28	0.619	-0.168	0.315	0.053	0.474	0	0	No	No			10	PHB2,	11	PHB2,
FBgn0263351	AP-2mu	292	223	223.1	AP-50, isoform A	O62530		O62530	14	134.01	134.01	1.986	1.372	1.146	0.309	-0.61	-0.203	-0.188	0.134	0	0	Yes (sourse count:1)	No			10	AP2M1,	10	AP2M1,
FBgn0017566	ND-75	294	225	225.1	RE66734p (Fragment)	Q6NP42		Q6NP42|Q94511|Q8MM97	11	130.85	130.85|130.85|52.81	1.728	0.981	1.36	0.682	-0.463	-0.106	-0.58	-0.068	0	0	No	No			11	NDUFS1,	11	NDUFS1,
FBgn0283500	Sac1	298	228	228.2	Phosphatidylinositide phosphatase SAC1	Q9W0I6		Q9W0I6	6	49.28	49.28	2.37	1.302	1.53	0.637	-0.494	-0.091	-0.335	0.141	0	0	No	No			9	SACM1L,	9	SACM1L,
FBgn0029093	cathD	300	230	230.1	CathD	Q7K485		Q7K485	8	129.22	129.22	2.748	1.959	1.595	0.683	-0.68	-0.146	-0.085	0.259	0	0	Yes (sourse count:5)	Yes (sourse count:7)	FlyBlood		10	CTSD,	10	CTSD,
FBgn0004403	RpS14a	302	232	232.1	40S ribosomal protein S14	P14130		P14130	9	129.01	129.01	2.336	1.443	1.457	0.227	-0.646	-0.196	-0.562	-0.067	0	0	No	Yes (sourse count:1)	FlyBlood		6	RPS14,	7	RPS14,
FBgn0032456	MRP	303	233	233.1	Multidrug-Resistance like protein 1, isoform K	Q7KTC1		Q7KTC1|Q7KTC3|Q7KTC8|Q7KTB9|Q7KTB8|Q7KTC2|Q7KTD0|Q7KTC0|Q7KTB7|Q7KTC6|Q7KTC5|Q7KTC9|Q9I7N0|Q8T9C5|Q9VK56|Q7KTC4|Q7KTC7|A2RVE8	13	128.98	128.98|128.98|128.98|128.98|128.98|128.98|128.98|128.98|128.98|128.98|128.98|128.98|128.98|128.98|128.98|128.98|128.98|32.3	2.532	1.489	1.728	0.809	-0.45	-0.026	-0.178	0.249	0	0	No	No			9	ABCC3,	10	ABCC3,
FBgn0029118	Sucb	305	235	235.1	LD44970p	Q9V470		Q9V470|F3YDH6|Q8IQ64	12	128.18	128.18|80.61|35.44	2.858	1.839	1.692	0.631	-0.599	-0.019	-0.341	0.249	0	0	No	No			11	SUCLG2,	12	SUCLG2,
FBgn0000721	for	306	236	236.1	cGMP-dependent protein kinase, isozyme 2 forms cD4/T1/T3A/T3B	Q03043		Q03043|Q03043-2|Q03043-3|E1U3F7|E1U3G1|E1U3F9|E1U3G3|E1U3G0|P32023|E1U3G4|P32023-2|E1U3F8|E1U3G2|Q03043-4	11	128.16	128.16|128.16|128.16|116.56|116.56|116.56|116.56|98.71|98.71|98.71|98.71|98.71|98.71|98.71	2.461	1.511	1.254	0.373	-0.343	-0.055	-0.271	0.134	0	0	No	No			11	PRKG1,	12	PRKG1,
FBgn0014010	Rab5	308	238	238.1	Drab5	Q9V3I2		Q9V3I2	8	127.49	127.49	2.546	1.548	1.64	0.446	-0.611	-0.196	-0.115	0.413	0	0	No	No			10	RAB5B,RAB5C,	11	RAB5B,
FBgn0032397	Tom70	309	239	239.1	RE66761p	Q8MT29		Q8MT29|Q9VKC8	12	127.31	127.31|127.31	2.383	1.348	1.867	0.536	-0.625	-0.119	-0.155	0.258	0	0	No	No	FlyBlood		11	TOMM70A,	11	TOMM70A,
FBgn0014028	SdhB	310	240	240.1	Succinate dehydrogenase [ubiquinone] iron-sulfur subunit, mitochondrial	P21914		P21914|Q8SXL9|Q9VWN3	14	127.26	127.26|15.55|15.55	2.287	1.741	1.803	1.238	-0.557	-0.228	-0.478	-0.252	0	0	No	No			11	SDHB,	11	SDHB,
FBgn0004907	14-3-3zeta	311	241	241.1	14-3-3 protein zeta	P29310		P29310|P29310-2|Q6LEH5	11	125.62	125.62|108.76|53.96	1.579	0.946	1.168	0.396	-0.281	-0.133	-0.168	-0.294	0	0	Yes (sourse count:5)	Yes (sourse count:8)	FlyBlood		9	YWHAZ,	11	YWHAZ,
FBgn0004907	14-3-3zeta	312	241	241.2	Isoform C of 14-3-3 protein zeta	P29310-3	P29310	P29310-3	11	123.41	123.41	1.596	0.824	1.185	0.459	-0.278	-0.126	-0.412	-0.235	0	0	Yes (sourse count:5)	Yes (sourse count:8)	FlyBlood		9	YWHAZ,	11	YWHAZ,
FBgn0020238	14-3-3epsilon	313	241	241.3	14-3-3 protein epsilon	P92177		P92177|P92177-2|P92177-1|P92177-4|D3DMY5	4	33.34	33.34|33.34|33.34|33.34|26.54	1.563	1.173	0.713	0.285	0.139	0.046	0.243	0.062	0	0	Yes (sourse count:5)	Yes (sourse count:5)	FlyBlood		11	YWHAE,	12	YWHAE,
FBgn0013759	CASK	314	242	242.1	Peripheral plasma membrane protein CASK	Q24210		Q24210|E1JIS7	12	125.55	125.55|115.01	2.583	1.823	0.863	0.397	-0.673	-0.334	-0.732	-0.264	0	0	No	No			9	CASK,	10	CASK,
FBgn0013759	CASK	315	242	242.2	Isoform A of Peripheral plasma membrane protein CASK	Q24210-2	Q24210	Q24210-2|A8JR72|Q24210-4	9	94.96	94.96|94.96|84.42	2.493	1.387	0.763	0.259	-0.718	-0.292	-0.583	-0.207	0	0	No	No			9	CASK,	10	CASK,
FBgn0053303	CG33303	317	244	244.1	CG33303	Q76NQ0		Q76NQ0|Q6NP35|Q8IH64	11	125.08	125.08|115.31|111.27	2.273	1.269	1.313	0.419	-0.701	-0.144	-0.483	0.048	0	0	Yes (sourse count:1)	No			9	RPN1,	10	RPN1,
FBgn0034027	CG8187	318	245	245.1	CG8187	Q7K1W5		Q7K1W5	12	124.95	124.95	2.15	1.207	1.155	0.189	-0.476	0.031	-0.485	0.071	0	0	No	No			9	FAM185A,	8	FAM185A,
FBgn0028686	Rpt3	319	246	246.1	CG16916 protein	E1UIA5		E1UIA5|Q9V405|Q9VH79|Q8MZ73	13	124.41	124.41|124.41|39.15|32.87	2.189	1.001	1.129	0.304	-0.546	-0.132	-0.692	-0.225	0	0	No	No			11	PSMC4,	12	PSMC4,
FBgn0262735	Imp	320	247	247.1	IGF-II mRNA-binding protein	Q9VZ69		Q9VZ69|Q0KHU2|E1JJM0|Q8IGK4|Q8IR99|F6J5L2|A9YL40	11	123.44	123.44|113.03|113.03|113.03|113.03|8.78|8.78	2.186	1.388	1.107	0.356	-0.54	-0.068	-0.57	0.018	0	0	No	No	FlyBlood		9	IGF2BP1,	9	IGF2BP1,IGF2BP3,IGF2BP2,
FBgn0037001	ND-39	321	249	249.1	CG6020	Q9VPE2		Q9VPE2|Q86NN5|Q059D4	10	121.94	121.94|102.94|102.94	2.491	1.659	1.538	0.734	-0.38	-0.003	-0.249	0.189	0	0	No	No			10	NDUFA9,	11	NDUFA9,
FBgn0265959	rdgC	323	251	251.1	Serine/threonine-protein phosphatase rdgC	P40421		P40421|P40421-2	10	120.59	120.59|120.59	2.302	1.232	1.235	0.179	-0.381	0.13	-0.112	0.34	0	0	No	No			10	PPEF2,	11	PPEF2,
FBgn0014009	Rab2	324	252	252.1	GH01619p	O18333		O18333|Q9U5D5	9	120.27	120.27|106.92	2.707	1.777	1.359	0.57	-0.461	-0.024	0.209	0.655	0	0	No	No			8	RAB2A,	9	RAB2A,
FBgn0001142	Gs1	325	253	253.1	Glutamine synthetase 1, mitochondrial	P20477		P20477	9	119.38	119.38	2.392	1.229	0.877	-0.384	-0.438	-0.068	-0.65	0.032	0	0	No	Yes (sourse count:2)			8	GLUL,	8	GLUL,
FBgn0001122	Galphao	326	254	254.1	Isoform B of Guanine nucleotide-binding protein G(o) subunit alpha 47A	P16378-2	P16378	P16378-2|P16378|Q8IGI5|Q6NNB9|P25157|D5AEN0	10	119.12	119.12|119.12|103.52|63.36|15.6|12.82	2.702	1.682	1.398	0.242	-0.796	-0.236	-0.575	-0.051	0	0	No	No			11	GNAO1,	12	GNAO1,
FBgn0001104	Galphai	328	254	254.3	Guanine nucleotide-binding protein G(i) subunit alpha 65A	P20353		P20353	3	39.69	39.69	2.391	1.294	1.758	0.952	-0.656	-0.178	-0.565	-0.131	0	0	Yes (sourse count:1)	No			10	GNAI1,	11	GNAI1,
FBgn0036619	Cpr72Ec	329	255	255.1	Cuticular protein 72Ec	Q9VV46		Q9VV46	12	119.01	119.01	1.801	1.1	0.594	-0.375	-1.395	-0.813	-1.294	-1.082	0	0	No	No
FBgn0010078	RpL23	332	257	257.1	60S ribosomal protein L23	P48159		P48159|A8E792	9	117.23	117.23|60.76	2.598	1.163	1.482	0.368	-0.467	0.063	-0.139	0.526	0	0	No	No			10	RPL23,	10	RPL23,
FBgn0004419	me31B	333	258	258.1	Putative ATP-dependent RNA helicase me31b	P23128		P23128|P23128-2	12	117.17	117.17|107.9	2.358	1.357	1.216	0.282	-0.703	-0.102	-0.485	-0.086	0	0	Yes (sourse count:1)	No			11	DDX6,	12	DDX6,
FBgn0011726	tsr	335	260	260.1	Cofilin/actin-depolymerizing factor homolog	P45594		P45594	8	116.89	116.89	2.523	1.766	1.452	0.333	-0.76	-0.206	-0.5	0.049	0	0	Yes (sourse count:3)	Yes (sourse count:6)	FlyBlood		6	CFL2,	7	CFL2,
FBgn0266369	Mtp	337	262	262.1	SD01502p	Q961S9		Q961S9|Q9VIH3	12	115.04	115.04|115.04	2.271	1.478	1.561	0.522	-0.648	-0.045	-0.199	0.35	0	0	No	No			11	MTTP,	11	MTTP,
FBgn0037607	CG8036	341	266	266.1	CG8036, isoform B	Q9VHN7		Q9VHN7|Q7KSU6|Q95S19|Q9VVP4|Q8MZ62	11	113.79	113.79|109.43|34.35|20.55|20.55	1.337	0.971	0.891	0.191	-0.317	-0.092	-0.317	-0.238	0	0	Yes (sourse count:4)	Yes (sourse count:7)	FlyBlood		10	TKT,	11	TKT,
FBgn0000479	dnc	343	268	268.1	cAMP-specific 3',5'-cyclic phosphodiesterase	P12252		P12252|P12252-5|P12252-4|Q8MS17|Q9W4T4|Q9W4T0|P12252-3|P12252-7|Q9W4S9|D0IQA0|Q9W4S9-2|G7H7Y9|P12252-6	10	113.63	113.63|113.63|107.48|78.04|78.04|78.04|78.04|73.22|71.89|71.89|71.89|43.32|34.72	2.134	1.356	1.782	0.667	-0.48	-0.032	-0.618	-0.153	0	0	No	No	FlyBlood		7	PDE4B,PDE4D,	8	PDE4B,
FBgn0000479	dnc	344	268	268.2	cAMP-specific 3',5'-cyclic phosphodiesterase, isoform F	Q8IRU4		Q8IRU4|C9QPC1	6	72.04	72.04|72.04	2.342	1.426	1.423	0.357	-0.223	0.426	-0.904	-0.14	0	0	No	No	FlyBlood		7	PDE4B,PDE4D,	8	PDE4B,
FBgn0003942	RpS27A	346	270	270.1	Ubiquitin-40S ribosomal protein S27a	P15357		P15357|Q8MSM5|P0CG69|Q9W418|Q8MT02|P18101|Q7JPZ3|H9BVD2|H9BVD7|H9BVD3|H9BVD5|H9BVD4|Q24575|Q24577|Q7JPZ2|Q24576|Q27927	9	112.74	112.74|66.69|66.69|66.69|66.69|66.69|66.69|60.32|60.32|60.32|60.32|60.32|59.04|59.04|59.04|50.69|30.28	2.235	1.373	1.383	0.549	-0.535	-0.338	-0.536	-0.276	0	0	No	No	FlyBlood		10	RPS27A,	10	RPS27A,
FBgn0283469	Vps4	352	275	275.1	BcDNA.GH02678	Q9Y162		Q9Y162	11	111.87	111.87	2.586	2.089	1.05	0.382	-0.522	-0.013	-0.463	0.047	0	0	No	No			10	VPS4B,	11	VPS4B,VPS4A,
FBgn0004242	Syt1	363	283	283.1	Synaptotagmin 1	P21521		P21521|P21521-2|P21521-3	11	108.1	108.1|108.1|94.14	2.178	1.364	1.074	0.399	-0.779	-0.421	-0.408	0.007	0	0	No	No			9	SYT1,SYT2,	10	SYT1,
FBgn0035246	CG13928	365	285	285.1	CG13928	Q9W0C3		Q9W0C3	9	105.69	105.69	2.211	1.384	1.055	0.31	-0.526	-0.049	-0.519	0.062	0	0	No	No
FBgn0001308	Khc	366	286	286.1	Kinesin heavy chain	P17210		P17210|Q6NNT8	9	105.09	105.09|37.68	2.434	1.651	1.216	0.369	-0.571	0.087	-0.534	0.181	0	0	Yes (sourse count:1)	No	FlyBlood		11	KIF5B,	11	KIF5B,
FBgn0039697	CG7834	368	288	288.1	GH14462p (Fragment)	Q8MR58		Q8MR58|Q0KHZ6	9	104.24	104.24|104.24	1.925	1.218	1.485	0.533	-0.304	0.019	-0.265	0.131	0	0	No	Yes (sourse count:1)			10	ETFB,	8	ETFB,
FBgn0020626	Osbp	370	290	290.1	Oxysterol-binding protein	Q9VC05		Q9VC05|O18397	10	103.62	103.62|103.62	2.364	1.368	1.287	0.455	-0.521	-0.038	-0.661	-0.08	0	0	No	No			9	OSBP,OSBP2,	10	OSBP,
FBgn0010621	Cct5	371	291	291.1	GM12270p	Q7KKI0		Q7KKI0|C8VV32|A1Z8U4	11	103.47	103.47|103.47|103.47	2.618	1.666	2.073	0.912	-0.661	-0.17	-0.28	0.23	0	0	Yes (sourse count:3)	Yes (sourse count:1)			10	CCT5,	10	CCT5,
FBgn0027610	Dic1	375	295	295.1	BcDNA.GH02431	Q9Y166		Q9Y166	7	103.01	103.01	2.314	1.767	1.293	0.781	-0.289	0.256	0.131	0.794	0	0	No	No			8	SLC25A10,	9	SLC25A10,
FBgn0038516	P5cr-2	376	296	296.1	Pyrroline-5-carboxylate reductase	Q9VEJ3		Q9VEJ3|Q8IN96	7	102.73	102.73|69.35	2.284	1.675	0.974	0.684	-0.224	0.331	-0.109	0.347	0	0	No	No			8	PYCR1,	9	PYCR1,
FBgn0263231	bel	382	301	301.1	ATP-dependent RNA helicase bel	Q9VHP0		Q9VHP0|P26802	12	101.9	101.9|6.83	2.084	1.222	1.323	0.358	-0.806	-0.564	-1.037	-0.688	0	0	Yes (sourse count:1)	No			10	DDX3X,	10	DDX3X,DDX3Y,
FBgn0002069	AspRS	384	303	303.1	Aspartyl-tRNA synthetase	Q7K0E6		Q7K0E6|Q9XYM1	10	100.98	100.98|86.06	2.615	1.62	1.254	0.517	-0.316	-0.059	-0.115	0.353	0	0	No	No			11	DARS,	12	DARS,
FBgn0014020	Rho1	385	304	304.1	Ras-like GTP-binding protein Rho1	P48148		P48148	8	100.19	100.19	2.737	1.805	1.578	0.69	-0.681	-0.192	-0.374	0.145	0	0	Yes (sourse count:2)	No			8	RHOC,	10	RHOA,
FBgn0003279	RpL4	388	307	307.1	60S ribosomal protein L4	P09180		P09180|Q1EBX5	10	98.89	98.89|50.18	1.945	1.005	1.366	0.394	-0.626	-0.28	-0.543	-0.292	0	0	No	No			10	RPL4,	11	RPL4,
FBgn0027338	Kap-alpha3	389	308	308.1	Importin subunit alpha	Q9UB78		Q9UB78|Q9V455|O76522	8	98.69	98.69|98.69|98.69	2.602	1.497	1.566	0.075	-0.479	-0.085	-0.343	0.071	0	0	No	No			11	KPNA4,	11	KPNA4,
FBgn0001128	Gpdh	391	310	310.1	Glycerol-3-phosphate dehydrogenase [NAD(+)], cytoplasmic	P13706		P13706|P13706-3|P13706-2|P13706-4|D5AEK2	8	97.88	97.88|97.88|97.88|97.88|37.02	3.368	2.023	1.962	0.875	-0.907	-0.265	-0.549	-0.079	0	0	No	Yes (sourse count:6)	FlyBlood		10	GPD1,	11	GPD1,
FBgn0032961	CG1416	394	313	313.1	CG1416, isoform A	Q9V9Q4		Q9V9Q4|E8NH58	9	96.71	96.71|12.87	2.028	1.346	1.187	0.393	-0.519	-0.12	-0.291	-0.051	0	0	Yes (sourse count:1)	No			10	AHSA1,	10	AHSA1,
FBgn0020910	RpL3	397	316	316.1	LP14077p (Fragment)	C6SUV6		C6SUV6|O16797|O16797-4|C7LA69|E0R984	10	95.62	95.62|95.62|95.62|95.62|21.91	2.273	1.267	1.511	0.857	-0.678	-0.299	-0.44	-0.161	0	0	No	Yes (sourse count:1)			9	RPL3,	9	RPL3,
FBgn0001248	Idh	399	318	318.1	Isocitrate dehydrogenase [NADP]	C8VV61		C8VV61|Q7KUB1|B7Z0E0|Q9VSI6|Q8IQA7|Q7KUB0	11	94.57	94.57|94.57|94.57|94.57|94.57|94.57	2.782	1.573	1.702	0.689	-0.345	0.107	-0.392	0.107	0	0	Yes (sourse count:4)	Yes (sourse count:3)	FlyBlood		10	IDH1,	11	IDH1,
FBgn0087035	AGO2	401	320	320.1	Isoform C of Protein argonaute-2	Q9VUQ5-2	Q9VUQ5	Q9VUQ5-2|Q9VUQ5|E5KZ94	6	93.9	93.9|93.9|30.49	0.985	0.748	1.273	0.332	-1.338	-0.671	-1.546	-1.062	0	0	No	No			1	AGO1,AGO3,AGO4,	3	AGO1,AGO2,AGO3,AGO4,
FBgn0035147	Gale	402	321	321.1	Probable UDP-glucose 4-epimerase	Q9W0P5		Q9W0P5|Q8MZ78	9	93.9	93.9|79.5	1.897	1.431	1.085	0.404	-0.132	0.422	0.074	0.779	0	0	No	No			10	GALE,	10	GALE,
FBgn0033980	Cyp6a20	403	322	322.1	Probable cytochrome P450 6a20	Q9V773		Q9V773	10	93.84	93.84	2.642	1.473	1.901	0.573	-0.306	0.017	-0.2	-0.228	0	0	No	No			2	CYP3A4,CYP3A5,TBXAS1,CYP3A43,	4	TBXAS1,
FBgn0020503	CLIP-190	405	324	324.1	Isoform C of Restin homolog	Q9VJE5-3	Q9VJE5	Q9VJE5-3|E6PBX3|Q9VJE5|Q9VJE5-2|Q7KT48|B7YZW7|Q0E8Q1|B7YZW8|Q0E8Q0|G7H861	7	92.57	92.57|59.41|58.61|58.61|58.61|58.61|58.61|54.3|43.74|43.74	2.339	1.069	1.405	0.188	-0.7	-0.173	-0.674	-0.21	0	0	No	No			8	CLIP1,CLIP2,	8	CLIP2,
FBgn0261609	eIF-2alpha	407	326	326.1	Eukaryotic translation initiation factor 2 subunit 1	P41374		P41374	9	90.78	90.78	2.233	1.309	1.347	0.501	-0.609	-0.096	-0.489	0.028	0	0	No	Yes (sourse count:1)			9	EIF2S1,	10	EIF2S1,
FBgn0267350	PI4KIIIalpha	408	327	327.1	CG10260	Q9W4X4		Q9W4X4|Q9U1K8|Q8MYR7|C5WLQ6	8	90.73	90.73|64.61|27.21|26.12	2.512	1.379	1.31	0.084	-0.539	0.047	-0.364	0.115	0	0	No	No	FlyBlood		9	PI4KA,	8	PI4KA,
FBgn0034145	CG5065	409	328	328.1	Putative fatty acyl-CoA reductase CG5065	A1ZAI5		A1ZAI5	8	90.61	90.61	2.317	1.716	1.605	0.914	-0.329	0.089	0.132	0.477	0	0	No	No			9	FAR2,	8	FAR2,
FBgn0028408	Drep2	410	329	329.1	DNAation factor-related protein 2, isoform B	A8DY77		A8DY77|F3YD50|Q9U787|Q7K304|Q95S67	8	90.24	90.24|90.24|90.24|90.24|60.75	1.807	1.288	0.96	0.27	-0.893	-0.53	-0.072	0.33	0	0	No	No	FlyBlood		3	CIDEA,CIDEB,CIDEC,	3	CIDEC,
FBgn0036892	Lon	411	330	330.1	Lon protease homolog, mitochondrial	Q7KUT2		Q7KUT2|Q7KUT2-2|Q960X9	11	89.23	89.23|89.23|81.41	2.326	1.175	1.463	0.417	-0.778	-0.373	-0.621	-0.191	0	0	No	No			11	LONP1,	11	LONP1,
FBgn0031914	CG5973	413	332	332.1	CG5973, isoform A	Q9VM11		Q9VM11	10	88.85	88.85	3.126	1.781	2.689	1.148	-0.578	-0.15	-0.416	-0.022	0	0	No	No			2	TTPAL,	3	TTPAL,
FBgn0052017	CG32017	414	334	334.1	CG32017, isoform B	Q8IM93		Q8IM93|Q3ZAP5	10	87.93	87.93|76.99	1.919	1.204	0.782	-0.119	-0.915	-0.42	-1.266	-0.768	0	0	No	No
FBgn0036728	UQCR-Q	415	335	335.1	AT13736p	Q9VVH5		Q9VVH5	10	87.64	87.64	2.229	1.345	1.377	0.309	-0.532	-0.054	-0.887	-0.335	0	0	No	No			11	UQCRQ,	12	UQCRQ,
FBgn0003861	trp	418	338	338.1	Transient receptor potential protein	P19334		P19334|F0JAI0|Q1ECC8	8	87.37	87.37|47.6|38.74	2.719	1.81	1.254	-0.049	-0.589	0.018	-0.525	0.063	0	0	No	No			5	TRPC1,TRPC4,TRPC5,	6	TRPC1,TRPC4,TRPC5,
FBgn0028685	Rpt4	419	339	339.1	LP16188p (Fragment)	C1C3F8		C1C3F8|Q8SZ19|Q9W414|Q9U7A2|Q9VTQ9	7	87.08	87.08|87.08|87.08|71.91|16.02	2.427	1.469	1.551	0.883	-0.637	-0.043	-0.623	-0.036	0	0	No	No			11	PSMC6,	11	PSMC6,
FBgn0041150	hoe1	421	341	341.1	RE09889p	Q8IGX6		Q8IGX6|Q9VR47|Q8I930|Q9Y163|F0JAH7	7	86.19	86.19|86.19|86.19|86.19|46.48	1.976	1.235	1.129	0.293	-0.638	0.033	-0.566	-0.139	0	0	No	No			8	OCA2,	8	OCA2,
FBgn0259210	prom	422	342	342.1	Prominin, isoform D	B7YZQ3		B7YZQ3|A0AVW1|Q8MLN9|Q06PM6	8	85.83	85.83|85.83|78.91|78.91	1.579	1.138	0.456	0.101	-0.361	0.19	-0.142	0.404	0	0	No	No			4	PROM1,PROM2,	5	PROM1,PROM2,
FBgn0003091	Pkc53E	423	343	343.1	Isoform Short of Protein kinase C, brain isozyme	P05130-2	P05130	P05130-2|P05130|A8DYG9|D3DMK5|G8HS56	8	85.82	85.82|73.52|59.64|59.64|20.33	1.123	0.685	0.953	0.086	-0.677	-0.393	-0.262	-0.051	0	0	No	No			11	PRKCA,	12	PRKCA,
FBgn0003093	Pkc98E	424	343	343.2	Protein kinase C	P13678		P13678|Q95T78|Q4QQA3	8	81.96	81.96|71.2|71.2	2.114	1.33	1.043	0.177	-0.829	-0.468	-0.685	-0.357	0	0	No	No			10	PRKCE,	11	PRKCE,
FBgn0043362	bchs	425	344	344.1	Blue cheese	Q9VML2		Q9VML2	7	85.29	85.29	1.76	1.24	1.094	0.818	-0.523	-0.16	-0.518	0.117	0	0	No	No			10	WDFY3,	11	WDFY3,
FBgn0015245	Hsp60	427	346	346.1	60 kDa heat shock protein, mitochondrial	O02649		O02649|Q9VMN5	7	85.06	85.06|40.29	1.569	1.183	1.304	0.941	-0.321	0.013	-0.561	-0.022	0	0	Yes (sourse count:2)	Yes (sourse count:2)	FlyBlood		10	HSPD1,	11	HSPD1,
FBgn0038810	Srp72	430	348	348.1	GH10846p	Q5BHY9		Q5BHY9|Q9VDK7	7	84.97	84.97|84.97	2.163	1.976	1.354	0.81	-0.496	0.047	-0.398	0.209	0	0	No	No			10	SRP72,	10	SRP72,
FBgn0250848	26-29-p	434	352	352.1	26-29kD-proteinase	Q9V3U6		Q9V3U6	8	84.09	84.09	2.448	1.309	1.383	0.257	-0.65	-0.114	-0.669	-0.041	0	0	No	No	FlyBlood		1	CTSK,CTSL,CTSV,CTSS,CTSF,	1	CTSC,CTSB,CTSH,CTSK,CTSL,CTSV,CTSS,CTSZ,CTSF,
FBgn0035989	CG3967	435	353	353.1	Alpha-tubulin N-acetyltransferase 1	Q9VSY4		Q9VSY4|Q9VSY4-2	8	84.09	84.09|70.52	2.32	1.595	0.779	0.32	-0.612	0.028	-0.418	0.069	0	0	No	No			7	ATAT1,	8	ATAT1,
FBgn0034743	RpS16	438	356	356.1	40S ribosomal protein S16	Q9W237		Q9W237	9	83.69	83.69	2.713	1.002	1.694	0.534	-0.742	-0.286	-0.418	0.023	0	0	No	Yes (sourse count:1)			10	RPS16,	11	RPS16,
FBgn0027279	l(1)G0196	440	358	358.1	Inositol hexakisphosphate and diphosphoinositol-pentakisphosphate kinase	Q9VR59		Q9VR59|Q9VR59-7|Q9VR59-5|Q9VR59-6|Q9VR59-3|Q1EC85|B9EQY0|C3KKB1	9	83.63	83.63|70.41|70.41|70.41|70.41|8.68|5.8|4.54	2.182	1.547	1.496	0.746	-0.367	0.077	-0.534	0.206	0	0	No	No	FlyBlood		9	PPIP5K2,	10	PPIP5K2,
FBgn0051248	CG31248	441	359	359.1	CG31248	Q9VI66		Q9VI66	6	83.39	83.39	1.921	1.397	1.692	0.937	-0.147	0.333	0.227	0.683	0	0	No	No
FBgn0033998	row	442	360	360.1	RE01954p	Q5U156		Q5U156|Q960P7|Q95RL2	7	83.35	83.35|43.76|39.59	2.515	1.636	1.285	0.422	-0.635	-0.291	-0.276	0.093	0	0	No	No			4	POGZ,ZNF280C,	4	POGZ,ZNF280C,
FBgn0033912	RpS23	444	362	362.1	40S ribosomal protein S23	Q8T3U2		Q8T3U2	8	82.99	82.99	2.724	1.878	2.072	1.109	-0.399	-0.049	-0.206	-0.053	0	0	No	No			10	RPS23,	11	RPS23,
FBgn0030895	CG7135	445	363	363.1	CG7135	Q9VWY5		Q9VWY5|Q8MSI0	7	82.71	82.71|52.29	2.292	1.397	0.61	0.22	-1.032	-0.633	-0.542	-0.109	0	0	No	No
FBgn0250785	vari	447	365	365.1	FI17352p1	Q7KT16		Q7KT16|Q8SXI6|Q9VIJ4|Q8MR96|Q2PDR9|D6W4X0|A1XXK3|A1XXK1|A1XXK4|A1XXK5|A1XXK2	9	82.45	82.45|82.45|82.45|82.45|82.45|56.29|26.16|26.16|26.16|26.16|26.16	2.523	1.522	1.716	0.367	-0.606	-0.226	-0.362	0.095	0	0	No	No			9	MPP6,	11	MPP6,
FBgn0003447	sn	448	366	366.1	RH62992p	Q8SY66		Q8SY66|Q24524	9	82.43	82.43|82.43	2.016	1.182	0.831	0.297	-0.561	-0.212	-0.917	-0.388	0	0	Yes (sourse count:3)	No			9	FSCN1,	10	FSCN1,
FBgn0027086	IleRS	449	367	367.1	Isoleucyl-tRNA synthetase, isoform A	Q8MSW0		Q8MSW0	8	81.95	81.95	2.63	1.743	1.436	0.88	-0.649	0.095	-0.408	0.139	0	0	No	No			10	IARS,	10	IARS,
FBgn0033504	CAP	451	369	369.1	CAP, isoform Q	B7YZD8		B7YZD8|A1Z867|Q966V1|B7YZD9|A8WHG7|Q966V0|A1Z871|Q966U9|Q7JR75|A1Z869|Q8IGN4|A1Z866|Q86P80|A1Z870|D3DMM3|Q7K1M7|B7YZE0|Q8IGB7|Q966U7	9	81.8	81.8|81.8|81.8|81.8|55.64|45.66|45.66|45.66|45.66|45.66|45.66|45.66|45.66|45.66|45.66|45.66|36.14|33.3|23.93	1.868	0.69	0.797	-0.113	-0.61	-0.339	-0.74	-0.437	0	0	No	No			4	SORBS2,SORBS3,SORBS1,	4	SORBS2,SORBS3,SORBS1,
FBgn0033504	CAP	452	369	369.2	CAP, isoform D	A1Z872		A1Z872|Q966U8	5	42.89	42.89|42.89	0.61	0.267	0.412	0.194	-0.434	-0.339	-0.932	-1.009	0	0	No	No			4	SORBS2,SORBS3,SORBS1,	4	SORBS2,SORBS3,SORBS1,
FBgn0261602	RpL8	454	371	371.1	60S ribosomal protein L8	Q9V3G1		Q9V3G1|Q4V4W5	7	81.66	81.66|59.48	1.876	0.982	1.654	0.849	-0.462	-0.273	-0.473	-0.324	0	0	No	No			9	RPL8,	10	RPL8,
FBgn0028342	ATPsyndelta	455	372	372.1	Lethal (1) G0230	Q9W2X6		Q9W2X6	5	81.35	81.35	2.949	1.113	1.344	-0.38	-1.342	-0.498	-1.452	-0.687	0	0	No	No			10	ATP5D,	10	ATP5D,
FBgn0010198	RpS15Aa	456	373	373.1	40S ribosomal protein S15Aa	P48149		P48149|Q7KR04	9	80.95	80.95|68.19	3.124	2.253	1.609	0.378	-0.521	-0.178	-0.25	0.381	0	0	No	No	FlyBlood		10	RPS15A,	11	RPS15A,
FBgn0025286	RpL31	457	374	374.1	60S ribosomal protein L31	Q9V597		Q9V597	8	80.86	80.86	1.762	1.184	0.965	0.978	-0.411	-0.058	-0.308	0.427	0	0	No	No			9	RPL31,	10	RPL31,
FBgn0033465	Etf-QO	458	375	375.1	CG12140	Q7JWF1		Q7JWF1	8	80.82	80.82	2.794	1.832	1.508	0.76	-0.466	-0.033	-0.155	0.292	0	0	No	No	FlyBlood		11	ETFDH,	11	ETFDH,
FBgn0032773	fon	460	377	377.1	Fondue, isoform B	Q9VIX7		Q9VIX7|Q8INW9	5	80.54	80.54|80.54	2.061	1.267	1.131	0.122	-0.235	0.266	-0.312	0.082	0	0	No	No	FlyBlood
FBgn0005278	Sam-S	462	379	379.1	S-adenosylmethionine synthase	P40320		P40320|D5SHQ7|E4NKH6	7	80.49	80.49|39.16|23.47	2.234	1.518	1.078	0.464	-0.247	0.037	0.039	0.124	0	0	Yes (sourse count:2)	Yes (sourse count:1)			10	MAT2A,	11	MAT2A,
FBgn0005278	Sam-S	463	379	379.2	Isoform 3 of S-adenosylmethionine synthase	P40320-3	P40320	P40320-3|P40320-4|P40320-2	7	71.57	71.57|71.57|32.41	2.374	1.487	1.37	0.464	-0.461	0.028	-0.525	0.133	0	0	Yes (sourse count:2)	Yes (sourse count:1)			10	MAT2A,	11	MAT2A,
FBgn0003134	Pp1alpha-96A	465	380	380.2	Serine/threonine-protein phosphatase alpha-1 isoform	P48461		P48461|Q6NNT3|Q9VQL9|Q95V52	5	51.55	51.55|7.15|7.15|7.15	1.912	0.805	1.042	0.105	-0.571	-0.133	-0.501	-0.099	0	0	No	No			9	PPP1CA,PPP1CC,	10	PPP1CA,PPP1CC,
FBgn0003132	Pp1-13C	466	380	380.3	Serine/threonine-protein phosphatase	C0MKX3		C0MKX3|Q05547|P12982	4	44.8	44.8|44.8|44.8	1.912	0.805	1.282	0.057	-0.604	0.049	-0.104	0.585	0	0	No	No			8	PPP1CC,	9	PPP1CC,
FBgn0022985	qkr58E-2	467	381	381.1	Quaking related 58E-2	Q9W254		Q9W254|O44432	8	80.15	80.15|30.25	1.986	1.457	1.389	0.028	-0.643	-0.278	-0.628	-0.431	0	0	Yes (sourse count:1)	No			6	KHDRBS3,KHDRBS1,KHDRBS2,	7	KHDRBS3,KHDRBS1,KHDRBS2,
FBgn0030478	CG1640	468	382	382.1	SD05601p	Q8T9D5		Q8T9D5|Q9VYD9|Q7KV27	7	80.11	80.11|70.56|70.56	3.196	1.983	2.178	1.164	-0.466	-0.03	0.133	0.452	0	0	No	Yes (sourse count:1)			9	GPT2,	10	GPT,
FBgn0037447	Neurochondrin	470	384	384.1	Neurochondrin homolog	Q9VI25		Q9VI25|B3DNM6	8	79.2	79.2|72.35	2.713	1.411	2.198	1.111	-0.171	0.293	-0.015	0.449	0	0	No	No			10	NCDN,	10	NCDN,
FBgn0031913	CG5958	472	386	386.1	CG5958	Q9VM12		Q9VM12|Q8SYZ8	9	78.91	78.91|70.98	1.867	1.885	0.643	0.494	-0.338	-0.012	-0.253	0.061	0	0	No	No	FlyBlood		2	RLBP1,	3	RLBP1,TTPAL,
FBgn0002121	l(2)gl	474	388	388.1	Lethal(2) giant larvae protein	P08111		P08111|P08111-3|P08111-4|P08111-2	10	78.67	78.67|78.67|78.67|47.51	2.541	1.142	1.69	0.303	-0.7	-0.25	-0.549	-0.025	0	0	No	No			11	LLGL1,	11	LLGL1,
FBgn0261014	TER94	475	389	389.1	AT24528p (Fragment)	D0IQG4		D0IQG4|Q7KN62-3|Q7KN62|Q7KN62-2|Q8IGZ2	11	78.46	78.46|78.46|78.46|78.46|44.64	2.16	1.293	1.134	0.272	-0.379	0.218	-0.378	0.162	0	0	Yes (sourse count:3)	Yes (sourse count:3)	FlyBlood		10	VCP,	11	VCP,
FBgn0004926	eIF-2beta	476	390	390.1	Eukaryotic translation initiation factor 2 subunit 2	P41375		P41375	8	78.33	78.33	2.329	1.261	1.644	0.72	-0.298	0.179	-0.082	0.256	0	0	Yes (sourse count:1)	No			11	EIF2S2,	11	EIF2S2,
FBgn0259110	mmd	477	391	391.1	Mind-meld, isoform D	B7Z0Y2		B7Z0Y2|Q9VXL1|Q7KUY7|Q9GZ15|F6J795|F6J785	9	78.25	78.25|78.25|57.43|57.43|52.88|52.88	1.517	1.129	0.561	-0.208	-0.637	-0.407	-0.676	-0.3	0	0	Yes (sourse count:1)	No			7	ADAM11,	7	ADAM11,
FBgn0017558	Pdk	479	393	393.1	Pyruvate dehydrogenase kinase, isoform B	A8DY78		A8DY78|P91622	6	77.91	77.91|77.91	2.455	1.299	1.466	0.045	-0.488	-0.047	-0.512	0.039	0	0	No	No			11	PDK3,	12	PDK3,
FBgn0021979	l(2)k09913	482	396	396.1	LD15586p	Q7K274		Q7K274|Q8MLS7	7	77.28	77.28|77.28	2.488	1.598	1.301	0.367	-0.482	-0.3	-0.572	-0.228	0	0	No	No					1	TMEM53,
FBgn0041188	Atx2	483	397	397.1	Ataxin-2 homolog	Q8SWR8		Q8SWR8|Q8SWR8-3|Q8SWR8-2	8	76.91	76.91|71.5|71.5	2.152	1.23	1.035	0.009	-0.524	-0.084	-0.471	-0.099	0	0	No	No			8	ATXN2,	8	ATXN2,
FBgn0027548	nito	484	398	398.1	BcDNA.GH11110	Q7KMJ6		Q7KMJ6|Q8T0B2	10	76.37	76.37|61.53	1.863	1.148	1.119	0.344	-1.106	-0.525	-0.955	-0.471	0	0	No	No			8	RBM15B,RBM15,	9	RBM15B,
FBgn0086443	AsnRS	485	399	399.1	Asparaginyl-tRNA synthetase	Q9V434		Q9V434	7	75.99	75.99	1.974	1.044	1.108	0.044	-0.641	-0.062	-0.44	0.048	0	0	No	No			11	NARS,	11	NARS,
FBgn0028940	Cyp28a5	486	400	400.1	Probable cytochrome P450 28a5	Q9V419		Q9V419	8	75.93	75.93	2.184	1.265	1.077	0.403	-0.39	0.155	-0.398	0.186	0	0	No	No			2	TBXAS1,	4	TBXAS1,
FBgn0262483	Rbp	487	401	401.1	CG31302, isoform D	Q86BP0		Q86BP0|E1JIL7|Q9VF66|Q86BS0|Q6AWD6	8	75.78	75.78|75.78|75.78|65.74|55.78	1.686	1.203	1.163	0.261	-0.348	-0.029	-0.449	-0.06	0	0	No	No	FlyBlood		6	BZRAP1,RIMBP2,	8	RIMBP2,
FBgn0039849	CG11334	489	403	403.1	Methylthioribose-1-phosphate isomerase	Q9V9X4		Q9V9X4	8	75.37	75.37	1.755	1.134	1.09	0.512	-0.411	-0.02	-0.481	0.041	0	0	No	No			10	MRI1,	10	MRI1,
FBgn0010409	RpL18A	491	405	405.1	60S ribosomal protein L18a	P41093		P41093	8	74.82	74.82	2.638	1.751	1.269	0.211	-0.463	-0.089	-0.562	0.343	0	0	No	No			10	RPL18A,	11	RPL18A,
FBgn0038194	Cyp6d5	492	406	406.1	Probable cytochrome P450 6d5	Q9VFP1		Q9VFP1	8	74.82	74.82	2.689	1.528	1.411	0.29	-0.316	0.115	0.028	0.483	0	0	No	No			2	CYP3A4,CYP3A5,TBXAS1,CYP3A43,	4	TBXAS1,
FBgn0030613	Rab3-GEF	494	408	408.1	Rab3-GEF, isoform B	A8JUX2		A8JUX2|Q9VXY2	8	74.67	74.67|74.67	1.708	1.183	0.825	0.253	-0.602	-0.174	-0.574	0.128	0	0	No	No			11	MADD,	11	MADD,
FBgn0033902	Tango7	496	410	410.1	Eukaryotic translation initiation factor 3 subunit M	Q7JVI3		Q7JVI3	6	74.57	74.57	2.377	1.617	1.424	0.535	-0.364	0.152	0.06	0.476	0	0	No	No			10	EIF3M,	9	EIF3M,
FBgn0028526	CG15293	498	412	412.1	FI20725p1 (Fragment)	I7CDY4		I7CDY4|Q9V3Y7|A4VA33|A4VA32	6	74.22	74.22|74.22|74.22|74.22	0.918	0.691	1.091	0.969	-0.038	0.435	-0.292	0.383	0	0	No	No	FlyBlood
FBgn0024734	PRL-1	499	413	413.1	Putative prenylated protein tyrosine phosphatase PRL-1	Q7KPK2		Q7KPK2|O61722|Q95VY8	6	74.11	74.11|74.11|74.11	2.418	1.113	1.616	0.288	-0.575	-0.133	-0.661	0.053	0	0	No	No			10	PTP4A1,PTP4A2,	10	PTP4A1,PTP4A2,
FBgn0067783	att-ORFA	502	416	416.1	Alternative testis transcripts open reading frame A, isoform A	Q9VDL7		Q9VDL7|Q8IN53	5	73.43	73.43|48.99	2.653	1.754	1.345	0.318	-0.343	0.242	-0.408	0.146	0	0	No	No			9	SLC25A42,	10	SLC25A42,
FBgn0027608	CG2082	503	417	417.1	RH63159p	F2FBA4		F2FBA4|Q95T61|E1JJ55|Q59E07|Q9Y164|Q9VNH7|D0IQH7|E1JJ60|E1JJ59|E1JJ61|Q8IPR0	6	73.21	73.21|73.21|73.21|73.21|65.24|65.24|48.6|24.61|24.61|16.64|16.64	2.443	1.751	2.062	0.775	-0.177	0.401	-0.443	0.237	0	0	No	No			4	NDRG1,NDRG3,NDRG2,	5	NDRG1,NDRG3,
FBgn0039909	ND-49	504	418	418.1	CG1970, isoform A	Q9V4E0		Q9V4E0	6	72.88	72.88	2.895	1.752	2.051	0.822	-0.647	-0.054	-0.305	0.197	0	0	No	No			11	NDUFS2,	12	NDUFS2,
FBgn0032518	RpL24	508	422	422.1	60S ribosomal protein L24	Q9VJY6		Q9VJY6|Q8SY98	6	72	72|46.17	2.733	2.124	1.591	0.829	-0.669	0.009	-0.082	0.534	0	0	No	No			9	RPL24,	10	RPL24,
FBgn0042083	CG3267	509	423	423.1	Probable methylcrotonoyl-CoA carboxylase beta chain, mitochondrial	Q9V9A7		Q9V9A7	7	71.98	71.98	3.093	2.005	1.711	0.703	-0.511	-0.087	-0.385	-0.043	0	0	No	No			10	MCCC2,	11	MCCC2,
FBgn0000527	e	511	425	425.1	Ebony	A4GKB6	Q9VDC6	A4GKB6|A4GK96|A4GKA6|A4GKA8|F8WKX9|A4GK94|A4GKA2|A4GKB4|A4GK84|A7VLR0|Q9VDC6|A4GK78|A4GKB0|O76858|A4GK86|Q9GSP4|A4GK76|Q8SXA1	7	71.94	71.94|71.94|71.94|71.94|71.94|71.94|71.94|71.94|71.94|71.94|71.94|71.94|71.94|71.94|71.94|71.94|64.08|41.38	2.106	1.157	1.32	0.456	-0.674	0.027	-0.522	0.066	0	0	No	No			4	AASDH,	5	AASDH,
FBgn0029868	ND-B16.6	512	426	426.1	CG3446	Q9W402		Q9W402	6	71.77	71.77	2.35	1.156	1.694	1.017	-0.339	-0.182	-0.363	-0.046	0	0	No	No			7	NDUFA13,	7	NDUFA13,
FBgn0027779	VhaSFD	513	427	427.1	Isoform B of V-type proton ATPase subunit H	Q9V3J1-2	Q9V3J1	Q9V3J1-2|Q9V3J1|Q9V3J1-3	7	71.54	71.54|71.54|51.14	2.467	1.287	2.002	0.81	-0.543	-0.064	0.075	0.534	0	0	No	No	FlyBlood		11	ATP6V1H,	11	ATP6V1H,
FBgn0015756	RpL9	514	428	428.1	60S ribosomal protein L9	P50882		P50882	6	71.5	71.5	2.318	1.39	1.713	0.826	-0.428	-0.054	-0.416	0.086	0	0	No	No			10	RPL9,	11	RPL9,
FBgn0002772	Mlc1	515	429	429.1	Myosin light chain alkali	P06742		P06742|D6W4L2|P06742-2|E6PBY9	5	71.21	71.21|71.21|64.38|64.38	2.275	1.241	2.112	1.301	-0.047	0.315	0.054	0.161	0	0	Yes (sourse count:5)	No	FlyBlood		3	MYL1,MYL3,MYL4,MYL6B,	3	MYL1,MYL3,MYL4,MYL6B,
FBgn0034335	GstE1	516	430	430.1	GH14654p	Q7KK90		Q7KK90	7	70.63	70.63	2.703	1.966	1.738	0.893	-0.541	0.055	0.34	0.685	0	0	No	No			1	GSTA1,GSTA2,GSTA3,GSTA4,GSTT1,GSTT2,GSTZ1,GSTO1,GDAP1,GDAP1L1,GSTT2B,	2	GSTT1,GSTT2,GSTT2B,
FBgn0064225	RpL5	518	432	432.1	60S ribosomal protein L5	Q9W5R8		Q9W5R8|Q6NL81|Q9NIU2|Q6NMY6	8	70.03	70.03|55.87|36.92|14.16	2.133	1.31	1.024	0.434	-0.372	0.019	-0.438	0.117	0	0	Yes (sourse count:2)	No	FlyBlood		9	RPL5,	9	RPL5,
FBgn0033761	CG8778	520	434	434.1	CG8778	A1Z934		A1Z934	7	69.93	69.93	2.395	1.572	1.625	0.722	-0.182	0.465	-0.101	0.341	0	0	No	No			10	AUH,	10	AUH,
FBgn0261396	Rpn3	522	436	436.1	Probable 26S proteasome non-ATPase regulatory subunit 3	P25161		P25161|B1Q010|A8E6V2	7	69.7	69.7|42.92|16.2	2.6	1.528	1.74	1.031	-0.577	-0.117	-0.187	0.237	0	0	Yes (sourse count:2)	No			9	PSMD3,	9	PSMD3,
FBgn0039908	Asator	524	438	438.1	Asator, isoform D	Q9V4D6		Q9V4D6|L0MPX5|Q8IMC6|A8E766|L0MN72|L0MPN7|L0MLN1|Q8IMC5|L0MLK2|Q4V5D7	7	69.54	69.54|69.54|69.54|69.54|69.54|63.43|63.43|63.43|54.46|13.57	1.861	1.492	1.17	0.342	-0.5	0.092	-1.052	-0.411	0	0	No	No			6	TTBK2,	6	TTBK1,
FBgn0250874	ttm50	526	440	440.1	Mitochondrial import inner membrane translocase subunit TIM50-C	Q9W4V8		Q9W4V8	7	69.46	69.46	2.716	2.107	1.973	0.875	-0.58	-0.089	-0.478	0.02	0	0	No	No			10	TIMM50,	10	TIMM50,
FBgn0259209	Mlp60A	527	441	441.1	Muscle LIM protein 1	P53777		P53777|B7YZP9	6	68.55	68.55|53.78	0.549	0.06	0.423	-0.106	-0.348	-0.085	-0.855	-0.887	0	0	Yes (sourse count:1)	No	FlyBlood		5	CSRP3,	7	CSRP3,
FBgn0262614	pyd	528	442	442.1	MIP30509p1	G4LU41		G4LU41|A8JQV8|Q9VHK3|Q9VHK1|B7Z0U1|Q9VHK4|Q94880|A8JQV7|Q8INQ0|Q8MQQ3|Q7K4E2|Q9VHK2	7	68.37	68.37|55.5|41.96|41.96|41.96|41.96|41.96|41.96|41.96|41.96|41.96|12.87	2.02	0.97	0.879	0.099	-0.861	-0.468	-0.575	-0.154	0	0	Yes (sourse count:1)	No			8	TJP1,TJP2,	8	TJP1,TJP2,
FBgn0010328	woc	530	444	444.1	Without children, isoform B	A8JRE3		A8JRE3|Q9N9Z6|Q9VB55|Q6AWL3|Q95TK6|D6W4L7	7	68.27	68.27|68.27|68.27|68.27|56.52|24.99	2.843	1.409	1.909	0.475	-0.572	-0.086	-0.86	-0.188	0	0	No	No			7	ZMYM4,ZMYM3,	8	ZMYM4,ZMYM3,
FBgn0024992	CG2658	533	447	447.1	CG2658, isoform A	Q9W4W8		Q9W4W8|O76867|Q8MT03	6	67.79	67.79|67.79|8.43	2.223	1.452	0.795	0.29	-0.417	0.087	-0.593	-0.255	0	0	No	No			11	SPG7,	10	SPG7,
FBgn0005593	RpL7	536	450	450.1	60S ribosomal protein L7	P32100		P32100	7	67.55	67.55	2.827	1.659	2.546	1.06	-0.571	-0.157	0.001	0.268	0	0	No	Yes (sourse count:1)			10	RPL7,	11	RPL7,
FBgn0036030	CG6767	538	452	452.1	Ribose-phosphate pyrophosphokinase	Q9VT33		Q9VT33|Q8IGE6|Q9VT32|F0JAG1	7	67.44	67.44|67.44|67.44|40.94	2.83	1.76	1.656	0.919	-0.662	-0.14	-0.479	0.107	0	0	No	No			10	PRPS2,	11	PRPS1,PRPS2,
FBgn0035947	Srp68	540	454	454.1	Signal recognition particle 68 kDa protein	Q9VSS2		Q9VSS2	6	67.26	67.26	2.288	1.645	1.478	0.832	-0.634	-0.055	-0.531	0.079	0	0	No	No	FlyBlood		10	SRP68,	10	SRP68,
FBgn0028427	Ilk	544	458	458.1	Integrin linked kinase	Q9V400		Q9V400|Q9NHC7|E3CTS5	7	66.78	66.78|60.51|8.87	2.636	1.979	2.002	1.072	-0.636	-0.078	-0.503	0.15	0	0	No	No			10	ILK,	10	ILK,
FBgn0262124	uex	546	460	460.1	Unextended, isoform E	A8Y516		A8Y516|Q6NKM9|Q6AWN3	10	66.4	66.4|5.32|5.32	2.5	1.431	1.828	0.458	-0.656	-0.031	-0.462	0.087	0	0	No	No	FlyBlood		8	CNNM4,CNNM2,	9	CNNM4,CNNM2,
FBgn0050159	CG30159	552	464	464.1	CG30159, isoform A	Q7K332		Q7K332	6	65.64	65.64	2.726	1.541	1.677	0.704	-0.63	-0.089	0.01	0.48	0	0	No	No			4	C3orf33,	4	C3orf33,
FBgn0266268	FeCH	553	465	465.1	Ferrochelatase, mitochondrial	Q9V9S8		Q9V9S8|Q9V9S8-3	6	65.3	65.3|65.3	2.246	1.183	1.693	0.824	-0.547	-0.039	-0.426	-0.013	0	0	No	No			11	FECH,	11	FECH,
FBgn0011224	heph	556	468	468.1	Hephaestus	Q95UI6		Q95UI6|A8JRI1|Q7KRS7|Q8WR53|Q8IMF8|Q7KES3|Q8T0H5|Q3T7F7|E1JJ45	6	64.4	64.4|64.4|64.4|64.4|64.4|64.4|54.95|33.52|33.52	1.663	1.096	0.662	0.259	-0.271	-0.141	-0.504	-0.244	0	0	Yes (sourse count:1)	Yes (sourse count:1)	FlyBlood		10	PTBP1,	9	PTBP1,
FBgn0013325	RpL11	558	470	470.1	60S ribosomal protein L11	P46222		P46222|Q4V5R3	6	64.14	64.14|24.54	3.166	1.883	1.976	0.658	-0.643	-0.145	-0.207	0.327	0	0	No	No	FlyBlood		10	RPL11,	11	RPL11,
FBgn0030087	CG7766	559	471	471.1	MIP13333p (Fragment)	D0IQI4		D0IQI4|Q6IDE0|Q9W391-2|Q9W391|B7Z134|Q1RL11	5	63.65	63.65|56.03|56.03|56.03|56.03|30.47	2.403	0.747	1.355	0.36	-0.529	0.106	-0.337	0.29	0	0	No	No			9	PHKA2,	10	PHKA2,
FBgn0266672	Sec8	561	473	473.1	Exocyst complex component 4	Q9VNH6		Q9VNH6	6	63.48	63.48	2.497	1.655	1.472	0.507	-0.634	-0.337	-0.274	0.217	0	0	No	No			9	EXOC4,	10	EXOC4,
FBgn0027537	Nup93-1	562	474	474.1	CG11092	Q9XZ06		Q9XZ06|A9YHI1|A9YHH1|A9YHH9	6	63.39	63.39|26.56|26.56|16.21	2.415	1.299	2.313	0.854	-0.5	0.035	-0.256	0.257	0	0	No	No			8	NUP93,	9	NUP93,
FBgn0029851	CG14445	563	475	475.1	CG14445, isoform A	Q9W426		Q9W426|A8JUZ6	7	63.37	63.37|63.37	3.328	2.03	2.596	1.187	-0.385	0.086	-0.113	0.208	0	0	No	No
FBgn0011272	RpL13	565	477	477.1	60S ribosomal protein L13	P41126		P41126	6	63.16	63.16	1.946	0.965	1.191	0.344	-0.548	-0.121	-0.479	-0.009	0	0	No	Yes (sourse count:1)	FlyBlood		10	RPL13,	11	RPL13,
FBgn0031006	rictor	566	478	478.1	SD16537p	Q7YU91		Q7YU91|Q9VWJ6	5	62.55	62.55|62.55	2.797	2.295	0.975	0.389	-0.817	-0.04	-0.464	-0.111	0	0	No	No			8	RICTOR,	8	RICTOR,
FBgn0039464	CG6330	569	481	481.1	CG6330, isoform A	Q9VBA0		Q9VBA0|Q8IMQ8	5	62.39	62.39|62.39	2.669	1.618	1.327	0.671	-0.451	0.102	-0.083	0.399	0	0	No	No			11	UPP2,	11	UPP2,
FBgn0033919	CG8547	571	483	483.1	CG8547, isoform C	Q0E980		Q0E980|Q961R5	7	61.79	61.79|61.79	2.264	1.047	1.539	0.487	-0.388	0.006	-0.704	-0.26	0	0	No	No
FBgn0034789	PIP5K59B	572	484	484.1	PIP5K59B, isoform D	Q0E8Y1		Q0E8Y1|Q8T0K5|Q9W1Y2	6	61.78	61.78|52.15|52.15	2.307	1.537	1.188	0.418	-0.73	-0.235	-0.21	0.25	0	0	No	No			10	PIP5K1A,	11	PIP5K1A,
FBgn0034789	PIP5K59B	573	484	484.2	PIP5K59B, isoform E	Q9W1Y3		Q9W1Y3|F0JAJ0	6	60.34	60.34|22.04	1.946	1.53	1.188	0.517	-0.73	-0.235	-0.21	0.25	0	0	No	No			10	PIP5K1A,	11	PIP5K1A,
FBgn0259785	pzg	575	486	486.1	LD15904p	Q9VP57		Q9VP57	6	61.6	61.6	2.032	1.179	0.911	-0.085	-0.378	0.01	-0.814	-0.218	0	0	No	No	FlyBlood		1	ZFX,ZFY,ZNF711,ZNF423,ZNF521,ZNF639,	1	ZFX,ZFY,ZNF711,ZNF639,
FBgn0035911	CG6638	577	488	488.1	CG6638	Q9VSL9		Q9VSL9	5	61.31	61.31	1.982	1.318	1.13	0.883	-0.533	0.011	-0.33	0.174	0	0	No	No			11	IVD,	12	IVD,
FBgn0037697	GstZ2	578	489	489.1	Probable maleylacetoacetate isomerase 2	Q9VHD2		Q9VHD2|H0RNF8|Q9VHD2-2|Q9VHD2-3|C6TP16|D3DMI9	7	61.25	61.25|56.5|56.5|56.5|11.44|11.44	2.065	1.651	1.321	0.598	-0.486	-0.226	-0.346	-0.031	0	0	No	Yes (sourse count:1)			8	GSTZ1,	9	GSTZ1,
FBgn0000477	DNaseII	579	490	490.1	GH10876p (Fragment)	Q7JYM9		Q7JYM9|Q9VED8	6	61.2	61.2|61.2	0.926	0.57	-0.132	0.265	-0.489	-0.015	-0.704	-0.57	0	0	Yes (sourse count:1)	Yes (sourse count:1)	FlyBlood		9	DNASE2,DNASE2B,	8	DNASE2,DNASE2B,
FBgn0000173	ben	581	492	492.1	Ubiquitin-conjugating enzyme E2 N	P35128		P35128|Q9VJS5	6	60.86	60.86|14.1	2.614	1.344	1.104	0.136	-0.473	-0.02	-0.401	0.298	0	0	Yes (sourse count:1)	No			9	UBE2N,	10	UBE2N,
FBgn0034245	UQCR-6.4	582	493	493.1	CG14482	Q500Y7		Q500Y7	5	60.86	60.86	2.904	1.565	2.672	0.935	-0.695	-0.286	-0.689	-0.207	0	0	No	No			4	UQCR11,	4	UQCR11,
FBgn0019644	ATPsynB	583	494	494.1	ATP synthase subunit b, mitochondrial	Q94516		Q94516|Q94516-2	7	60.84	60.84|49	2.016	1.501	1.605	0.493	-0.372	0.248	-0.26	0.368	0	0	No	No			10	ATP5F1,	10	ATP5F1,
FBgn0262467	Scox	584	495	495.1	AT19154p	Q9VMX4		Q9VMX4	6	60.61	60.61	2.397	1.269	1.226	0.341	-0.632	-0.055	-0.471	0.051	0	0	No	No			10	SCO1,	11	SCO1,
FBgn0015582	dare	586	497	497.1	NADPH:adrenodoxin oxidoreductase, mitochondrial	Q8IGW0		Q8IGW0|Q9V3T9|Q95RP7	7	60.48	60.48|60.48|53.94	2.403	1.164	1.744	0.4	-0.596	-0.067	-0.622	-0.234	0	0	No	No			11	FDXR,	12	FDXR,
FBgn0030293	CG1737	587	498	498.1	CG1737	Q9VZ00		Q9VZ00|Q494I6|Q95RW5|F6J1L5|F6J1K8|A9YGA8|A9YGB7|F6J1K5|F6J1K6|F6J1K7|A9YGB5|A9YGB1|F6J1L3	7	60.23	60.23|60.23|29.41|22.2|22.2|22.2|22.2|22.2|6.1|6.1|6.1|6.1|6.1	2.409	1.445	0.95	0.383	-0.701	-0.055	-1.069	-0.375	0	0	No	No			2	VGLL4,	1	VGLL4,
FBgn0025582	Int6	589	500	500.1	Eukaryotic translation initiation factor 3 subunit E	O77410		O77410|Q8MR88	7	59.72	59.72|51.05	2.625	1.798	1.684	0.676	-0.602	0.111	-0.296	0.252	0	0	No	No			10	EIF3E,	11	EIF3E,
FBgn0030479	Rbp1-like	592	503	503.1	RE47308p	Q9VYD8		Q9VYD8|D3DMZ8|Q02427|Q02427-1|Q02427-2	5	59.32	59.32|27.74|27.74|27.74|27.74	2.734	1.622	1.428	0.443	-0.817	-0.508	-0.296	-0.132	0	0	No	No			4	SRSF3,SRSF7,	5	SRSF3,SRSF7,
FBgn0026372	RpL23A	593	504	504.1	FI01658p	Q9W0A8		Q9W0A8|O97118|A1A6X4|Q0ZHI2|Q8SX05	7	58.77	58.77|58.77|58.77|54.36|11.05	1.907	1.237	1.787	1.389	-0.57	-0.332	-0.339	0.072	0	0	No	No			7	RPL23A,	8	RPL23A,
FBgn0283535	Vha26	595	506	506.1	V-type proton ATPase subunit E	P54611		P54611	7	58.7	58.7	1.976	1.08	1.448	0.472	-0.384	0.034	-0.361	-0.101	0	0	No	No	FlyBlood		11	ATP6V1E1,	12	ATP6V1E1,
FBgn0000239	bur	597	508	508.1	GMP synthetase	Q8WSN4		Q8WSN4|Q9VIE7|C4IXY5	7	58.61	58.61|58.61|7.84	1.027	0.588	0.498	0.153	-0.475	-0.019	-0.278	0.21	0	0	No	No			10	GMPS,	9	GMPS,
FBgn0010591	Sply	599	510	510.1	Sphingosine-1-phosphate lyase	Q9V7Y2		Q9V7Y2	6	58.32	58.32	2.587	1.671	1.343	0.569	-0.629	0.005	-0.418	0.232	0	0	No	No			11	SGPL1,	11	SGPL1,
FBgn0029897	RpL17	601	512	512.1	60S ribosomal protein L17	Q9W3W8		Q9W3W8	6	57.66	57.66	1.908	1.052	1.468	0.34	-0.762	-0.448	-0.48	0.137	0	0	No	Yes (sourse count:1)			6	RPL17,RPL17-C18orf32,	7	RPL17,
FBgn0038659	EndoA	602	513	513.1	Endophilin-A	Q8T390		Q8T390	5	57.61	57.61	1.994	1.354	0.855	0.262	-0.352	0.078	-0.35	0.069	0	0	Yes (sourse count:1)	No			11	SH3GL3,	12	SH3GL3,
FBgn0021761	Nup154	603	514	514.1	Nup154	O62536		O62536|O62610|Q9V463|O62613|Q9VKL5	6	57.56	57.56|57.56|57.56|57.56|47.7	1.994	1.253	1.696	0.484	-0.475	-0.128	0.005	0.559	0	0	No	No			10	NUP155,	10	NUP155,
FBgn0034657	LBR	604	515	515.1	Lamin-B receptor	Q8MLV1		Q8MLV1|Q8MLV1-2	6	57.53	57.53|57.53	3.234	1.756	1.327	0.27	-0.788	-0.164	-0.326	0.281	0	0	No	No			10	LBR,	9	LBR,
FBgn0031824	CG9547	605	516	516.1	CG9547	Q9VMC6		Q9VMC6	5	57.35	57.35	2.891	2.213	0.949	0.208	-0.599	-0.075	-0.352	0.193	0	0	No	No			10	GCDH,	11	GCDH,
FBgn0005664	Crys	606	517	517.1	Crystallin	Q9VKE2		Q9VKE2|O96967	5	57.3	57.3|57.3	1.667	1.006	0.583	-0.131	-0.597	-0.507	-0.774	-0.85	0	0	No	No			1	ZNF160,
FBgn0032946	nrv3	609	520	520.1	RH24769p	Q86NM2		Q86NM2|Q7JS69	6	56.81	56.81|56.81	2.569	2.104	0.8	0.595	-0.537	-0.126	0.082	0.528	0	0	No	No			9	ATP1B1,	10	ATP1B1,
FBgn0015024	CkIalpha	610	521	521.1	Casein kinase I isoform alpha	P54367		P54367	6	56.73	56.73	2.388	1.413	1.008	0.14	-0.496	-0.136	-0.354	0.056	0	0	Yes (sourse count:1)	No			11	CSNK1A1,	12	CSNK1A1,
FBgn0043456	CG4747	611	522	522.1	Putative oxidoreductase GLYR1 homolog	Q8T079		Q8T079	6	56.12	56.12	2.148	1.283	1.903	0.588	-0.776	-0.666	-0.407	-0.031	0	0	No	No			11	GLYR1,	11	GLYR1,
FBgn0036515	AIMP2	612	523	523.1	RE70278p (Fragment)	E4NKL6		E4NKL6|Q9VUR3|Q6NKM4|Q8T060	6	55.89	55.89|55.89|55.89|55.89	2.277	1.278	1.766	0.691	-0.561	-0.062	0.142	0.609	0	0	Yes (sourse count:1)	No			9	AIMP2,	9	AIMP2,
FBgn0039735	Nph	613	524	524.1	CG7911	Q9VAC4		Q9VAC4	5	55.77	55.77	2.146	1.234	0.666	0.132	-0.392	0.01	-0.526	-0.005	0	0	Yes (sourse count:1)	Yes (sourse count:2)			3	NPM3,NPM2,	3	NPM3,
FBgn0039349	Ssadh	615	526	526.1	GH21316p	Q9VBP6		Q9VBP6	5	55.69	55.69	2.193	1.464	1.242	-0.007	-0.938	-0.463	-1.127	-0.52	0	0	No	No			11	ALDH5A1,	12	ALDH5A1,
FBgn0034142	CG8306	617	528	528.1	Putative fatty acyl-CoA reductase CG8306	Q960W6		Q960W6	5	55.34	55.34	2.997	1.943	1.867	0.828	-0.598	0.038	-0.41	0.13	0	0	No	No			3	FAR2,FAR1,	4	FAR2,FAR1,
FBgn0266582	ND-30	619	530	530.1	CG12079	Q9VZU4		Q9VZU4	6	55.1	55.1	2.431	1.417	1.716	0.67	-0.513	-0.195	-0.528	-0.123	0	0	No	No			10	NDUFS3,	11	NDUFS3,
FBgn0039213	atl	620	531	531.1	Atlastin	Q9VC57		Q9VC57	6	55.07	55.07	2.988	1.819	1.946	0.767	-0.725	-0.133	-0.667	-0.181	0	0	No	No			11	ATL2,	11	ATL2,
FBgn0040383	CG5254	621	532	532.1	CG5254	Q9V3T2		Q9V3T2|Q8SZN6	6	54.71	54.71|39.51	1.886	1.183	0.786	0.373	-0.332	0.111	-0.323	0.123	0	0	No	No			11	SLC25A21,	11	SLC25A21,
FBgn0027654	jdp	622	533	533.1	J domain-containing protein	Q9TVP3		Q9TVP3|Q9TVP3-2|Q9TVP3-3|D3DMZ5	5	54.68	54.68|54.68|43.05|17.22	1.79	1.189	0.822	0.359	-0.632	-0.292	-0.667	-0.301	0	0	No	No			7	DNAJC12,	9	DNAJC12,
FBgn0039252	CG11771	623	534	534.1	CG11771	Q9VC06		Q9VC06	5	54.4	54.4	2.817	1.296	1.231	-0.277	-0.994	-0.217	-0.763	-0.016	0	0	Yes (sourse count:2)	Yes (sourse count:1)			5	THOP1,	7	THOP1,
FBgn0019830	colt	624	535	535.1	Congested-like trachea protein	Q9VQG4		Q9VQG4|A0AQ06|A0APZ8|Q9VM51|A0APZ9|A0AQ00	5	54.38	54.38|29.36|29.36|29.36|29.36|20.09	1.982	1.223	1.052	0.35	-0.336	0.207	-0.354	0.184	0	0	No	No			11	SLC25A20,	12	SLC25A20,
FBgn0033437	CG12926	625	536	536.1	RE39480p	Q8SXZ7		Q8SXZ7|A1Z7X8	7	54.35	54.35|54.35	2.445	1.753	1.71	0.651	-0.468	-0.02	-0.154	0.184	0	0	No	No			1	RLBP1,TTPA,TTPAL,CLVS2,CLVS1,	3	TTPAL,
FBgn0010269	Dsor1	626	537	537.1	Dual specificity mitogen-activated protein kinase kinase dSOR1	Q24324		Q24324	5	54.23	54.23	2.568	1.479	1.434	0.411	-0.727	-0.147	-0.04	0.392	0	0	No	No			11	MAP2K1,	12	MAP2K1,
FBgn0031830	COX5B	627	538	538.1	RH49324p (Fragment)	Q86NN8		Q86NN8|Q9VMB9	4	54.11	54.11|54.11	1.255	0.812	0.708	0.225	-0.573	-0.114	-0.67	-0.316	0	0	No	No			9	COX5B,	9	COX5B,
FBgn0041194	Prat2	628	539	539.1	Amidophosphoribosyltransferase	Q967S0		Q967S0|Q9VRZ1|Q27601|C0MIY3|A0APG2	5	54.09	54.09|54.09|14.83|14.83|14.83	2.722	2.123	1.328	0.595	-0.316	0.097	-0.161	0.209	0	0	No	No	FlyBlood		11	PPAT,	11	PPAT,
FBgn0004587	B52	629	540	540.1	Serine-arginine protein 55	P26686		P26686|P26686-5|P26686-2|P26686-3|P26686-8|P26686-9|P26686-6|P26686-4|P26686-7	6	54.05	54.05|54.05|54.05|54.05|41.8|41.8|41.8|41.8|12.25	1.653	0.744	0.813	-0.056	-0.649	-0.493	-0.816	-0.446	0	0	No	No			8	SRSF4,SRSF6,	9	SRSF4,SRSF6,
FBgn0030321	CG1703	630	541	541.1	CG1703	Q9VYW4		Q9VYW4|Q8MQQ7	5	54.02	54.02|20.25	2.51	1.59	1.514	0.323	-0.6	-0.045	-0.298	0.257	0	0	No	No			9	ABCF1,	10	ABCF1,
FBgn0087013	Karybeta3	631	542	542.1	FI07923p	Q9VN44		Q9VN44|Q86NQ0|Q960E2	4	53.94	53.94|53.94|40.3	2.009	1.032	1.527	0.533	-0.456	0.096	0.001	0.496	0	0	Yes (sourse count:2)	Yes (sourse count:1)			10	IPO5,	10	IPO5,
FBgn0041191	Rheb	632	543	543.1	GTP-binding protein Rheb homolog	Q9VND8		Q9VND8	7	53.84	53.84	2.355	1.198	1.587	0.694	-0.578	-0.165	-0.226	0.023	0	0	No	No			9	RHEB,	10	RHEB,
FBgn0030976	CG7378	634	545	545.1	CG7378, isoform B	A8JUQ2		A8JUQ2|Q8SXF8|Q9VWN2	5	53.72	53.72|53.72|53.72	2.755	1.587	1.858	0.831	-0.449	-0.149	-0.612	-0.274	0	0	No	No			7	DUSP13,	6	DUSP13,
FBgn0267912	CanA-14F	635	546	546.1	Serine/threonine-protein phosphatase 2B catalytic subunit 3	Q9VXF1		Q9VXF1|Q27889|P48456	5	53.64	53.64|48.07|21.75	2.29	1.265	1.676	0.539	-0.447	-0.049	-0.623	-0.164	0	0	No	No			10	PPP3CA,	11	PPP3CA,
FBgn0030102	SmydA-9	637	548	548.1	CG12119	Q9W373		Q9W373|Q8SYH2	5	53.5	53.5|53.5	2.297	1.358	1.886	0.947	-0.362	-0.132	-0.803	-0.292	0	0	No	No			3	SMYD2,	3	SMYD2,
FBgn0016983	smid	638	549	549.1	Smallminded, isoform A	Q9VS62		Q9VS62|P91638|D5AEP1|Q7KU82|Q8SXZ0	6	53.45	53.45|53.45|53.45|53.45|25.26	2.44	1.231	1.106	0.166	-0.618	-0.181	-0.69	-0.162	0	0	No	No			10	NVL,	10	NVL,
FBgn0001225	Hsp26	639	550	550.1	Heat shock protein 26	P02517		P02517	4	53.44	53.44	2.363	2.369	1.007	0.238	-0.31	0.199	-0.561	-0.221	0	0	Yes (sourse count:5)	Yes (sourse count:4)	FlyBlood		3	CRYAB,HSPB1,	4	CRYAB,HSPB1,HSPB2,
FBgn0020279	lig	640	551	551.1	Protein lingerer	Q86S05		Q86S05|Q86S05-2|Q86S05-3|D0Z768	4	53.24	53.24|53.24|53.24|53.24	2.48	1.731	1.148	0.514	-0.462	0.132	-0.405	0.209	0	0	Yes (sourse count:1)	No			8	UBAP2,	8	UBAP2,
FBgn0005626	ple	641	552	552.1	Tyrosine 3-monooxygenase	P18459		P18459|P18459-2	6	52.96	52.96|52.96	1.438	0.564	0.552	-0.212	-0.769	-0.527	-1.091	-0.844	0	0	No	No			10	TH,	12	TH,
FBgn0036680	Cpr73D	643	554	554.1	Cuticular protein 73D	Q9VVC3		Q9VVC3|A8MZR4	5	52.31	52.31|42.44	1.824	1.095	0.938	0.429	-0.484	-0.049	-0.599	-0.129	0	0	No	No
FBgn0032010	CG8086	644	555	555.1	CG8086, isoform E	Q7KTI6		Q7KTI6|Q7KTI5|C5WLR1|Q8IPG0|Q9VLQ4|Q961P7	6	52.29	52.29|52.29|10.57|10.57|10.57|4.72	2.124	1.21	1.618	0.901	-0.335	0.062	-0.416	0.082	0	0	No	No			6	ODF3,	6	ODF3,
FBgn0250823	gish	645	556	556.1	Gilgamesh, isoform G	Q4AB31		Q4AB31|Q86NK8|Q86BR9|Q59DW8|Q8INB6|Q9VEX2|Q6NNA8|Q8IHB0	5	51.89	51.89|51.89|51.89|51.89|45.47|45.47|37.71|36.71	1.889	0.956	0.822	0.271	-0.794	-0.084	-0.52	0.064	0	0	No	No			10	CSNK1G3,	11	CSNK1G2,CSNK1G3,
FBgn0262782	Mdh1	648	559	559.1	Malate dehydrogenase	Q8MQS7		Q8MQS7|Q9VKX2	6	51.36	51.36|51.36	2.514	1.849	1.096	0.062	-0.301	0.202	-0.402	0.158	0	0	Yes (sourse count:5)	Yes (sourse count:8)	FlyBlood		10	MDH1,	10	MDH1,
FBgn0052626	AMPdeam	651	562	562.1	RH56322p (Fragment)	D0IQK3		D0IQK3|Q76NR0|Q9VY76|Q6NP70|Q961Q7|Q76NQ9|D6W4U3	5	51.24	51.24|51.24|51.24|43.61|40.98|40.98|22.2	2.085	1.041	1.154	-0.43	-0.322	0.27	-0.6	0.001	0	0	No	No	FlyBlood		9	AMPD2,	9	AMPD2,
FBgn0030136	RpS28b	652	563	563.1	40S ribosomal protein S28	Q9W334		Q9W334	6	51.14	51.14	1.194	0.775	0.515	-0.2	-0.401	0.089	-1.185	-0.659	0	0	Yes (sourse count:2)	Yes (sourse count:1)			8	RPS28,	10	RPS28,
FBgn0003162	Pu	653	564	564.1	GTP cyclohydrolase 1	P48596		P48596|C6TP60|P48596-3|P48596-2|D8FT24	6	50.95	50.95|50.95|50.95|50.95|50.95	2.222	1.282	1.397	0.515	-1.312	-0.773	-0.98	-0.302	0	0	No	No			11	GCH1,	11	GCH1,
FBgn0267790	rump	654	565	565.1	Rumpelstiltskin	Q9VHC7		Q9VHC7|Q8MSI9	4	50.87	50.87|34.07	2.558	1.334	1.437	0.467	-0.647	0.081	-0.16	0.133	0	0	Yes (sourse count:1)	No			10	MYEF2,	10	MYEF2,
FBgn0264324	spg	655	566	566.1	CG31048, isoform B	Q9VAS8		Q9VAS8|B7Z0R2	6	50.84	50.84|50.84	2.134	0.975	1.099	0.466	-0.629	-0.27	-0.358	-0.026	0	0	No	No			10	DOCK3,	11	DOCK3,
FBgn0016041	Tom40	658	568	568.1	Mitochondrial import receptor subunit TOM40 homolog 1	Q9U4L6		Q9U4L6|A1Z6L1	5	50.11	50.11|4.83	2.389	1.191	1.469	0.59	-0.551	-0.161	-0.122	0.161	0	0	No	No			11	TOMM40,	12	TOMM40,
FBgn0085413	CG34384	660	570	570.1	Diacylglycerol kinase eta	A8JQ65		A8JQ65|E2QD61|A2VEX8	5	49.75	49.75|49.75|16.12	1.912	1.432	0.677	-0.189	-0.492	-0.171	-1.141	-0.571	0	0	No	No	FlyBlood		8	DGKH,	9	DGKD,DGKH,
FBgn0067864	Patj	661	571	571.1	Patj homolog	Q9NB04		Q9NB04	6	49.69	49.69	1.816	1.86	1.036	0.38	-0.784	-0.282	-0.767	-0.348	0	0	No	Yes (sourse count:1)			6	INADL,	7	MPDZ,INADL,
FBgn0041789	Pax	662	572	572.1	Paxillin	Q9BPQ9		Q9BPQ9|Q9VIX2|Q2PDT4|D3DMM0|Q9GSE0|Q8INW7|Q8MQX3|Q9VIX3|D2NUJ4|Q966T5|D5SHS6	5	49.56	49.56|49.56|49.56|49.56|49.56|49.56|49.56|49.56|32.68|32.68|11.06	1.965	1.045	1.245	0.464	-0.557	-0.166	-0.736	-0.023	0	0	No	No	FlyBlood		7	PXN,TGFB1I1,	8	TGFB1I1,
FBgn0005322	nmd	666	576	576.1	GH08677p	Q9VL02		Q9VL02|Q8MZ76|Q9V3Q1	7	49.1	49.1|7.5|7.5	2.122	1.477	1.453	0.645	-0.249	-0.069	-0.812	-0.333	0	0	No	No			11	ATAD1,	12	ATAD1,
FBgn0015766	Msr-110	667	577	577.1	Msr-110, isoform C	Q8IQ63		Q8IQ63|Q8IGD4|Q9VRM5|Q26459|F0JAN7	5	48.94	48.94|48.94|48.94|48.94|48.94	2.275	1.392	1.2	0.168	-0.324	0.105	-0.463	-0.093	0	0	No	No	FlyBlood
FBgn0039024	CG4721	668	578	578.1	CG4721	Q9VCU1		Q9VCU1|Q95U74	5	48.91	48.91|37.3	2.399	1.604	1.612	0.771	-0.422	-0.135	-0.284	0.072	0	0	No	No	FlyBlood		1	ECE1,KEL,MME,PHEX,ECE2,MMEL1,	2	KEL,ECEL1,
FBgn0034860	CG9812	673	583	583.1	CG9812, isoform C	Q9W1Q4		Q9W1Q4|Q7KVI9|D1Z393|Q8SX04	3	48.06	48.06|48.06|24.46|24.46	1.289	0.844	0.508	0.288	-0.376	-0.252	-0.777	-0.437	0	0	No	No	FlyBlood		1	NUPL2,LENG9,
FBgn0261788	Ank2	674	584	584.1	CG32377	Q8IQ87		Q8IQ87	6	48	48	2.403	0.991	1.282	0.343	-0.64	-0.219	-0.909	-0.698	0	0	No	No	FlyBlood		5	ANK2,	6	ANK2,
FBgn0005533	RpS17	678	588	588.1	40S ribosomal protein S17	P17704		P17704	3	47.67	47.67	2.665	1.409	1.597	0.531	-0.4	-0.013	-0.374	-0.209	0	0	No	No			8	RPS17,	9	RPS17,
FBgn0028689	Rpn6	680	590	590.1	26S proteasome non-ATPase regulatory subunit 11	Q7KLV9		Q7KLV9|Q7KLV9-2	5	47.46	47.46|38.15	2.329	1.932	1.113	0.613	-0.37	-0.169	-0.367	0.063	0	0	No	No			10	PSMD11,	10	PSMD11,
FBgn0032781	RtcB	681	591	591.1	tRNA-splicing ligase RtcB homolog	Q9VIW7		Q9VIW7	4	47.27	47.27	2.747	1.946	1.043	0.143	-0.395	-0.026	-0.498	0.034	0	0	No	No			10	RTCB,	11	RTCB,
FBgn0010339	128up	682	592	592.1	GTP-binding protein 128up	P32234		P32234	6	47.21	47.21	2.198	1.634	1.832	0.706	-0.379	0.073	-0.113	0.455	0	0	No	No			11	DRG1,	12	DRG1,
FBgn0261444	CG3638	683	593	593.1	Isoform E of Protein tweety-2	Q9W5A5-3	Q9W5A5	Q9W5A5-3|Q8MRZ6|Q9W5A5|Q9W5A5-2	5	46.99	46.99|28.42|5.21|5.21	1.877	0.775	0.944	-0.158	-0.464	0.019	-1.047	-0.461	0	0	No	No	FlyBlood		7	TTYH1,	8	TTYH1,
FBgn0000454	Dip-B	686	596	596.1	Dipeptidase B, isoform A	Q9VFQ9		Q9VFQ9	5	46.82	46.82	2.431	1.621	1.599	0.804	-0.328	-0.063	-0.587	-0.18	0	0	No	No			1	NPEPL1,	2	NPEPL1,
FBgn0038924	CG6028	687	597	597.1	CG6028	Q95SI7		Q95SI7	4	46.69	46.69	2.733	1.721	1.636	0.69	-0.562	-0.074	-0.524	0.023	0	0	No	No	FlyBlood		9	FAHD2A,	10	FAHD2A,
FBgn0015393	hoip	689	599	599.1	NHP2-like protein 1 homolog	Q9U3Z7		Q9U3Z7	3	46.55	46.55	2.281	1.482	1.388	0.64	-0.422	0.036	-0.437	0.149	0	0	No	No	FlyBlood		8	SNU13,	9	SNU13,
FBgn0039915	Gat	690	600	600.1	Transporter	Q9V4E7		Q9V4E7|Q6NND1|Q8IMC1	4	46.35	46.35|46.35|31.98	1.41	0.849	0.985	0.178	-0.584	-0.007	-0.419	0.012	0	0	No	No			11	SLC6A1,	12	SLC6A1,
FBgn0035471	Sc2	691	601	601.1	Sc2	Q9VZL3		Q9VZL3|B6IDR5|Q95R45	6	46.32	46.32|36.26|36.26	2.358	1.132	1.3	0.323	-0.568	0.054	-0.242	0.377	0	0	No	No			11	TECR,	10	TECR,
FBgn0053859	His2A:CG33859	692	602	602.1	Histone H2A	Q4AB57		Q4AB57|P84051	3	46.32	46.32|46.32	3.239	1.903	1.635	0.384	-0.881	-0.844	0.062	-0.472	0	0	Yes (sourse count:3)	Yes (sourse count:2)			6	HIST1H2AC,HIST3H2A,	7	HIST1H2AG,
FBgn0035526	CG1316	693	603	603.1	CG1316	Q9VZE4		Q9VZE4	5	45.99	45.99	1.338	0.787	0.841	0.008	-0.605	-0.132	-0.829	-0.187	0	0	No	No			9	RBM45,	9	RBM45,
FBgn0270928	VAChT	694	604	604.1	Vesicular acetylcholine transporter	O17444		O17444	4	45.96	45.96	1.902	1.306	0.656	0.092	-0.749	-0.716	-0.28	-0.247	0	0	No	No			11	SLC18A3,	12	SLC18A3,
FBgn0262511	Vha44	695	605	605.1	V-type proton ATPase subunit C	Q9V7N5		Q9V7N5|Q9V7N5-3|Q9V7N5-2	6	45.77	45.77|45.77|45.77	1.951	1.25	1.451	0.82	-0.509	-0.108	-0.515	0.015	0	0	No	No	FlyBlood		10	ATP6V1C1,	10	ATP6V1C1,
FBgn0039802	dj-1beta	696	606	606.1	DJ-1 beta	Q9VA37		Q9VA37	3	45.69	45.69	2.335	1.84	1.518	0.7	-0.433	-0.14	-0.407	0.161	0	0	Yes (sourse count:5)	Yes (sourse count:4)	FlyBlood		10	PARK7,	10	PARK7,
FBgn0040236	c11.1	697	607	607.1	C11.1	Q9W350		Q9W350|Q9NHY0	5	45.63	45.63|31.94	2.177	1.591	1.568	0.583	-0.489	-0.186	-0.361	-0.089	0	0	No	No			10	MROH1,	10	MROH1,
FBgn0086784	stmA	700	610	610.1	Protein EFR3 homolog cmp44E	Q8IGJ0		Q8IGJ0|Q8IGJ0-3|Q8IGJ0-1	5	45.43	45.43|45.43|45.43	2.896	1.775	1.749	1.085	-0.632	-0.079	-0.181	0.361	0	0	No	No			10	EFR3B,	11	EFR3B,
FBgn0005632	faf	701	611	611.1	Probable ubiquitin carboxyl-terminal hydrolase FAF	P55824		P55824|P55824-3	5	45.4	45.4|45.4	2.468	1.354	1.764	0.542	-0.333	0.085	-0.034	0.381	0	0	No	No			11	USP9X,	11	USP9X,
FBgn0052451	SPoCk	704	614	614.1	Secretory pathway calcium atpase, isoform B	Q7KTU2		Q7KTU2|Q58CL2|A8JNX2|Q8IPS6|D3PFF5|C1C5A0|Q9VNR2	5	44.99	44.99|44.99|44.99|44.99|44.99|44.99|44.99	2.001	0.949	1.073	0.342	-0.643	-0.202	-0.34	0.175	0	0	No	No			11	ATP2C1,	11	ATP2C1,
FBgn0029629	eIF3ga	705	615	615.1	Eukaryotic translation initiation factor 3 subunit G-1	Q9W4X7		Q9W4X7	5	44.94	44.94	2.075	1.518	1.027	0.047	-0.397	-0.17	-1.081	-0.483	0	0	No	No			8	EIF3G,	8	EIF3G,
FBgn0031995	CG8475	707	617	617.1	Probable phosphorylase b kinase regulatory subunit beta	Q9VLS1		Q9VLS1|Q9VLS1-2	4	44.64	44.64|22.45	3.062	1.79	2.287	0.941	-0.491	-0.099	-0.241	0.065	0	0	No	No			10	PHKB,	10	PHKB,
FBgn0020372	TM4SF	708	618	618.1	TM4SF protein	Q9UAI4		Q9UAI4|O76137|Q95SQ6	5	44.58	44.58|44.58|44.58	2.482	1.445	1.545	0.606	-0.541	-0.07	-0.275	0.201	0	0	No	No			1	ROM1,TSPAN7,TSPAN6,TSPAN10,	1	CD37,CD82,TSPAN7,TSPAN6,TSPAN19,
FBgn0266451	fau	709	619	619.1	GH08754p (Fragment)	D2NUG6	Q9VGX3	D2NUG6|Q9VGX3-2	4	44.57	44.57|44.57	1.332	0.868	0.943	0.487	-0.448	-0.146	-0.683	-0.613	0	0	No	No			1	CCDC91,
FBgn0025683	CG3164	710	620	620.1	CG3164, isoform A	Q8IPV3		Q8IPV3|Q9VPJ9|Q86P66|Q8SZF5	6	44.56	44.56|44.56|44.56|38.51	1.732	1.126	1.033	0.248	-0.762	-0.241	-1.067	-0.577	0	0	No	No			3	ABCG1,	6	ABCG1,
FBgn0052103	CG32103	711	621	621.1	CG32103, isoform A	Q0E8F2		Q0E8F2|Q9VTX3|Q8MR46	5	44.5	44.5|44.5|30.01	2.089	1.11	0.837	-0.039	-0.437	-0.148	-0.357	-0.025	0	0	No	No	FlyBlood		9	SLC25A24,SLC25A25,	10	SLC25A25,
FBgn0031771	ND-51	712	622	622.1	CG9140	Q9VMI3		Q9VMI3|Q8SXT0|C6SUV8|A1ZAW7|Q5U0T0	5	44.26	44.26|32.94|4.73|4.73|4.73	2.357	1.556	1.622	0.823	-0.624	-0.023	-0.554	0.047	0	0	No	No			10	NDUFV1,	11	NDUFV1,
FBgn0026533	Dek	714	624	624.1	Dek, isoform B	Q8T0D3		Q8T0D3|A1ZAK3|A1ZAK4|O96829|Q8IFW6|D3PFF7	3	44.12	44.12|44.12|44.12|35.77|35.77|8.35	2.379	1.277	1.396	0.362	-0.672	-0.153	-0.44	0.036	0	0	No	No			6	DEK,	5	DEK,
FBgn0038020	GstD9	716	626	626.1	AT21115p (Fragment)	E4NKK7		E4NKK7|Q9VGA0	4	44.05	44.05|44.05	2.112	1.474	1.139	0.429	-0.318	0.119	-0.01	0.368	0	0	No	No	FlyBlood		1	GSTZ1,GDAP1,GDAP1L1,	1	EEF1G,GSTT1,GSTT2,MARS,VARS,EEF1E1,GSTT2B,
FBgn0004687	Mlc-c	717	627	627.1	Myosin-2 essential light chain	P54357		P54357	4	43.9	43.9	1.344	0.789	0.718	0.023	-0.674	0.195	-1.062	0.018	0	0	Yes (sourse count:5)	Yes (sourse count:2)			8	MYL6,	10	MYL6,
FBgn0035173	CG13907	718	628	628.1	CG13907	Q9W0L6		Q9W0L6	5	43.85	43.85	1.457	1.073	0.393	-0.128	-0.544	0.001	-0.932	-0.529	0	0	No	No			5	SLC16A14,	7	SLC16A14,
FBgn0028690	Rpn5	720	630	630.1	GH11341p	Q9V3Z4		Q9V3Z4	5	43.53	43.53	2.05	1.02	1.007	-0.023	-0.318	0.105	-0.657	-0.028	0	0	No	Yes (sourse count:1)			11	PSMD12,	11	PSMD12,
FBgn0037913	fabp	721	631	631.1	SD12036p (Fragment)	Q8IGA2		Q8IGA2|Q9VGM2|Q8INK3|Q8INK2	5	43.27	43.27|43.27|31.85|23.02	1.781	1.081	0.694	0.46	-1.635	-1.431	-0.89	-0.919	0	0	Yes (sourse count:4)	Yes (sourse count:7)	FlyBlood		9	FABP7,	10	FABP7,
FBgn0052016	4E-T	722	632	632.1	CG32016, isoform B	Q8IH18		Q8IH18|L0MLQ9|Q9V486|E8NH84|Q86NR5	4	43.26	43.26|43.26|36.3|28.76|27.02	0.592	-0.059	0.63	-0.021	-0.599	-0.328	-0.318	0.059	0	0	No	No			5	EIF4ENIF1,	4	EIF4ENIF1,
FBgn0031048	CG12237	723	633	633.1	CG12237	Q9VWF0		Q9VWF0	3	43.2	43.2	1.687	1	1.044	0.657	-0.549	0.113	-0.833	-0.258	0	0	No	No			10	PHOSPHO2,	11	PHOSPHO2,
FBgn0262508	CG43078	724	634	634.1	CG32353	Q8IQA5		Q8IQA5	4	42.92	42.92	1.713	0.872	0.912	0.031	-0.279	-0.243	-0.572	-0.229	0	0	No	No
FBgn0043070	MESK2	725	635	635.1	AT04445p (Fragment)	Q8IHG2		Q8IHG2|Q8T0V2|Q9I7V6|Q9I7V7|Q8IHH2|Q8IHC7|Q7KVN1|Q9GU50|Q8IGI1|Q8IRK7|Q9GU49|Q8IH54	4	42.84	42.84|42.84|42.84|42.84|42.84|42.84|42.84|37.76|37.76|37.76|22.63|20.21	2.094	1.211	0.997	0.082	-0.484	0.071	-0.698	-0.212	0	0	No	No			8	NDRG3,	9	NDRG3,
FBgn0025864	Crag	726	636	636.1	Calmodulin-binding protein related to a Rab3 GDP/GTP exchange protein, isoform A	Q9W3D3		Q9W3D3|Q9W3D2|O96957|Q8T3K8	5	42.58	42.58|42.58|36.34|16.89	2.201	1.156	1.117	0.1	-0.625	0.134	-0.435	0.144	0	0	No	Yes (sourse count:1)			9	DENND4A,	10	DENND4A,
FBgn0261458	capt	727	637	637.1	Adenylyl cyclase-associated protein	Q9VPX6		Q9VPX6|Q7KN55|Q9VPX7	5	42.57	42.57|42.57|42.57	2.012	1.128	1.226	0.48	-0.601	-0.05	-0.781	-0.199	0	0	Yes (sourse count:4)	Yes (sourse count:1)			9	CAP1,	10	CAP1,
FBgn0014868	Ost48	729	639	639.1	Dolichyl-diphosphooligosaccharide--protein glycosyltransferase 48 kDa subunit	Q24319		Q24319	3	42.41	42.41	2.179	1.33	1.124	0.537	-0.513	0.057	-0.468	0.028	0	0	No	No			10	DDOST,	10	DDOST,
FBgn0013467	igl	731	641	641.1	Igloo, isoform A	Q7JPS2		Q7JPS2|Q95T29	4	42	42|42	1.658	0.762	0.51	-0.111	-0.386	0.216	-0.666	-0.106	0	0	No	No			2	NRGN,SPA17,	2	NRGN,SPA17,
FBgn0024509	Sec13	732	642	642.1	LD03471p (Fragment)	Q7KLW8		Q7KLW8|Q9V3J4	4	41.75	41.75|41.75	2.634	1.649	1.69	0.526	-0.467	-0.089	-0.479	-0.168	0	0	Yes (sourse count:1)	No			10	SEC13,	10	SEC13,
FBgn0032216	Usp14	733	643	643.1	Ubiquitin carboxyl-terminal hydrolase	Q9VKZ8		Q9VKZ8	4	41.75	41.75	2.533	1.507	0.991	0.074	-0.376	0.129	-0.304	0.094	0	0	Yes (sourse count:2)	No			9	USP14,	10	USP14,
FBgn0021795	Tapdelta	734	644	644.1	GM12291p	Q7KLX3		Q7KLX3	3	41.2	41.2	2.177	1.36	1.094	0.247	-0.556	-0.011	-0.248	0.23	0	0	No	No			11	SSR4,	11	SSR4,
FBgn0263346	CG43427	736	646	646.1	CG31534, isoform D	B7Z0T1		B7Z0T1|Q9VN49|B7Z0T2|Q8T0J7|Q86BB6	4	41.12	41.12|41.12|41.12|41.12|41.12	1.998	1.722	0.708	-0.023	-0.65	-0.141	-0.998	-0.45	0	0	Yes (sourse count:1)	No			4	LMO7,LIMCH1,	3	LMO7,LIMCH1,
FBgn0060296	pain	737	647	647.1	Transient receptor potential cation channel protein painless	Q9W0Y6		Q9W0Y6	4	41.08	41.08	3.256	1.561	1.032	-0.424	-0.778	-0.3	-0.746	-0.194	0	0	No	No			1	TRPA1,	2	TRPA1,
FBgn0035244	ABCB7	740	650	650.1	RH32556p	F3YDP0		F3YDP0|Q9W0C5|Q7KVB1|E6PBW9|Q7KVA9	5	40.84	40.84|40.84|40.84|40.84|34.81	2.239	1.16	1.725	0.391	-0.456	-0.369	-0.672	-0.192	0	0	No	No			10	ABCB7,	11	ABCB7,
FBgn0027496	epsilonCOP	741	651	651.1	BcDNA.LD29885	Q9Y0Y5		Q9Y0Y5	3	40.66	40.66	1.926	0.537	1.656	-0.178	-0.256	0.242	-0.404	0.161	0	0	Yes (sourse count:3)	No			10	COPE,	10	COPE,
FBgn0022382	Pka-R2	742	652	652.1	cAMP-dependent protein kinase type II regulatory subunit	P81900		P81900|P81900-2|A8DY87|P81900-3|P81900-4	4	40.37	40.37|40.37|40.37|40.37|40.37	1.943	1.288	1.11	0.454	-0.241	0.145	-0.202	0.294	0	0	No	No			10	PRKAR2A,	11	PRKAR2A,
FBgn0036888	CG9330	743	653	653.1	CG9330	Q9VW13		Q9VW13|Q8SWU2	4	40.36	40.36|40.36	1.997	1.522	1.183	0.333	-0.367	-0.013	0.192	0.557	0	0	No	No	FlyBlood		11	ABCF3,	11	ABCF3,
FBgn0029870	Marf	746	656	656.1	Transmembrane GTPase Marf	Q7YU24		Q7YU24|F6JB17|A9YJ70|B4YW91	4	39.94	39.94|20.28|20.28|20.28	3.213	1.873	1.435	0.484	-0.864	-0.354	-0.601	-0.021	0	0	No	No			9	MFN2,	11	MFN2,
FBgn0029997	CG2258	747	657	657.1	CG2258, isoform A	Q9W3K6		Q9W3K6	3	39.9	39.9	2.537	1.919	1.337	0.685	-0.781	-0.035	-0.514	0.272	0	0	No	No			8	NCKIPSD,	8	NCKIPSD,
FBgn0264691	Lst8	748	658	658.1	Protein LST8 homolog	Q9W328		Q9W328	4	39.73	39.73	1.867	1.245	1.044	0.419	-0.623	-0.184	-0.594	-0.092	0	0	No	No			11	MLST8,	12	MLST8,
FBgn0032987	RpL21	751	661	661.1	RE62581p	Q9V9M7		Q9V9M7	3	39.31	39.31	3.071	2.065	1.329	0.98	-0.137	0.137	-0.396	0.12	0	0	No	No			10	RPL21,	11	RPL21,
FBgn0264489	CG43897	755	664	664.1	CG33205, isoform A	Q86BH9		Q86BH9|Q8IGH4|C6TP34|Q8IGP1|C0PVC0|Q867T3|Q7KUD8|Q86LF6	4	39.07	39.07|39.07|26.47|26.47|26.47|26.47|26.47|26.47	1.768	1.199	1.028	0.298	-0.316	0.171	-0.738	-0.008	0	0	No	No			1	BRD4,	1	PDLIM4,PDLIM1,BRD4,PDLIM3,PRICKLE4,PDLIM2,
FBgn0028968	gammaCOP	756	665	665.1	Coatomer subunit gamma	Q8I0G5		Q8I0G5|Q8I0G5-2|G4LU37|Q8I0G5-3	4	38.63	38.63|38.63|38.63|38.63	1.839	1.207	1.355	0.702	-0.337	-0.13	-0.35	-0.06	0	0	Yes (sourse count:1)	No			8	COPG1,	8	COPG1,
FBgn0038400	CG5903	757	666	666.1	CG5903	Q9VEY5		Q9VEY5	3	38.61	38.61	2.542	1.607	1.99	0.914	-0.603	-0.097	-0.453	0.199	0	0	No	No			5	APOOL,	6	APOOL,
FBgn0261593	RpS10b	758	667	667.1	RH14172p (Fragment)	B7ZWP7		B7ZWP7|C0H6Z8|D4G7H1|Q9VWG3|Q9VB14	3	38.43	38.43|38.43|38.43|38.43|14.46	2.378	1.363	1.4	0.385	-0.4	-0.288	-0.101	-0.005	0	0	Yes (sourse count:2)	No			9	RPS10,	10	RPS10,
FBgn0034921	DCP1	759	668	668.1	GH04763p (Fragment)	Q52KA4		Q52KA4|Q9W1H5	3	38.4	38.4|38.4	2.531	1.523	1.36	0.556	-0.612	-0.215	-0.259	0.097	0	0	No	No			7	DCP1A,DCP1B,	7	DCP1A,DCP1B,
FBgn0004432	Cyp1	761	670	670.1	Peptidyl-prolyl cis-trans isomerase	P25007		P25007|F6J7B3|Q5U0U2|Q7K2I4	3	38.18	38.18|23.98|13.98|13.98	2.463	1.362	1.404	0.374	-0.476	-0.115	-0.273	-0.074	0	0	Yes (sourse count:4)	Yes (sourse count:7)	FlyBlood		7	PPIF,	8	PPIF,
FBgn0262483	Rbp	765	674	674.1	CG14867	Q9VF69		Q9VF69	3	37.91	37.91	1.756	1.181	-0.013	-0.537	-0.542	-0.092	-0.94	-0.496	0	0	No	No	FlyBlood		6	BZRAP1,RIMBP2,	8	RIMBP2,
FBgn0033769	CG8768	767	676	676.1	CG8768 protein	E1UIL0		E1UIL0|E1UIL1|E1UIK6|E1UIK3|Q8T0N5|E1UIK8|E1UIK5|E1UIK4|E1UIL2|E1UIK7	4	37.63	37.63|37.63|37.63|37.63|37.63|37.63|37.63|37.63|37.63|33.41	3.364	1.864	1.752	0.431	-0.962	-0.571	-0.781	-0.491	0	0	No	No			10	SDR39U1,	10	SDR39U1,
FBgn0038145	Droj2	770	679	679.1	DnaJ-like-2, isoform A	Q9VFV9		Q9VFV9	4	37.04	37.04	2.378	1.084	1.533	0.539	-0.599	0.017	-0.857	-0.241	0	0	No	No			11	DNAJA4,	12	DNAJA4,
FBgn0261625	GLS	771	680	680.1	IP16401p	Q1RL13		Q1RL13|A1Z944|Q961I1|Q7JQK6|A4IJ68|Q8IHB6|E1JH47|Q0E9A1|A1Z943|A1Z942	4	36.97	36.97|36.97|36.97|36.97|36.97|36.97|36.97|36.97|36.97|36.97	3.213	1.605	1.731	0.213	-0.603	-0.29	-0.226	0.097	0	0	No	No			10	GLS,	10	GLS,
FBgn0042094	Adk3	772	681	681.1	Adenylate kinase isozyme 3	Q9VGU6		Q9VGU6	3	36.94	36.94	1.647	1.051	1.397	0.861	-0.057	0.463	-0.177	0.139	0	0	Yes (sourse count:1)	Yes (sourse count:1)			11	AK3,	12	AK3,
FBgn0031064	CG12531	773	682	682.1	CG12531	Q9VWD3		Q9VWD3|G7H832	3	36.91	36.91|24.18	2.497	1.593	1.133	0.338	-0.669	-0.083	-0.772	-0.27	0	0	No	No			11	SLC7A14,	12	SLC7A14,
FBgn0051760	CG31760	775	684	684.1	Probable G-protein coupled receptor CG31760	Q9VKA4		Q9VKA4|Q9VKA4-2	3	36.79	36.79|36.79	2.162	1.579	0.637	0.255	-0.742	-0.158	-0.399	0.185	0	0	No	No			6	GPR179,	6	GPR179,
FBgn0034877	levy	778	687	687.1	Levy	Q9W1N3		Q9W1N3	4	36.41	36.41	0.723	0.72	0.663	0.109	-0.65	-0.365	-1.215	-0.528	0	0	No	No			11	COX6A1,	12	COX6A1,
FBgn0043012	AP-2sigma	779	688	688.1	AP-2sigma	Q9VDC3		Q9VDC3|Q9GQM7	4	36.3	36.3|20.94	3.033	1.563	1.594	0.661	-0.622	-0.144	-0.299	0.146	0	0	No	No			10	AP2S1,	11	AP2S1,
FBgn0030366	Usp7	780	689	689.1	Ubiquitin carboxyl-terminal hydrolase 7	Q9VYQ8		Q9VYQ8	3	36.3	36.3	2.597	1.785	1.94	1.098	-0.424	-0.209	-0.499	0.048	0	0	No	No			7	USP7,	8	USP7,
FBgn0035753	RpL18	783	692	692.1	60S ribosomal protein L18	Q9VS34		Q9VS34	4	36.15	36.15	3.087	1.779	2.235	0.693	-0.559	0.07	0.002	0.509	0	0	No	Yes (sourse count:1)			10	RPL18,	11	RPL18,
FBgn0032246	CG5168	784	693	693.1	CG5168	Q9VKW1		Q9VKW1	4	36.12	36.12	3.065	1.976	1.708	0.666	-0.628	-0.02	-0.148	0.461	0	0	No	No			11	WDFY2,	12	WDFY2,
FBgn0013269	FK506-bp1	785	694	694.1	39 kDa FK506-binding nuclear protein	P54397		P54397	3	35.92	35.92	2.294	1.692	1.385	0.778	-0.495	0.201	-0.544	0.237	0	0	No	No			1	PPID,FKBP15,	2	FKBP15,
FBgn0032901	sky	786	695	695.1	MIP14691p	D3DML7		D3DML7|Q9VIH7|Q0E8N9|Q6Q4F0|Q9VIH6|Q8MT51|Q6Q4F1|Q8MSY5	3	35.64	35.64|35.64|35.64|27.71|19.94|19.94|12.01|7.93	2.502	1.526	1.633	0.403	-0.683	-0.226	-0.632	-0.124	0	0	No	No	FlyBlood		11	TBC1D24,	11	TBC1D24,
FBgn0037060	CG10508	787	696	696.1	CG10508, isoform G	Q9VP66		Q9VP66|Q86BG6|Q8IPT8|E6PBV5	4	35.6	35.6|29.99|11.7|5.16	2.081	1.155	0.916	0.039	-0.721	-0.427	-1.097	-0.433	0	0	No	No			1	WWC1,WWC3,WWC2,	1	WWC1,WWC3,WWC2,
FBgn0015777	nrv2	792	701	701.1	Sodium/potassium-transporting ATPase subunit beta-2	Q24048		Q24048|Q24048-2	5	34.98	34.98|34.98	0.594	0.604	0.865	0.624	-0.525	-0.299	-1.012	-0.88	0	0	No	No			6	ATP1B1,	8	ATP1B1,
FBgn0005411	U2af50	794	703	703.1	Splicing factor U2AF 50 kDa subunit	Q24562		Q24562	3	34.5	34.5	1.937	1.398	1.059	0.142	-0.515	-0.116	-0.487	0.079	0	0	Yes (sourse count:1)	No			11	U2AF2,	11	U2AF2,
FBgn0283477	SF2	795	704	704.1	LD40489p	Q9V3W7		Q9V3W7	3	34.47	34.47	2.589	1.25	1.994	0.604	-0.591	-0.177	-0.349	0.064	0	0	No	No			8	SRSF1,	9	SRSF1,
FBgn0011661	Moe	798	707	707.1	GH10189p (Fragment)	C9QP54		C9QP54|P46150-4|C7LAH9|P46150-3|P46150|P46150-2|P46150-5	5	34.34	34.34|34.34|34.34|34.34|34.34|34.34|34.34	0.86	0.206	0.418	-0.025	-0.266	0.031	-0.694	-0.757	0	0	Yes (sourse count:6)	Yes (sourse count:5)			10	MSN,	10	MSN,
FBgn0031689	Cyp28d1	799	708	708.1	Probable cytochrome P450 28d1	Q9VMT5		Q9VMT5	3	34.3	34.3	1.948	1.543	0.764	0.36	-0.464	0.171	-0.463	-0.023	0	0	No	No			2	TBXAS1,	4	TBXAS1,
FBgn0022023	eIF-3p40	801	710	710.1	Eukaryotic translation initiation factor 3 subunit H	Q9U9Q4		Q9U9Q4	3	34.2	34.2	2.359	1.126	1.549	0.771	-0.514	0.022	-0.71	-0.227	0	0	Yes (sourse count:1)	No			9	EIF3H,	9	EIF3H,
FBgn0035982	CG4461	802	711	711.1	CG4461	Q9VSX2		Q9VSX2	4	34.2	34.2	1.771	1.095	1.652	0.977	-0.218	0.106	-0.563	-0.149	0	0	Yes (sourse count:1)	No			2	HSPB3,	3	HSPB1,HSPB2,HSPB3,HSPB8,
FBgn0031020	NAA15-16	803	712	712.1	Nat1	Q9VWI2		Q9VWI2	4	34.09	34.09	3.183	2.165	2.37	0.927	-0.461	-0.03	-0.001	0.421	0	0	Yes (sourse count:1)	No			10	NAA16,	9	NAA16,NAA15,
FBgn0038732	CG11391	805	714	714.1	CG11391	Q9VDU2		Q9VDU2|Q4V5Z0	4	34.02	34.02|34.02	1.988	0.961	1.036	0.021	-0.391	-0.154	-1.072	-1.084	0	0	No	No			1	SLC27A4,	1	SLC27A4,ACSBG1,ACSF3,
FBgn0033949	CG10131	806	715	715.1	CG10131	Q5U1B0		Q5U1B0|Q8T0L5	3	33.85	33.85|33.85	2.606	1.763	1.482	0.825	-0.011	0.376	-0.295	0.099	0	0	No	No			8	CRYL1,	8	CRYL1,
FBgn0032511	ND-B22	807	716	716.1	AT12494p	Q9VJZ4		Q9VJZ4	3	33.75	33.75	2.244	1.229	2.04	0.944	-0.423	-0.146	-0.531	-0.225	0	0	No	No			11	NDUFB9,	12	NDUFB9,
FBgn0261802	CG42748	808	717	717.1	CG6448, isoform A	Q9V9N7		Q9V9N7|A8DZ24|A2VEE9|A8DZ25	3	33.71	33.71|33.71|33.71|33.71	1.714	1.434	0.951	0.269	-0.739	-0.057	-1.062	-0.258	0	0	No	No			4	C9orf172,	5	C9orf172,
FBgn0000257	car	809	718	718.1	Vacuolar protein sorting-associated protein 33A	Q9Y1I2		Q9Y1I2	3	33.68	33.68	2.301	1.888	1.391	0.639	-0.444	-0.127	-0.423	0.239	0	0	No	No			11	VPS33A,	12	VPS33A,
FBgn0023416	Ac3	810	719	719.1	Ac3, isoform A	Q9V9R3		Q9V9R3|O96306	3	33.56	33.56|33.56	2.582	1.545	2.176	0.451	-0.562	-0.152	-0.595	0.015	0	0	No	No			10	ADCY3,	10	ADCY3,
FBgn0014031	Spat	811	720	720.1	FI18838p1	Q9W3Z3		Q9W3Z3|C6TP18|Q8T0J1|F6J907|Q24510	4	33.45	33.45|33.45|8.31|8.31|8.31	1.852	1.564	0.912	0.449	-0.122	0.355	-0.453	0.13	0	0	No	No	FlyBlood		11	AGXT,	11	AGXT,
FBgn0017567	ND-23	813	722	722.1	GM02062p	Q9VF27		Q9VF27|Q8SZF2	3	33.29	33.29|33.29	0.989	0.444	0.372	-0.172	-0.616	-0.376	-1.125	-0.748	0	0	No	No			11	NDUFS8,	10	NDUFS8,
FBgn0028577	pUf68	814	723	723.1	Poly(U)-binding-splicing factor half pint	Q8T6B9		Q8T6B9|Q8T6B9-2	3	33.27	33.27|14.94	2.61	1.795	0.902	0.233	-0.586	0.12	-0.676	-0.191	0	0	Yes (sourse count:1)	No	FlyBlood		9	PUF60,	11	PUF60,
FBgn0037647	RagA-B	815	724	724.1	GH04846p	Q9VHJ4		Q9VHJ4	3	33.23	33.23	2.027	1.267	1.46	0.365	-0.428	-0.15	0.001	0.341	0	0	No	No			11	RRAGB,	11	RRAGB,RRAGA,
FBgn0025724	beta'COP	816	725	725.1	Coatomer subunit beta'	O62621		O62621	5	33.18	33.18	2.312	1.28	1.365	0.34	-0.54	-0.026	-0.037	0.266	0	0	No	Yes (sourse count:1)			10	COPB2,	10	COPB2,
FBgn0015615	SMC3	819	728	728.1	Cap	Q24098		Q24098|H0RNH8|Q494K8|Q9VXE9|Q8IR12	3	32.87	32.87|32.87|32.87|32.87|32.87	3.246	1.989	1.452	1.124	-0.462	-0.113	-0.152	0.321	0	0	Yes (sourse count:1)	No			10	SMC3,	9	SMC3,
FBgn0035853	UbcE2M	820	729	729.1	NEDD8-conjugating enzyme Ubc12	Q9VSF3		Q9VSF3	2	32.75	32.75	2.529	1.306	1.305	0.082	-0.436	0.209	-0.089	0.556	0	0	Yes (sourse count:2)	No			11	UBE2M,	12	UBE2M,
FBgn0025885	Inos	821	730	730.1	Inositol-3-phosphate synthase	O97477		O97477	3	32.6	32.6	2.398	1.495	2.165	1.003	-0.551	-0.291	-0.405	-0.133	0	0	No	No	FlyBlood		9	ISYNA1,	9	ISYNA1,
FBgn0031883	Caper	825	734	734.1	CG11266, isoform A	Q9VM49		Q9VM49|Q8IPI7	3	32.42	32.42|11.61	2.731	1.457	1.53	0.55	-0.762	-0.299	0.123	0.516	0	0	No	No			9	RBM39,	10	RBM39,
FBgn0051729	CG31729	826	735	735.1	CG31729, isoform B	Q9VK06		Q9VK06|Q9VK04|Q4V5C6	4	32.29	32.29|32.29|32.29	2.65	1.639	1.388	0.574	-0.544	-0.018	-0.424	0.141	0	0	No	No	FlyBlood		10	ATP9B,	10	ATP9B,
FBgn0061200	Nup153	827	736	736.1	Nup153, isoform B	A8JV18		A8JV18|Q9VXE6|A1YKA1|A1YKA7|A1YKA3|A1YKB1|A1YKA5|A1YKA8	4	32.25	32.25|32.25|9.07|9.07|9.07|9.07|9.07|9.07	3.185	1.7	1.738	0.545	-0.91	-0.356	-1.014	-0.508	0	0	No	No			9	NUP153,	8	NUP153,
FBgn0030630	CG12608	828	737	737.1	Putative uncharacterized protein	C5I7B8	Q9VXW3	C5I7B8|C5I7F8|C5I7J0|C5I7A2|C5I7K6|C5I7E2|C5I7R2|Q5IF77|C5I7I2|Q9VXW3|C5I7Q4	2	32.18	32.18|32.18|32.18|32.18|32.18|32.18|32.18|32.18|25.83|6.35|6.35	2.484	1.567	1.194	0.496	-0.329	0.254	-0.063	0.578	0	0	No	No			9	PAK1IP1,	10	PAK1IP1,
FBgn0038343	Trissin	829	738	738.1	CG14871	Q4V645		Q4V645	3	31.81	31.81	1.351	0.885	0.64	0.174	-0.082	0.429	-0.152	0.454	0	0	No	No
FBgn0039300	RpS27	830	739	739.1	40S ribosomal protein S27	Q9VBU9		Q9VBU9	3	31.8	31.8	2.032	1.026	0.762	0.232	-0.564	-0.249	-0.168	0.275	0	0	Yes (sourse count:1)	No			10	RPS27,	11	RPS27,
FBgn0086675	fne	831	740	740.1	Found in neurons, isoform A	Q9VYI0		Q9VYI0|E1NZB4|F6JH25	3	31.7	31.7|31.7|14.75	1.744	1.086	0.808	0.163	-0.302	0.255	-0.443	0.155	0	0	Yes (sourse count:1)	No			9	ELAVL2,ELAVL4,	11	ELAVL2,ELAVL4,
FBgn0259994	CG42492	832	741	741.1	CG42492, isoform C	E1JJE6		E1JJE6|B3DNA0|Q9W4A5|Q4V485	4	31.61	31.61|31.61|22.22|22.22	1.162	0.581	0.549	-0.016	-0.719	-0.334	-0.844	-0.586	0	0	No	No			5	OTOP2,OTOP1,	7	OTOP2,OTOP1,
FBgn0042138	CG18815	833	742	742.1	MIP07547p	C0PV64		C0PV64|C0PDF4|Q9I7R0	3	31.48	31.48|31.48|31.48	2.675	1.467	1.594	0.196	-1	-0.182	-0.289	0.612	0	0	No	No	FlyBlood		8	LYPLA1,	10	LYPLA1,
FBgn0033381	GstE13	834	743	743.1	CG11784	Q7JVI6		Q7JVI6	4	31.47	31.47	2.785	1.118	1.984	0.535	-1.016	-0.635	-0.85	-0.486	0	0	No	No	FlyBlood		1	GSTT1,GSTT2,GSTZ1,GDAP1,GDAP1L1,GSTT2B,	1	EEF1G,GSTT1,GSTT2,MARS,VARS,EEF1E1,GSTT2B,
FBgn0032229	CG5045	837	746	746.1	ATP-dependent Clp protease proteolytic subunit	A0AN47		A0AN47|A0AN48	3	31.26	31.26|31.26	2.099	1.09	1.716	0.701	-0.508	-0.029	-0.474	0.006	0	0	No	No			11	CLPP,	11	CLPP,
FBgn0262508	CG43078	841	750	750.1	CG32355	Q95RZ5		Q95RZ5|Q8MZ46	3	31.03	31.03|18.13	2.2	1.596	0.893	0.2	-0.435	0.149	-0.696	0.182	0	0	No	No
FBgn0266674	Sec15	847	756	756.1	Exocyst complex component 6	Q9VDE6		Q9VDE6	3	30.91	30.91	1.647	1.244	0.992	0.707	-0.774	-0.125	-0.868	-0.219	0	0	No	No			10	EXOC6B,	10	EXOC6B,EXOC6,
FBgn0030616	RpL37a	848	757	757.1	Probable 60S ribosomal protein L37-A	Q9VXX8		Q9VXX8|Q4V3Y2|Q9W1U6|Q4V414	3	30.91	30.91|7.3|7.3|7.3	1.402	0.772	1.333	0.708	-0.336	-0.11	-0.787	-0.533	0	0	No	No			10	RPL37,	11	RPL37,
FBgn0034432	CG7461	851	760	760.1	RH10980p (Fragment)	C9QPI7		C9QPI7|A1ZBJ2	3	30.72	30.72|30.72	2.772	1.64	1.977	1.13	-0.406	0.076	-0.169	0.303	0	0	No	No			11	ACADVL,	12	ACADVL,
FBgn0010412	RpS19a	852	761	761.1	40S ribosomal protein S19a	P39018		P39018	3	30.69	30.69	1.663	0.888	0.651	0.046	-0.692	-0.172	-0.774	-0.297	0	0	Yes (sourse count:1)	Yes (sourse count:1)			9	RPS19,	10	RPS19,
FBgn0260855	Sec22	853	762	762.1	EG:34F3.8 protein	O77434		O77434	3	30.45	30.45	2.028	1.485	1.172	0.628	-0.225	-0.079	-0.493	-0.333	0	0	Yes (sourse count:2)	No			5	SEC22B,	9	SEC22B,
FBgn0032774	CG17549	856	765	765.1	CG17549, isoform A	Q9VIX6		Q9VIX6|Q0E8P1	3	30.32	30.32|30.32	2.071	1.148	1.604	0.518	-0.05	0.206	-0.032	0.453	0	0	No	No
FBgn0034654	CG10306	857	766	766.1	Eukaryotic translation initiation factor 3 subunit K	Q9W2D9		Q9W2D9	3	30.32	30.32	1.807	1.063	1.529	0.426	-0.355	0.409	-0.14	0.437	0	0	No	No			10	EIF3K,	10	EIF3K,
FBgn0017579	RpL14	859	768	768.1	RH72463p (Fragment)	Q5BIL1		Q5BIL1|Q5U0W4|P55841	3	30.24	30.24|30.24|30.24	2.221	0.873	1.879	0.714	-0.438	0.013	-0.306	0.145	0	0	No	No			10	RPL14,	11	RPL14,
FBgn0035951	CG5068	860	769	769.1	Protein phosphatase methylesterase 1	Q95R98		Q95R98	2	30.21	30.21	2.94	2.125	2.442	1.202	-0.553	-0.09	-0.148	0.465	0	0	No	No			10	PPME1,	10	PPME1,
FBgn0015269	Nf1	862	771	771.1	Neurofibromin 1, isoform B	Q9VBJ2		Q9VBJ2|O01398|O01397|Q59DT9|O01399|Q8IMS2|Q1WWH0|Q95U43	3	30.05	30.05|30.05|30.05|30.05|30.05|30.05|22.35|7.7	1.879	1.085	0.712	-0.197	-0.349	0.014	-0.137	0.226	0	0	No	No			10	NF1,	9	NF1,
FBgn0038745	CG4538	863	772	772.1	CG4538, isoform B	Q8IN64		Q8IN64|Q9VDS7|Q960M5	3	29.99	29.99|29.99|29.99	1.934	1.207	1.045	0.167	-0.463	0.271	-0.414	0.005	0	0	No	No			11	CLPX,	11	CLPX,
FBgn0263106	DnaJ-1	865	774	774.1	DNAJ-1	Q86DS7		Q86DS7|Q24133	4	29.89	29.89|29.89	2.874	1.595	2.015	0.924	-0.875	-0.271	-0.254	0.17	0	0	No	No			8	DNAJB4,	9	DNAJB4,
FBgn0034277	OstDelta	866	775	775.1	CG6370	Q7K110		Q7K110	3	29.69	29.69	2.212	1.43	1.78	1.04	-0.519	-0.181	-0.267	0.066	0	0	No	No			10	RPN2,	10	RPN2,
FBgn0038237	Pde6	867	776	776.1	cGMP-specific 3',5'-cyclic phosphodiesterase	Q9VFI9		Q9VFI9	3	29.69	29.69	2.265	1.486	1.268	0.503	-0.284	0.108	-0.122	0.269	0	0	No	No			5	PDE11A,	6	PDE5A,
FBgn0266418	wake	868	777	777.1	CG6954	Q9VCW7		Q9VCW7|D0Z761	3	29.67	29.67|29.67	2.242	1.309	1.248	0.653	-0.52	-0.034	0.119	0.278	0	0	No	No	FlyBlood		8	ANKFN1,	8	ANKFN1,
FBgn0264978	Slh	869	778	778.1	Protein sly1 homolog	Q24179		Q24179|Q24179-3|Q24179-2|Q24179-4	3	29.52	29.52|29.52|29.52|29.52	2.072	1.44	1.137	0.367	-0.2	0.207	-0.329	0.002	0	0	Yes (sourse count:2)	No			10	SCFD1,	11	SCFD1,
FBgn0024183	vig	871	780	780.1	LD07162p	Q9V426		Q9V426	3	29.25	29.25	1.822	-0.023	0.865	-0.357	-0.444	-0.121	-0.704	-0.982	0	0	Yes (sourse count:2)	No			8	SERBP1,	8	SERBP1,
FBgn0086370	sra	872	781	781.1	Protein sarah	Q9XZL8		Q9XZL8	3	29.24	29.24	2.543	1.694	1.347	0.087	-0.621	0.036	-0.538	0.137	0	0	No	No			9	RCAN2,	11	RCAN2,
FBgn0003256	rl	873	782	782.1	Mitogen-activated protein kinase ERK-A	P40417		P40417|D9PTS4|P40417-2|P40417-3	3	29.23	29.23|29.23|29.23|29.23	1.563	0.948	1.072	0.142	-0.928	-0.562	-0.801	-0.343	0	0	Yes (sourse count:3)	No			10	MAPK1,	12	MAPK1,
FBgn0032482	Pect	874	783	783.1	GH23180p	Q9VK25		Q9VK25|Q8IP80|Q8IP79|Q95SU1	3	28.97	28.97|28.97|28.97|28.97	2.148	1.278	1.046	0.089	-0.379	0.145	-0.182	0.342	0	0	No	No			11	PCYT2,	12	PCYT2,
FBgn0002936	ninaA	876	785	785.1	Peptidyl-prolyl cis-trans isomerase, rhodopsin-specific isozyme	P15425		P15425	2	28.95	28.95	1.797	1.545	1.549	1.336	-0.611	-0.124	0.35	0.838	0	0	Yes (sourse count:6)	Yes (sourse count:7)			2	PPIB,PPIC,	4	PPIB,PPIC,
FBgn0035334	CG8993	877	786	786.1	CG8993	Q9W022		Q9W022	3	28.94	28.94	2.457	1.55	1.149	0.158	-0.373	0.201	-0.69	0.001	0	0	No	No			9	TXN2,	9	TXN2,
FBgn0038088	CG10126	880	789	789.1	CG10126, isoform B	Q86PF4		Q86PF4|Q9VG23	3	28.77	28.77|28.77	2.309	1.577	1.077	0.097	-0.803	-0.391	-0.937	-0.302	0	0	No	No			10	CAPSL,	10	CAPSL,
FBgn0003205	Ras85D	881	790	790.1	Ras-like protein 1	P08646		P08646	2	28.69	28.69	2.531	1.582	1.29	0.563	-0.494	-0.105	-0.322	-0.015	0	0	No	No			9	HRAS,KRAS,	10	KRAS,
FBgn0267253	CG32700	883	792	792.1	CG32700, isoform A	Q9W337		Q9W337	2	28.63	28.63	1.918	1.058	0.477	-0.384	-0.744	0.058	-0.942	-0.14	0	0	No	No
FBgn0004397	Vinc	884	793	793.1	Vinculin	Q24584		Q24584|O46037	3	28.49	28.49|28.49	1.873	1.083	1.697	0.58	-0.764	-0.428	-0.911	-0.766	0	0	Yes (sourse count:5)	Yes (sourse count:5)			9	VCL,	10	VCL,
FBgn0046704	Liprin-alpha	886	795	795.1	LD33094p	Q9VM93		Q9VM93	3	28.35	28.35	2.447	1.839	1.192	0.336	-0.69	0.004	-0.602	-0.294	0	0	No	Yes (sourse count:1)			10	PPFIA2,	10	PPFIA2,
FBgn0035280	Cpr62Bb	888	797	797.1	Cuticular protein 62Bb, isoform A	Q9W078		Q9W078|Q9VSH7	2	28.24	28.24|10.39	3.177	1.912	2.141	0.876	-0.797	-0.185	-1.037	-0.426	0	0	No	No			1	ZNF160,
FBgn0032986	CG3262	889	798	798.1	CG3262, isoform D	Q9V9M8		Q9V9M8|C4IY21|Q8SZU4	3	28.12	28.12|28.12|12.35	2.644	2.03	1.74	1.219	-0.206	0.581	-0.13	0.544	0	0	No	No			10	NUBPL,	9	NUBPL,
FBgn0261787	bru	892	801	801.1	Protein brunelleschi	Q9VIL0		Q9VIL0	4	28.05	28.05	1.955	1.505	0.803	0.327	-0.428	0.122	0.054	0.634	0	0	No	No			9	TRAPPC9,	10	TRAPPC9,
FBgn0014391	sun	896	805	805.1	RE19513p	Q9VXN2		Q9VXN2|Q8IR24	3	27.69	27.69|23.24	1.525	1.012	0.177	-0.424	-1.182	-0.345	-1.579	-0.733	0	0	No	No			8	ATP5E,	8	ATP5E,
FBgn0010408	RpS9	897	806	806.1	40S ribosomal protein S9	P55935		P55935|Q95RG1	4	27.62	27.62|22.1	2.683	1.742	1.852	0.871	-0.295	-0.012	-0.105	0.344	0	0	No	Yes (sourse count:1)			10	RPS9,	11	RPS9,
FBgn0010411	RpS18	898	807	807.1	FI09342p (Fragment)	B6IDT0		B6IDT0|P41094|Q4V607	3	27.56	27.56|27.56|9.54	2.504	1.108	1.786	0.391	-0.647	-0.231	0.13	0.504	0	0	No	Yes (sourse count:1)			10	RPS18,	11	RPS18,
FBgn0031544	CG17593	899	808	808.1	CG17593	Q9VQR9		Q9VQR9|Q8SZL8	2	27.52	27.52|27.52	2.637	1.646	1.281	0.279	-0.401	0.189	0.195	0.548	0	0	No	No			10	CCDC47,	10	CCDC47,
FBgn0266671	Sec6	900	809	809.1	Exocyst complex component 3	Q9V8K2		Q9V8K2	2	27.52	27.52	2.605	1.753	1.22	0.368	-0.656	-0.134	-0.406	0.115	0	0	No	No			10	EXOC3,	11	EXOC3,
FBgn0005640	Eip63E	901	810	810.1	Ecdysone-induced protein 63E, isoform G	Q7KM03		Q7KM03|Q9XTK9|C9QP46|Q7KM05|Q94888|Q7KM08|C8VUZ5|Q7KM04|Q8MZ44	2	27.5	27.5|27.5|27.5|27.5|27.5|27.5|27.5|27.5|27.5	2.464	1.693	1.096	0.494	-0.52	-0.129	-0.425	-0.05	0	0	No	No			9	CDK14,	10	CDK14,
FBgn0262508	CG43078	903	812	812.1	CG32352, isoform B	Q9VSM0		Q9VSM0|E1JI71|Q9VSM1|Q7YTY0|Q9VSM2	2	27.38	27.38|27.38|27.38|27.38|27.38	1.979	1.155	0.921	0.097	-0.374	0.029	-0.502	-0.099	0	0	No	No
FBgn0010265	RpS13	905	814	814.1	40S ribosomal protein S13	Q03334		Q03334	4	27.31	27.31	1.864	1.102	0.975	0.388	-0.352	-0.101	-0.242	0.196	0	0	No	No			10	RPS13,	11	RPS13,
FBgn0039149	CG18428	906	815	815.1	MIP13681p (Fragment)	C9QP01		C9QP01|Q9VCD4|Q4V5H0	2	27.27	27.27|27.27|27.27	1.585	0.703	0.522	-0.36	-0.211	0.025	-0.594	-0.357	0	0	No	No			6	ARL6IP4,	6	ARL6IP4,
FBgn0038463	CG3534	908	817	817.1	CG3534	Q9VEQ0		Q9VEQ0	2	27.23	27.23	2.16	1.553	1.59	1.109	-0.309	0.316	-0.001	0.639	0	0	No	No			11	XYLB,	11	XYLB,
FBgn0031684	ND-13A	909	818	818.1	CG8680	Q9VMU0		Q9VMU0	2	27.2	27.2	2.504	1.663	1.916	1.075	-0.498	0.028	-0.422	0.104	0	0	No	No			11	NDUFS6,	12	NDUFS6,
FBgn0033426	CG1814	910	819	819.1	AT29456p (Fragment)	C6SV33		C6SV33|A1Z7V9|A1Z7V8|Q7K3S2|D0IQ94	4	27.15	27.15|20.04|20.04|20.04|13.96	3.248	2.136	2.011	0.945	-0.276	0.09	-0.175	0.263	0	0	No	No			9	NT5DC3,	9	NT5DC3,
FBgn0033897	Rcd1	912	821	821.1	LD22513p	Q8T076		Q8T076|A1Z9L0|A1Z9L2|G2J5V2	2	27.11	27.11|27.11|27.11|27.11	2.059	1.335	0.866	0.142	-0.445	0.051	-0.647	-0.151	0	0	No	No	FlyBlood		8	KANSL3,	8	KANSL3,
FBgn0250791	alphaSnap	913	822	822.1	Soluble NSF attachment protein	Q23983		Q23983	2	27.04	27.04	2.666	1.818	1.107	0.259	-0.568	0.012	0.184	0.764	0	0	Yes (sourse count:2)	No			10	NAPA,	11	NAPA,
FBgn0267487	Ptp61F	915	824	824.1	LP02164p	D3DMI1		D3DMI1|Q9W0G1|Q9W0G1-2|Q9W0G1-3|B8A420|Q8IRH4	2	26.81	26.81|26.81|26.81|26.81|19.7|19.7	1.135	0.556	0.608	0.029	-0.661	-0.226	-0.931	-0.496	0	0	No	No			8	PTPN1,	8	PTPN1,
FBgn0015221	Fer2LCH	916	825	825.1	Ferritin 2 light chain homolog	Q9U4U2		Q9U4U2|Q9VA83|Q9U7A3	4	26.65	26.65|26.65|22.54	2.415	1.496	1.338	0.435	-0.469	-0.037	-0.681	-0.353	0	0	No	No	FlyBlood		2	FTMT,	2	FTMT,
FBgn0010747	Srp54k	918	827	827.1	BcDNA.GM09489	Q9V3D9		Q9V3D9|Q8T3P8	2	26.6	26.6|9.25	2.494	1.476	1.664	0.646	-0.455	0.114	-0.086	0.483	0	0	No	No			9	SRP54,	9	SRP54,
FBgn0085436	Not1	919	828	828.1	Not1, isoform C	A8DY81		A8DY81|A8DY80|E2QCN4|A8DY82|Q95TG6|Q8IH39|C0PUX1	3	26.54	26.54|26.54|26.54|26.54|21.52|11.74|11.74	2.196	1.502	1.754	0.817	-0.341	0.278	-0.104	0.484	0	0	No	No			9	CNOT1,	9	CNOT1,
FBgn0024285	Srp54	921	830	830.1	Splicing factor SRp54	O61646		O61646|Q9VL71	3	26.43	26.43|26.43	1.853	1.359	1.392	0.627	-0.38	-0.062	-0.052	0.334	0	0	No	No			7	SREK1,	7	SRSF11,SREK1,
FBgn0261618	larp	923	832	832.1	La-related protein	Q9VAW5		Q9VAW5|Q9VAW5-1|F9W325|Q9VAW5-2	2	26.31	26.31|26.31|26.31|26.31	1.936	1.076	0.846	-0.014	-0.395	0.156	-0.732	-0.181	0	0	No	No	FlyBlood		7	LARP1,LARP1B,	7	LARP1,LARP1B,
FBgn0032409	Ced-12	925	834	834.1	RE62284p	Q8MS15		Q8MS15|Q9VKB2	2	26.26	26.26|26.26	2.622	1.7	1.807	0.995	-0.595	-0.165	0.082	0.739	0	0	No	No			10	ELMO1,	11	ELMO1,
FBgn0262866	S6kII	926	835	835.1	RPS6-protein kinase-II	Q9VR61		Q9VR61|Q24496|Q86NP0	4	26.23	26.23|26.23|26.23	2.178	1.38	1.187	0.349	-0.909	-0.317	-0.846	-0.168	0	0	No	No			9	RPS6KA2,RPS6KA3,	10	RPS6KA2,RPS6KA3,
FBgn0087005	rtp	927	836	836.1	GH04877p	Q9VN91		Q9VN91	4	26.19	26.19	0.737	0.612	-0.31	0.267	-0.097	0.145	-0.28	-0.085	0	0	No	No			9	MORN4,	10	MORN4,
FBgn0040297	Nhe2	928	837	837.1	Sodium/hydrogen exchanger	B7YZY1		B7YZY1|Q8MQP4|B7YZY2|Q9VIF9|B7YZY3|Q9NGZ4	3	26.17	26.17|26.17|18.9|18.9|18.9|18.9	2.548	1.527	1.257	0.237	-0.53	-0.124	-0.526	-0.007	0	0	No	No			9	SLC9A3,SLC9A5,	8	SLC9A3,SLC9A5,
FBgn0035987	CG3689	930	840	840.1	CG3689, isoform C	Q0E8G6		Q0E8G6|Q9VSY2	4	25.75	25.75|11.43	1.442	1.016	0.412	0.191	-0.722	-0.334	-0.797	-0.501	0	0	Yes (sourse count:1)	No			9	NUDT21,	9	NUDT21,
FBgn0262955	RpII140	931	841	841.1	DNA-directed RNA polymerase II subunit RPB2	P08266		P08266	2	25.64	25.64	2.825	2.071	1.408	0.655	-0.484	0.009	-0.579	-0.086	0	0	No	No			11	POLR2B,	10	POLR2B,
FBgn0051547	CG31547	934	844	844.1	CG31547, isoform B	Q9VNC7		Q9VNC7|Q9VNC6	3	25.56	25.56|25.56	3.058	2.204	2.023	0.23	-0.955	-0.482	-0.474	-0.017	0	0	No	No			7	SLC12A3,	8	SLC12A3,
FBgn0023531	CG32809	935	845	845.1	Coiled-coil domain-containing protein CG32809	Q7KW14		Q7KW14|C7LAF2|Q7KW14-2	3	25.53	25.53|25.53|25.53	3.182	2.352	1.491	0.269	-0.999	-0.247	-0.663	-0.119	0	0	No	No			7	KIAA1217,SRCIN1,	8	KIAA1217,
FBgn0030791	CG9132	936	846	846.1	NECAP-like protein CG9132	Q9VXB0		Q9VXB0	2	25.52	25.52	2.113	1.542	0.806	0.236	-0.554	-0.191	-0.695	-0.333	0	0	No	No			8	NECAP1,NECAP2,	9	NECAP1,NECAP2,
FBgn0013995	Calx	937	847	847.1	AT07459p	Q9VDG5		Q9VDG5|Q24413|O18367|A8E6V7	3	25.51	25.51|25.51|25.51|8.35	2.104	1.404	2.07	1.37	-0.545	-0.36	-0.857	-0.367	0	0	No	No	FlyBlood		9	SLC8A1,SLC8A3,	10	SLC8A1,SLC8A3,
FBgn0033730	Cpr49Ag	938	848	848.1	FI14105p (Fragment)	D4G7G5		D4G7G5|A1Z8Z3	2	25.48	25.48|25.48	1.631	0.985	0.744	0.098	-0.909	-0.249	-1.185	-0.525	0	0	No	No
FBgn0024987	ssx	939	849	849.1	CG3056, isoform A	O76876		O76876|Q8IH14|F3YD57	2	25.47	25.47|25.47|9.76	1.78	0.737	1.278	0.235	-0.528	-0.129	-0.593	-0.194	0	0	No	No			1	ELAVL2,ELAVL1,ELAVL3,ELAVL4,	1	ELAVL2,ELAVL1,ELAVL3,ELAVL4,
FBgn0030717	CG8931	941	851	851.1	CG8931	Q9VXK8		Q9VXK8	3	25.42	25.42	1.568	0.956	1.993	0.531	-1.114	-0.859	-0.624	-0.39	0	0	No	No			10	SLC25A46,	11	SLC25A46,
FBgn0053123	LeuRS	944	854	854.1	SD07726p	Q8MRF8		Q8MRF8|Q9VQR8	2	25.19	25.19|25.19	2.168	1.617	1.153	0.602	-0.369	-0.179	0.097	0.287	0	0	No	No	FlyBlood		9	LARS,	9	LARS,
FBgn0039857	RpL6	945	855	855.1	RE08669p	Q9V9W3		Q9V9W3|Q9V9W2	4	25.16	25.16|25.16	1.842	1.337	1.033	0.528	-0.44	-0.275	-0.439	-0.466	0	0	No	Yes (sourse count:1)			9	RPL6,	9	RPL6,
FBgn0031263	Tspo	947	857	857.1	CG2789	Q9VPR1		Q9VPR1	2	24.93	24.93	2.79	1.918	1.978	1.099	-0.565	0.207	-0.16	0.326	0	0	No	No			10	TSPO,	10	TSPO,
FBgn0037633	CG9839	948	858	858.1	CG9839	Q9VHL1		Q9VHL1	3	24.78	24.78	2.633	1.309	1.987	0.662	-0.49	0.005	-0.207	0.289	0	0	No	No			6	PGBD4,	6	PGBD4,
FBgn0000536	eas	949	859	859.1	Ethanolamine kinase	P54352		P54352|P54352-2|P54352-3	2	24.73	24.73|24.73|10.36	2.836	2.238	1.339	0.741	-0.578	-0.214	-0.497	-0.132	0	0	No	No			10	ETNK1,	10	ETNK1,
FBgn0026196	nop5	950	860	860.1	CG10206-PA	Q9VM69		Q9VM69|A0ANY9|A0ANZ0|Q9U5W4	2	24.7	24.7|24.7|24.7|24.7	1.92	1.372	1.584	1.105	-0.215	0.06	-0.197	0.184	0	0	No	No	FlyBlood		10	NOP58,	10	NOP58,
FBgn0029092	ced-6	951	861	861.1	RE47146p	E0R983		E0R983|Q7JUY7	3	24.7	24.7|24.7	2.337	1.305	1.444	0.653	-0.628	-0.132	-0.581	-0.147	0	0	No	No			7	GULP1,	7	GULP1,
FBgn0014163	fax	952	862	862.1	Failed axon connections protein	Q24036		Q24036|Q95RI5|Q59E30|C6TPC0|Q86BI4|Q59E29	3	24.68	24.68|24.68|24.68|17.51|17.51|17.51	3.24	1.917	2.544	0.772	-0.2	0.378	0.295	0.689	0	0	No	No	FlyBlood		6	FAXC,	7	FAXC,
FBgn0262125	Sec23	954	864	864.1	RE35250p	Q8IGT0		Q8IGT0|Q9VNF8|Q9NFN9	3	24.64	24.64|24.64|24.64	2.621	1.567	1.035	-0.018	-0.551	-0.092	-0.009	0.432	0	0	Yes (sourse count:1)	Yes (sourse count:1)			8	SEC23B,SEC23A,	11	SEC23A,
FBgn0069923	CG41128	956	866	866.1	CG41128	Q8SY69		Q8SY69	3	24.62	24.62	3.016	2.112	1.949	0.867	-0.296	-0.107	-0.138	0.522	0	0	No	No			5	MINOS1,	7	MINOS1,
FBgn0024804	Dbp80	957	867	867.1	DEAD-box helicase Dbp80	O61305		O61305|L7EEU0|Q5LK13|L7EGI4|G7H860	2	24.58	24.58|5.35|5.35|5.35|5.35	2.778	0.794	1.774	-0.21	-0.135	0.271	0.184	0.59	0	0	No	No			10	DDX19B,DDX19A,	10	DDX19B,
FBgn0038964	Nop56	958	868	868.1	FI04781p	Q95WY3		Q95WY3|Q8IGT5|Q961E2	3	24.57	24.57|24.57|17.11	2.407	1.758	1.864	1.201	-0.592	0.051	-0.007	0.475	0	0	No	No			9	NOP56,	8	NOP56,
FBgn0027607	CG8230	960	870	870.1	Dymeclin	Q7KNA0		Q7KNA0	2	24.48	24.48	1.621	0.937	1.124	0.44	-0.238	0.21	-0.396	0.052	0	0	No	No			10	DYM,	10	DYM,
FBgn0027621	Pfrx	962	872	872.1	6-phosphofructo 2-kinase/fructose 2,6-bisphosphatase long form	Q9VWH7		Q9VWH7|Q0KHQ6|C3KGL9|Q9Y1W3	3	24.47	24.47|18.55|18.55|13.2	2.164	1.551	1.487	1.005	-0.199	-0.059	-0.403	-0.264	0	0	No	No			7	PFKFB1,PFKFB3,PFKFB4,	8	PFKFB1,PFKFB3,PFKFB4,
FBgn0250732	gfzf	963	873	873.1	GST-containing FLYWCH zinc-finger protein	Q6NP69		Q6NP69|Q6NL74|Q8INS9	3	24.46	24.46|9.28|9.28	1.794	1.36	0.783	0.162	-0.475	0.011	-0.621	-0.111	0	0	No	No			1	GSTZ1,GDAP1,GDAP1L1,GSTO2,	1	EEF1G,GSTT1,GSTT2,MARS,VARS,EEF1E1,GSTO2,GSTT2B,
FBgn0032467	CG9934	965	875	875.1	CG9934, isoform A	Q9VK44		Q9VK44|Q8T3I1	2	24.38	24.38|24.38	2.365	1.171	1.719	0.785	-0.426	-0.043	0.356	0.767	0	0	No	No			10	UBE4B,	10	UBE4B,
FBgn0025839	ND-B14.5A	966	876	876.1	CG3621	O97418		O97418|Q8SYB3	3	24.34	24.34|24.34	0.982	0.575	0.317	0.108	-0.233	-0.16	-0.588	-0.951	0	0	No	No			9	NDUFA7,	11	NDUFA7,
FBgn0034400	CG15099	967	877	877.1	Protein dopey-1 homolog	A1ZBE8		A1ZBE8	3	24.28	24.28	1.859	1.064	1.635	1.012	-0.355	0.114	0.184	0.618	0	0	No	No			9	DOPEY1,	10	DOPEY1,
FBgn0264339	CG43795	968	878	878.1	CG34372	A8DY43		A8DY43|A0JQ58|Q1RKV1	2	24.21	24.21|24.21|24.21	2.377	2.011	0.36	-0.006	-0.563	-0.106	-0.772	-0.315	0	0	No	No			5	GPR158,	5	GPR158,
FBgn0039008	CG6972	969	879	879.1	RH25557p	Q8MSS4		Q8MSS4|Q9VCV9	3	24.21	24.21|24.21	1.866	0.907	1.856	0.473	-0.35	0.146	-0.561	-0.111	0	0	No	No	FlyBlood		2	DESI1,	2	DESI1,
FBgn0000229	bsk	970	880	880.1	Stress-activated protein kinase JNK	P92208		P92208|Q8IGX1	3	24.14	24.14|12.18	2.608	0.666	1.508	-0.118	-0.592	-0.183	-0.84	-0.452	0	0	No	No			10	MAPK8,MAPK10,	11	MAPK8,
FBgn0037279	CG1129	971	881	881.1	Mannose-1-phosphate guanyltransferase beta	Q7JZB4		Q7JZB4	2	24.14	24.14	1.314	0.198	2.064	0.694	-0.247	0.075	-0.156	0.166	0	0	No	No			10	GMPPB,	10	GMPPB,
FBgn0035726	CG9953	972	882	882.1	RH04336p	Q8SZM1		Q8SZM1|Q9VS02	2	24.12	24.12|24.12	2.359	1.32	1.886	1.217	-0.95	-0.252	0.066	0.714	0	0	No	No	FlyBlood		6	PRSS16,	8	PRSS16,
FBgn0050185	AIMP3	977	887	887.1	RH48588p (Fragment)	Q8MTU4		Q8MTU4|Q8MKK1	2	23.83	23.83|23.83	2.443	1.544	1.162	0.263	-0.636	0.048	-0.202	0.482	0	0	No	No			8	EEF1E1,	7	EEF1E1,
FBgn0260972	alc	978	888	888.1	Alicorn	A1Z7Q8		A1Z7Q8|Q8IGW5|Q95SG9	2	23.74	23.74|23.74|23.74	2.833	1.714	1.228	0.109	-0.783	-0.45	-0.515	-0.401	0	0	No	No			8	PRKAB1,PRKAB2,	8	PRKAB1,PRKAB2,
FBgn0037328	RpL35A	979	889	889.1	RE17737p	Q9VNB9		Q9VNB9	3	23.66	23.66	0.515	0.297	0.098	-0.12	-0.404	-0.284	-0.923	-0.814	0	0	No	Yes (sourse count:1)	FlyBlood		10	RPL35A,	11	RPL35A,
FBgn0032690	CG10333	980	890	890.1	CG10333	Q9VJ74		Q9VJ74|Q95SF2	3	23.66	23.66|17.53	2.448	1.436	1.46	0.361	-0.885	-0.278	-0.766	-0.069	0	0	No	No			10	DDX23,	10	DDX23,
FBgn0259822	Ca-beta	981	891	891.1	Ca2+-channel-protein-beta-subunit, isoform F	Q7KTE8		Q7KTE8|Q9VKI5|Q7KTE7	3	23.5	23.5|23.5|18.88	2.176	1.45	1.048	0.424	-0.17	0.077	-0.382	-0.135	0	0	No	No			7	CACNB1,CACNB2,CACNB4,	8	CACNB1,CACNB2,
FBgn0283666	Rap2l	983	893	893.1	RE63021p	O96692		O96692|Q2MGM2|Q95SU2	2	23.46	23.46|11.97|11.49	2.917	1.442	2.64	1.164	-0.64	-0.259	-0.205	0.232	0	0	No	No			10	RAP2A,RAP2B,	11	RAP2A,RAP2B,
FBgn0027070	CG17322	985	895	895.1	CG17322, isoform A	Q9VJ45		Q9VJ45	2	23.46	23.46	3.012	1.901	1.751	0.64	-0.53	-0.157	-0.516	-0.143	0	0	No	No			2	UGT8,UGT2B11,UGT2B28,	3	UGT2B10,UGT8,UGT1A3,
FBgn0259700	CG42354	987	897	897.1	CG42354, isoform A	Q8IR21		Q8IR21	3	23.39	23.39	1.714	0.646	0.867	-0.192	-0.008	0.518	-0.143	0.384	0	0	No	No
FBgn0261241	Vps16A	988	898	898.1	RE66051p	Q9VHG1		Q9VHG1	3	23.33	23.33	1.652	0.769	0.846	-0.036	-0.493	-0.128	-0.614	-0.249	0	0	No	Yes (sourse count:1)	FlyBlood		10	VPS16,	10	VPS16,
FBgn0027885	Aac11	990	900	900.1	Apoptosis inhibitor 5 homolog	Q9V431		Q9V431	2	23.31	23.31	2.459	1.699	1.591	0.688	-0.711	-0.014	-0.486	0.137	0	0	Yes (sourse count:1)	No			10	API5,	10	API5,
FBgn0033264	Nup50	994	905	905.1	CG2158	Q7K0D8		Q7K0D8	2	23	23	2.451	1.288	1.55	0.387	-0.81	0.059	-0.385	0.42	0	0	No	No			8	NUP50,	9	NUP50,
FBgn0037709	CG8199	995	906	906.1	CG8199	Q9VHB8		Q9VHB8	2	22.9	22.9	2.222	1.145	0.597	0.269	-0.476	0.44	-0.608	-0.238	0	0	No	No			8	BCKDHA,	10	BCKDHA,
FBgn0039172	Spase22-23	997	908	908.1	Signal peptidase complex subunit 3	Q9VCA9		Q9VCA9	2	22.87	22.87	1.782	0.966	0.991	0.176	-0.582	-0.138	-0.755	-0.31	0	0	No	No			10	SPCS3,	11	SPCS3,
FBgn0032746	CG10470	999	910	910.1	CG10470	Q9VJ11		Q9VJ11|Q8IA62	2	22.81	22.81|22.81	2.336	1.531	1.709	0.347	-0.533	0.058	-0.179	0.412	0	0	No	No	FlyBlood		10	TMCO1,	10	TMCO1,
FBgn0030354	Upf1	1002	913	913.1	Regulator of nonsense transcripts 1 homolog	Q9VYS3		Q9VYS3	3	22.71	22.71	1.608	0.92	1.021	0.306	-0.747	-0.348	-0.342	-0.157	0	0	No	No			10	UPF1,	10	UPF1,
FBgn0036298	nst	1003	914	914.1	CG10627	Q9VTZ4		Q9VTZ4	2	22.68	22.68	1.854	1.252	1.321	0.719	-0.68	-0.05	-0.87	-0.24	0	0	Yes (sourse count:1)	No			11	PGM3,	11	PGM3,
FBgn0033935	Sin1	1005	916	916.1	Stress-activated map kinase-interacting protein 1	Q9V719		Q9V719	4	22.61	22.61	2.217	1.496	0.346	-0.727	-0.702	-0.218	-0.937	-0.231	0	0	No	No			11	MAPKAP1,	11	MAPKAP1,
FBgn0037351	RpL13A	1007	918	918.1	60S ribosomal protein L13a	Q9VNE9		Q9VNE9	3	22.56	22.56	1.506	1.413	1.74	0.831	-0.457	-0.139	-0.483	-0.165	0	0	No	No			9	RPL13A,	10	RPL13A,
FBgn0030218	CG1628	1008	919	919.1	CG1628	Q7KVQ8		Q7KVQ8|Q9W2T2|Q5BHU9	4	22.51	22.51|22.51|10.81	2.417	1.949	1.42	0.413	-0.335	0.39	0.186	0.759	0	0	No	No			11	SLC25A15,	12	SLC25A15,
FBgn0037880	CG17726	1009	920	920.1	NADH dehydrogenase [ubiquinone] complex I, assembly factor 7 homolog	Q9VGR2		Q9VGR2	2	22.46	22.46	1.866	1.077	1.123	0.333	-0.486	0.065	-0.711	-0.16	0	0	No	No			10	NDUFAF7,	10	NDUFAF7,
FBgn0039326	CG10562	1011	922	922.1	CG10562	Q961Q8		Q961Q8	2	22.43	22.43	2.97	2.352	1.717	1.1	-0.37	0.004	-0.159	0.215	0	0	No	No
FBgn0259713	CG42367	1013	925	925.1	RT07823p	D5SHN8		D5SHN8|Q8IPD9	2	22.4	22.4|22.4	0.945	0.491	0.388	-0.066	-0.568	-0.132	-1.024	-0.588	0	0	No	No			1	ZNF160,	1	MAK,MOK,ICK,
FBgn0001258	ImpL3	1014	926	926.1	RE54418p	Q32KE6		Q32KE6|Q95028	2	22.39	22.39|22.39	2.807	1.86	1.654	0.651	-0.319	0.107	-0.062	0.307	0	0	Yes (sourse count:5)	Yes (sourse count:8)			10	LDHA,LDHB,	11	LDHA,LDHB,
FBgn0036666	TSG101	1016	928	928.1	Tumor suppressor protein 101	Q9VVA7		Q9VVA7	2	22.34	22.34			1.781	0.725	-0.72	-0.07	-0.271	0.378	0	0	No	No			9	TSG101,	10	TSG101,
FBgn0037440	CRAT	1017	930	930.1	CG1041, isoform A	Q9VI16		Q9VI16|Q0KIA8|C9QP39	3	22.19	22.19|22.19|16.32	3.065	2.059	1.378	0.722	-0.565	-0.007	-0.111	0.237	0	0	No	No			9	CRAT,	8	CRAT,
		1019	932	932.1	MIP09541p (Fragment)	C0PVA9		C0PVA9	2	22.15	22.15	2.178	1.958	0.966	0.747	-0.034	0.394	-0.231	0.197	0	0	No	No
FBgn0031030	Tao	1020	933	933.1	LD06119p	Q0KHQ5		Q0KHQ5|C8VV09	2	22.11	22.11|22.11	2.004	1.315	1.222	0.533	-0.597	-0.176	-0.671	-0.25	0	0	Yes (sourse count:1)	No			10	TAOK1,	10	TAOK3,TAOK1,
FBgn0003206	Ras64B	1021	934	934.1	Ras-like protein 2	P04388		P04388	3	22.1	22.1	2.503	1.619	2.109	1.189	-0.528	-0.14	-0.421	-0.033	0	0	No	No			9	RRAS2,	11	RRAS2,
FBgn0031228	ND-15	1022	936	936.1	CG11455, isoform A	Q7K1C0		Q7K1C0	3	22.08	22.08	1.974	1.026	0.703	-0.245	-0.401	0.19	-0.664	-0.073	0	0	No	No			4	NDUFS5,	5	NDUFS5,
FBgn0030913	CG6123	1023	937	937.1	CG6123	Q9VWW2		Q9VWW2	2	21.95	21.95	-15.017				-0.357	-0.827	-0.744	-1.214	0	0	No	No
FBgn0000316	cin	1026	941	941.1	Molybdenum cofactor synthesis protein cinnamon	P39205		P39205|Q6W4C3|Q6W4C2|Q6W4E3|E4NKI3	2	21.79	21.79|13.13|13.13|13.13|8.66	2.455	1.552	1.312	0.408	-1.134	-0.341	-0.744	0.049	0	0	No	No			10	GPHN,	11	GPHN,
FBgn0036058	CG6707	1030	945	945.1	CG6707, isoform A	Q9VT69		Q9VT69|C6SUZ8|Q9VT68	3	21.68	21.68|21.68|21.68	1.681	0.921	0.743	-0.016	-0.793	-0.159	-1.628	-1.269	0	0	No	No			9	TMEM55B,	10	TMEM55B,
FBgn0266579	tau	1031	946	946.1	Microtubule-associated protein	Q9VB13		Q9VB13	2	21.67	21.67	2.538	1.828	1.817	1.107	-0.161	0.118	-0.247	0.032	0	0	Yes (sourse count:2)	No			4	MAPT,	6	MAPT,
FBgn0040582	CG5791	1034	949	949.1	CG5791	Q9VD48		Q9VD48	2	21.62	21.62	1.845	1.085	1.021	0.261	-0.697	-0.529	-1.131	-0.963	0	0	No	No	FlyBlood
FBgn0259111	Ndae1	1037	952	952.1	Na[+]-driven anion exchanger 1, isoform C	Q8IPI3		Q8IPI3|Q9VM31|Q1RKR5	2	21.6	21.6|12.55|9.05	2.544	1.911	0.918	0.284	-0.534	-0.166	-0.75	-0.382	0	0	No	No			9	SLC4A7,	10	SLC4A7,
FBgn0032249	TBC1D16	1038	953	953.1	CG5337	Q9VKV6		Q9VKV6|Q8SY79	2	21.59	21.59|21.59	1.481	0.926	0.62	0.064	-0.163	0.391	0.011	0.565	0	0	No	No			10	TBC1D16,	10	TBC1D16,
FBgn0035872	CG7185	1039	954	954.1	Cleavage and polyadenylation specificity factor subunit CG7185	Q9VSH4		Q9VSH4	2	21.59	21.59	2.792	2.116	1.178	0.263	-1.173	-0.629	-1.362	-0.855	0	0	No	No			9	CPSF6,	10	CPSF6,
FBgn0038641	CG7708	1040	955	955.1	High-affinity choline transporter 1	Q9VE46		Q9VE46	2	21.53	21.53	1.521	0.806	0.904	0.189	-0.79	-0.252	-0.769	-0.231	0	0	No	No			11	SLC5A7,	11	SLC5A7,
FBgn0016975	stnB	1041	956	956.1	Protein stoned-B	Q24212		Q24212	2	21.49	21.49	2.494	1.768	1.931	1.205	-0.602	-0.133	0.065	0.534	0	0	No	No			5	STON2,	5	STON2,
FBgn0262732	mbf1	1044	959	959.1	Multiprotein Bridging Factor 1	Q9XZ03		Q9XZ03	2	21.41	21.41	2.032	1.451	1.077	0.497	-0.398	-0.066	-0.315	0.017	0	0	No	No			11	EDF1,	11	EDF1,
FBgn0263316	Mrp4	1045	960	960.1	CG14709	Q9VGM1		Q9VGM1	2	21.39	21.39	1.781	1.154	1.136	0.509	-0.456	-0.109	-0.631	-0.284	0	0	No	No			6	ABCC4,	5	ABCC4,
FBgn0019940	Rh6	1046	961	961.1	Opsin Rh6	O01668		O01668	2	21.3	21.3	1.743	1.086	0.655	-0.002	-0.405	-0.002	-0.644	-0.241	0	0	No	No			4	OPN4,	6	OPN4,
FBgn0039580	Gfat2	1049	965	965.1	GH12731p	Q9VAW3		Q9VAW3|Q7PLC7|Q32KF3|A8Y596|A8Y599|Q7PLC6|A8Y5A0|E8NHS9|Q7PLC5|A8Y5A1	3	21.16	21.16|10.69|10.69|10.69|10.69|10.69|10.69|10.69|10.69|10.69	1.629	1.082	1.358	0.312	-0.487	0.081	0.057	0.475	0	0	No	No			11	GFPT2,	12	GFPT2,
FBgn0022764	Sin3A	1051	967	967.1	LD13852p	Q5U0Y0		Q5U0Y0|O77025|O17142|A1Z927|O17143|A1Z928|J7KED4|J7KB13|J7KHF5|J7KEE9|J7K9E8	2	21.09	21.09|21.09|21.09|21.09|21.09|21.09|15.99|15.99|15.99|15.99|15.99	2.119	1.509	1.421	0.81	-0.83	-0.279	-1.228	-0.677	0	0	No	No			9	SIN3B,SIN3A,	9	SIN3B,SIN3A,
FBgn0033903	CG8323	1052	968	968.1	CG8323	Q7JZE8		Q7JZE8	2	21.08	21.08	2.001	0.978	2.006	0.983	-0.463	-0.036	-0.112	0.315	0	0	No	No			10	SLC25A34,	11	SLC25A34,
FBgn0031078	Nup205	1054	971	971.1	CG11943, isoform B	Q8IQV9		Q8IQV9|Q9VWB8|A9YI11|A9YI14|A9YI10|B6IDH1|Q8MSV6	3	20.95	20.95|20.95|8.38|8.38|8.38|4.42|4.42	2.257	1.628	0.655	0.026	-0.244	0.1	-0.458	-0.115	0	0	No	No			10	NUP205,	10	NUP205,
FBgn0005564	Shal	1057	974	974.1	Potassium voltage-gated channel protein Shal	P17971		P17971|P17971-1	2	20.8	20.8|20.8	2.375	1.36	1.114	0.099	-1.032	-0.276	-1.018	-0.262	0	0	No	No			11	KCND2,	12	KCND2,
FBgn0052549	CG32549	1058	975	975.1	CG32549, isoform A	Q7KUW3		Q7KUW3|Q9VWV4|Q7KUW2|Q9VWV2|Q9VWV5	2	20.68	20.68|20.68|20.68|20.68|20.68	2.414	1.442	1.518	0.545	-0.415	-0.088	-0.295	0.033	0	0	No	No			10	NT5C2,	10	NT5C2,
FBgn0030600	hiw	1059	976	976.1	E3 ubiquitin-protein ligase highwire	Q9NB71		Q9NB71	4	20.55	20.55	1.681	1.276	1.74	0.834	-0.357	-0.211	-0.566	-0.127	0	0	No	No	FlyBlood		10	MYCBP2,	11	MYCBP2,
FBgn0032997	CG17486	1060	978	978.1	Asparagine synthetase domain-containing protein CG17486	Q5LJP9		Q5LJP9	2	20.48	20.48	3.232	2.357	2.013	1.138	-0.131	0.42	-0.272	0.279	0	0	No	No			11	ASNSD1,	11	ASNSD1,
FBgn0042712	HBS1	1061	979	979.1	RE29053p	Q86NR4		Q86NR4|Q9W074	2	20.43	20.43|20.43	2.672	1.967	0.938	0.233	-0.459	0.104	-0.634	-0.071	0	0	No	No			10	HBS1L,	10	HBS1L,
FBgn0039081	Irk2	1064	983	983.1	RE07647p (Fragment)	Q8IGY2		Q8IGY2|C4IY03|Q9VCL9|E1JIU5|Q8IMY7|Q8WQ81|Q8WQ82	3	20.25	20.25|20.25|20.25|20.25|20.25|20.25|20.25	2.631	1.36	1.677	0.877	-0.612	-0.046	-0.235	0.267	0	0	No	No			8	KCNJ12,	8	KCNJ2,KCNJ4,KCNJ12,
FBgn0052230	ND-MLRQ	1065	984	984.1	CG32230, isoform A	Q8SYJ2		Q8SYJ2	2	20.12	20.12	1.234	0.629	0.407	-0.198	-0.523	0.01	-0.724	-0.191	0	0	No	No			9	NDUFA4,	10	NDUFA4,
FBgn0037894	Ranbp9	1066	985	985.1	LP08082p	Q9VGP4		Q9VGP4|Q6NLJ0	3	20.12	20.12|15.18	2.353	1.486	2.41	1.065	-0.864	-0.36	-0.258	-0.021	0	0	No	No			10	IPO9,	11	IPO9,
FBgn0039293	CG11851	1068	987	987.1	CG11851	Q9VBV8		Q9VBV8	2	20.1	20.1	2.401	1.446	1.542	0.587	-0.521	-0.011	0.155	0.664	0	0	No	No	FlyBlood		7	ALG9,	8	ALG9,
FBgn0010531	Ccs	1069	988	988.1	Superoxide dismutase [Cu-Zn] (Fragment)	H0RNH3		H0RNH3|C6TP82|A1Z850|Q9BLY4	2	20.07	20.07|20.07|20.07|20.07	1.98	1.346	0.985	0.35	-0.366	0.129	-0.333	0.162	0	0	No	No			10	CCS,	10	CCS,
FBgn0085385	CG34356	1070	989	989.1	CG34356	A8JMD5		A8JMD5|C6TP33|A1A6X8|Q1EC15	2	20.06	20.06|20.06|10.46|9.6	2.041	1.605	2.14	0.439	-0.823	-0.204	0.137	0.699	0	0	No	No			1	SCYL2,	2	SCYL2,
FBgn0027084	LysRS	1071	991	991.1	Lysine--tRNA ligase	G7H7Z0		G7H7Z0|Q9W327|Q8SXM8	3	20.01	20.01|20.01|20.01	1.505	0.882	0.781	0.158	-0.161	-0.139	-0.787	-1.011	0	0	Yes (sourse count:1)	No			11	KARS,	11	KARS,
FBgn0021847	l(2)k14710	1072	992	992.1	Lethal (2) k14710	Q7KN74		Q7KN74	3	19.98	19.98	2.243	1.17	1.076	0.003	-0.408	0.197	-0.29	0.315	0	0	No	No	FlyBlood		9	TTC7B,	10	TTC7B,
FBgn0030519	CG11151	1073	993	993.1	CG11151	Q9VY92		Q9VY92	2	19.98	19.98	2.536	1.481	1.535	0.48	-0.569	-0.086	-0.589	-0.106	0	0	No	No	FlyBlood		5	SCP2D1,	4	SCP2D1,
FBgn0031985	mon2	1076	996	996.1	Protein MON2 homolog	Q9VLT1		Q9VLT1	2	19.9	19.9	2.187	1.355	1.004	0.172	-0.534	-0.077	-0.273	0.052	0	0	No	No	FlyBlood		9	MON2,	9	MON2,
FBgn0028482	bdl	1079	999	999.1	BcDNA.GH11322	Q9U4G1		Q9U4G1|C0PTX2	2	19.8	19.8|19.8	3.098	2.213	0.827	0.614	-0.568	-0.325	-0.411	-0.095	0	0	No	No	FlyBlood		3	IGSF9B,IGSF9,	4	IGSF9B,IGSF9,
FBgn0031815	frj	1081	1002	1002.1	CG9526, isoform A	Q9VMD5		Q9VMD5	2	19.66	19.66	0.483	0.845	-0.779	-0.417	-0.636	-0.15	-1.259	-0.772	0	0	No	No			11	MBOAT7,	11	MBOAT7,
FBgn0004513	Mdr65	1082	1003	1003.1	RE14657p	Q8MRC4		Q8MRC4|Q00748	3	19.61	19.61|19.61	2.837	1.82	1.331	1.148	-0.331	0.237	0.209	0.777	0	0	No	No			8	ABCB4,	9	ABCB4,
FBgn0034511	GNBP-like3	1083	1004	1004.1	CG13422 protein	A0ZX43		A0ZX43|A0ZX45|G2J5W3|A1ZBU5	2	19.57	19.57|19.57|10.72|10.72	0.943	0.403	0.22	-0.129	-0.213	0.06	-0.892	-0.394	0	0	No	No	FlyBlood
FBgn0031118	RhoGAP19D	1084	1005	1005.1	RhoGAP19D, isoform A	Q9VRA6		Q9VRA6|Q6IDH3|E1JJS2|Q95TR0	2	19.57	19.57|19.57|19.57|13.53	1.832	0.956	2.095	1.249	-0.445	-0.026	-0.126	0.286	0	0	No	No			8	ARHGAP21,	8	ARHGAP23,
FBgn0053523	Vap-33B	1085	1006	1006.1	FI20113p1 (Fragment)	I0DHK9		I0DHK9|Q8I935|Q8IGR6|Q8I0D5|Q9VRR4|D3DMM9|Q8IHC4|Q8I934	2	19.54	19.54|19.54|19.54|19.54|19.54|19.54|19.54|19.54	2.369	1.605	1.138	0.363	-0.268	0.111	-0.66	-0.192	0	0	No	No	FlyBlood		11	MOSPD2,	10	MOSPD2,
FBgn0039730	CG7903	1089	1010	1010.1	CG7903	Q9VAC9		Q9VAC9|Q8SYB8	2	19.32	19.32|19.32	1.986	1.104	1.374	0.492	-0.926	-0.43	-0.993	-0.496	0	0	No	No			1	RBM4,RBM14,	1	ADK,RBM4,RBM14,
FBgn0004889	tws	1091	1013	1013.1	Isoform B of Protein phosphatase PP2A 55 kDa regulatory subunit	P36872-2	P36872	P36872-2	2	19.23	19.23	2.048	1.16	1.617	0.729	-0.241	0.203	-0.185	0.258	0	0	No	No	FlyBlood		10	PPP2R2D,	11	PPP2R2D,
FBgn0039900	Syt7	1092	1014	1014.1	Syt7, isoform A	Q9V4C4		Q9V4C4|A4V157|H9XVN2|Q59DP7|Q6NNV2	2	19.2	19.2|19.2|19.2|19.2|8.11	1.734	1.045	0.891	0.201	-0.589	-0.182	-0.844	-0.436	0	0	No	No			7	SYT7,	7	SYT7,
FBgn0262617	CG43143	1094	1016	1016.1	CG11870, isoform A	Q0KI87		Q0KI87|Q7KSS0|Q7YU19|D0IQG1	3	19.17	19.17|19.17|19.17|4.76	2.269	1.331	1.218	0.388	-0.637	-0.154	-0.651	-0.468	0	0	No	No			5	NUAK1,	5	NUAK1,
FBgn0016978	snRNP-U1-70K	1099	1021	1021.1	U1 small nuclear ribonucleoprotein 70 kDa	P17133		P17133	3	18.82	18.82	1.879	1.026	0.843	-0.01	-0.768	-0.266	-0.878	-0.446	0	0	No	No			10	SNRNP70,	10	SNRNP70,
FBgn0040752	Prosap	1101	1023	1023.1	LD13733p	A1Z9K8		A1Z9K8|F0JAG9|Q961U4	2	18.78	18.78|18.78|11.84	1.971	1.35	1.285	0.663	-0.508	-0.082	-0.402	0.024	0	0	No	No			7	SHANK1,	5	SHANK2,SHANK1,SHANK3,
FBgn0035357	MEP-1	1102	1024	1024.1	RE60032p2	Q3KN57		Q3KN57|Q0E8J0|Q8T078	2	18.78	18.78|18.78|18.78	2.487	1.576	1.128	0.217	-0.439	-0.103	-0.211	0.124	0	0	No	No			1	UFSP1,	1	ZNF513,ZNF827,
FBgn0266717	Bruce	1103	1025	1025.1	BIR-containing ubiquitin-conjugating enzyme	Q9VH01		Q9VH01|Q8MS47	2	18.75	18.75|8.02	3.27	1.982	1.729	0.442	-0.463	0.216	0.271	0.95	0	0	No	No			10	BIRC6,	11	BIRC6,
FBgn0031417	CG3597	1104	1026	1026.1	CG3597	Q9VQB3		Q9VQB3|Q8SX02	2	18.71	18.71|18.71	1.154	1.005	0.064	0.141	-0.639	0.034	-0.549	0.123	0	0	No	No			6	DHDH,	7	DHDH,
FBgn0037074	CG7324	1105	1028	1028.1	CG7324	Q9VP46		Q9VP46	2	18.67	18.67	1.411	0.542	1.093	0.223	-0.508	-0.448	-0.49	-0.431	0	0	No	No			10	TBC1D9,	10	TBC1D9,
FBgn0259735	CG42389	1106	1029	1029.1	CG42389, isoform E	B7YZW3		B7YZW3|Q9VJJ9|Q9VJJ8|E3CTU0|Q32KE1	2	18.64	18.64|18.64|18.64|18.64|18.64	2.37	1.478	1.779	0.887	-0.501	-0.07	-0.238	0.193	0	0	No	No	FlyBlood		8	FNDC3A,	9	FNDC3A,
FBgn0038617	CG12333	1107	1031	1031.1	CG12333	Q9VE73		Q9VE73	2	18.6	18.6	2.404	1.662	1.141	0.399	-0.584	-0.005	-0.788	-0.208	0	0	No	No			10	WDR37,	11	WDR37,
FBgn0266449	Kr-h2	1109	1034	1034.1	Protein Kr-h2	Q9V447		Q9V447	3	18.57	18.57	2.214	1.311	1.597	0.693	-0.481	0.213	-0.315	0.392	0	0	No	No			7	TMEM33,	8	TMEM33,
FBgn0038304	CG12241	1111	1036	1036.1	CG12241	Q9VFB6		Q9VFB6	2	18.54	18.54	2.286	1.513	1.966	1.193	-0.035	0.226	-0.05	0.211	0	0	No	No			11	SGSM3,	11	SGSM3,
FBgn0261854	aPKC	1113	1039	1039.1	Atypical protein kinase C, isoform D	Q0E974		Q0E974|Q8MT38|A1Z9X0|Q9GSZ3|Q0E972|Q0E973|Q0E971	3	18.43	18.43|18.43|18.43|18.43|18.43|18.43|18.43	1.433	1.715	0.753	0.151	-0.264	-0.268	-0.018	0.062	0	0	No	No			10	PRKCI,	10	PRKCI,
FBgn0002638	Rcc1	1114	1040	1040.1	Regulator of chromosome condensation	P25171		P25171	2	18.42	18.42	2.952	1.737	2.078	0.863	-0.653	-0.143	-0.368	0.141	0	0	No	No			8	RCC1,	8	RCC1,
FBgn0040056	CG17698	1115	1041	1041.1	CG17698, isoform B	Q5LJP6		Q5LJP6|Q5LJP5	2	18.39	18.39|18.39	2.21	1.532	0.603	-0.075	-0.769	-0.525	-1.206	-0.962	0	0	No	No			10	CAMKK1,	10	CAMKK1,
FBgn0050035	Tret1-1	1117	1044	1044.1	Facilitated trehalose transporter Tret1-1	A1Z8N1		A1Z8N1|A1Z8N1-2|Q8MKK4|Q8MKK4-2	2	18.32	18.32|18.32|11.05|11.05	2.445	1.448	1.912	0.916	-0.187	0.377	0.096	0.66	0	0	No	No			6	SLC2A6,SLC2A8,	8	SLC2A6,SLC2A8,
FBgn0032129	jp	1119	1046	1046.1	Junctophilin	Q966S5		Q966S5|Q7JV09|Q8SXQ0|Q6AWN6	3	18.3	18.3|18.3|14.1|8.28	2.672	1.685	1.774	0.52	-0.068	0.391	-0.456	0.003	0	0	No	No			8	JPH1,JPH2,JPH3,	8	JPH1,JPH2,JPH3,
FBgn0039481	Cpr97Eb	1122	1049	1049.1	Cuticular protein 97Eb	Q9VB81		Q9VB81	2	18.21	18.21	1.78	0.848	1.389	0.457	-0.463	0.105	-0.693	-0.125	0	0	No	No
FBgn0035770	pst	1125	1053	1053.1	GH06117p	Q8IQ80		Q8IQ80|G7H836|Q8IQ82|Q95SF7	2	18.09	18.09|18.09|18.09|18.09	1.603	0.99	1.03	0.417	-0.333	-0.044	-0.445	-0.157	0	0	No	No
FBgn0036505	CG7945	1127	1055	1055.1	CG7945, isoform A	Q95RY2		Q95RY2|Q9VUQ1	2	18.04	18.04|12.75	1.499	0.713	0.898	0.112	-0.521	0.007	-0.667	-0.139	0	0	No	No			10	BAG2,	10	BAG2,
FBgn0039726	eIF2B-alpha	1131	1059	1059.1	EIF2B-alpha protein	Q9VAD4		Q9VAD4|Q9GQ89	2	17.89	17.89|17.89	1.663	1.179	1.16	0.675	-0.348	0.136	-0.319	0.165	0	0	No	No			11	EIF2B1,	11	EIF2B1,
FBgn0035044	CG3663	1133	1062	1062.1	CG3663	Q9W127		Q9W127	2	17.86	17.86	2.703	1.292	1.921	0.297	-0.35	0.28	-0.152	0.478	0	0	No	No			8	ISOC1,	8	ISOC1,
FBgn0038975	Nrx-1	1135	1064	1064.1	LP14275p	Q3KN41		Q3KN41|A5HBQ4|Q9VCZ9|Q8SZX4	2	17.8	17.8|17.8|17.8|12.74	1.446	0.573	0.886	0.311	-0.671	-0.319	-0.589	-0.058	0	0	No	No	FlyBlood		7	NRXN1,	8	NRXN1,
FBgn0028487	f-cup	1136	1066	1066.1	Flyers-cup, isoform A	Q9V3X1		Q9V3X1|Q86NW5|Q7KSK8|A8JQZ7|Q6NLJ7|Q29QD5|A8JQZ8	2	17.62	17.62|17.62|17.62|17.62|9.47|9.47|9.47	2.165	0.641	1.765	0.242	-0.567	-0.153	-0.727	-0.314	0	0	No	No			8	LRRC40,	9	LRRC40,
FBgn0030718	ND-20	1138	1069	1069.1	CG9172, isoform A	Q9VXK7		Q9VXK7|Q4V6N9|Q9VAK5	3	17.57	17.57|6.69|6.69	2.748	1.686	2.132	0.95	-0.484	-0.039	-1.123	-0.701	0	0	No	No			9	NDUFS7,	11	NDUFS7,
FBgn0039187	CG6454	1139	1071	1071.1	CG6454, isoform C	Q8IMW9		Q8IMW9|Q9VC89	2	17.53	17.53|12.89	3.158	1.748	2.301	0.891	-0.82	-0.264	-0.558	-0.002	0	0	No	No			8	C2CD5,	9	C2CD5,
FBgn0264574	Glut1	1140	1072	1072.1	CG13908, isoform B	A8JNH9		A8JNH9|Q9W0L2|C3KGP6	2	17.42	17.42|17.42|17.42	1.633	1.065	0.9	0.332	-0.578	-0.334	-0.612	-0.368	0	0	No	No			7	SLC2A1,SLC2A3,	8	SLC2A1,SLC2A3,
FBgn0036258	CG5642	1144	1078	1078.1	Eukaryotic translation initiation factor 3 subunit L	Q9VTU4		Q9VTU4	2	17.3	17.3	2.793	1.672	1.564	0.444	-0.463	0.085	0.278	0.827	0	0	No	No			10	EIF3L,	10	EIF3L,
FBgn0024232	gprs	1145	1079	1079.1	Serine-enriched protein	O61366		O61366|Q2XXX2|B4YXH7|B4YXH6|B4YXI0	3	17.29	17.29|17.29|11.05|11.05|11.05	0.966	0.755	0.708	0.397	-0.591	-0.182	-0.889	-0.481	0	0	No	No					1	ENC1,KLHL25,
FBgn0025836	RhoGAP1A	1146	1080	1080.1	GH15984p	Q29QE1		Q29QE1|C1C560|Q9XZS6|Q8MSA6|Q4V5A6	2	17.28	17.28|17.28|9.1|8.18|8.18	2.197	0.988	1.539	0.33	-0.479	0.051	-0.564	-0.033	0	0	No	No	FlyBlood		8	ABR,	9	ABR,
FBgn0036910	Cyp305a1	1147	1083	1083.1	Probable cytochrome P450 305a1	Q9VW43		Q9VW43	2	17.26	17.26	2.11	1.448	1.403	0.74	-0.34	0.445	0.151	0.935	0	0	No	No			4	CYP2J2,	5	CYP2J2,
FBgn0033593	Listericin	1149	1085	1085.1	CG9080	A1Z8G7		A1Z8G7|Q8MYT6|A4V9Y7|A4V9Y5	3	17.19	17.19|17.19|17.19|17.19	1.391	0.895	0.057	-0.081	-0.008	0.294	-0.421	-0.549	0	0	No	No
FBgn0037979	GCC185	1150	1086	1086.1	RE58741p	Q32KE8		Q32KE8|Q9VGE4	2	17.12	17.12|17.12	3.043	1.924	1.675	0.556	-0.397	-0.037	-0.308	0.052	0	0	No	No			7	GCC2,	7	GCC2,
FBgn0015600	toc	1151	1087	1087.1	Toucan protein	O46112		O46112|Q9VQM0|Q8MRI5|Q9VQL8|Q8IPZ2|Q0E8U3|Q8IPZ1|H1UUP1|A2RVE9|A8DYU0	2	17.07	17.07|17.07|17.07|17.07|17.07|17.07|17.07|17.07|17.07|17.07	2.294	1.74	1.432	0.878	-0.637	-0.136	-0.743	-0.242	0	0	No	No			1	MTUS2,	1	MTUS2,
FBgn0031187	Usp2	1154	1090	1090.1	Ubiquitin carboxyl-terminal hydrolase	Q9VR54		Q9VR54	2	16.95	16.95	1.88	1.027	1.301	0.448	-0.665	-0.011	-0.882	-0.229	0	0	No	No			6	USP2,	7	USP2,
FBgn0037526	ArgRS-m	1156	1093	1093.1	CG10092	Q8SXK2		Q8SXK2	2	16.74	16.74	2.513	1.523	1.626	0.635	-0.364	0.097	0.221	0.682	0	0	No	No			11	RARS2,	11	RARS2,
FBgn0040007	RpL38	1159	1096	1096.1	60S ribosomal protein L38	Q9W5N2		Q9W5N2	2	16.69	16.69	2.276	1.323	1.713	0.77	-0.356	-0.023	-0.37	0.149	0	0	No	No			9	RPL38,	10	RPL38,
FBgn0031492	CG3542	1160	1098	1098.1	CG3542, isoform A	Q9VQK5		Q9VQK5|Q7KU25	2	16.63	16.63|16.63	1.701	0.89	1.025	0.213	-0.885	-0.385	-0.708	-0.208	0	0	No	No			9	PRPF40B,	10	PRPF40B,
FBgn0038236	Cyp313a1	1166	1107	1107.1	MIP05930p (Fragment)	C0PDE2		C0PDE2|Q9VFJ0	2	16.28	16.28|16.28	2.485	1.474	1.46	0.449	-0.613	-0.088	-0.607	-0.083	0	0	No	No			1	CYP26B1,	2	CYP46A1,CYP26B1,
FBgn0040805	CG12355	1168	1110	1110.1	CG12355, isoform B	A8JNT1		A8JNT1|Q6IL61|Q7KUN0	2	16.16	16.16|7.83|7.83	1.935	1.378	0.671	0.114	-0.714	-0.058	-0.133	0.523	0	0	No	No			8	MPV17L,	9	MPV17L,
FBgn0261089	Sytalpha	1169	1111	1111.1	MIP05618p	C0HDP4		C0HDP4|Q9I7M6	2	16.1	16.1|16.1	2.278	1.673	1.586	0.981	-0.36	0.101	-0.385	0.076	0	0	No	No			2	SYT17,SYT9,	3	SYT9,SYT10,
FBgn0028496	CG30116	1170	1112	1112.1	AT26369p	Q6AWF2		Q6AWF2|A1ZB93|A1ZB92|Q0E930	3	16.09	16.09|16.09|16.09|16.09	2.27	1.92	0.462	0.194	-0.772	-0.098	0.134	0.745	0	0	No	No			1	APAF1,CFAP52,WDR27,NWD1,	1	TTC41P,WDR27,NWD1,
FBgn0031497	SerRS	1171	1113	1113.1	CG17259	Q9VQL1		Q9VQL1|Q95TC0	2	16.01	16.01|16.01	2.626	1.426	2.088	1.103	-0.592	-0.002	-0.072	0.518	0	0	Yes (sourse count:1)	No			11	SARS,	11	SARS,
FBgn0037021	CG11399	1172	1116	1116.1	SD08128p	Q960B9		Q960B9|Q9VPB7	2	15.99	15.99|15.99	2.384	1.673	1.027	0.316	-0.536	0.089	-0.705	-0.081	0	0	No	No			10	PCIF1,	9	PCIF1,
FBgn0263977	Tim17b	1173	1119	1119.1	MIP28909p (Fragment)	E8NH43		E8NH43|Q7PLT4|Q6NMV8	2	15.75	15.75|15.75|6.75	1.257	0.901	0.732	0.375	-0.324	0.263	-0.517	0.07	0	0	No	No			11	TIMM17B,	12	TIMM17B,
FBgn0085257	CG34228	1174	1121	1121.1	CG34228	Q6IGN6		Q6IGN6	2	15.73	15.73	1.488	0.729	0.944	0.185	-0.349	0.152	-0.487	0.014	0	0	No	No			5	SMIM12,	5	SMIM12,
FBgn0050296	RIC-3	1175	1122	1122.1	CG30296, isoform C	Q9W2N4		Q9W2N4|Q058V3|A8YPP4|E1JGP2|A8YPP6|E1JGP3|A8YPP5|E1JGP4|A8YPP9|E1JGP5|A8YPQ3|Q9W2N3|A8YPP7|E1JGP6|A8YPQ1|E1JGP9|A8YPQ0|E1JGP7|A8YPQ4|E1JGQ0|A8YPP8|E1JGP8|A8YPQ2|E1JGQ1	2	15.66	15.66|15.66|15.66|15.66|15.66|15.66|15.66|15.66|7.74|7.74|7.74|7.74|7.74|7.74|7.74|7.74|7.74|7.74|7.74|7.74|7.74|7.74|7.74|7.74	3.146	2.002	1.678	0.535	-0.595	-0.151	-0.536	-0.092	0	0	No	No					1	RIC3,
FBgn0043841	vir-1	1180	1129	1129.1	RE18101p	Q8SZ36		Q8SZ36|Q0E8R1|Q8SXD5	2	15.48	15.48|9.25|9.25	0.116	0.403	0.143	0.398	0.098	0.131	-0.037	-0.023	0	0	No	No	FlyBlood
FBgn0036306	CG10973	1184	1139	1139.1	CG10973, isoform B	Q95RI2		Q95RI2|Q9VU07	2	15.27	15.27|15.27	1.397	0.857	0.522	-0.017	-0.687	-0.288	-1	-0.601	0	0	No	No			8	HSPBP1,	7	HSPBP1,
FBgn0015283	Rpn10	1185	1143	1143.1	26S proteasome non-ATPase regulatory subunit 4	P55035		P55035	2	15.07	15.07	1.253	0.438	0.654	-0.161	-0.476	0.071	-0.676	-0.129	0	0	No	No			11	PSMD4,	12	PSMD4,
FBgn0261393	alpha-Est5	1186	1144	1144.1	Alpha-Esterase-5	Q95U30		Q95U30|Q24198	2	15.06	15.06|15.06	1.364	0.921	0.613	0.17	-0.236	0.513	-0.443	0.306	0	0	No	No			1	CEL,NLGN4Y,NLGN1,NLGN3,NLGN4X,NLGN2,	1	CEL,CES1,CES2,NLGN4Y,NLGN1,CES3,NLGN3,NLGN4X,NLGN2,CES5A,CES4A,
FBgn0263251	vnc	1187	1146	1146.1	Arrest defective 1, isoform A	Q9VT75		Q9VT75	2	15.04	15.04	2.411	1.515	1.233	0.338	-0.446	0.044	-0.265	0.224	0	0	Yes (sourse count:1)	No			10	NAA10,	10	NAA10,
FBgn0003250	Rh4	1188	1149	1149.1	Opsin Rh4	P08255		P08255	2	14.91	14.91	1.635	0.458	0.868	-0.309	-1.254	-1.051	-1.095	-0.893	0	0	No	No			3	OPN4,	4	OPN4,
FBgn0033741	CG8545	1191	1155	1155.1	CG8545	A1Z909		A1Z909	2	14.82	14.82	2.243	1.39	1.099	0.246	0.008	0.203	-0.059	0.136	0	0	No	No			8	NOP2,	8	NOP2,
FBgn0027575	GABA-B-R2	1192	1158	1158.1	BcDNA.GH07312	Q9Y133		Q9Y133|Q8IN24|Q9BML6	2	14.65	14.65|14.65|14.65	0.677	0.024	-0.245	-0.898	-0.676	-0.382	-1.123	-0.829	0	0	No	No			10	GABBR2,	10	GABBR2,
FBgn0063492	GstE8	1193	1159	1159.1	Glutathione S transferase E8	A1ZB73		A1ZB73|Q8T0X2|Q8T8R2	2	14.64	14.64|14.64|5.71	2.775	2.258	1.155	0.638	-0.304	0.328	-0.404	0.228	0	0	No	No			1	GSTT1,GSTT2,GSTZ1,GDAP1,GDAP1L1,GSTT2B,	2	GSTT1,GSTT2,GSTT2B,
FBgn0002973	numb	1194	1163	1163.1	Protein numb	P16554		P16554|P16554-2	2	14.48	14.48|14.48	2.429	1.36	1.284	0.214	-0.351	0.019	-0.229	0.141	0	0	No	No			8	NUMBL,	9	NUMBL,
FBgn0031399	mio	1195	1167	1167.1	WD repeat-containing protein mio	Q9VQ89		Q9VQ89	2	14.39	14.39	2.27	1.402	0.89	0.022	-0.544	-0.026	-0.588	-0.07	0	0	No	No			10	MIOS,	11	MIOS,
FBgn0265298	SC35	1196	1168	1168.1	LD32469p	Q9V3T8		Q9V3T8|C1C547	2	14.36	14.36|9.57	1.499	0.525	0.881	-0.094	-0.752	-0.48	-0.936	-0.663	0	0	No	No			8	SRSF2,	8	SRSF2,
FBgn0031779	CG9175	1197	1170	1170.1	CG9175, isoform A	Q9VMH4		Q9VMH4|Q95SQ7	2	14.34	14.34|14.34	2.578	1.663	1.836	0.962	-0.251	0.172	-0.203	0.219	0	0	No	No			10	PREB,	10	PREB,
FBgn0030943	CG6540	1199	1176	1176.1	CG6540	Q9VWS2		Q9VWS2	2	14.27	14.27	2.685	1.808	1.62	0.742	-0.184	0.124	-0.068	0.24	0	0	No	No			9	NUP35,	9	NUP35,
FBgn0263110	CG43367	1201	1181	1181.1	CG1308	Q9VZG5		Q9VZG5	2	14.13	14.13	2.302	1.503	0.96	0.161	-0.643	-0.157	-0.758	-0.272	0	0	No	No			5	NBEAL2,	6	NBEAL2,
FBgn0037488	CG14607	1204	1188	1188.1	MIP08801p	C0PVA5		C0PVA5|H1UUC8|Q9VI81	2	14.05	14.05|14.05|14.05	0.834	0.075	1.129	0.37	-0.339	0.15	-1.232	-0.743	0	0	No	No			1	RAF1,	1	CDA,RAF1,TRO,MAGED1,MAGED2,MAGED4B,MAGED4,
FBgn0010611	Hmgs	1205	1189	1189.1	HMG coenzyme A synthase, isoform A	Q7K4Q9		Q7K4Q9	2	14.03	14.03	1.881	1.315	0.973	0.407	-0.015	0.565	-0.146	0.433	0	0	No	No			10	HMGCS1,	10	HMGCS1,
FBgn0028688	Rpn7	1209	1197	1197.1	26S proteasome non-ATPase regulatory subunit 6	Q9V3G7		Q9V3G7	2	13.9	13.9	2.463	1.618	1.555	0.711	-0.622	-0.289	-0.713	-0.38	0	0	Yes (sourse count:2)	No			10	PSMD6,	10	PSMD6,
FBgn0260655	l(3)76BDm	1210	1199	1199.1	RE63961p	B7FNQ9		B7FNQ9|Q9VW22|Q95TM6	2	13.86	13.86|13.86|8.32	1.735	0.745	1.236	0.246	-0.83	-0.41	-0.597	-0.177	0	0	No	No			10	TRAPPC8,	10	TRAPPC8,
FBgn0039867	CstF-50	1212	1203	1203.1	CstF-50, isoform A	Q9V9V0		Q9V9V0|Q8IMG2	2	13.79	13.79|5.1	2.929	1.836	1.508	-0.097	-0.846	0.08	-1.214	-0.287	0	0	No	No			10	CSTF1,	11	CSTF1,
FBgn0028694	Rpn11	1214	1205	1205.1	26S proteasome non-ATPase regulatory subunit 14	Q9V3H2		Q9V3H2	2	13.73	13.73	2.594	1.157	1.65	0.214	-0.545	0.171	-0.179	0.537	0	0	No	Yes (sourse count:1)			10	PSMD14,	10	PSMD14,
FBgn0028554	x16	1215	1207	1207.1	DXl6 protein	Q9V3V0		Q9V3V0	2	13.72	13.72	1.646	0.4	1.017	-0.229	-0.648	-0.333	-0.812	-0.497	0	0	No	No			6	SRSF7,	6	SRSF7,
FBgn0033698	CG8858	1216	1208	1208.1	Proteasome-associated protein ECM29 homolog	Q9V677		Q9V677	2	13.69	13.69	2.508	1.396	1.415	0.15	-0.569	0.006	-0.388	0.187	0	0	No	No			10	KIAA0368,	10	KIAA0368,
FBgn0038662	Mpc1	1218	1212	1212.1	Mitochondrial pyruvate carrier 1	Q7KSC4		Q7KSC4	2	13.56	13.56	2.029	1.517	1.275	0.763	-0.317	-0.021	-0.083	0.214	0	0	No	No			10	MPC1,	10	MPC1,
FBgn0038407	CG6126	1219	1213	1213.1	CG6126	Q961R9		Q961R9	2	13.52	13.52	1.803	0.894	0.655	0.024	-0.812	-0.162	-0.723	-0.22	0	0	No	No			4	SLC22A16,	3	SLC22A7,SLC22A16,
FBgn0053177	CG33177	1222	1217	1217.1	CG33177	Q86B54		Q86B54|F6J6U7|F6J6W5|F6J6V4	2	13.47	13.47|13.47|13.47|13.47	2.554	1.498	1.886	0.83	-0.871	-0.27	-0.819	-0.218	0	0	No	No			5	MGST1,	6	MGST1,
FBgn0022986	qkr58E-1	1223	1218	1218.1	GH05812p	Q9W255		Q9W255|O44435	2	13.46	13.46|13.46	2.334	1.223	1.764	0.653	-1.203	-0.787	-1.081	-0.666	0	0	Yes (sourse count:1)	No			8	KHDRBS3,	9	KHDRBS3,
FBgn0264270	Sxl	1225	1225	1225.1	Isoform MS16 of Protein sex-lethal	P19339-5	P19339	P19339-5|P19339-12|F0JAP9	2	13.36	13.36|13.36|13.36	1.793	1.133	1.282	0.621	-0.614	-0.232	-0.342	0.04	0	0	No	No			1	ELAVL2,ELAVL1,ELAVL3,ELAVL4,	1	ELAVL2,ELAVL1,ELAVL3,ELAVL4,
FBgn0260798	Gprk1	1226	1226	1226.1	G protein-coupled receptor kinase 1	P32865		P32865	2	13.36	13.36	1.835	0.796	1.167	0.127	-0.439	0.026	0.302	0.768	0	0	No	No			11	ADRBK2,	12	ADRBK2,
FBgn0031661	Gmd	1227	1228	1228.1	GDP-mannose 4,6 dehydratase	Q9VMW9		Q9VMW9	2	13.32	13.32	1.107	0.795	0.114	-0.198	-0.39	0.072	-1.103	-0.641	0	0	No	No			11	GMDS,	11	GMDS,
FBgn0003429	slo	1228	1230	1230.1	Isoform 2 of Calcium-activated potassium channel slowpoke	Q03720-2	Q03720	Q03720-2|Q03720-6|Q03720-4|Q03720-13|E1JIV7|Q03720-3|Q03720|Q03720-17|Q03720-16|Q03720-7|Q03720-8|Q03720-14|Q03720-9|Q03720-10|Q03720-20|Q03720-5|Q03720-12|Q03720-11|Q03720-19|Q03720-15|Q03720-18	2	13.28	13.28|13.28|13.28|13.28|13.28|13.28|13.28|13.28|13.28|13.28|13.28|13.28|13.28|13.28|13.28|13.28|13.28|13.28|13.28|13.28|13.28	1.858	0.982	1.075	0.199	-0.584	-0.359	-0.721	-0.496	0	0	No	No			10	KCNMA1,	10	KCNMA1,
FBgn0034588	CG9394	1231	1237	1237.1	CG9394	Q9W2L6		Q9W2L6	2	13.18	13.18	1.593	0.864	0.721	-0.008	-0.624	0.059	-0.845	-0.161	0	0	No	No			5	GPCPD1,	7	GPCPD1,
FBgn0033911	VGAT	1232	1241	1241.1	CG8394	A1Z9M6		A1Z9M6|Q1EC07	2	13.08	13.08|13.08	2.472	1.426	1.229	0.183	-0.722	-0.305	-1.318	-0.901	0	0	No	No			10	SLC32A1,	10	SLC32A1,
FBgn0035600	Cyt-c1	1234	1244	1244.1	CG4769	Q9VRL0		Q9VRL0	2	13.02	13.02	1.78	1.161	0.891	0.271	-0.547	-0.09	-0.725	-0.268	0	0	No	No			10	CYC1,	11	CYC1,
FBgn0038609	Nup43	1236	1248	1248.1	FI09332p (Fragment)	B5RJQ1		B5RJQ1|Q9VE85|Q8SYC6	2	12.93	12.93|12.93|4.52	2.03	0.992	2.166	1.192	-0.409	-0.023	-0.415	-0.028	0	0	No	No			9	NUP43,	10	NUP43,
FBgn0030733	UQCR-14	1237	1249	1249.1	Cytochrome b-c1 complex subunit 7	Q9VXI6		Q9VXI6	2	12.93	12.93	1.979	1.282	1.361	0.664	-0.549	-0.244	-0.4	-0.095	0	0	No	No			10	UQCRB,	11	UQCRB,
FBgn0032021	CG7781	1238	1251	1251.1	CG7781	Q9VLP2		Q9VLP2	2	12.92	12.92	2.131	1.613	0.765	0.246	-0.285	-0.044	-0.84	-0.599	0	0	No	No
FBgn0035401	CG1291	1239	1258	1258.1	GM04690p	Q95SA2		Q95SA2|Q9VZU8	3	12.81	12.81|12.81	2.429	1.317	1.708	0.502	-0.193	0.179	0.251	0.403	0	0	No	No			10	ALG2,	10	ALG2,
FBgn0025381	rush	1241	1267	1267.1	CG14782	O76902		O76902|Q95RM3	2	12.54	12.54|12.54	2.073	1.383	1.918	1.228	-0.293	-0.016	-0.215	0.062	0	0	No	No			10	PLEKHF2,	11	PLEKHF2,
FBgn0035205	CG2469	1242	1268	1268.1	CG2469, isoform A	Q7K0X3		Q7K0X3	2	12.54	12.54	1.85	1.015	1.422	0.587	-0.546	-0.367	-0.284	-0.105	0	0	No	No			8	CTR9,	8	CTR9,
FBgn0035308	CG15822	1243	1269	1269.1	CG15822, isoform B	B7Z0I2		B7Z0I2|Q9W049|Q7YU51|Q9VXG8|B6UWN1|B6UWN7|B6UWM8|B6UWN2|B6UWP3|B6UWP6|B6UWN4|B6UWP7|B6UWN0|B6UWP2|B6UWM9|B6UWP8|B6UWP5	2	12.53	12.53|12.53|12.53|7.91|7.91|7.91|7.91|7.91|7.91|7.91|7.91|7.91|7.91|7.91|7.91|7.91|7.91	2.939	1.791	1.666	0.519	-0.601	-0.291	0.104	0.413	0	0	No	No	FlyBlood		7	SESTD1,	6	SESTD1,
FBgn0030060	CG2004	1244	1270	1270.1	CG2004	Q9W3C3		Q9W3C3	2	12.53	12.53	2.451	1.499	1.736	0.784	-0.259	0.263	-0.21	0.311	0	0	No	No
FBgn0035032	ATPsynF	1245	1271	1271.1	Isoform B of Putative ATP synthase subunit f, mitochondrial	Q9W141-2	Q9W141	Q9W141-2|B5RJ63|Q9W141	2	12.52	12.52|12.52|12.52	1.926	0.967	2.121	1.162	-0.189	0.08	-0.188	0.081	0	0	No	No			8	ATP5J2,	10	ATP5J2,
FBgn0036825	RpL26	1248	1279	1279.1	RE17611p	Q9VVU2		Q9VVU2	2	12.33	12.33	2.872	2.028	1.723	0.879	-0.267	0.115	-0.199	0.183	0	0	Yes (sourse count:1)	No			9	RPL26,RPL26L1,	10	RPL26,RPL26L1,
FBgn0036279	Ncc69	1250	1288	1288.1	GH27027p	Q9VTW8		Q9VTW8	2	12.18	12.18	2.795	1.706	2.048	0.958	-0.741	-0.138	-0.202	0.401	0	0	No	No			11	SLC12A2,	12	SLC12A2,
FBgn0036018	CG3335	1251	1289	1289.1	CG3335	Q9VT19		Q9VT19|Q8MYR4	2	12.14	12.14|12.14	2.445	1.762	1.069	0.386	-0.187	0.22	-0.269	0.138	0	0	No	No			10	RBM19,	10	RBM19,
FBgn0011754	PhKgamma	1252	1294	1294.1	GH22314p	Q9I7D0		Q9I7D0|Q9VYV7|Q961E7	2	12.04	12.04|12.04|12.04	1.664	0.982	1.261	0.58	-0.679	-0.211	-0.643	-0.175	0	0	No	No			10	PHKG2,	11	PHKG2,
FBgn0037027	HIPP1	1254	1306	1306.1	CG3680	Q9VPB0		Q9VPB0	2	11.55	11.55	2.294	1.071	1.297	0.075	-0.655	-0.166	-0.521	-0.033	0	0	No	No			2	CDY1,CDYL,CDYL2,CDY2B,CDY1B,	3	CDY1,
FBgn0263599	l(3)72Ab	1255	1307	1307.1	Putative U5 small nuclear ribonucleoprotein 200 kDa helicase	Q9VUV9		Q9VUV9	2	11.55	11.55	2.43	1.607	0.79	-0.033	-0.802	-0.342	-0.773	-0.313	0	0	No	No			9	SNRNP200,	12	SNRNP200,
FBgn0027054	CSN4	1256	1309	1309.1	COP9 signalosome complex subunit 4	Q9V345		Q9V345	2	11.52	11.52	2.276	1.595	1.546	0.864	-0.115	0.489	0.204	0.808	0	0	Yes (sourse count:1)	No			11	COPS4,	12	COPS4,
FBgn0029712	CG15912	1257	1310	1310.1	IP08228p (Fragment)	Q4V6J9		Q4V6J9|Q9W4J7	2	11.51	11.51|11.51	2.106	1.199	1.27	0.363	-0.531	-0.082	0.111	0.56	0	0	No	No			11	HDHD3,	12	HDHD3,
FBgn0015772	Nak	1258	1312	1312.1	Numb-associated kinase	Q9U485		Q9U485|Q9VJ30|Q7KT38	2	11.51	11.51|11.51|11.51	1.878	1.499	0.279	-0.1	-0.66	-0.031	-0.881	-0.253	0	0	No	No			9	AAK1,	8	AAK1,
FBgn0031752	CG9044	1259	1315	1315.1	CG9044	Q9VMK9		Q9VMK9	2	11.47	11.47	2.649	1.614	1.896	0.861	-0.617	-0.078	-0.429	0.11	0	0	No	No			8	STK11IP,	8	STK11IP,
FBgn0039359	RpL27	1264	1336	1336.1	60S ribosomal protein L27	Q9VBN5		Q9VBN5	2	11.12	11.12	2.816	1.76	0.953	-0.103	-0.22	0.193	0.083	0.496	0	0	No	Yes (sourse count:2)			8	RPL27,	9	RPL27,
FBgn0023517	Pgam5	1265	1338	1338.1	Serine/threonine-protein phosphatase Pgam5, mitochondrial	O46084		O46084|Q29QQ2|Q9W173	2	11.09	11.09|6.9|6.9	-0.317	-1.573	1.281	-0.054	-1.104	-0.691	-2.048	-1.635	0	0	No	No			10	PGAM5,	10	PGAM5,
FBgn0032700	CG10338	1266	1344	1344.1	CG10338	Q9VJ63		Q9VJ63|Q8SYV7	2	10.94	10.94|10.94	0.975	-0.338	1.078	-0.235	-0.466	-0.566	-0.542	-0.642	0	0	No	No			8	C16orf58,	8	C16orf58,
FBgn0036820	CG6852	1268	1348	1348.1	CG6852, isoform B	B7Z076		B7Z076|Q9VVT6	2	10.86	10.86|10.86	1.433	1.019	0.788	0.375	-0.345	-0.138	-0.503	-0.297	0	0	No	Yes (sourse count:2)	FlyBlood		8	GLRX2,	9	GLRX2,
FBgn0051548	CG31548	1269	1350	1350.1	RH24570p (Fragment)	Q8IGG7		Q8IGG7|Q8IPP8	2	10.85	10.85|10.85	1.305	0.951	0.675	0.322	-0.328	-0.087	-0.541	-0.3	0	0	No	No			2	HSD17B14,	3	HSD17B14,
FBgn0015714	Cyp6a17	1270	1351	1351.1	Probable cytochrome P450 6a17	Q9V770		Q9V770|B5T207|B5T215|B5T206|B5T211|B5T212|B5T205	2	10.82	10.82|10.82|10.82|10.82|10.82|10.82|5.71	2.224	1.039	1.54	0.356	-0.333	0.149	-0.73	-0.248	0	0	No	No			4	CYP3A7,CYP3A43,	5	CYP3A5,TBXAS1,CYP3A43,
FBgn0033661	CG13185	1276	1366	1366.1	CG13185, isoform C	A8DYB0		A8DYB0|A1Z8Q2	2	10.57	10.57|10.57	2.734	1.601	-1.844	-0.811	-0.335	0.092	-0.721	-0.294	0	0	No	No	FlyBlood		8	MDN1,	9	MDN1,
FBgn0035879	GAPcenA	1277	1372	1372.1	CG7112, isoform B	A8JNN5		A8JNN5|Q8MT33|Q9VSI2	2	10.51	10.51|5.44|5.44	1.624	0.789	1.898	0.27	-0.1	-0.07	0.082	0.112	0	0	No	No			9	RABGAP1,	9	RABGAP1,
FBgn0030484	GstT4	1280	1387	1387.1	CG1681	Q8MRM0		Q8MRM0|F6J6F8|F6J6F4|F6J6F6	2	10.28	10.28|10.28|10.28|10.28	2.138	1.08	1.506	0.448	-0.775	-0.484	-0.44	-0.149	0	0	No	Yes (sourse count:1)			6	GSTT2,	5	GSTT2,
FBgn0030674	CG8184	1281	1389	1389.1	CG8184	Q9VXR3		Q9VXR3	2	10.24	10.24	-0.083	-0.303	0.285	-0.38	-0.406	0.193	-0.828	-1.293	0	0	No	No			10	HUWE1,	10	HUWE1,
FBgn0020443	Elf	1282	1390	1390.1	Ef1alpha-like factor	Q9VK85		Q9VK85|P91944	2	10.24	10.24|10.24	2.399	1.867	1.169	0.24	-0.373	0.193	-0.005	0.561	0	0	No	No			11	GSPT1,	12	GSPT1,
FBgn0261547	Exn	1283	1394	1394.1	LP04066p	C7LAC5		C7LAC5|Q9Y150	2	10.17	10.17|10.17	0.39	0.429	-0.686	-0.648	-1.041	-0.305	-2.507	-1.77	0	0	No	No			5	ARHGEF16,	5	ARHGEF16,
FBgn0003353	sei	1284	1404	1404.1	GH12235p	Q7JPB9		Q7JPB9	2	10.01	10.01	2.144	1.358	1.008	0.222	-0.149	0.267	-0.54	-0.124	0	0	No	No			8	KCNH2,	9	KCNH2,
FBgn0033538	CG11883	1285	1406	1406.1	CG11883, isoform C	A8DY95		A8DY95|A1Z8A7|Q8T008	2	9.99	9.99|9.99|9.99	0.721	0.376	-0.247	-0.593	-0.443	-0.259	-1.247	-1.063	0	0	No	No			2	NT5E,	2	NT5E,
FBgn0030883	CG7772	1286	1408	1408.1	CG7772	Q9VX02		Q9VX02	2	9.96	9.96	2.029	0.968	1.087	0.025	-0.187	0.24	-0.242	0.185	0	0	No	No			9	MTFP1,	9	MTFP1,
FBgn0028467	CG11070	1287	1417	1417.1	BcDNA.LD34475	Q9U4F8		Q9U4F8	2	9.75	9.75	2.194	1.918	0.946	0.67	0.004	0.064	-0.275	-0.215	0	0	No	No			10	UBE4A,	11	UBE4A,
FBgn0040529	COX7A	1288	1421	1421.1	MIP15419p (Fragment)	D1Z3A3		D1Z3A3|Q9VHS2	2	9.68	9.68|9.68	2.375	1.13	1.895	0.65	-0.392	-0.054	-0.316	0.022	0	0	No	No			6	COX7A1,COX7A2,	5	COX7A1,COX7A2,
FBgn0033005	CG3107	1289	1428	1428.1	Presequence protease, mitochondrial	Q9V9E3		Q9V9E3	2	9.57	9.57	1.013	0.4	0.65	0.037	-0.481	-0.324	-0.786	-0.63	0	0	No	No			11	PITRM1,	11	PITRM1,
FBgn0037344	CG2926	1290	1429	1429.1	CG2926	Q9VNE0		Q9VNE0|Q6NP07	2	9.56	9.56|9.56	2.564	1.356	2.027	0.819	-0.413	-0.081	-0.462	-0.129	0	0	No	No	FlyBlood		6	PHRF1,	7	PHRF1,
FBgn0029785	RpL35	1292	1437	1437.1	GH20886p (Fragment)	C6SV02		C6SV02|Q9W499	2	9.39	9.39|9.39	1.849	1.054	1.104	0.309	-0.524	-0.292	-0.464	-0.232	0	0	No	No			10	RPL35,	11	RPL35,
FBgn0032217	CG4972	1295	1464	1464.1	RE02878p	Q8MZ34		Q8MZ34|Q9VKZ7	2	9.14	9.14|9.14	1.175	1.025	0.677	0.528	-0.495	-0.245	-0.962	-0.712	0	0	No	No			10	NCLN,	9	NCLN,
FBgn0033993	CG8089	1296	1478	1478.1	CG8089	Q4V3F5		Q4V3F5|Q4V721	2	8.83	8.83|8.83	0.361	-0.099	-0.209	-0.67	-0.259	0.212	-1.708	-1.237	0	0	No	No			2	ZBTB48,	1	BNC2,ZFP69,
		1297	248	248.2	Promega trypsin artifact 2 K to R mods +28 (2239.1, 2914)(1987, 2003) [Sus scrofa]	B99907	B99907	B99907	2	35.49	35.49	0.491	0.741	0.529	0.584	-0.394	-0.04	-0.475	-0.028	0	0	No	No
		1298	970	970.1	Pancreatic trypsin inhibitor	P00974	P00974	P00974	2	20.97	20.97	1.201	0.831	1.044	0.519	-0.35	-0.026	-0.489	-0.269	0	0	No	No
FBgn0262512	Vha14-1	1612	1507	1507.1	V-type proton ATPase subunit F 1	Q24583	Q24583	Q24583	1	8.38	8.38	1.369	0.987	0.516	0.134	-0.209	-0.026	-0.371	-0.188	0	0	Yes (sourse count:1)	No			9	ATP6V1F,	10	ATP6V1F,
FBgn0037707	RnpS1	1613	1508	1508.1	LD23870p	Q9VHC0	Q9VHC0	Q9VHC0	1	8.38	8.38	0.265	-0.034	0.345	0.046	-0.843	-0.785	-0.371	-0.313	0	0	No	No			9	RNPS1,	9	RNPS1,
FBgn0016685	Nlp	1614	1511	1511.1	Nucleoplasmin-like protein	Q27415	Q27415	Q27415|Q27415-2	1	8.35	8.35|8.35	2.23	1.279	1.047	0.097	-0.617	0.033	-0.444	0.206	0	0	Yes (sourse count:2)	Yes (sourse count:3)			6	NPM3,	6	NPM3,
FBgn0038742	Arc42	1615	1512	1512.1	Arc42	Q9VDT1	Q9VDT1	Q9VDT1	1	8.33	8.33	2.837	1.128	2.235	0.526	-0.545	-0.109	-0.078	0.358	0	0	No	No	FlyBlood		11	ACADS,	12	ACADS,
FBgn0032054	CG13090	1616	1513	1513.1	Adenylyltransferase and sulfurtransferase MOCS3	Q9VLJ8	Q9VLJ8	Q9VLJ8	1	8.33	8.33	2.497	1.629	1.562	0.693	-0.121	0.294	0.382	0.796	0	0	No	No			11	MOCS3,	11	MOCS3,
FBgn0039623	CG1951	1624	1522	1522.1	CG1951	Q9VAR0	Q9VAR0	Q9VAR0	1	8.21	8.21	2.254	1.159	1.724	0.63	-0.298	0.104	-0.578	-0.176	0	0	No	No			11	SCYL2,	11	SCYL2,
FBgn0040346	CG3704	1625	1523	1523.1	CG3704	Q9V3R3	Q9V3R3	Q9V3R3|B4F5J7	1	8.2	8.2|8.2	2.324	1.736	1.081	0.493	-0.523	0.212	-0.553	0.182	0	0	No	No			9	GPN1,	9	GPN1,
FBgn0028697	RpL15	1626	1524	1524.1	60S ribosomal protein L15	O17445	O17445	O17445	1	8.19	8.19	2.247	1.423	1.624	0.8	-0.429	-0.175	-0.752	-0.497	0	0	No	No			9	RPL15,	9	RPL15,
FBgn0011715	Snr1	1627	1525	1525.1	GH08712p	Q24090	Q24090	Q24090	1	8.19	8.19	1.342	1.03	0.944	0.632	-1.016	-0.208	-1.002	-0.194	0	0	No	No			11	SMARCB1,	11	SMARCB1,
FBgn0051712	CG31712	1629	1527	1527.1	UPF0430 protein CG31712	Q9VL63	Q9VL63	Q9VL63	1	8.18	8.18	1.303	0.853	0.68	0.231	-0.431	-0.09	-0.252	0.088	0	0	No	No			7	ARGLU1,	8	ARGLU1,
FBgn0011666	msi	1632	1530	1530.1	RH49436p	Q8MS04	Q8MS04	Q8MS04|Q8IMS8|Q9VBQ1|D0Z767	1	8.16	8.16|8.16|8.16|8.16			0.656	0.488	-0.807	-0.382	-0.557	-0.131	0	0	No	No			3	MSI2,	4	MSI2,
FBgn0039808	CG12071	1633	1531	1531.1	CG12071, isoform B	Q86PF2	Q86PF2	Q86PF2|F3YDM4|Q9VA29	1	8.16	8.16|8.16|8.16	-2.072	-0.726	-2.294	-0.948	-0.623	-0.116	-3.993	-3.485	0	0	No	No	FlyBlood		1	PLAGL2,ZNF35,ZSCAN26,ZNF660,ZNF724P,	1	ZNF35,ZSCAN26,ZNF660,ZNF724P,
FBgn0264492	CkIIalpha	1634	1532	1532.1	Casein kinase II subunit alpha	P08181	P08181	P08181	1	8.15	8.15	2.104	1.207	1.662	0.765	-0.546	-0.324	-0.371	-0.149	0	0	No	No			11	CSNK2A1,	12	CSNK2A1,
FBgn0086785	Vps36	1636	1534	1534.1	Vacuolar protein-sorting-associated protein 36	Q9VU87	Q9VU87	Q9VU87	1	8.1	8.1			1.378		-1.02	-0.515	-0.703	-0.197	0	0	No	No			10	VPS36,	10	VPS36,
FBgn0037063	CG9391	1637	1536	1536.1	CG9391	Q7KTW5	Q7KTW5	Q7KTW5	1	8.09	8.09	2.724	2.16	1.016	0.452	-0.084	0.298	0.037	0.42	0	0	Yes (sourse count:2)	No	FlyBlood		9	IMPA1,	10	IMPA1,
FBgn0033817	GstE14	1639	1538	1538.1	CG4688	Q7JYX0	Q7JYX0	Q7JYX0	1	8.06	8.06	1.316	0.393	0.39	-0.532	-0.884	-0.061	-1.708	-0.886	0	0	No	No			1	GSTZ1,GSTO1,GDAP1,GDAP1L1,GSTO2,	2	EEF1E1,
FBgn0033373	CG8080	1640	1539	1539.1	CG8080	Q7JW73	Q7JW73	Q7JW73	1	8.05	8.05	2.973	1.595	2.038	0.661	-0.331	0.097	-0.166	0.262	0	0	No	No			7	NADK2,	9	NADK2,
FBgn0000723	FER	1641	1540	1540.1	Tyrosine-protein kinase Fps85D	P18106	P18106	P18106	1	8	8	3.02	2.047	1.142	0.169	-1.082	-0.416	-1.597	-0.932	0	0	No	No			8	FER,	9	FER,
FBgn0264894	CG44085	1647	1548	1548.1	CG6043, isoform J	E1JHH0	E1JHH0	E1JHH0|A8DYZ9|Q8IP76|A8DZ00|C6SUY0|Q8MQP0|Q8IP74|Q1WWG2	1	7.91	7.91|7.91|7.91|7.91|7.91|7.91|7.91|7.91	1.881	1.356	1.108	0.582	-0.581	0.093	-0.158	0.516	0	0	No	No	FlyBlood		1	C6orf132,
FBgn0263131	CG43373	1648	1550	1550.1	CG42513, isoform A	A8JNU1	A8JNU1	A8JNU1|Q9VV68	1	7.9	7.9|7.9	1.625	0.968	1.403	0.746	-0.869	-0.401	-0.87	-0.402	0	0	No	No			8	ADCY5,	9	ADCY5,
FBgn0000709	fliI	1649	1551	1551.1	Protein flightless-1	Q24020	Q24020	Q24020	1	7.88	7.88	2.775	1.974	1.357	0.555	-0.212	0.255	-0.185	0.282	0	0	No	No			11	FLII,	11	FLII,
FBgn0037468	CG1943	1650	1552	1552.1	CG1943, isoform A	Q9VI56	Q9VI56	Q9VI56	1	7.88	7.88	-0.249	-0.152	-1.062	-0.965	-0.47	0.001	-1.589	-1.117	0	0	Yes (sourse count:1)	No			2	HN1,HN1L,	2	HN1,HN1L,
FBgn0031598	Vps53	1653	1555	1555.1	CG3338	Q9VQY8	Q9VQY8	Q9VQY8|Q95TS1	1	7.87	7.87|7.87	2.875	1.891	1.767	0.782	-0.73	-0.107	-0.027	0.597	0	0	No	No			9	VPS53,	9	VPS53,
FBgn0023167	SmD3	1656	1558	1558.1	Small nuclear ribonucleoprotein Sm D3	O44437	O44437	O44437	1	7.81	7.81	1.843	1.076	1.395	0.628	-0.831	-0.187	-0.562	0.083	0	0	No	Yes (sourse count:2)			9	SNRPD3,	10	SNRPD3,
FBgn0052638	CG32638	1657	1559	1559.1	CG32638	Q8IR72	Q8IR72	Q8IR72	1	7.8	7.8			0.902		0.074	0.749	-0.528	0.147	0	0	No	No			8	AGTRAP,	7	AGTRAP,
FBgn0038016	MBD-R2	1659	1562	1562.1	MBD-R2, isoform B	Q9VGA4	Q9VGA4	Q9VGA4|Q7KSN0	1	7.77	7.77|7.77	2.32	1.078	1.892	0.651	-0.661	-0.214	-0.486	-0.039	0	0	No	No			6	PHF20L1,	7	PHF20L1,
FBgn0051321	CG31321	1660	1563	1563.1	CG31321	Q8INF8	Q8INF8	Q8INF8|Q8SX07	1	7.77	7.77|7.77	1.983	1.423	1.414	0.854	-0.367	0.081	-0.289	0.159	0	0	No	No			2	SLC46A2,SLC46A3,	2	SLC46A2,SLC46A1,SLC46A3,
FBgn0043053	Ivk\pol	1661	1564	1564.1	Pol protein	Q9GP60	Q9GP60	Q9GP60	1	7.76	7.76			1.318	-0.452	-0.821	-0.163	-0.874	-0.217	0	0	No	No
FBgn0023528	CG2924	1663	1566	1566.1	CG2924, isoform A	Q29R09	Q29R09	Q29R09|O46068|Q86M59|Q8T3U4	1	7.73	7.73|7.73|7.73|7.73	3.015	1.562	1.598	0.145	-0.857	0.235	-0.319	0.772	0	0	No	No			10	UBE2Q2,	11	UBE2Q1,UBE2Q2,
FBgn0029504	CHES-1-like	1664	1568	1568.1	Checkpoint suppressor homologue, isoform A	Q9W3Q5	Q9W3Q5	Q9W3Q5|C3KGJ2|C6TP13	1	7.72	7.72|7.72|7.72	3.03	2.107	1.652	0.73	-0.406	0.285	-0.012	0.679	0	0	No	No			6	FOXN3,	4	FOXN3,
FBgn0037749	CG9471	1665	1569	1569.1	RH49505p	Q8SWZ8	Q8SWZ8	Q8SWZ8|Q9VH72	1	7.72	7.72|7.72	2.438	1.503	1.468	0.534	-0.773	-0.07	-0.651	0.052	0	0	No	Yes (sourse count:2)	FlyBlood		11	BLVRB,	12	BLVRB,
FBgn0028480	CG17841	1667	1571	1571.1	BcDNA.GH12326	Q9V3S7	Q9V3S7	Q9V3S7	1	7.7	7.7	2.478	1.564	1.065	0.151	-0.466	0.144	-0.609	0.001	0	0	No	No			8	FAM57B,	8	FAM57B,
FBgn0033446	CG1648	1668	1572	1572.1	RH51979p (Fragment)	Q8IGD2	Q8IGD2	Q8IGD2|C9QP80|A1Z7Z4|Q7K2P3	1	7.68	7.68|7.68|7.68|7.68	0.848	0.6	0.378	0.13	-0.146	-0.064	-0.448	-0.366	0	0	No	No	FlyBlood				1	PLIN2,PLIN1,PLIN3,ADIRF,PLIN5,
FBgn0037230	CG9780	1670	1574	1574.1	CG9780	Q9VN01	Q9VN01	Q9VN01	1	7.68	7.68			0.207	-0.389	-0.653	0.249	-0.54	0.362	0	0	No	No	FlyBlood		1	KEL,PHEX,	3	KEL,
FBgn0033820	CG4716	1671	1575	1575.1	CG4716, isoform A	Q7JRN6	Q7JRN6	Q7JRN6	1	7.67	7.67	1.451	0.909	1.511	0.969	-0.196	0.124	-0.237	0.082	0	0	No	No	FlyBlood
FBgn0036734	CG7564	1673	1577	1577.1	CG7564	Q9VVI1	Q9VVI1	Q9VVI1	1	7.63	7.63	0.927	0.579	0.965	0.618	-0.345	-0.177	-0.765	-0.597	0	0	No	No			8	LUC7L,	9	LUC7L,
FBgn0039120	Nup98-96	1675	1579	1579.1	Nup98	Q9VCH5	Q9VCH5	Q9VCH5|Q6NP55|Q867H5|Q867W7|Q867M2|Q867M7|Q868A8|Q86G43	1	7.6	7.6|7.6|7.6|7.6|7.6|7.6|7.6|7.6	3.236	2.151	1.768	0.682	-0.926	-0.367	-0.208	0.351	0	0	No	No			10	NUP98,	10	NUP98,
FBgn0034237	eIF3-S9	1677	1581	1581.1	Eukaryotic translation initiation factor 3 subunit B	Q0E940	Q0E940	Q0E940	1	7.55	7.55	2.32	1.09	1.954	0.725	-0.353	0.079	0.209	0.641	0	0	Yes (sourse count:1)	No			10	EIF3B,	11	EIF3B,
FBgn0052423	shep	1679	1583	1583.1	Protein alan shepard	Q8MSV2	Q8MSV2	Q8MSV2	1	7.53	7.53	2.921	2.352	0.889	0.32	-0.404	0.065	-0.119	0.349	0	0	No	No			7	RBMS1,RBMS3,	7	RBMS1,RBMS2,RBMS3,
FBgn0002781	mod(mdg4)	1319	1229	1229.1	Modifier of mdg4	Q86B87	Q86B87		1	13.31	13.31|13.31|13.31|13.31|13.31|13.31|13.31|13.31|13.31|13.31|13.31|13.31|13.31|13.31|13.31|13.31|13.31|13.31|13.31|13.31|13.31|13.31|13.31|13.31|13.31|13.31|13.31|13.31|13.31|13.31|13.31	2.903	1.522	1.282	-0.1	-0.167	0.016	0.151	0.334	0	0	No	No	FlyBlood		1	BACH1,ZBTB17,ZBTB39,BACH2,	1	BACH1,BACH2,
		1301	248	248.1	Trypsin	P00761	P00761	P00761|B99908	8	122.64	122.64|10.25	0.08	0.16	0.203	0.198	-0.218	-0.074	-0.589	-0.387	0	0	No	No
		1305	192	192.1	Streptavidin	P22629	P22629	P22629|Q53532|Q53533	8	158.24	158.24|135.81|113.71	2.042	1.526	1.808	1.233	-0.242	-0.009	-0.096	0.147	0	0	No	No
FBgn0261854	aPKC	1307	1099	1099.1	CG30475	A1Z9X1	A1Z9X1	A1Z9X1|D3DMT3	1	16.62	16.62|16.62	2.411	1.458	0.629	-0.324	-0.772	-0.297	-0.932	-0.457	0	0	No	No			10	PRKCI,	10	PRKCI,
FBgn0035511	Cpr64Ab	1310	1136	1136.1	IP04416p (Fragment)	Q4V4U0	Q4V4U0	Q4V4U0|Q9VZG1	1	15.35	15.35|15.35	2.151	0.601	1.31	-0.24	-0.82	-0.424	-0.948	-0.551	0	0	No	No			1	ZNF160,
FBgn0040588	CG13841	1311	1152	1152.1	CG13841	Q9VCU0	Q9VCU0	Q9VCU0	1	14.88	14.88	1.301	0.69	1.049	0.438	-0.54	-0.315	-0.584	-0.358	0	0	No	No	FlyBlood
FBgn0010612	ATPsynG	1314	1164	1164.1	Lethal (2) 06225, isoform A	Q9VKM3	Q9VKM3	Q9VKM3	1	14.48	14.48	2.248	1.401	1.807	0.39	-0.305	0.071	-0.112	0.264	0	0	No	No			11	ATP5L,	12	ATP5L,
FBgn0261802	CG42748	1316	1183	1183.1	CG15216	Q9V9N5	Q9V9N5	Q9V9N5	1	14.12	14.12	0.012	-0.11	-0.79	-0.913	-0.684	-0.363	-1.224	-0.903	0	0	No	No			4	C9orf172,	5	C9orf172,
FBgn0034029	eIF2B-gamma	1320	1247	1247.1	GM03482p (Fragment)	Q95SC4	Q95SC4	Q95SC4|Q9GQ88|A1ZA22|Q8MPP2|Q8MSR4	1	12.93	12.93|12.93|12.93|12.93|12.93	2.94	1.509	1.645	0.214	-0.59	-0.072	-0.472	0.046	0	0	No	No			10	EIF2B3,	9	EIF2B3,
FBgn0032782	Rab9	1321	1293	1293.1	RE17845p	Q9VIW6	Q9VIW6	Q9VIW6	1	12.06	12.06	2.309	1.698	1.215	0.605	-0.808	-0.17	-0.474	0.165	0	0	No	No			9	RAB9B,	10	RAB9B,
FBgn0034051	Mlf	1322	1299	1299.1	Isoform C of Myeloid leukemia factor	Q9NKV0-4	Q9NKV0	Q9NKV0-4|Q9NKV0|C0PUX0|E1JH79|D3DMK9|D3DN03|Q9NKV0-2|Q9NKV0-3|B9EQU6	1	11.87	11.87|11.87|11.87|11.87|11.87|11.87|11.87|11.87|11.87	0.529	0.291	-0.029	-0.267	-0.698	-0.685	-1.168	-1.156	0	0	No	No			8	MLF2,	9	MLF2,
FBgn0033188	Drat	1323	1302	1302.1	CG1600, isoform C	Q961L4	Q961L4	Q961L4|G3LFG9|Q0E9G4|G3LFI2	1	11.77	11.77|11.77|11.77|11.77	2.108	1.351	1.278	0.521	-0.617	0.054	-0.286	0.385	0	0	No	No			1	SORD,TP53I3,	1	TP53I3,CRYZL1,VAT1,VAT1L,RTN4IP1,
FBgn0024182	waw	1325	1325	1325.1	Translation factor waclaw, mitochondrial	Q9VRH6	Q9VRH6	Q9VRH6|Q86P01	1	11.28	11.28|11.28	1.08	1.766	1.663	1.088	-0.437	0.266	0.377	1.08	0	0	No	No			10	GUF1,	10	GUF1,
FBgn0002593	RpLP1	1332	1422	1422.1	60S acidic ribosomal protein P1	P08570	P08570	P08570	1	9.66	9.66	1.577	0.912	0.55	-0.114	-0.577	-0.222	-0.908	-0.553	0	0	No	No	FlyBlood		9	RPLP1,	10	RPLP1,
FBgn0085451	htk	1333	1424	1424.1	CG34422, isoform A	Q9VWP5	Q9VWP5	Q9VWP5|A8JUQ1	1	9.62	9.62|9.62	2.367	2.277	0.506	-0.452	-0.4	0.173	-0.03	0.543	0	0	No	No			7	ARID4A,	8	ARID4A,
FBgn0031538	CG3246	1335	1471	1471.1	RH02901p	Q8SZM9	Q8SZM9	Q8SZM9|Q9VQR0|Q8SXV8	1	9.01	9.01|9.01|9.01	2.474	1.941	1.787	1.254	0	0.55	0.081	0.63	0	0	No	No	FlyBlood
FBgn0259146	CG42261	1336	1489	1489.1	CG42261	Q9VBJ3	Q9VBJ3	Q9VBJ3	1	8.7	8.7									0	0	No	No			4	KIAA1456,	5	KIAA1456,
FBgn0034061	CG8386	1337	1505	1505.1	Ubiquitin-fold modifier-conjugating enzyme 1	Q7K1Z5	Q7K1Z5	Q7K1Z5	1	8.42	8.42	2.34	1.588	1.846	1.094	-0.057	0.44	-0.233	0.265	0	0	No	No			11	UFC1,	11	UFC1,
FBgn0051522	CG31522	1340	1514	1514.1	CG31522, isoform B	Q8IPL8	Q8IPL8	Q8IPL8|Q9VN29|D3PFF2|D3PFF0	1	8.28	8.28|8.28|8.28|8.28	-2.21	-1.247	-3.92	-2.957	-0.169	-0.341	-1.95	-2.122	0	0	No	No			10	ELOVL7,	10	ELOVL7,
FBgn0032896	CG14400	1342	1541	1541.1	CG14400	Q9VII2	Q9VII2	Q9VII2|Q4V651	1	7.97	7.97|7.97	3.134	1.986	1.783	0.636	-0.834	-0.375	-0.682	-0.223	0	0	No	No	FlyBlood
FBgn0003459	stwl	1343	1544	1544.1	Transcription factor	Q24156	Q24156	Q24156|Q9VUE5	1	7.93	7.93|7.93	0.638	0.036	1.262	0.66	0.138	0.381	-0.375	-0.132	0	0	No	No
FBgn0042693	PP2A-B'	1344	1549	1549.1	PP2A-B', isoform B	Q8IN89	Q8IN89	Q8IN89|Q9VEC6|B7Z0L6|Q9NFM7|Q0KI58|Q5BIJ2|D2NUL2|C6SV32|Q8IN90|B7Z0L7	1	7.91	7.91|7.91|7.91|7.91|7.91|7.91|7.91|7.91|7.91|7.91	2.989	2.132	1.33	-0.28	-0.569	-0.102	-0.519	-0.052	0	0	No	No	FlyBlood		8	PPP2R5C,PPP2R5D,	10	PPP2R5D,
FBgn0023170	RpL39	1345	1561	1561.1	60S ribosomal protein L39	O16130	O16130	O16130	1	7.77	7.77	2.259	1.518	2.013	1.272	-0.334	-0.055	-0.082	0.197	0	0	No	No			8	RPL39,RPL39L,	9	RPL39,RPL39L,
FBgn0039214	puf	1346	1567	1567.1	Ubiquitin carboxyl-terminal hydrolase	Q9VC56	Q9VC56	Q9VC56|Q8IMW2|Q7KS15	1	7.73	7.73|7.73|7.73	2.676	2.115	1.201	0.64	0.063	0.481	-0.041	0.377	0	0	No	No	FlyBlood		10	USP34,	10	USP34,
FBgn0038799	MFS9	1349	929	929.1	CG4288, isoform A	Q7K2N3	Q7K2N3	Q7K2N3	1	22.27	22.27	2.035	0.935	0.701	-0.398	-0.326	0.224	0.208	0.757	0	0	No	No			5	SLC17A5,	5	SLC17A5,
FBgn0014454	Acp1	1350	935	935.1	Adult cuticle protein 1	Q26416	Q26416	Q26416	1	22.1	22.1	2.426	1.339	1.595	0.508	-0.474	0.468	-1.085	-0.143	0	0	No	No
FBgn0020765	Acp65Aa	1351	939	939.1	Acp65Aa	P91941	P91941	P91941|Q7JND6	1	21.85	21.85|21.85	1.741	1.053	0.374	-0.314	-0.586	0.379	-0.992	-0.027	0	0	No	No
FBgn0261710	nocte	1352	962	962.1	CG17255, isoform A	Q9W2U7	Q9W2U7	Q9W2U7	1	21.26	21.26	2.18	1.515	1.7	1.036	-0.276	0.053	-0.697	-0.367	0	0	No	No			2	PRRC2A,	3	PRRC2A,
FBgn0031897	CG13784	1354	980	980.1	CG13784, isoform C	Q0E8S5	Q0E8S5	Q0E8S5	1	20.36	20.36	2.187	1.141	1.18	0.133	-0.402	0.248	-0.468	0.182	0	0	No	No			8	PQLC1,	8	PQLC1,
FBgn0032339	CG4705	1357	1027	1027.1	WD repeat-containing protein 59 homolog	Q9VKK2	Q9VKK2	Q9VKK2|Q9VKK2-2	1	18.67	18.67|18.67	2.551	1.313	1.044	-0.194	-0.316	0.001	-0.105	0.212	0	0	No	No			8	WDR59,	9	WDR59,
FBgn0037655	CG11984	1358	1030	1030.1	CG11984, isoform D	Q95RX5	Q95RX5	Q95RX5	1	18.63	18.63	2.362	2.062	1.169	0.869	-0.521	0.078	-0.484	0.115	0	0	No	No			6	KCMF1,	8	KCMF1,
FBgn0036300	CG10688	1359	1033	1033.1	Probable phosphomannomutase	Q9VTZ6	Q9VTZ6	Q9VTZ6	1	18.59	18.59	2.79	1.809	1.399	0.417	-0.54	0.275	-0.558	0.257	0	0	No	No			11	PMM2,	12	PMM2,
FBgn0051158	Efa6	1360	1037	1037.1	CG31158, isoform D	A8JR81	A8JR81	A8JR81|E2QD55|A8JR82|A8WHG2|E1JIT7	1	18.52	18.52|18.52|18.52|18.52|18.52	2.095	1.337	0.91	0.152	-0.322	0.205	-0.517	0.01	0	0	No	No			5	PSD,PSD3,PSD2,	7	PSD,PSD3,PSD2,
FBgn0034543	galla-1	1361	1042	1042.1	MIP18 family protein CG30152	Q9V968	Q9V968	Q9V968	1	18.35	18.35	0.867		0.942		-0.628	0.056	-0.736	-0.051	0	0	No	No			9	FAM96A,	9	FAM96A,
FBgn0035513	Cpr64Ad	1362	1050	1050.1	Cuticular protein 64Ad	Q9VZF9	Q9VZF9	Q9VZF9	1	18.17	18.17	1.721	0.447	0.752	-0.522	-0.955	-0.454	-1.183	-0.683	0	0	No	No	FlyBlood		1	ZNF160,
FBgn0085426	Rgk3	1363	1061	1061.1	Rgk3	A8DYK6	A8DYK6	A8DYK6|D0IQG6	1	17.87	17.87|17.87			0.251	0.434	-0.96	-0.824	-1.157	-1.021	0	0	No	No			4	RRAD,	4	GEM,RRAD,REM1,REM2,
FBgn0031257	CG4133	1367	1076	1076.1	CG4133	Q9VPQ3	Q9VPQ3	Q9VPQ3	1	17.36	17.36			1.055	-0.386	-0.016	0.295	-0.049	0.263	0	0	No	No
FBgn0029799	CG15772	1368	1077	1077.1	CG15772	Q9W483	Q9W483	Q9W483	1	17.33	17.33	2.939	1.818	1.75	0.63	-0.192	0.427	-0.147	0.473	0	0	No	No
FBgn0004656	fs(1)h	1370	1082	1082.1	Homeotic protein female sterile	P13709	P13709	P13709|P13709-2	1	17.26	17.26|17.26	1.428	1.267	0.966	0.806	-0.593	-0.202	-0.577	-0.186	0	0	No	No			7	BRDT,BRD2,BRD3,BRD4,	7	BRDT,BRD2,BRD3,BRD4,
FBgn0024188	san	1372	1097	1097.1	Probable N-acetyltransferase san	Q9NHD5	Q9NHD5	Q9NHD5	1	16.68	16.68	-1.346	-1.324	-2.574	-2.553	-1.016	-0.676	-1.844	-1.504	0	0	No	No			9	NAA50,	10	NAA50,
FBgn0031942	CG7203	1373	1103	1103.1	RH70420p	Q8MYS9	Q8MYS9	Q8MYS9|Q9VLX9	1	16.41	16.41|16.41	2.745	1.663	1.857	0.775	-0.724	-1.624	-0.445	-1.344	0	0	No	No	FlyBlood
FBgn0038819	Cpr92F	1375	1108	1108.1	Cuticular protein 92F	Q9VDJ8	Q9VDJ8	Q9VDJ8|Q8SZM0	1	16.22	16.22|16.22	0.288	0.049	-0.429	-0.668	0.101	-0.24	-1.365	-1.706	0	0	No	No
FBgn0034181	CG8963	1376	1114	1114.1	CG8963, isoform A	Q7K581	Q7K581	Q7K581	1	16	16						-0.024		-0.64	0	0	No	No	FlyBlood		9	PAIP1,	10	PAIP1,
FBgn0260960	Baldspot	1377	1115	1115.1	Baldspot, isoform A	Q9VV87	Q9VV87	Q9VV87|Q95T92	1	16	16|16	1.994	1.458	1.005	0.469	-0.464	0.145	-0.694	-0.085	0	0	No	No			11	ELOVL6,	11	ELOVL6,
FBgn0004177	mts	1378	1117	1117.1	Serine/threonine-protein phosphatase PP2A	P23696	P23696	P23696	1	15.93	15.93			2.237	0.949	0.112	0.041	-0.079	-0.151	0	0	No	No			10	PPP2CA,	12	PPP2CA,
FBgn0000426	SmF	1380	1120	1120.1	Small nuclear ribonucleoprotein F	Q24297	Q24297	Q24297	1	15.73	15.73	2.992	2.091	1.43	0.529	-0.59	-0.135	-0.313	0.143	0	0	No	Yes (sourse count:1)			8	SNRPF,	9	SNRPF,
FBgn0033728	Cpr49Ae	1381	1126	1126.1	Cuticular protein 49Ae	Q95RB2	Q95RB2	Q95RB2	1	15.55	15.55	1.611	0.745	0.557	-0.31	-0.544	-0.097	-0.541	-0.094	0	0	No	No
FBgn0038080	CG12279	1385	1138	1138.1	Sulfurtransferase	Q9VG33	Q9VG33	Q9VG33	1	15.31	15.31	2.275	1.218	1.282	0.225	-0.814	-0.34	-0.827	-0.353	0	0	No	No			8	TSTD1,	9	TSTD1,
FBgn0034858	eIF2B-delta	1387	1141	1141.1	LD05345p	Q9W1Q8	Q9W1Q8	Q9W1Q8|Q8MPP1|Q494L6|Q0E8X6	1	15.12	15.12|15.12|15.12|15.12	2.965	1.783	2.197	1.014	-0.573	0.174	0.128	0.874	0	0	No	No			9	EIF2B4,	9	EIF2B4,
FBgn0035964	Dhpr	1388	1142	1142.1	Dihydropteridine reductase	Q9VSU6	Q9VSU6	Q9VSU6	1	15.09	15.09	3.335	2.276	1.668	0.609	-0.553	-0.122	0.111	0.542	0	0	Yes (sourse count:1)	Yes (sourse count:1)	FlyBlood		11	QDPR,	12	QDPR,
FBgn0038274	Nup93-2	1393	1153	1153.1	CG7262	Q9VFE7	Q9VFE7	Q9VFE7	1	14.86	14.86	2.248	1.614	1.923	1.29	-0.453	0.179	-0.185	0.447	0	0	No	No			9	NUP93,	10	NUP93,
FBgn0032214	CG4968	1394	1157	1157.1	Ubiquitin thioesterase otubain-like	Q9VL00	Q9VL00	Q9VL00	1	14.68	14.68	2.117	1.255	1.041	0.178	-0.24	0.291	-0.042	0.489	0	0	Yes (sourse count:2)	No			10	OTUB1,	10	OTUB1,
FBgn0027081	ThrRS	1395	1160	1160.1	GH20022p	Q8MRL7	Q8MRL7	Q8MRL7|Q9VKB0|Q8IGC5|Q8IP94	1	14.62	14.62|14.62|14.62|14.62	2.262	1.317	1.302	0.357	-0.436	0.108	-0.231	0.314	0	0	No	No			10	TARS,	11	TARS,
FBgn0020930	Dgkepsilon	1397	1165	1165.1	IP21144p	F3YD90	F3YD90	F3YD90|Q7K579|O44334	1	14.44	14.44|14.44|14.44	-0.176	0.35	-0.326	0.2	-0.126	-0.004	-0.874	-0.752	0	0	No	No			9	DGKE,	10	DGKE,
FBgn0030026	sni	1398	1166	1166.1	LD36273p	Q9W3H4	Q9W3H4	Q9W3H4	1	14.43	14.43	2.378	1.647	1.996	1.265	-0.686	0	-0.542	0.144	0	0	No	No			1	DECR1,RDH5,HSDL2,	1	RDH5,
FBgn0051345	CG31345	1399	1169	1169.1	CG31345	Q9VG26	Q9VG26	Q9VG26	1	14.35	14.35	1.995	1.246	1.212	0.464	-0.126	0.351	-0.853	-0.376	0	0	No	No			11	CAPSL,	11	CAPSL,
FBgn0028474	CG4119	1400	1172	1172.1	BcDNA.LD23634	Q9V3Y5	Q9V3Y5	Q9V3Y5	1	14.32	14.32	2.694	1.601	1.003	-0.09	-0.643	0.069	-0.643	0.069	0	0	No	No			8	RBM25,	9	RBM25,
FBgn0033339	Sec31	1401	1173	1173.1	Sec31, isoform B	A1Z7J6	A1Z7J6	A1Z7J6|A1Z7J7|Q5U0U9	1	14.3	14.3|14.3|14.3	2.321	1.355	1.539	0.573	-0.501	0.246	-0.741	0.006	0	0	Yes (sourse count:1)	No			10	SEC31A,	10	SEC31A,
FBgn0035985	Cpr67B	1403	1175	1175.1	Cuticular protein 67B	Q9VSY0	Q9VSY0	Q9VSY0	1	14.29	14.29	2.252	1.502	0.938	0.188	-0.164	0.449	0.327	0.94	0	0	No	No
FBgn0033015	d4	1404	1177	1177.1	D4, isoform A	Q7K3G5	Q7K3G5	Q7K3G5|A1Z6E6	1	14.2	14.2|14.2	2.204	1.734	0.439	-0.031	-0.291	0.254	-0.499	0.045	0	0	No	No	FlyBlood		8	DPF2,	10	DPF2,
FBgn0013437	copia\GIP	1405	1178	1178.1	Copia protein	P04146	P04146	P04146|P04146-2	1	14.17	14.17|14.17	3.096	1.972	2.308	1.185	-0.541	-0.105	-0.284	0.152	0	0	No	No
FBgn0037538	CG3223	1407	1184	1184.1	CG3223	Q9VHX2	Q9VHX2	Q9VHX2	1	14.09	14.09	2.232	1.173	1.246	0.187	-0.196	0.056	-0.153	0.099	0	0	No	No			3	UBL7,	2	UBL7,
FBgn0039581	Moca-cyp	1408	1186	1186.1	RE23622p (Fragment)	Q8IGV4	Q8IGV4	Q8IGV4|Q9VAW1|Q8ISE5	1	14.08	14.08|14.08|14.08	2.032	1.604	1.291	0.864	-0.285	-0.19	-0.146	-0.052	0	0	No	No			9	PPIG,	9	PPIG,
FBgn0051663	CG31663	1410	1191	1191.1	CG31663	Q9VQ52	Q9VQ52	Q9VQ52	1	14.03	14.03	1.386	1.138	0.469	0.22	-0.606	-0.276	-0.937	-0.607	0	0	No	No	FlyBlood		2	MFSD6L,	2	MFSD6,
FBgn0037135	CG7414	1412	1194	1194.1	CG7414, isoform B	B7Z098	B7Z098	B7Z098|Q9VNX8	1	13.98	13.98|13.98									0	0	No	No			8	EIF2A,	8	EIF2A,
FBgn0024811	Crk	1413	1198	1198.1	Adapter molecule Crk	Q9XYM0	Q9XYM0	Q9XYM0|H9XVM6|H9XVM7	1	13.89	13.89|13.89|13.89	2.233	1.795	1.138	0.701	-0.827	-0.272	-0.436	0.12	0	0	Yes (sourse count:3)	Yes (sourse count:2)			10	CRK,	11	CRK,
FBgn0038473	Ns1	1414	1201	1201.1	Guanine nucleotide-binding protein-like 3 homolog	Q8MT06	Q8MT06	Q8MT06	1	13.84	13.84	2.676	2.017	0.863	0.204	-0.517	0.193	-0.547	0.162	0	0	No	No			10	GNL3L,	10	GNL3L,
FBgn0031629	Clect27	1415	1210	1210.1	CG3244	Q8SZK9	Q8SZK9	Q8SZK9	1	13.58	13.58	1.05	0.479	0.831	0.261	-0.087	0.502	-0.432	0.157	0	0	No	No					1	SELL,
FBgn0029133	REG	1417	1215	1215.1	LD45860p	Q9V3P3	Q9V3P3	Q9V3P3	1	13.51	13.51	2.413	1.429	1.126	0.141	-0.461	0.069	-0.383	0.148	0	0	Yes (sourse count:2)	Yes (sourse count:1)			11	PSME3,	12	PSME3,
FBgn0031322	CG5001	1418	1219	1219.1	CG5001	Q9VPY9	Q9VPY9	Q9VPY9|Q5BIK1	1	13.46	13.46|13.46	3.013	1.801	2.303	1.091	-0.445	-0.255	-0.309	-0.119	0	0	No	No			8	DNAJB5,	9	DNAJB5,
FBgn0028473	Non1	1419	1221	1221.1	Nucleolar GTP-binding protein 1	C5WLT8	C5WLT8	C5WLT8|Q9V411	1	13.44	13.44|13.44	2.067	1.135	0.893	-0.039	-0.12	-0.019	0.066	0.167	0	0	No	No			11	GTPBP4,	11	GTPBP4,
FBgn0039301	Nup37	1420	1222	1222.1	CG11875	Q9VBU8	Q9VBU8	Q9VBU8	1	13.39	13.39	2.823	1.988	1.769	0.934	-0.56	-0.103	-0.077	0.381	0	0	No	No			10	NUP37,	10	NUP37,
FBgn0263353	CG11000	1421	1223	1223.1	CG11000	Q9VNI6	Q9VNI6	Q9VNI6	1	13.38	13.38	2.525	2.008	0.901	0.383	-0.243	0.389	-0.545	0.087	0	0	No	No					1	PLEKHB2,PLEKHB1,
FBgn0022029	l(2)k01209	1425	1235	1235.1	Uridine kinase	Q8MQK4	Q8MQK4	Q8MQK4|A1ZAS3	1	13.19	13.19|13.19	2.59	1.206	1.509	0.126	-0.129	0.357	-0.17	0.316	0	0	No	No	FlyBlood		9	UCKL1,	10	UCKL1,
FBgn0036697	rogdi	1426	1236	1236.1	Isoform 2 of Protein rogdi	Q9VVE2-2	Q9VVE2	Q9VVE2-2|Q9VVE2	1	13.19	13.19|13.19	2.286	1.11	1.555	0.379	-0.56	-0.128	-0.124	0.307	0	0	No	No			10	ROGDI,	10	ROGDI,
FBgn0259481	Mob2	1427	1238	1238.1	RE25560p	B9EQV6	B9EQV6	B9EQV6|Q8IQG1-2|Q8IQG1|Q8IQG1-3|Q8IQG1-4	1	13.13	13.13|13.13|13.13|13.13|13.13	2.788	1.85	1.166	0.228	-0.837	-0.371	-0.625	-0.159	0	0	No	No			6	MOB2,	7	MOB2,
FBgn0265194	Trpm	1428	1239	1239.1	Transient receptor potential cation channel trpm	A8DYE2	A8DYE2	A8DYE2|B7YZH4|B7YZH3|A8DYE2-4|A8DYE2-2|A8DYE2-3	1	13.1	13.1|13.1|13.1|13.1|13.1|13.1	2.493	1.432	1.821	0.759	-0.739	-0.171	-0.38	0.188	0	0	No	No			10	TRPM3,	11	TRPM3,
FBgn0026751	XRCC1	1429	1240	1240.1	FI04011p	Q9Y095	Q9Y095	Q9Y095|Q9UB07	1	13.1	13.1|13.1	2.864	1.907	1.886	0.93	-0.961	-0.247	-0.711	0.003	0	0	No	No			8	XRCC1,	9	XRCC1,
FBgn0026079	Nsun2	1432	1250	1250.1	tRNA (cytosine(34)-C(5))-methyltransferase	Q9W4M9	Q9W4M9	Q9W4M9	1	12.92	12.92	2.861	1.688	0.936	-0.237	0.089	0.393	0.064	0.368	0	0	No	No			10	NSUN2,	10	NSUN2,
FBgn0031568	CG10019	1434	1253	1253.1	CG10019	Q9VQU7	Q9VQU7	Q9VQU7	1	12.9	12.9	2.057	1.464	1.39	0.797	-0.395	0.116	-0.282	0.229	0	0	No	No			2	SLC16A14,SLC16A9,	1	SLC16A14,SLC16A9,
FBgn0262562	CG43102	1436	1255	1255.1	CG7397	Q9VEF9	Q9VEF9	Q9VEF9	1	12.85	12.85	2.386	1.077	1.645	0.335	-0.769	-0.2	-0.328	0.24	0	0	No	No	FlyBlood		5	ARHGEF17,	6	ARHGEF17,
FBgn0031800	CG9497	1438	1257	1257.1	CG9497	Q9VMF1	Q9VMF1	Q9VMF1|A9UN70|Q95TY9|A9UN84	1	12.81	12.81|12.81|12.81|12.81	1.807	0.923	0.656	-0.228	-0.254	0.091	-0.291	0.055	0	0	No	No
FBgn0033876	Syngr	1439	1259	1259.1	RH60941p	Q7JYV2	Q7JYV2	Q7JYV2	1	12.79	12.79	2.526	1.848	0.921	0.243	-0.519	0.121	0.186	0.826	0	0	No	No			9	SYNGR1,	10	SYNGR1,
FBgn0260964	Vmat	1442	1262	1262.1	RE38567p	Q8IGS0	Q8IGS0	Q8IGS0|Q86NW1	1	12.75	12.75|12.75	2.793	2.117	0.515	-0.161	-0.899	-0.309	-0.682	-0.093	0	0	No	No			11	SLC18A2,	12	SLC18A2,
FBgn0032833	COX4	1443	1264	1264.1	CG10664, isoform A	Q9VIQ8	Q9VIQ8	Q9VIQ8	1	12.62	12.62	2.477	1.759	1.87	1.152	-0.616	-0.278	-0.613	-0.275	0	0	No	No			9	COX4I1,	9	COX4I1,
FBgn0039561	mfrn	1446	1272	1272.1	Mitoferrin	Q9VAY3	Q9VAY3	Q9VAY3	1	12.47	12.47	2.926	1.776	1.81	0.66	-0.522	-0.027	-0.032	0.463	0	0	No	No			11	SLC25A37,	11	SLC25A37,
FBgn0019890	Smg5	1447	1273	1273.1	LD36341p	Q9V414	Q9V414	Q9V414|Q8T080	1	12.46	12.46|12.46	2.156	1.687	1.288	0.82	-0.717	-0.11	-0.76	-0.153	0	0	No	No			9	SMG5,	9	SMG5,
FBgn0034331	CG15067	1449	1277	1277.1	RH32613p (Fragment)	C1C5B4	C1C5B4	C1C5B4|Q8SYA7|A1ZB61	1	12.38	12.38|12.38|12.38	0.946	0.455	1.222	0.731	-0.299	0.377	-0.551	0.125	0	0	No	No	FlyBlood
FBgn0030800	Nprl2	1451	1280	1280.1	CG9104	Q9VXA0	Q9VXA0	Q9VXA0	1	12.33	12.33	2.788	2.189	1.501	0.901	-0.829	-0.011	-0.434	0.384	0	0	No	No			10	NPRL2,	11	NPRL2,
FBgn0030720	CG8939	1452	1281	1281.1	CG8939	Q9VXK5	Q9VXK5	Q9VXK5	1	12.31	12.31	2.899	1.761	1.351	0.213	0.195	0.593	-0.022	0.376	0	0	No	No	FlyBlood		9	FTSJ3,	9	FTSJ3,
FBgn0037671	VhaM8.9	1453	1283	1283.1	CG8444	Q9VHG4	Q9VHG4	Q9VHG4	1	12.24	12.24	2.057	1.634	0.681	0.258	-0.515	-0.035	-0.922	-0.441	0	0	Yes (sourse count:2)	No	FlyBlood		8	ATP6AP2,	9	ATP6AP2,
FBgn0027587	CG7028	1456	1286	1286.1	BcDNA.GH04978	Q9Y145	Q9Y145	Q9Y145	1	12.2	12.2	1.86	1.353	0.889	0.382	-0.84	-0.269	-0.822	-0.251	0	0	No	No			9	PRPF4B,	9	PRPF4B,
FBgn0036487	Prp31	1458	1290	1290.1	CG6876	Q9VUM1	Q9VUM1	Q9VUM1	1	12.09	12.09	1.826	0.916	0.886	-0.024	-0.478	0.139	-0.417	0.2	0	0	No	No			10	PRPF31,	11	PRPF31,
FBgn0038302	CG4210	1461	1295	1295.1	CG4210, isoform A	Q8MRT7	Q8MRT7	Q8MRT7|Q8I0M2	1	11.97	11.97|11.97	2.008	1.301	1.405	0.698	-0.243	0.304	-0.088	0.459	0	0	No	No			11	SAT2,	10	SAT2,
FBgn0039004	Nup133	1463	1298	1298.1	Nup133	A1YK81	A1YK81	A1YK81|A1YK83|A1YK78|A1YK77|A1YK86|A1YK80|A1YK85|Q9VCW3|A1YK79|A1YK82|Q961A9	1	11.87	11.87|11.87|11.87|11.87|11.87|11.87|11.87|11.87|11.87|11.87|11.87	2.158	1.705	1.827	1.374	-0.812	-0.095	-0.31	0.407	0	0	No	No			10	NUP133,	10	NUP133,
FBgn0036556	CG5830	1465	1301	1301.1	RE52350p	Q7YU53	Q7YU53	Q7YU53|Q9VUX0	1	11.8	11.8|11.8	2.691	1.496	2.104	0.909	-0.645	-0.088	-0.359	0.197	0	0	No	No			11	CTDSP1,	12	CTDSP1,
FBgn0033032	kune	1466	1303	1303.1	CG1298	A1Z6H0	A1Z6H0	A1Z6H0|Q8SY89	1	11.66	11.66|11.66	2.398	1.583	1.263	0.448	-0.275	-0.033	-0.195	0.047	0	0	No	No
FBgn0021768	nudC	1467	1304	1304.1	Nuclear migration protein NudC	Q9VVA6	Q9VVA6	Q9VVA6	1	11.6	11.6	2.452	1.447	1.67	0.665	-0.562	0.256	-0.385	0.433	0	0	Yes (sourse count:1)	No			10	NUDC,	11	NUDC,
FBgn0005648	Pabp2	1470	1311	1311.1	Polyadenylate-binding protein 2	Q7KNF2	Q7KNF2	Q7KNF2	1	11.51	11.51	2.865	1.726	1.517	0.378	-0.628	-0.074	-0.145	0.408	0	0	Yes (sourse count:1)	Yes (sourse count:1)			9	PABPN1,	10	PABPN1,
FBgn0035593	CG4603	1471	1313	1313.1	Ubiquitin thioesterase OTU1	Q9VRJ9	Q9VRJ9	Q9VRJ9	1	11.49	11.49	2.355	1.272	1.231	0.148	-0.464	0.018	-0.346	0.136	0	0	No	No			11	YOD1,	11	YOD1,
FBgn0035422	RpL28	1472	1314	1314.1	GH04183p	Q8MZI5	Q8MZI5	Q8MZI5|Q9VZS4|Q9VZS5	1	11.47	11.47|11.47|11.47	2.429	1.377	1.132	0.081	-0.449	0.017	-0.494	-0.028	0	0	No	No			10	RPL28,	10	RPL28,
FBgn0035298	SCOT	1476	1319	1319.1	Succinyl-CoA:3-ketoacid-coenzyme A transferase	C8VV34	C8VV34	C8VV34|Q9W058|Q8IRG3	1	11.39	11.39|11.39|11.39	1.784	1.017	2.162	1.395	0.013	0.662	0.203	0.853	0	0	Yes (sourse count:1)	No			11	OXCT1,	11	OXCT1,
FBgn0035423	CG17737	1478	1321	1321.1	Protein translation factor SUI1 homolog	Q9VZS3	Q9VZS3	Q9VZS3	1	11.39	11.39	2.114	1.331	0.858	0.074	-0.689	-0.072	-0.563	0.054	0	0	No	No			9	EIF1B,	10	EIF1B,
FBgn0036365	cmb	1479	1322	1322.1	CG10732, isoform A	Q9VU76	Q9VU76	Q9VU76|Q961X4	1	11.34	11.34|11.34	1.995	1.35	1.17	0.524	-0.404	-0.135	-0.36	-0.092	0	0	No	No					1	PCM1,
FBgn0033272	RagC-D	1481	1328	1328.1	GH16429p	Q7K519	Q7K519	Q7K519	1	11.22	11.22	2.828	1.794	1.805	0.771	-0.645	-0.286	0.176	0.535	0	0	No	No			11	RRAGC,	12	RRAGC,
FBgn0029992	Upf2	1482	1331	1331.1	RE04053p	Q9W3L1	Q9W3L1	Q9W3L1|Q7YU82	1	11.16	11.16|11.16	2.459	1.724	1.206	0.471	-0.38	0.178	-0.372	0.186	0	0	No	No			10	UPF2,	10	UPF2,
FBgn0039130	CG5854	1483	1332	1332.1	CG5854, isoform A	Q9VCF8	Q9VCF8	Q9VCF8|Q8I0A0	1	11.15	11.15|11.15	2.511	1.437	1.62	0.546	-0.824	-0.075	-0.432	0.317	0	0	No	No			1	GMDS,	1	HSD3B1,HSD3B2,NSDHL,HSD3B7,SDR42E1,SDR42E2,
FBgn0086450	su(r)	1485	1334	1334.1	Dihydropyrimidine dehydrogenase	Q9W374	Q9W374	Q9W374|Q95U76	1	11.13	11.13|11.13	2.497	1.338	1.566	0.407	-0.067	0.243	0.215	0.526	0	0	No	No			11	DPYD,	10	DPYD,
FBgn0086855	CG17078	1486	1335	1335.1	CG17078	Q9VPM7	Q9VPM7	Q9VPM7|Q1EC00	1	11.12	11.12|11.12	2.298	1.532	1.263	0.497	-0.67	-0.238	-0.242	0.19	0	0	No	No
FBgn0028734	Fmr1	1487	1337	1337.1	Fragile X mental retardation syndrome-related protein 1	Q9NFU0	Q9NFU0	Q9NFU0|Q9NFU0-2|B3LF78|Q9NFU0-3|Q9NFU0-4|B3G0S3	1	11.1	11.1|11.1|11.1|11.1|11.1|11.1	1.931	0.904	1.75	0.723	-0.451	0.124	-0.941	-0.366	0	0	No	No			8	FMR1,FXR1,	10	FXR1,
FBgn0052485	CG32485	1488	1340	1340.1	CG32485	Q8I941	Q8I941	Q8I941	1	11	11	2.294	1.595	1.015	0.316	-0.433	0.06	-0.132	0.362	0	0	No	No			2	MOSPD2,	3	MOSPD2,
FBgn0035517	CG1265	1490	1342	1342.1	CG1265	Q9VZF3	Q9VZF3	Q9VZF3	1	10.99	10.99									0	0	No	No			10	PQLC3,	10	PQLC3,
FBgn0260799	p120ctn	1493	1347	1347.1	Arm repeat protein	Q9NHP1	Q9NHP1	Q9NHP1|Q7PLI0|Q0E9Q5|Q8T0H3|B5X0M8	1	10.87	10.87|10.87|10.87|10.87|10.87	2.533	1.737	1.285	0.488	-0.926	-0.307	-0.401	0.218	0	0	No	No			7	CTNND2,	7	CTNND2,
FBgn0028622	qsm	1494	1349	1349.1	GH08941p	Q7K3W4	Q7K3W4	Q7K3W4	1	10.86	10.86	2.09	0.629	1.383	-0.078	-0.73	-0.283	-0.729	-0.283	0	0	No	No	FlyBlood
FBgn0250746	Prosbeta7	1495	1352	1352.1	Proteasome subunit beta type-4	Q9VNA5	Q9VNA5	Q9VNA5	1	10.82	10.82	1.649	0.67	1.074	0.096	-0.576	-0.229	-0.695	-0.348	0	0	Yes (sourse count:3)	Yes (sourse count:4)			11	PSMB4,	11	PSMB4,
FBgn0040261	Ugt36Bb	1496	1353	1353.1	Ugt36Bb	Q9VJH9	Q9VJH9	Q9VJH9|Q9VJH8|Q8SZD9|Q4V433|Q9VJI0	1	10.79	10.79|10.79|10.79|10.79|10.79	2.528	1.758	1.723	0.953	-0.352	0.033	-0.286	0.1	0	0	No	No			2	UGT2B11,UGT1A3,UGT3A1,UGT3A2,	4	UGT1A3,
FBgn0039048	CG17111	1497	1354	1354.1	FI17836p1	H1UUH9	H1UUH9	H1UUH9|Q9VCR4	1	10.78	10.78|10.78	-0.402	-0.214	-0.8	-0.613	-0.657	-0.384	-1.713	-1.441	0	0	No	No	FlyBlood
FBgn0002440	l(3)mbn	1499	1362	1362.1	Protein lethal(3)malignant blood neoplasm 1	P52302	P52302	P52302|P52302-2	1	10.64	10.64|10.64	2.297	1.193	1.484	0.38	-0.541	-0.032	-0.281	0.228	0	0	No	No
FBgn0032955	CG2201	1500	1364	1364.1	CG2201, isoform B	Q8IMF4	Q8IMF4	Q8IMF4|Q9V9R4|Q8IMF3|Q95RP0	1	10.62	10.62|10.62|10.62|10.62	2.278	1.595	1.556	0.873	-0.637	-0.089	-0.469	0.08	0	0	No	No			9	CHKA,CHKB,	9	CHKA,CHKB,
FBgn0040715	CG15386	1501	1365	1365.1	CG15386	Q9VQ88	Q9VQ88	Q9VQ88	1	10.6	10.6	2.362	1.209	1.071	-0.082	-0.662	0.02	-0.934	-0.252	0	0	No	No
FBgn0267384	Ubc7	1502	1367	1367.1	Ubiquitin conjugating enzyme	Q9N9Z5	Q9N9Z5	Q9N9Z5|Q9VXE8	1	10.57	10.57|10.57	1.268	0.861	1.165	0.758	-0.253	-0.104	0.151	0.299	0	0	No	No			10	UBE2G2,	10	UBE2G2,
FBgn0041713	yellow-c	1503	1368	1368.1	RH54244p	Q9VJQ3	Q9VJQ3	Q9VJQ3	1	10.56	10.56	1.815	1.016	0.793	-0.005	-0.591	-0.059	-0.27	0.262	0	0	No	No	FlyBlood				1	DPM3,
FBgn0260446	GABA-B-R1	1504	1369	1369.1	IP03705p	A8WHF3	A8WHF3	A8WHF3|Q9BML7|Q9V3Q9	1	10.55	10.55|10.55|10.55	1.875	1.444	0.722	0.291	-0.51	-0.261	-0.167	0.082	0	0	No	No			10	GABBR1,	10	GABBR1,
FBgn0058045	CG40045	1506	1371	1371.1	CG40045	Q8SYG3	Q8SYG3	Q8SYG3|D3DME9	1	10.55	10.55|10.55	3.203	2.28	2.189	1.266	-0.45	0.213	0.072	0.736	0	0	No	No			11	UBE2G1,	12	UBE2G1,
FBgn0261599	RpS29	1507	1373	1373.1	LP18839p1 (Fragment)	I7CP40	I7CP40	I7CP40|Q9VH69|Q8IH91|Q8IHD2	1	10.49	10.49|10.49|10.49|10.49	2.576	1.387	1.396	0.207	-0.55	-0.196	-0.148	0.207	0	0	No	No			9	RPS29,	9	RPS29,
FBgn0039970	CG17508	1508	1374	1374.1	CG17508	A1Z6G4	A1Z6G4	A1Z6G4|Q8SYU4	1	10.45	10.45|10.45	2.078	0.38	2.15	0.453	-0.488	0.208	-0.157	0.539	0	0	No	No			6	FAM210B,	6	FAM210B,
FBgn0264598	PsGEF	1509	1375	1375.1	Protostome-specific GEF, isoform A	Q9W4Y9	Q9W4Y9	Q9W4Y9|E1JJB8	1	10.43	10.43|10.43	2.714	1.579	1.804	0.668	-0.651	-0.051	0.206	0.805	0	0	No	No					1	IL16,DOC2B,MPDZ,DLG5,RPH3AL,ARHGEF10,USH1C,INADL,RPH3A,PDZD2,GRIP1,ARHGEF10L,LNX1,PARD3B,FRMPD2,GRASP,GRID2IP,
FBgn0036301	CG4069	1510	1376	1376.1	CG4069	Q9VTZ7	Q9VTZ7	Q9VTZ7	1	10.4	10.4	2.298	1.931	1.085	0.718	-0.261	0.256	-0.352	0.165	0	0	No	No			10	KLHDC4,	10	KLHDC4,
FBgn0026602	Ady43A	1511	1377	1377.1	Ady43A	Q7JWW6	Q7JWW6	Q7JWW6	1	10.37	10.37	2.638	1.937	1.731	1.03	-0.218	0.298	0.244	0.76	0	0	No	No			3	ADK,	5	ADK,
FBgn0260441	RpS12	1514	1381	1381.1	40S ribosomal protein S12	P80455	P80455	P80455	1	10.35	10.35	2.21	1.341	1.134	0.265	-0.442	-0.02	-0.041	0.381	0	0	Yes (sourse count:1)	No			9	RPS12,	10	RPS12,
FBgn0032167	CG5853	1516	1386	1386.1	CG5853	Q9VL61	Q9VL61	Q9VL61|Q960D7	1	10.29	10.29|10.29	2.206	1.59	1.349	0.733	-0.435	0.125	-0.12	0.441	0	0	No	No			6	ABCG1,	8	ABCG1,
FBgn0037895	CG6723	1517	1388	1388.1	CG6723	Q9VGP3	Q9VGP3	Q9VGP3|Q8SXL4	1	10.25	10.25|10.25	2.75	2.032	1.624	0.906	-0.494	-0.236	0.256	0.514	0	0	No	No			3	SLC5A6,SLC5A12,SLC5A8,	4	SLC5A6,SLC5A12,SLC5A8,
FBgn0265605	Ric	1519	1392	1392.1	RIC (Ras which interacts with Calmodulin)	Q7JMZ0	Q7JMZ0	Q7JMZ0	1	10.19	10.19			1.684	0.896	-0.464	0.21	0.293	0.966	0	0	No	No			11	RIT2,	11	RIT2,
FBgn0261990	CG42808	1523	1397	1397.1	CG13335, isoform A	A1Z9F9	A1Z9F9	A1Z9F9|Q8IH23	1	10.1	10.1|10.1	2.534	1.302	2.314	1.082	-0.486	0.105	0.153	0.744	0	0	No	No
FBgn0259937	Nop60B	1524	1398	1398.1	MIP05689p (Fragment)	C0P8M5	C0P8M5	C0P8M5|H5V894|O44081|O44081-2	1	10.1	10.1|10.1|10.1|10.1	2.494	1.454	0.849	-0.191	-0.547	-0.115	-0.511	-0.079	0	0	No	No			11	DKC1,	10	DKC1,
FBgn0038651	CG14299	1525	1400	1400.1	Ectopic P granules protein 5 homolog	Q9VE34	Q9VE34	Q9VE34	1	10.1	10.1	1.851	0.89	1.319	0.357	-0.566	-0.15	-0.761	-0.345	0	0	No	No			10	EPG5,	10	EPG5,
FBgn0036213	RpL10Ab	1526	1401	1401.1	60S ribosomal protein L10a-2	Q9VTP4	Q9VTP4	Q9VTP4|Q8IGE1|Q8IGJ3	1	10.04	10.04|10.04|10.04			2.3	1.032	-0.441	-0.31	0.051	0.182	0	0	No	Yes (sourse count:1)	FlyBlood		10	RPL10A,	11	RPL10A,
FBgn0033529	CG17765	1529	1405	1405.1	CG17765	Q7K2L7	Q7K2L7	Q7K2L7	1	10.01	10.01	2.641	1.113	2.555	1.026	-0.386	0.279	0.018	0.683	0	0	No	No			10	PEF1,	10	PEF1,
FBgn0260764	CG42562	1531	1409	1409.1	CG42562	A1ZAX7	A1ZAX7	A1ZAX7	1	9.94	9.94	2.829	1.362	1.748	0.28	-0.289	0.187	0.223	0.699	0	0	No	No
FBgn0263995	cpo	1532	1410	1410.1	Protein couch potato	Q01617	Q01617	Q01617|Q01617-5|Q01617-1|Q01617-3	1	9.94	9.94|9.94|9.94|9.94	3.275	2.164	0.263	-0.848	-0.777	-0.351	-1.961	-1.536	0	0	No	No			6	RBPMS,RBPMS2,	7	RBPMS,
FBgn0032876	Cen	1533	1411	1411.1	CG1962, isoform A	Q9VIK6	Q9VIK6	Q9VIK6	1	9.92	9.92	1.263	0.811	0.835	0.384	-0.655	-0.07	-0.826	-0.241	0	0	No	No			5	CDR2L,	5	CDR2L,
FBgn0030309	CG1572	1536	1414	1414.1	CG1572, isoform A	Q9VYX8	Q9VYX8	Q9VYX8	1	9.8	9.8									0	0	No	No			1	MAL,MALL,PLLP,CMTM6,MARVELD1,CMTM7,MAL2,CMTM4,CMTM8,	1	PLP2,CKLF,CMTM6,CMTM7,CMTM1,CMTM5,CMTM3,CMTM4,CMTM2,
FBgn0046214	vig2	1537	1415	1415.1	FI06040p (Fragment)	B5RIY3	B5RIY3	B5RIY3|Q9VBX3|Q960D3|Q6NLK4	1	9.79	9.79|9.79|9.79|9.79	1.793	1.147	0.95	0.303	-0.556	-0.009	-0.431	0.116	0	0	Yes (sourse count:2)	No			7	SERBP1,	8	SERBP1,
FBgn0040077	primo-1	1539	1418	1418.1	Low molecular weight phosphotyrosine protein phosphatase 1	P82890	P82890	P82890	1	9.7	9.7	2.129	1.08	1.375	0.326	-0.133	-0.409	-0.046	-0.321	0	0	No	No			8	ACP1,	10	ACP1,
FBgn0010435	emp	1540	1419	1419.1	RE08130p (Fragment)	Q8IGY0	Q8IGY0	Q8IGY0|Q9W0X0|Q7KVF1|Q24336|Q8SZV3	1	9.69	9.69|9.69|9.69|9.69|9.69	1.031	0.364	0.852	0.185	-0.205	0.145	-0.149	0.201	0	0	No	No			6	SCARB2,	7	SCARB2,
FBgn0001208	Hn	1541	1420	1420.1	Henna mutant bp	B0LQU2	B0LQU2	B0LQU2|C0IN41|P17276|Q59E23|E8NH57	1	9.68	9.68|9.68|9.68|9.68|9.68			1.195	0.175	-1.217	-0.875	-0.892	-0.55	0	0	No	No			10	PAH,	11	PAH,
FBgn0034791	EMC8-9	1542	1423	1423.1	SD01117p (Fragment)	Q86R94	Q86R94	Q86R94|Q9W1Y1	1	9.63	9.63|9.63	1.179	0.653	0.526	0	0.077	-0.02	-0.153	-0.25	0	0	No	No			9	EMC8,EMC9,	10	EMC8,EMC9,
FBgn0050015	CG30015	1544	1426	1426.1	CG30015, isoform C	A8DY97	A8DY97	A8DY97|Q6AWS1|Q0E9C6|Q8T0M2|A8DY98|Q95U05	1	9.57	9.57|9.57|9.57|9.57|9.57|9.57	2.162	1.283	1.681	0.801	-0.799	-0.137	-0.754	-0.092	0	0	No	No
FBgn0053217	CG33217	1545	1427	1427.1	CG33217	Q8MS38	Q8MS38	Q8MS38	1	9.57	9.57	2.157	1.637	1.177	0.657	-0.203	0.2	0.182	0.585	0	0	No	No			2	PELP1,	4	PELP1,
FBgn0044343	springer\gag	1546	1430	1430.1	Gag protein	Q967T6	Q967T6	Q967T6	1	9.55	9.55	2.661	1.65	1.716	0.705	-0.5	-0.09	-0.31	0.099	0	0	No	No
FBgn0037551	Gie	1550	1435	1435.1	ADP-ribosylation factor-like protein 8	Q9VHV5	Q9VHV5	Q9VHV5	1	9.43	9.43	1.71	1.44	0.749	0.48	-0.871	-0.303	-0.546	0.022	0	0	No	No			10	ARL8B,	11	ARL8B,
FBgn0264598	PsGEF	1553	1441	1441.1	CG14047, isoform G	Q7KVY9	Q7KVY9	Q7KVY9|Q9W4Z0	1	9.35	9.35|9.35	0.643	0.232	0.851	0.44	-0.463	-0.131	-0.713	-0.381	0	0	No	No					1	IL16,DOC2B,MPDZ,DLG5,RPH3AL,ARHGEF10,USH1C,INADL,RPH3A,PDZD2,GRIP1,ARHGEF10L,LNX1,PARD3B,FRMPD2,GRASP,GRID2IP,
FBgn0030352	sicily	1555	1443	1443.1	NADH dehydrogenase (ubiquinone) complex I, assembly factor 6 homolog	Q9VYS5	Q9VYS5	Q9VYS5	1	9.35	9.35	1.369	0.534	1.316	0.481	-0.458	-0.336	-0.501	-0.38	0	0	No	No			10	NDUFAF6,	10	NDUFAF6,
FBgn0038269	Rrp6	1556	1444	1444.1	LD13130p (Fragment)	B3DN45	B3DN45	B3DN45|H9ZYN8|Q9VFF3	1	9.34	9.34|9.34|9.34					-0.215	-0.309	0.309	0.215	0	0	No	No			10	EXOSC10,	10	EXOSC10,
FBgn0030853	ND-24	1557	1445	1445.1	GH08937p (Fragment)	Q7JYN2	Q7JYN2	Q7JYN2|Q9VX36	1	9.34	9.34|9.34	2.775	1.728	1.88	0.833	-0.274	0.266	-0.243	0.296	0	0	No	No			11	NDUFV2,	10	NDUFV2,
FBgn0259918	inaF-B	1558	1446	1446.1	GH09956p	A8WH76	A8WH76	A8WH76	1	9.33	9.33	2.076	1.229	1.038	0.192	-0.467	0.192	-0.2	0.459	0	0	No	No
FBgn0262714	Sap130	1559	1447	1447.1	CG11006, isoform C	Q8IQI0	Q8IQI0	Q8IQI0|Q8IQH9|F3YDN3|Q9XZ09	1	9.31	9.31|9.31|9.31|9.31	2.784	2.08	0.862	0.158	-0.383	-0.014	-0.578	-0.21	0	0	No	No			8	SAP130,	6	SAP130,
FBgn0037569	tex	1562	1450	1450.1	FI07663p	Q9VHT2	Q9VHT2	Q9VHT2|Q8MSF3	1	9.26	9.26|9.26	2.765	1.824	1.763	0.822	-0.586	-0.18	0.083	0.489	0	0	No	No			10	THOC3,	10	THOC3,
FBgn0264255	para	1565	1453	1453.1	Isoform B of Sodium channel protein para	P35500-8	P35500	P35500-8|P35500|P35500-4|P35500-3|P35500-7|P35500-6|P35500-5|B7Z0Z2|P35500-2|P35500-9	1	9.22	9.22|9.22|9.22|9.22|9.22|9.22|9.22|9.22|9.22|9.22	1.756	0.255	0.504	-0.997	-0.887	-0.307	-1.131	-0.552	0	0	No	No			8	SCN2A,	8	SCN2A,SCN8A,
FBgn0026317	Tsc1	1568	1456	1456.1	Tuberous sclerosis gene product-1 homolog	Q9U9A9	Q9U9A9	Q9U9A9|Q9VCC9|H1ZYA3|H1ZYA5|H1ZYB0|H1ZYA6|H1ZYA8	1	9.2	9.2|9.2|9.2|9.2|9.2|9.2|9.2					-0.396		-1.334		0	0	No	No			9	TSC1,	9	TSC1,
FBgn0261822	Bsg	1569	1457	1457.1	Basigin, isoform G	Q7KTJ7	Q7KTJ7	Q7KTJ7|Q961I4|Q8IPG9	1	9.2	9.2|9.2|9.2	2.16	1.193	1.706	0.739	-0.752	-0.092	-0.644	0.016	0	0	Yes (sourse count:2)	No	FlyBlood		6	NPTN,	6	NPTN,
FBgn0039863	CG1815	1570	1458	1458.1	CG1815, isoform A	Q9V9V5	Q9V9V5	Q9V9V5|Q7KRS9|Q8IMG3|Q8T9C8	1	9.19	9.19|9.19|9.19|9.19	1.928	1.382	0.77	0.224	-0.186	0.003	-0.359	-0.171	0	0	No	No			10	ZMYND8,	10	ZMYND8,
FBgn0259678	sqa	1571	1459	1459.1	CG42347, isoform C	A1Z7Y7	A1Z7Y7	A1Z7Y7	1	9.18	9.18	1.303	0.41	1.019	0.126	-0.668	-0.046	-0.694	-0.072	0	0	No	No			3	MYLK3,	5	MYLK3,
FBgn0038683	CG11779	1572	1461	1461.1	FI19331p1 (Fragment)	H5V8E8	H5V8E8	H5V8E8|Q8IHE3|Q9VDZ7|Q95U00|C9QP57|Q9VDZ8	1	9.17	9.17|9.17|9.17|9.17|9.17|9.17	1.776	1.331	0.896	0.451	0.173	0.532	-0.544	-0.185	0	0	No	No			11	TIMM44,	10	TIMM44,
FBgn0015031	cype	1573	1462	1462.1	Cyclope	Q9VMS1	Q9VMS1	Q9VMS1	1	9.15	9.15	0.925	0.554	0.136	-0.235	-0.846	0.001	-1.475	-0.628	0	0	No	No			7	COX6C,	8	COX6C,
FBgn0086357	Sec61alpha	1574	1463	1463.1	DSec61alpha	Q8STG9	Q8STG9	Q8STG9|F0JAP1	1	9.14	9.14|9.14	2.092	1.554	1.171	0.633	-0.136	0.184	0.101	0.421	0	0	No	No			11	SEC61A2,	12	SEC61A2,
FBgn0034261	HPS4	1575	1465	1465.1	CG4966, isoform A	A1ZAX8	A1ZAX8	A1ZAX8|Q8MT61|A1ZAX6|E1JH95	1	9.13	9.13|9.13|9.13|9.13	1.458	1.005	0.525	0.072	-0.449	-0.124	-0.226	0.099	0	0	No	No			6	HPS4,	6	HPS4,
FBgn0263846	CG43707	1576	1466	1466.1	CG31772	Q9VQU8	Q9VQU8	Q9VQU8	1	9.11	9.11	1.816	1.444	0.733	0.362	-0.882	-0.43	-1.168	-0.716	0	0	No	No			1	CNKSR1,PLEKHA5,PPP1R9A,PPP1R9B,RHPN2,RHPN1,RHPN2P1,	1	CNKSR1,PLEKHA5,PPP1R9A,PPP1R9B,RHPN2,RHPN1,RHPN2P1,
FBgn0027567	CG8108	1577	1467	1467.1	CG8108, isoform A	Q9VT61	Q9VT61	Q9VT61	1	9.1	9.1	1.65	0.573	1.047	-0.029	-0.609	-0.348	-0.872	-0.611	0	0	No	No			4	CIZ1,	4	CIZ1,
FBgn0265935	coro	1578	1468	1468.1	Coronin	Q7JVY0	Q7JVY0	Q7JVY0	1	9.06	9.06	2.207	1.118	1.391	0.302	-0.247	0.077	-0.335	-0.011	0	0	Yes (sourse count:1)	No			11	CORO1C,	12	CORO1C,
FBgn0019925	Surf4	1579	1469	1469.1	Surfeit locus protein 4 homolog	O18405	O18405	O18405	1	9.03	9.03	3.121	0.844	2.001	-0.276	-0.537	0.397	-0.437	0.497	0	0	No	No			10	SURF4,	11	SURF4,
FBgn0259682	Jabba	1585	1476	1476.1	CG42351, isoform C	B7YZK5	B7YZK5	B7YZK5|B7YZK4|K4GUH7|B7YZK6|Q7K1Q6	1	8.84	8.84|8.84|8.84|8.84|8.84	2.173	1.746	-0.011	-0.438	0	0.499	-0.666	-0.168	0	0	No	No
FBgn0003218	rdgB	1586	1477	1477.1	Retinal degeneration B, isoform H	E1JJK6	E1JJK6	E1JJK6|P43125|P43125-2|E1JJK9|E1JJK8	1	8.83	8.83|8.83|8.83|8.83|8.83	2.406	1.619	1.474	0.688	-0.728	-0.187	-0.467	0.075	0	0	No	No			10	PITPNM2,	10	PITPNM2,
FBgn0038525	CG14329	1587	1479	1479.1	CG14329	Q9VEI2	Q9VEI2	Q9VEI2|Q7JZZ4	1	8.83	8.83|8.83	2.513	1.822	0.992	0.301	-1.924	-1.506	-1.491	-1.074	0	0	No	No
FBgn0261564	Reep1	1589	1481	1481.1	CG30193, isoform D	Q8SX60	Q8SX60	Q8SX60|Q7JRH2	1	8.81	8.81|8.81	2.957	1.852	1.821	0.717	-0.367	0.44	-0.341	0.467	0	0	No	No			7	REEP2,	7	REEP2,
FBgn0040827	CG13315	1590	1482	1482.1	CG13315	Q9VSU3	Q9VSU3	Q9VSU3	1	8.79	8.79	2.377	0.943	1.738	0.303	-0.824	-0.238	-0.527	0.059	0	0	No	No
FBgn0031021	ND-18	1593	1485	1485.1	CG12203	Q9VWI0	Q9VWI0	Q9VWI0|Q1EC13	1	8.75	8.75|8.75	1.274	1.093	0.897	0.716	-0.743	0.018	-0.784	-0.023	0	0	No	No			10	NDUFS4,	11	NDUFS4,
FBgn0028704	Nckx30C	1594	1486	1486.1	Sodium/potassium/calcium exchanger Nckx30C	Q9U6A0	Q9U6A0	Q9U6A0|Q9U6A0-3|Q9U6A0-2|Q9U6A0-4	1	8.72	8.72|8.72|8.72|8.72	1.548	0.976	0.208	-0.365	-0.873	-0.356	-1.676	-1.159	0	0	No	No			10	SLC24A2,	11	SLC24A2,
FBgn0052479	Usp10	1595	1487	1487.1	CG32479	Q9W0L7	Q9W0L7	Q9W0L7	1	8.72	8.72	-0.043	0.203	-0.061	0.185	-1.049	-1.249	-1.505	-1.705	0	0	No	No			5	USP10,	7	USP10,
FBgn0261049	Vps45	1598	1491	1491.1	SD10846p	Q9VHB5	Q9VHB5	Q9VHB5	1	8.67	8.67	1.74	1.184	0.615	0.06	-0.066	0.374	-0.075	0.365	0	0	No	No			10	VPS45,	10	VPS45,
FBgn0053506	CG33506	1599	1492	1492.1	CG33506	A1Z9W2	A1Z9W2	A1Z9W2	1	8.64	8.64	3.062	1.549	1.135	-0.379	-0.652	-0.093	-0.385	0.174	0	0	No	No			10	TMEM177,	10	TMEM177,
FBgn0033669	PI31	1602	1495	1495.1	Putative proteasome inhibitor	Q9V637	Q9V637	Q9V637	1	8.61	8.61	2.3	1.335	0.388	-0.578	-1.069	-0.375	-1.227	-0.534	0	0	No	No			10	PSMF1,	11	PSMF1,
FBgn0027602	CG8611	1603	1496	1496.1	LD47310p (Fragment)	E8NHB2	E8NHB2	E8NHB2|Q86B47|Q86B47-2	1	8.6	8.6|8.6|8.6	1.58	1.24	0.564	0.223	-0.332	-0.343	-0.428	-0.439	0	0	No	No			10	DDX31,	10	DDX31,
FBgn0033484	CG2269	1604	1497	1497.1	CG2269, isoform B	A1Z847	A1Z847	A1Z847|Q86NV0|Q0E9D9	1	8.57	8.57|8.57|8.57	1.766	1.473	0.934	0.64	-0.425	0.209	-0.203	0.431	0	0	No	No	FlyBlood
FBgn0027524	CG3909	1606	1500	1500.1	CG3909	Q9XZ19	Q9XZ19	Q9XZ19	1	8.52	8.52	2.177	1.372	1.874	1.068	0.076	0.254	0.046	0.223	0	0	No	No			9	WDR61,	9	WDR61,
FBgn0265003	koi	1608	1502	1502.1	CG3287, isoform B	A1Z6Q0	A1Z6Q0	A1Z6Q0|Q8MS42	1	8.47	8.47|8.47	3.041	1.838	2.353	1.151	-0.499	0.049	0.318	0.867	0	0	No	No			4	SUN1,	5	SUN1,SUN2,
FBgn0039993	CG17691	1609	1503	1503.1	FI17126p1 (Fragment)	H0RNB9	H0RNB9	H0RNB9|Q7PLE6|Q8SZ03	1	8.43	8.43|8.43|8.43	1.633	0.855	1.068	0.291	-0.704	-0.044	-1.013	-0.353	0	0	No	No			10	BCKDHB,	10	BCKDHB,
