# Supplementary material for: Proteomics of protein trafficking by in vivo tissue-specific labeling
Source: Nat Commun. 2021 Apr 22;12:2382. doi: 10.1038/s41467-021-22599-x (PMC8062696; doi:10.1038/s41467-021-22599-x)
Supplement: Supplementary file 6 — Supplementary Data 4 [file 41467_2021_22599_MOESM6_ESM.xlsx]

## Sheet: teratoma
accession_final	accession_number	geneSymbol	numColumnsProteinObserved	numSpectraProteinObserved	numPepsUnique	numPepsUniqueSubgroupSpecificCI	accession_numbers	species	protein_mw	percentCoverage	groupNum	subgroupNum	scoreUnique	scoreUniqueSubgroupSpecificCI	orfCategory	sequenceLength	entry_name	cellular_component	biological_process	molecular_function	Plex1_correct unique_peptides	Plex1_correct numSpectra	Plex1_correct totalIntensity	Plex1_correct pct_cov	NC_PC	GeneID	ENRICHMENT SCORE	Criteria	126:129	126:130	126:131	127:129	127:130	127:131	128:129	128:130	128:131	p-value approach	p-value	TM?	SignalP?	ER?	Abundance (PAXdb;ppm)	Mammalian blood?	Adipocyte_secretome_paper_count	Myocyte_secretome_paper_count	Serum enrichment score
Q8BHN3	Q8BHN3-2	Ganab	1	397	64	64	Q8BHN3-2|Q8BHN3|Q8BHN3-3	MOUSE	109858	70.8	53	53.1	1016.2	1016.2		944	Isoform 2 of Neutral alpha-glucosidase AB	endoplasmic reticulum|Golgi apparatus|membrane|glucosidase II complex|melanosome|extracellular exosome|	N-glycan processing|	protein binding|glucosidase activity|carbohydrate binding|glucan 1,3-alpha-glucosidase activity|poly(A) RNA binding|	64	397	324000000000	70.80%		14376	9	FDR10	1.9435	1.728	1.727	1.601	1.3695	1.377	1.875	1.734	1.743	Yes (pvalue<0.01,fc>1)	3.26e-06	PredHel=1	CS pos: 32-33. TLA-VD. Pr: 0.3745	Yes	216	human data	1	2	blood FPR0: count=6
A11111	A11111		1	1004	53	53	A11111	MOUSE	39099.5	90.7	54	54.1	996.02	996.02			BirAG3ER				53	1004	5560000000000	90.70%			9	FDR10	2.0245	2.461	2.448	2.003	2.4775	2.329	1.791	2.061	1.901	Yes (pvalue<0.01,fc>1)	1.02e-05	PredHel=
E9PYH0	E9PYH0	Vcan	1	417	57	6	E9PYH0|G3XA35|Q62059-2|E9QMK2|E9QMK3|Q62059-4|Q8BS97	MOUSE	368942	17.4	74	74.1	866.05	99.73		3354	Versican core protein	extracellular region|proteinaceous extracellular matrix|extracellular space|membrane|extracellular matrix|intracellular membrane-bounded organelle|extracellular matrix|	skeletal system development|osteoblast differentiation|cell adhesion|central nervous system development|heart development|glial cell migration|regulation of phosphoprotein phosphatase activity|	calcium ion binding|hyaluronic acid binding|protein phosphatase binding|	58	417	269000000000	17.40%		13003	9	FDR10	1.9445	1.699	1.633	1.554	1.2685	1.275	2.242	1.931	1.952	Yes (pvalue<0.01,fc>1)	3.79e-05	PredHel=0	CS pos: 20-21. THA-LH. Pr: 0.6350		3.45	human data	4	3	blood FPR0: count=6
A2AQP0	A2AQP0	Myh7b	1	1	17	1	A2AQP0	MOUSE	222634	6.4	3	3.14	196.61	4.78		1941	Myosin-7B	membrane|myosin filament|	metabolic process|	motor activity|actin binding|ATP binding|	1	1	2760000	0.70%		668940	9	FDR10	1.2675	1.047	0.937	1.411	1.1825	1.092	1.592	1.34	1.242	Yes (pvalue<0.01,fc>1)	0.000240088	PredHel=0			2.25
J3QQ16	J3QQ16	Col6a3	1	12	194	1	J3QQ16|A0A087WS16	MOUSE	290174	65.2	5	5.2	3173.82	15.67		2677	Collagen, type VI, alpha 3	proteinaceous extracellular matrix|collagen trimer|extracellular space|extracellular matrix|sarcolemma|extracellular exosome|extracellular vesicle|extracellular matrix|	negative regulation of endopeptidase activity|	serine-type endopeptidase inhibitor activity|	1	12	8470000000	0.40%		12835	9	FDR10	0.9255	0.637	1.344	1.009	0.8145	1.384	1.147	0.956	1.555	Yes (pvalue<0.01,fc>1)	0.000489997	PredHel=0	CS pos: 25-26. THA-QQ. Pr: 0.8861		13.7	human data	4	3
Q91ZU6	Q91ZU6-4	Dst	1	1	109	1	Q91ZU6-4|E9Q9X1|Q91ZU6-3	MOUSE	840951	18.4	6	6.5	1229.91	5.23		7393	Isoform 4 of Dystonin	stress fiber|nucleus|nuclear envelope|cytoplasm|endoplasmic reticulum membrane|intermediate filament|focal adhesion|cell cortex|cytoplasmic side of plasma membrane|intercalated disc|actin cytoskeleton|microtubule cytoskeleton|membrane|integral component of membrane|cytoplasmic membrane-bounded vesicle|Z disc|hemidesmosome|axon|H zone|microtubule plus-end|sarcolemma|perinuclear region of cytoplasm…	cell cycle arrest|cell adhesion|axonogenesis|retrograde axon cargo transport|intermediate filament cytoskeleton organization|intracellular transport|	actin binding|calcium ion binding|protein binding|protein homodimerization activity|microtubule plus-end binding|	1	1	110000000	0.20%		13518	9	FDR10	3.4335	2.744	2.174	3.554	2.8565	2.306	3.414	2.694	2.135	Yes (pvalue<0.01,fc>1)	6.66e-06	PredHel=0		Yes
Q91ZX7	Q91ZX7	Lrp1	1	1580	217	210	A0A0R4J0I9|Q91ZX7|Q3U5J2|D3Z5M3	MOUSE	523675	52.7	9	9.1	3549.07	3471.01		4545	Prolow-density lipoprotein receptor-related protein 1	nucleolus|cytoplasm|lysosomal membrane|integral component of plasma membrane|coated pit|focal adhesion|membrane|receptor complex|perinuclear region of cytoplasm|	receptor-mediated endocytosis|cholesterol metabolic process|positive regulation of cholesterol efflux|negative regulation of smooth muscle cell migration|negative regulation of Wnt signaling pathway|positive regulation of lipid transport|regulation of cholesterol transport|regulation of phospholipase A2 activity|regulation of actin cytoskeleton organization|aorta morphogenesis|apoptotic cell clea…	calcium ion binding|protein binding|protein complex binding|apolipoprotein binding|poly(A) RNA binding|	217	1580	957000000000	52.70%		16971	9	FDR10	1.9585	1.794	1.71	1.7	1.5025	1.503	1.672	1.43	1.438	Yes (pvalue<0.01,fc>1)	4.56e-06	PredHel=1	CS pos: 19-20. VSG-AT. Pr: 0.7616			human data	3	4	blood FPR0: count=5
Q8BI84	Q8BI84	Mia3	1	1035	133	64	Q8BI84|Q8BI84-3|Q8BI84-2	MOUSE	214299	57.6	16	16.1	1989.74	1039.4		1930	Transport and Golgi organization protein 1 homolog	endoplasmic reticulum membrane|membrane|integral component of membrane|intracellular membrane-bounded organelle|	chondrocyte development|positive regulation of leukocyte migration|exocytosis|negative regulation of cell adhesion|protein transport|collagen fibril organization|negative regulation of cell migration|positive regulation of bone mineralization|wound healing|		133	1035	753000000000	57.60%		338366	9	FDR10	2.7085	2.288	2.248	2.476	2.0685	2.08	2.129	1.724	1.694	Yes (pvalue<0.01,fc>1)	1.36e-05	PredHel=1	CS pos: 24-25. GQS-DL. Pr: 0.7188	Yes					blood FPR0: count=6
J3KMH5	J3KMH5	Mia3	1	33	71	3	J3KMH5	MOUSE	87492.3	55.4	16	16.2	986.88	45.68		781	Transport and Golgi organization protein 1 homolog	endoplasmic reticulum membrane|membrane|integral component of membrane|intracellular membrane-bounded organelle|	chondrocyte development|positive regulation of leukocyte migration|exocytosis|negative regulation of cell adhesion|protein transport|collagen fibril organization|negative regulation of cell migration|positive regulation of bone mineralization|wound healing|		3	33	37500000000	3.50%		338366	9	FDR10	2.7585	2.293	2.423	2.828	2.2555	2.352	2.023	1.698	1.649	Yes (pvalue<0.01,fc>1)	0.000106866	PredHel=2
Q07113	Q07113	Igf2r	1	858	120	120	Q07113	MOUSE	280828	50.1	18	18.1	1919.57	1919.57		2483	Cation-independent mannose-6-phosphate receptor	nucleus|nuclear envelope lumen|lysosomal membrane|endosome|early endosome|late endosome|trans-Golgi network|focal adhesion|cell surface|membrane|integral component of membrane|endocytic vesicle|trans-Golgi network transport vesicle|extracellular exosome|	transport|	glycoprotein binding|transporter activity|insulin-like growth factor binding|mannose binding|identical protein binding|phosphoprotein binding|	120	858	448000000000	50.10%		16004	9	FDR10	2.1065	1.708	1.728	1.813	1.4655	1.466	2.176	1.811	1.799	Yes (pvalue<0.01,fc>1)	1.69e-05	PredHel=1	CS pos: 35-36. AQA-QA. Pr: 0.6636		3.15			2	blood FPR0: count=9
P08113	P08113	Hsp90b1	1	1676	109	105	P08113	MOUSE	92759.4	76.5	19	19.1	1865.36	1805.96		802	Endoplasmin	extracellular region|nucleus|endoplasmic reticulum|endoplasmic reticulum lumen|endoplasmic reticulum membrane|cytosol|plasma membrane|focal adhesion|membrane|midbody|extracellular matrix|endoplasmic reticulum chaperone complex|melanosome|perinuclear region of cytoplasm|extracellular exosome|	response to hypoxia|protein folding|ER-associated ubiquitin-dependent protein catabolic process|retrograde protein transport, ER to cytosol|actin rod assembly|negative regulation of apoptotic process|regulation of phosphoprotein phosphatase activity|cellular response to ATP|	RNA binding|protein binding|ATP binding|protein phosphatase binding|virion binding|low-density lipoprotein particle receptor binding|unfolded protein binding|	109	1676	7260000000000	76.50%	PC	22027	9	FDR10	2.8475	2.664	2.633	2.652	2.3675	2.409	3.035	2.787	2.788	Yes (pvalue<0.01,fc>1)	2.1e-07	PredHel=0	CS pos: 21-22. VRA-DD. Pr: 0.9172	Yes	704	human and mouse data	4	4	blood FPR0: count=8
Q9JKR6	Q9JKR6	Hyou1	1	1003	102	102	Q9JKR6|E0CYZ2	MOUSE	111407	68.4	23	23.1	1671.02	1671.02		999	Hypoxia up-regulated protein 1	extracellular region|endoplasmic reticulum lumen|focal adhesion|membrane|endoplasmic reticulum chaperone complex|extracellular exosome|	response to ischemia|response to endoplasmic reticulum stress|negative regulation of apoptotic process|cellular response to hypoxia|negative regulation of hypoxia-induced intrinsic apoptotic signaling pathway|negative regulation of endoplasmic reticulum stress-induced neuron intrinsic apoptotic signaling pathway|	ATP binding|	102	1003	1470000000000	68.40%		12282	9	FDR10	2.6505	2.292	2.276	2.318	1.9045	1.921	2.506	2.106	2.11	Yes (pvalue<0.01,fc>1)	9.34e-07	PredHel=1	CS pos: 30-31. ALS-DT. Pr: 0.4695	Yes	182			2	blood FPR0: count=5
Q05793	Q05793	Hspg2	1	8	99	3	Q05793	MOUSE	408100	33.5	26	26.2	1422.3	19.89		3707	Basement membrane-specific heparan sulfate proteoglycan core protein	extracellular region|proteinaceous extracellular matrix|basement membrane|basal lamina|extracellular space|Golgi lumen|focal adhesion|extracellular matrix|extracellular exosome|extracellular matrix|	angiogenesis|endochondral ossification|chondrocyte differentiation|brain development|protein localization|extracellular matrix organization|embryonic skeletal system morphogenesis|cardiac muscle tissue development|cartilage development involved in endochondral bone morphogenesis|	protease binding|protein binding|protein C-terminus binding|metal ion binding|	3	8	2200000000	0.80%	PC	15530	9	FDR10	0.8635	0.866	1.043	0.843	1.0625	1.094	1.553	1.381	1.543	Yes (pvalue<0.01,fc>1)	0.000556472	PredHel=0	CS pos: 25-26. THG-LR. Pr: 0.3611			human data	5	4
Q6P5E4	Q6P5E4	Uggt1	1	635	94	94	Q6P5E4|G3UZU8	MOUSE	177115	64.4	27	27.1	1487.97	1487.97		1551	UDP-glucose:glycoprotein glucosyltransferase 1	endoplasmic reticulum|endoplasmic reticulum lumen|endoplasmic reticulum-Golgi intermediate compartment|extracellular exosome|	protein glycosylation|UDP-glucosylation|	UDP-glucose:glycoprotein glucosyltransferase activity|protein binding|unfolded protein binding|	94	635	352000000000	64.40%		320011	9	FDR10	1.9645	1.678	1.642	1.635	1.3085	1.269	2.025	1.744	1.683	Yes (pvalue<0.01,fc>1)	1.13e-05	PredHel=0	CS pos: 42-43. AEA-NS. Pr: 0.4539	Yes	79.9			2	blood FPR0: count=6
P20029	P20029	Hspa5	1	1429	82	79	P20029	MOUSE	72534.8	90.8	30	30.1	1430.91	1379.27		655	78 kDa glucose-regulated protein	extracellular region|nucleus|mitochondrion|endoplasmic reticulum|endoplasmic reticulum lumen|endoplasmic reticulum membrane|smooth endoplasmic reticulum|endoplasmic reticulum-Golgi intermediate compartment|plasma membrane|focal adhesion|cell surface|membrane|integral component of endoplasmic reticulum membrane|midbody|endoplasmic reticulum chaperone complex|melanosome|myelin sheath|extracellular …	ER overload response|activation of signaling protein activity involved in unfolded protein response|cerebellum structural organization|cerebellar Purkinje cell layer development|substantia nigra development|positive regulation of cell migration|negative regulation of transforming growth factor beta receptor signaling pathway|positive regulation of protein ubiquitination|response to endoplasmic re…	glycoprotein binding|protein binding|ATP binding|ATPase activity|enzyme binding|protein domain specific binding|ubiquitin protein ligase binding|ribosome binding|unfolded protein binding|misfolded protein binding|	82	1429	7600000000000	90.80%		14828	9	FDR10	2.5695	2.281	2.293	2.401	2.0585	2.139	2.654	2.335	2.382	Yes (pvalue<0.01,fc>1)	3.01e-07	PredHel=0	CS pos: 19-20. VRA-EE. Pr: 0.9793	Yes	1413	human and mouse data	7	5	blood FPR0: count=9
Q8BMK4	Q8BMK4	Ckap4	1	1271	87	87	Q8BMK4	MOUSE	63748	90.9	31	31.1	1424.02	1424.02		575	Cytoskeleton-associated protein 4	endoplasmic reticulum|endoplasmic reticulum membrane|lipid particle|cytoskeleton|plasma membrane|cell surface|integral component of membrane|perinuclear region of cytoplasm|extracellular exosome|		poly(A) RNA binding|	87	1271	4630000000000	90.90%		216197	9	FDR10	2.9205	2.692	2.73	3.036	2.7105	2.74	2.828	2.527	2.53	Yes (pvalue<0.01,fc>1)	5.26e-08	PredHel=1		Yes	47.3			1
P08003	P08003	Pdia4	1	631	79	78	A0A0R4J0Z1|P08003|F1MEN8|Q29RV1	MOUSE	72323.4	74.4	39	39.1	1206.96	1190.4		638	Protein disulfide-isomerase A4	endoplasmic reticulum|endoplasmic reticulum lumen|cell surface|endoplasmic reticulum chaperone complex|melanosome|	protein folding|response to endoplasmic reticulum stress|cell redox homeostasis|chaperone-mediated protein folding|	protein disulfide isomerase activity|poly(A) RNA binding|	78	631	582000000000	74.40%		12304	9	FDR10	2.6655	2.275	2.297	2.333	1.8845	1.987	2.473	2.104	2.151	Yes (pvalue<0.01,fc>1)	4.58e-06	PredHel=0	CS pos: 24-25. ASA-GD. Pr: 0.4930	Yes		human and mouse data	3	2	blood FPR0: count=7
P27773	P27773	Pdia3	1	507	61	42	P27773	MOUSE	57133.7	80.5	57	57.1	965.95	700.02		505	Protein disulfide-isomerase A3	nucleus|endoplasmic reticulum|endoplasmic reticulum lumen|smooth endoplasmic reticulum|focal adhesion|cell surface|melanosome|myelin sheath|extracellular exosome|	protein folding|response to endoplasmic reticulum stress|cell redox homeostasis|positive regulation of extrinsic apoptotic signaling pathway|	protein disulfide isomerase activity|protein binding|poly(A) RNA binding|	61	507	576000000000	80.50%		14827	9	FDR10	2.2545	1.801	1.83	1.929	1.4315	1.509	2.714	2.255	2.209	Yes (pvalue<0.01,fc>1)	5.63e-05	PredHel=0	CS pos: 24-25. AAA-SD. Pr: 0.6527	Yes	1011	human and mouse data	7	5	blood FPR0: count=6
K3W4R4	K3W4R4	Col14a1	1	365	65	65	K3W4R4|Q80X19|B7ZNH7|Q80X19-2	MOUSE	194335	42.1	59	59.1	958.48	958.48		1798	Collagen alpha-1(XIV) chain	interstitial matrix|extracellular space|extracellular exosome|extracellular matrix|	ventricular cardiac muscle tissue development|collagen fibril organization|homeostasis of number of cells within a tissue|regulation of cell growth involved in cardiac muscle cell development|	poly(A) RNA binding|	65	365	121000000000	42.10%		12818	9	FDR10	1.5845	1.202	1.231	1.633	1.2155	1.271	1.919	1.567	1.583	Yes (pvalue<0.01,fc>1)	0.00016407	PredHel=1	CS pos: 28-29. VRG-QV. Pr: 0.7398			human and mouse data	2	2
P09103	P09103	P4hb	1	523	62	62	P09103|P05307|A6H7J6|E9Q8G8	MOUSE	57456.8	78.5	60	60.1	955.64	955.64		509	Protein disulfide-isomerase	endoplasmic reticulum|endoplasmic reticulum lumen|endoplasmic reticulum-Golgi intermediate compartment|focal adhesion|external side of plasma membrane|procollagen-proline 4-dioxygenase complex|endoplasmic reticulum chaperone complex|melanosome|extracellular exosome|	protein folding|peptidyl-proline hydroxylation to 4-hydroxy-L-proline|response to endoplasmic reticulum stress|cell redox homeostasis|cellular response to hypoxia|regulation of oxidative stress-induced intrinsic apoptotic signaling pathway|	protein disulfide isomerase activity|integrin binding|protein binding|enzyme binding|poly(A) RNA binding|protein heterodimerization activity|procollagen-proline 4-dioxygenase activity|peptidyl-proline 4-dioxygenase activity|	62	523	839000000000	78.50%	PC	18453	9	FDR10	2.7925	2.164	2.198	2.584	1.9425	2.03	3.102	2.432	2.481	Yes (pvalue<0.01,fc>1)	1.17e-05	PredHel=0	CS pos: 19-20. VGA-DA. Pr: 0.7588	Yes	1297	human and mouse data	9	3	blood FPR0: count=8
F8VQJ3	F8VQJ3	Lamc1	1	324	54	54	F8VQJ3|P02468	MOUSE	182890	35.2	87	87.1	792.56	792.56		1607	Laminin subunit gamma-1	basement membrane|basal lamina|laminin-1 complex|extracellular matrix|laminin-10 complex|extracellular exosome|basement membrane|extracellular matrix|	protein complex assembly|cell adhesion|cell migration|extracellular matrix disassembly|neuron projection development|hemidesmosome assembly|substrate adhesion-dependent cell spreading|	extracellular matrix structural constituent|protein binding|glycosphingolipid binding|	54	324	122000000000	35.20%		226519	9	FDR10	1.6055	1.313	1.386	1.328	0.9505	1.022	2.004	1.657	1.773	Yes (pvalue<0.01,fc>1)	0.000215506	PredHel=0	CS pos: 33-34. VRA-AM. Pr: 0.8587		13.8	human and mouse data	7	3
P10493	P10493	Nid1	1	306	50	49	P10493	MOUSE	139388	41.1	93	93.1	758.26	741.61		1245	Nidogen-1	extracellular region|proteinaceous extracellular matrix|basement membrane|basal lamina|extracellular matrix|extracellular exosome|cell periphery|extracellular matrix|	cell-matrix adhesion|positive regulation of cell-substrate adhesion|extracellular matrix organization|glomerular basement membrane development|	calcium ion binding|protein binding|collagen binding|laminin binding|laminin-1 binding|proteoglycan binding|extracellular matrix binding|	50	306	96300000000	41.10%	PC	18073	9	FDR10	1.4125	1.086	1.236	1.157	0.7955	0.963	1.825	1.439	1.644	Yes (pvalue<0.01,fc>1)	0.000360554	PredHel=0	CS pos: 28-29. GGC-LN. Pr: 0.6801		10.2	human and mouse data	10	3	blood FPR0: count=2
O88322	O88322	Nid2	1	202	48	47	O88322	MOUSE	156706	39.4	93	93.2	683.8	667.15		1403	Nidogen-2	extracellular region|proteinaceous extracellular matrix|basement membrane|extracellular matrix|extracellular exosome|extracellular matrix|	cell-matrix adhesion|	calcium ion binding|protein binding|	47	202	38300000000	39.40%	PC	18074	9	FDR10	1.0425	0.906	0.979	0.984	0.7815	0.957	1.461	1.231	1.36	Yes (pvalue<0.01,fc>1)	0.000288496	PredHel=0	CS pos: 30-31. VGA-LR. Pr: 0.9503		1.91	human and mouse data	3	3
Q91ZV0	Q91ZV0	Mia2	1	225	57	4	A0A1W2P711|Q91ZV0|H3BJS0|E9Q3S2|Q8R311|Q91ZV0-2	MOUSE	157029	37.4	94	94.1	756.13	40.32		1396	Melanoma inhibitory activity protein 2	extracellular region|endoplasmic reticulum exit site|	cholesterol homeostasis|triglyceride homeostasis|		57	225	58700000000	37.40%		338320	9	FDR10	2.0255	1.714	1.72	1.761	1.2875	1.342	1.931	1.525	1.513	Yes (pvalue<0.01,fc>1)	2.66e-05	PredHel=2	CS pos: 22-23. LEG-TK. Pr: 0.4580	Yes
E9PY90	E9PY90	Mia2	1	2	53	1	E9PY90|H3BK44|H3BKL6	MOUSE	87013.3	62.4	94	94.3	721.12	17.49		772	Melanoma inhibitory activity protein 2	membrane|			1	2	21800000	1.40%		338320	9	FDR10	3.6705	2.751	2.444	3.217	2.2905	2.002	3.416	2.466	2.17	Yes (pvalue<0.01,fc>1)	5.08e-06	PredHel=1
P19324	P19324	Serpinh1	1	670	46	46	P19324	MOUSE	46646.9	78.8	95	95.1	747.3	747.3		417	Serpin H1	cytoplasm|endoplasmic reticulum|endoplasmic reticulum lumen|endoplasmic reticulum-Golgi intermediate compartment|membrane raft|extracellular exosome|extracellular space|	chondrocyte development involved in endochondral bone morphogenesis|negative regulation of endopeptidase activity|collagen fibril organization|collagen biosynthetic process|protein maturation|	serine-type endopeptidase inhibitor activity|protein binding|collagen binding|poly(A) RNA binding|unfolded protein binding|	46	670	3070000000000	78.80%		12406	9	FDR10	1.6405	1.301	1.324	1.078	0.7895	0.81	2.024	1.666	1.702	Yes (pvalue<0.01,fc>1)	0.000750087	PredHel=0	CS pos: 17-18. ALA-AE. Pr: 0.8913	Yes	357	human and mouse data	4	5
Q8CG70	Q8CG70	P3h3	1	115	25	25	Q8CG70|D6RHQ3	MOUSE	82497.9	50.9	278	278.1	412.57	412.57		732	Prolyl 3-hydroxylase 3	endoplasmic reticulum|	negative regulation of cell proliferation|peptidyl-proline hydroxylation|oxidation-reduction process|	iron ion binding|procollagen-proline 3-dioxygenase activity|L-ascorbic acid binding|	25	115	33600000000	50.90%		14789	9	FDR10	1.4005	1.427	1.376	1.493	1.3695	1.522	1.508	1.386	1.363	Yes (pvalue<0.01,fc>1)	1.34e-06	PredHel=0	CS pos: 19-20. GSP-EP. Pr: 0.8232	Yes	0.173
O35887	O35887	Calu	1	217	25	5	O35887|G3V004|G3UWV3|G3UWR0	MOUSE	37177.2	59	304	304.1	394.76	88.52		315	Calumenin	extracellular region|endoplasmic reticulum|endoplasmic reticulum lumen|membrane|sarcoplasmic reticulum lumen|melanosome|	peripheral nervous system axon regeneration|response to organic cyclic compound|negative regulation of catalytic activity|	enzyme inhibitor activity|calcium ion binding|enzyme binding|	25	217	225000000000	59.00%	PC	12321	9	FDR10	2.5055	2.02	2.013	2.328	1.8545	1.824	2.436	2.024	1.972	Yes (pvalue<0.01,fc>1)	4.01e-06	PredHel=0	CS pos: 19-20. ALS-KP. Pr: 0.6438	Yes	376	human and mouse data	6	5
Q6XLQ8	Q6XLQ8	Calu	1	16	21	1	Q6XLQ8	MOUSE	37231.2	52	304	304.2	326.9	20.66		315	Calumenin	endoplasmic reticulum|membrane|		calcium ion binding|	1	16	5260000000	6.90%		12321	9	FDR10	2.8225	2.55	2.483	2.533	2.2725	2.181	2.75	2.669	2.493	Yes (pvalue<0.01,fc>1)	0.000114914	PredHel=0	CS pos: 19-20. ALS-KP. Pr: 0.6438			human and mouse data	6	5
Q99PS0	Q99PS0	Krt23	1	3	3	2	Q99PS0	MOUSE	48197.3	6.6	107	107.12	22.97	13.81		422	Keratin, type I cytoskeletal 23	intermediate filament|		structural molecule activity|	2	3	965000000	4.50%		94179	9	FDR10	2.1065	1.177	1.564	1.821	0.8835	1.29	2.922	1.962	2.335	Yes (pvalue<0.01,fc>1)	0.00304954	PredHel=0			0.327
Q8BSY0	Q8BSY0	Asph	1	260	47	45	Q8BSY0|A2AL85|Q8CBM2|A2AL81|Q3TU40|Q6P8S1|A2AL79	MOUSE	83440	49.2	109	109.1	698.86	664.23		741	Aspartyl/asparaginyl beta-hydroxylase	cytoplasm|endoplasmic reticulum|plasma membrane|integral component of membrane|integral component of endoplasmic reticulum membrane|cortical endoplasmic reticulum|sarcoplasmic reticulum membrane|	pattern specification process|negative regulation of cell proliferation|positive regulation of calcium ion transport into cytosol|regulation of inositol 1,4,5-trisphosphate-sensitive calcium-release channel activity|regulation of protein stability|activation of store-operated calcium channel activity|response to ATP|limb morphogenesis|peptidyl-aspartic acid hydroxylation|positive regulation of pr…	peptide-aspartate beta-dioxygenase activity|calcium ion binding|protein binding|	47	260	222000000000	49.20%		65973	9	FDR10	1.8335	1.462	1.51	1.562	1.2975	1.274	1.927	1.591	1.614	Yes (pvalue<0.01,fc>1)	2.01e-05	PredHel=1		Yes				1
Q91YW3	Q91YW3	Dnajc3	1	284	49	49	Q91YW3	MOUSE	57919.4	80.5	110	110.1	698.58	698.58		504	DnaJ homolog subfamily C member 3	cytoplasm|endoplasmic reticulum lumen|smooth endoplasmic reticulum|cytosol|membrane|extracellular exosome|extracellular vesicle|endoplasmic reticulum Sec complex|	negative regulation of protein kinase activity|endoplasmic reticulum unfolded protein response|negative regulation of apoptotic process|proteolysis involved in cellular protein catabolic process|negative regulation of endoplasmic reticulum stress-induced eIF2 alpha phosphorylation|negative regulation of cyclin-dependent protein kinase activity|	protein binding|chaperone binding|misfolded protein binding|	49	284	117000000000	80.50%		100037258	9	FDR10	2.3195	1.937	1.903	1.962	1.5565	1.609	2.132	1.734	1.763	Yes (pvalue<0.01,fc>1)	1.67e-05	PredHel=0	CS pos: 31-32. AEC-GV. Pr: 0.3354	Yes	48.7			2
E9QN70	E9QN70	Lamb1	1	230	53	53	E9QN70|P02469	MOUSE	209741	24.2	116	116.1	686.3	686.3		1834	Laminin subunit beta-1	proteinaceous extracellular matrix|basement membrane|basal lamina|laminin-1 complex|laminin-2 complex|extracellular space|extracellular matrix|laminin complex|laminin-8 complex|laminin-10 complex|extracellular exosome|basement membrane|	embryo implantation|cell migration|neuronal-glial interaction involved in cerebral cortex radial glia guided migration|positive regulation of cell migration|neuron projection development|substrate adhesion-dependent cell spreading|endodermal cell differentiation|odontogenesis|	integrin binding|extracellular matrix structural constituent|protein binding|enzyme binding|glycosphingolipid binding|	53	230	95700000000	24.20%		16777	9	FDR10	2.2375	1.72	1.757	1.955	1.3685	1.518	2.656	2.064	2.151	Yes (pvalue<0.01,fc>1)	0.000107682	PredHel=0			11.1	human data	3	3	blood FPR0: count=8
Q02819	Q02819	Nucb1	1	277	45	45	Q02819|A0A1C7CYU3	MOUSE	53407.7	83.2	117	117.1	686.19	686.19		459	Nucleobindin-1	extracellular space|nucleus|early endosome|rough endoplasmic reticulum|endoplasmic reticulum-Golgi intermediate compartment|Golgi apparatus|Golgi-associated vesicle|cis-Golgi network|trans-Golgi network|microtubule cytoskeleton|membrane|Golgi cisterna membrane|extracellular exosome|extrinsic component of Golgi membrane|lumenal side of Golgi membrane|	response to cisplatin|regulation of protein targeting|	G-protein alpha-subunit binding|DNA binding|calcium ion binding|	45	277	131000000000	83.20%	PC	18220	9	FDR10	2.1375	1.95	1.854	1.844	1.6855	1.635	1.798	1.508	1.457	Yes (pvalue<0.01,fc>1)	1.01e-05	PredHel=0	CS pos: 25-26. VLA-VP. Pr: 0.6931	Yes		human and mouse data	9	4	blood FPR0: count=9
Q9DC23	Q9DC23	Dnajc10	1	221	45	45	Q9DC23	MOUSE	91950.7	56.3	125	125.1	655.39	655.39		793	DnaJ homolog subfamily C member 10	endoplasmic reticulum|endoplasmic reticulum lumen|membrane|endoplasmic reticulum chaperone complex|	negative regulation of protein phosphorylation|ER-associated ubiquitin-dependent protein catabolic process|positive regulation of ATPase activity|protein folding in endoplasmic reticulum|response to endoplasmic reticulum stress|cell redox homeostasis|oxidation-reduction process|intrinsic apoptotic signaling pathway in response to endoplasmic reticulum stress|	ATPase activator activity|protein binding|protein disulfide oxidoreductase activity|disulfide oxidoreductase activity|oxidoreductase activity, acting on a sulfur group of donors, disulfide as acceptor|Hsp70 protein binding|chaperone binding|ATPase binding	45	221	52700000000	56.30%		66861	9	FDR10	1.8475	1.592	1.589	1.416	1.1315	1.159	1.504	1.238	1.321	Yes (pvalue<0.01,fc>1)	8.53e-05	PredHel=1		Yes	33.8			1
Q91YQ5	Q91YQ5	Rpn1	1	266	46	46	Q91YQ5	MOUSE	68698.2	64.4	127	127.1	647.58	647.58		608	Dolichyl-diphosphooligosaccharide--protein glycosyltransferase subunit 1	endoplasmic reticulum membrane|rough endoplasmic reticulum|membrane|integral component of membrane|melanosome|	protein N-linked glycosylation via asparagine|	dolichyl-diphosphooligosaccharide-protein glycotransferase activity|poly(A) RNA binding|	46	266	127000000000	64.40%		103963	9	FDR10	1.0905	0.63	0.769	1.174	0.7005	0.867	1.56	1.097	1.281	Yes (pvalue<0.01,fc>1)	0.00137436	PredHel=1	CS pos: 25-26. GSA-SS. Pr: 0.4373	Yes	86.5			1
P55302	P55302	Lrpap1	1	315	50	50	P55302	MOUSE	42214.3	77.7	129	129.1	643.63	643.63		360	Alpha-2-macroglobulin receptor-associated protein	extracellular region|endoplasmic reticulum|plasma membrane|cell surface|vesicle|rough endoplasmic reticulum lumen|	negative regulation of very-low-density lipoprotein particle clearance|negative regulation of protein binding|extracellular negative regulation of signal transduction|negative regulation of beta-amyloid clearance|	heparin binding|lipase binding|receptor antagonist activity|low-density lipoprotein particle receptor binding|very-low-density lipoprotein particle receptor binding|	50	315	264000000000	77.70%		16976	9	FDR10	2.7055	2.528	2.429	2.49	2.2925	2.248	2.05	1.841	1.804	Yes (pvalue<0.01,fc>1)	3.79e-06	PredHel=0	CS pos: 33-34. IAG-HG. Pr: 0.6243	Yes	121			1
P81117	P81117	Nucb2	1	280	42	42	P81117|Q3UKN6	MOUSE	50417.7	79.7	130	130.1	640.82	640.82		420	Nucleobindin-2	extracellular space|nucleus|nuclear outer membrane|cytoplasm|endoplasmic reticulum|endoplasmic reticulum-Golgi intermediate compartment|Golgi apparatus|Golgi medial cisterna|perikaryon|extracellular exosome|	cellular calcium ion homeostasis|response to glucose|negative regulation of cAMP biosynthetic process|negative regulation of appetite|response to starvation|response to human chorionic gonadotropin|negative regulation of fat cell differentiation|positive regulation of fatty acid oxidation|negative regulation of insulin receptor signaling pathway|negative regulation of glucagon secretion|insulin m…	DNA binding|tumor necrosis factor receptor binding|calcium ion binding|	42	280	141000000000	79.70%	PC	53322	9	FDR10	1.8175	1.611	1.56	1.656	1.5745	1.383	1.691	1.519	1.422	Yes (pvalue<0.01,fc>1)	5.41e-06	PredHel=0	CS pos: 24-25. LEA-VP. Pr: 0.6764	Yes	20.8	human data	2	2
Q60715	Q60715-2	P4ha1	1	354	41	3	Q60715-2|E9Q7B0	MOUSE	61170.1	66.4	135	135.1	627.29	40.65		534	Isoform 2 of Prolyl 4-hydroxylase subunit alpha-1	mitochondrion|endoplasmic reticulum|endoplasmic reticulum lumen|membrane|procollagen-proline 4-dioxygenase complex|intracellular membrane-bounded organelle|	peptidyl-proline hydroxylation to 4-hydroxy-L-proline|collagen fibril organization|oxidation-reduction process|	procollagen-proline 4-dioxygenase activity|iron ion binding|oxidoreductase activity, acting on single donors with incorporation of molecular oxygen, incorporation of two atoms of oxygen|L-ascorbic acid binding|procollagen-proline 4-dioxygenase activity|	41	354	258000000000	66.40%		18451	9	FDR10	2.3185	1.805	1.885	2.163	1.5985	1.684	2.919	2.329	2.37	Yes (pvalue<0.01,fc>1)	2.89e-05	PredHel=0	CS pos: 17-18. SLA-HP. Pr: 0.8912	Yes		human and mouse data	3	2
P14211	P14211	Calr	1	247	37	37	P14211	MOUSE	48164.8	68	153	153.1	578.63	578.63		416	Calreticulin	acrosomal vesicle|extracellular region|extracellular space|nucleus|cytoplasm|endoplasmic reticulum|endoplasmic reticulum lumen|smooth endoplasmic reticulum|Golgi apparatus|cytosol|polysome|focal adhesion|external side of plasma membrane|membrane|extracellular matrix|sarcoplasmic reticulum lumen|MHC class I peptide loading complex|phagocytic vesicle|perinuclear region of cytoplasm|extracellular ex…	negative regulation of transcription from RNA polymerase II promoter|peptide antigen assembly with MHC class I protein complex|protein export from nucleus|cell cycle arrest|spermatogenesis|positive regulation of cell proliferation|positive regulation of gene expression|negative regulation of translation|cortical actin cytoskeleton organization|response to estradiol|negative regulation of intracel…	glycoprotein binding|mRNA binding|integrin binding|iron ion binding|calcium ion binding|protein binding|carbohydrate binding|ubiquitin protein ligase binding|peptide binding|hormone binding|poly(A) RNA binding|androgen receptor binding|unfolded protein bi	37	247	321000000000	68.00%		12317	9	FDR10	2.6365	1.998	2.01	2.26	1.6005	1.651	3.167	2.413	2.415	Yes (pvalue<0.01,fc>1)	0.000102999	PredHel=0	CS pos: 17-18. AAA-DP. Pr: 0.9185	Yes	2021	human and mouse data	9	3	blood FPR0: count=6
E9QMH7	E9QMH7	Ikbip	1	348	34	30	E9QMH7|Q9DBZ1	MOUSE	42554.3	73.9	164	164.1	556.89	495.46		373	Inhibitor of nuclear factor kappa-B kinase-interacting protein	endoplasmic reticulum|membrane|			34	348	289000000000	73.90%		67454	9	FDR10	2.3945	2.036	1.984	2.328	1.9605	1.876	2.317	1.923	1.882	Yes (pvalue<0.01,fc>1)	3.36e-06	PredHel=0		Yes	0.864
Q9DBZ1	Q9DBZ1-2	Ikbip	1	123	26	22	Q9DBZ1-2	MOUSE	38532.3	58.5	164	164.2	362.9	301.47		373	Isoform 2 of Inhibitor of nuclear factor kappa-B kinase-interacting protein	endoplasmic reticulum|endoplasmic reticulum membrane|membrane|integral component of membrane|			22	123	68800000000	46.90%		67454	9	FDR10	1.9415	1.572	1.583	1.691	1.2465	1.34	1.949	1.447	1.478	Yes (pvalue<0.01,fc>1)	2.48e-06	PredHel=0		Yes
A6PW84	A6PW84	P3h1	1	225	37	37	A6PW84|Q3V1T4|A2A7Q5|Q3V1T4-3|Q3V1T4-2|F2Z499	MOUSE	85441.4	65	165	165.1	555.1	555.1		746	Prolyl 3-hydroxylase 1	basement membrane|nucleus|cytoplasm|endoplasmic reticulum|plasma membrane|membrane|extracellular exosome|	protein folding|cell growth|protein hydroxylation|peptidyl-proline hydroxylation|collagen fibril organization|regulation of ossification|collagen metabolic process|regulation of protein secretion|protein stabilization|oxidation-reduction process|bone development|negative regulation of post-translational protein modification|	iron ion binding|procollagen-proline 3-dioxygenase activity|L-ascorbic acid binding|	37	225	64700000000	65.00%		56401	9	FDR10	1.6965	1.246	1.332	1.753	1.3155	1.371	2.11	1.69	1.782	Yes (pvalue<0.01,fc>1)	6.53e-05	PredHel=0	CS pos: 25-26. VAA-ES. Pr: 0.5576					1
Q8K2C7	Q8K2C7	Os9	1	155	36	36	Q8K2C7|Q8K2C7-2	MOUSE	76562.9	60.1	166	166.1	554.84	554.84		672	Protein OS-9	endoplasmic reticulum lumen|	protein targeting|protein retention in ER lumen|protein ubiquitination|ER-associated ubiquitin-dependent protein catabolic process|response to endoplasmic reticulum stress|protein ubiquitination involved in ubiquitin-dependent protein catabolic process|negative regulation of retrograde protein transport, ER to cytosol|	glycoprotein binding|protease binding|carbohydrate binding|	36	155	36200000000	60.10%		216440	9	FDR10	2.4345	2.255	2.137	2.05	1.8095	1.706	1.687	1.461	1.398	Yes (pvalue<0.01,fc>1)	3.81e-05	PredHel=1	CS pos: 27-28. TGG-VG. Pr: 0.3904	Yes
Q60716	Q60716-2	P4ha2	1	219	36	2	Q60716-2	MOUSE	61153.2	69.3	170	170.1	547.21	39.94		537	Isoform IIa of Prolyl 4-hydroxylase subunit alpha-2	nucleus|cytoplasm|endoplasmic reticulum|endoplasmic reticulum lumen|procollagen-proline 4-dioxygenase complex|intracellular membrane-bounded organelle|	peptidyl-proline hydroxylation to 4-hydroxy-L-proline|oxidation-reduction process|	iron ion binding|protein binding|oxidoreductase activity, acting on single donors with incorporation of molecular oxygen, incorporation of two atoms of oxygen|L-ascorbic acid binding|procollagen-proline 4-dioxygenase activity|	36	219	148000000000	69.30%		18452	9	FDR10	1.7815	1.54	1.428	1.8	1.5405	1.539	2.037	1.801	1.798	Yes (pvalue<0.01,fc>1)	7.06e-06	PredHel=1	CS pos: 23-24. VQA-EF. Pr: 0.8550	Yes		human data
Q5SX75	Q5SX75	P4ha2	1	8	36	2	Q5SX75|Q60716	MOUSE	61356.4	68.3	170	170.2	539.62	32.35		537	Procollagen-proline, 2-oxoglutarate 4-dioxygenase (Proline 4-hydroxylase), alpha II polypeptide, isoform CRA_f	collagen trimer|nucleus|cytoplasm|endoplasmic reticulum|procollagen-proline 4-dioxygenase complex|intracellular membrane-bounded organelle|	peptidyl-proline hydroxylation to 4-hydroxy-L-proline|oxidation-reduction process|	iron ion binding|protein binding|oxidoreductase activity, acting on single donors with incorporation of molecular oxygen, incorporation of two atoms of oxygen|L-ascorbic acid binding|procollagen-proline 4-dioxygenase activity|	2	8	858000000	7.00%		18452	9	FDR10	1.9995	2.646	2.569	2.253	3.0765	2.931	2.269	2.847	2.68	Yes (pvalue<0.01,fc>1)	0.000383724	PredHel=1	CS pos: 23-24. VQA-EF. Pr: 0.8550	Yes	5.65	human data			blood FPR0: count=4
P35564	P35564	Canx	1	192	34	34	P35564	MOUSE	67676.1	59.2	174	174.1	541.99	541.99		591	Calnexin	endoplasmic reticulum|endoplasmic reticulum membrane|smooth endoplasmic reticulum|rough endoplasmic reticulum|ribosome|membrane|integral component of membrane|axon|dendrite cytoplasm|melanosome|neuronal cell body|dendritic spine|myelin sheath|protein complex|ER-mitochondrion membrane contact site|extracellular exosome|integral component of lumenal side of endoplasmic reticulum membrane|	aging|synaptic vesicle endocytosis|chaperone-mediated protein folding|clathrin-mediated endocytosis|	glycoprotein binding|calcium ion binding|protein binding|carbohydrate binding|apolipoprotein binding|ionotropic glutamate receptor binding|poly(A) RNA binding|unfolded protein binding|	34	192	112000000000	59.20%		12330	9	FDR10	2.1785	1.602	1.572	2.079	1.4315	1.413	2.841	2.297	2.301	Yes (pvalue<0.01,fc>1)	0.000211461	PredHel=1	CS pos: 20-21. VEA-HD. Pr: 0.8158	Yes	280			1
Q8C7X2	Q8C7X2	Emc1	1	249	35	35	Q8C7X2|Z4YJW0|Q8C7X2-2|Q8C7X2-3	MOUSE	112002	39.2	177	177.1	538.55	538.55		997	ER membrane protein complex subunit 1	endoplasmic reticulum|integral component of membrane|ER membrane protein complex|			35	249	114000000000	39.20%		230866	9	FDR10	2.0305	1.671	1.698	1.565	1.2545	1.204	1.477	1.326	1.222	Yes (pvalue<0.01,fc>1)	2.21e-05	PredHel=1	CS pos: 22-23. AAA-VY. Pr: 0.7976	Yes
Q8R180	Q8R180	Ero1a	1	254	35	32	Q8R180	MOUSE	54939.2	75	180	180.1	538.05	489.04		464	ERO1-like protein alpha	endoplasmic reticulum|membrane|integral component of endoplasmic reticulum membrane|	protein folding|4-hydroxyproline metabolic process|protein maturation by protein folding|extracellular matrix organization|endoplasmic reticulum unfolded protein response|response to endoplasmic reticulum stress|cell redox homeostasis|brown fat cell differentiation|chaperone mediated protein folding requiring cofactor|release of sequestered calcium ion into cytosol|oxidation-reduction process|int…	protein disulfide isomerase activity|protein disulfide oxidoreductase activity|oxidoreductase activity|oxidoreductase activity, acting on a sulfur group of donors, disulfide as acceptor|	35	254	183000000000	75.00%		50527	9	FDR10	2.3655	1.896	1.956	2.137	1.5915	1.694	2.377	1.806	1.892	Yes (pvalue<0.01,fc>1)	1.75e-05	PredHel=0	CS pos: 23-24. GHG-EE. Pr: 0.9684	Yes	58	mouse data	2	1
Q8R2E9	Q8R2E9	Ero1b	1	16	9	6	A0A1Y7VJM4|Q8R2E9|A0A1Y7VNF4	MOUSE	54315.8	19.7	180	180.2	98.82	49.81		467	ERO1-like protein beta	endoplasmic reticulum membrane|membrane|	4-hydroxyproline metabolic process|protein maturation by protein folding|insulin processing|extracellular matrix organization|glucose homeostasis|cell redox homeostasis|oxidation-reduction process|	protein disulfide isomerase activity|protein disulfide oxidoreductase activity|oxidoreductase activity, acting on a sulfur group of donors, disulfide as acceptor|	6	16	262000000	13.70%		67475	9	FDR10	1.1435	1.165	1.313	0.903	0.7865	0.978	1.417	1.174	1.277	Yes (pvalue<0.01,fc>1)	1.96e-05	PredHel=0	CS pos: 33-34. VKT-QV. Pr: 0.4430	Yes	2.66
O08795	O08795-2	Prkcsh	1	300	33	33	O08795-2|O08795	MOUSE	60528.5	48.4	206	206.1	502.76	502.76		521	Isoform 2 of Glucosidase 2 subunit beta	endoplasmic reticulum|	in utero embryonic development|liver development|N-glycan processing|nitrogen compound metabolic process|negative regulation of neuron projection development|protein heterooligomerization|renal system development|	RNA binding|protein kinase C binding|calcium ion binding|protein binding|ion channel binding|phosphoprotein binding|	33	300	872000000000	48.40%		19089	9	FDR10	2.9125	2.806	2.761	2.643	2.5075	2.519	2.705	2.457	2.439	Yes (pvalue<0.01,fc>1)	2.5e-07	PredHel=0	CS pos: 14-15. CWA-VE. Pr: 0.9414	Yes		human and mouse data	3	4	blood FPR0: count=7
Q8K297	Q8K297	Colgalt1	1	155	35	35	Q8K297	MOUSE	71401.6	53.6	221	221.1	475.34	475.34		617	Procollagen galactosyltransferase 1	endoplasmic reticulum lumen|membrane|	metabolic process|	procollagen galactosyltransferase activity|	35	155	62100000000	53.60%		234407	9	FDR10	1.2975	1.256	1.186	1.047	0.9045	0.914	1.439	1.36	1.28	Yes (pvalue<0.01,fc>1)	7.65e-05	PredHel=0	CS pos: 28-29. PRG-AD. Pr: 0.2830	Yes	30.2
Q8BFZ9	Q8BFZ9	Erlin2	1	305	30	25	Q8BFZ9	MOUSE	38100.1	62.3	228	228.1	463.9	381.07		340	Erlin-2	cytoplasm|endoplasmic reticulum|endoplasmic reticulum membrane|plasma membrane|integral component of membrane|protein complex|membrane raft|extracellular exosome|	cholesterol metabolic process|ER-associated ubiquitin-dependent protein catabolic process|SREBP signaling pathway|negative regulation of cholesterol biosynthetic process|negative regulation of fatty acid biosynthetic process|	protein binding|ubiquitin protein ligase binding|	30	305	331000000000	62.30%		244373	9	FDR10	3.0455	2.635	2.671	1.876	1.4085	1.453	2.507	2.06	2.086	Yes (pvalue<0.01,fc>1)	0.000165072	PredHel=0		Yes	25.3
Q91X78	Q91X78	Erlin1	1	98	21	17	A0A0R4J1G5|Q91X78	MOUSE	39107.1	54.6	228	228.2	305.21	232.48		346	Erlin-1	endoplasmic reticulum|endoplasmic reticulum membrane|integral component of membrane|protein complex|	cholesterol metabolic process|ER-associated ubiquitin-dependent protein catabolic process|SREBP signaling pathway|negative regulation of cholesterol biosynthetic process|negative regulation of fatty acid biosynthetic process|	cholesterol binding|	17	98	36300000000	45.00%		226144	9	FDR10	2.5595	2.057	2.11	1.247	0.8465	0.831	2.202	1.766	1.722	Yes (pvalue<0.01,fc>1)	0.000556626	PredHel=1		Yes	10.8
Q8BRH0	Q8BRH0	Tmtc3	1	188	34	34	G5E8C4|Q8BRH0|A0A0R4J173|Q8BRH0-2	MOUSE	105109	36.8	233	233.1	458.22	458.22		920	Transmembrane and TPR repeat-containing protein 3	integral component of membrane|	post-embryonic development|regulation of gene expression|cell differentiation|lung development|lung alveolus development|muscle fiber development|bud outgrowth involved in lung branching|		34	188	93100000000	36.80%		237500	9	FDR10	1.6815	1.592	1.501	1.424	1.2765	1.269	1.174	1.096	1.006	Yes (pvalue<0.01,fc>1)	1.63e-05	PredHel=9		Yes
Q9QZ85	Q9QZ85	Iigp1	1	126	30	30	Q9QZ85|Q3UED7	MOUSE	47799.1	69.7	235	235.1	458.06	458.06		413	Interferon-inducible GTPase 1	endoplasmic reticulum membrane|symbiont-containing vacuole membrane|nuclear membrane|Golgi cisterna membrane|	metabolic process|regulation of autophagy|cytokine-mediated signaling pathway|cellular response to interferon-beta|defense response to protozoan|innate immune response|defense response to Gram-negative bacterium|	GTPase activity|GTP binding|GDP binding|identical protein binding|	30	126	26800000000	69.70%		60440	9	FDR10	2.0725	1.981	1.911	1.073	0.9465	0.846	1.224	1.145	1.027	Yes (pvalue<0.01,fc>1)	0.00127764	PredHel=0		Yes	9.36
Q61576	Q61576	Fkbp10	1	259	31	31	Q61576|A2A4H9	MOUSE	65209.8	42.3	237	237.1	457.75	457.75		581	Peptidyl-prolyl cis-trans isomerase FKBP10	cytoplasm|endoplasmic reticulum lumen|endoplasmic reticulum membrane|	protein peptidyl-prolyl isomerization|chaperone-mediated protein folding|	peptidyl-prolyl cis-trans isomerase activity|calcium ion binding|protein binding|FK506 binding|	31	259	152000000000	42.30%		14230	9	FDR10	2.0125	1.578	1.717	1.951	1.4995	1.613	2.462	2.105	2.238	Yes (pvalue<0.01,fc>1)	2.22e-05	PredHel=0	CS pos: 31-32. GLG-RA. Pr: 0.4878	Yes	2.43			2
Q3TML0	Q3TML0	Pdia6	1	269	32	32	Q3TML0|Q922R8|Q0V8C4	MOUSE	49087.6	56.1	239	239.1	454.05	454.05		445	Protein disulfide-isomerase A6	endoplasmic reticulum-Golgi intermediate compartment|extracellular exosome|	protein folding|response to endoplasmic reticulum stress|cell redox homeostasis|	protein disulfide isomerase activity|	32	269	251000000000	56.10%		71853	9	FDR10	1.1885	0.741	1.077	1.069	0.6615	0.956	1.536	1.089	1.409	Yes (pvalue<0.01,fc>1)	0.000591231	PredHel=1	CS pos: 24-25. VSG-LY. Pr: 0.4468	Yes	462	human and mouse data	7	4
P70207	P70207	Plxna2	1	11	18	6	P70207	MOUSE	214783	10.5	240	240.3	174.06	47.66		1894	Plexin-A2	plasma membrane|integral component of plasma membrane|	somitogenesis|cell surface receptor signaling pathway|neural tube development|cerebellar granule cell precursor tangential migration|regulation of cell migration|centrosome localization|pharyngeal system development|limb bud formation|semaphorin-plexin signaling pathway|	semaphorin receptor activity|	6	11	1500000000	4.80%		18845	9	FDR10	0.7915	0.992	1.093	1.36	1.5655	1.737	1.186	0.889	1.092	Yes (pvalue<0.01,fc>1)	0.000203722	PredHel=1			0.315
Q9D0F3	Q9D0F3	Lman1	1	215	29	29	Q9D0F3	MOUSE	58073	52.9	268	268.1	418.42	418.42		517	Protein ERGIC-53	Golgi membrane|endoplasmic reticulum membrane|endoplasmic reticulum-Golgi intermediate compartment|Golgi apparatus|membrane|integral component of membrane|sarcomere|ER to Golgi transport vesicle|endoplasmic reticulum-Golgi intermediate compartment membrane|host cell perinuclear region of cytoplasm|extracellular exosome|	ER to Golgi vesicle-mediated transport|endoplasmic reticulum organization|Golgi organization|positive regulation of organelle organization|protein transport|	carbohydrate binding|metal ion binding|	29	215	231000000000	52.90%		70361	9	FDR10	1.8345	1.645	1.606	1.786	1.6025	1.624	1.816	1.572	1.489	Yes (pvalue<0.01,fc>1)	6.91e-07	PredHel=1	CS pos: 32-33. SDG-TG. Pr: 0.3827	Yes	105			2
P09055	P09055	Itgb1	1	134	25	25	P09055|P09055-2	MOUSE	91481.9	38.2	315	315.1	388.98	388.98		798	Integrin beta-1	cytoplasm|plasma membrane|focal adhesion|external side of plasma membrane|cell surface|intercalated disc|membrane|lamellipodium|filopodium|neuromuscular junction|integrin alpha1-beta1 complex|integrin alpha2-beta1 complex|integrin alpha3-beta1 complex|integrin alpha7-beta1 complex|integrin alpha10-beta1 complex|integrin alpha11-beta1 complex|myelin sheath abaxonal region|sarcolemma|melanosome|den…	G1/S transition of mitotic cell cycle|in utero embryonic development|cell fate specification|cell migration involved in sprouting angiogenesis|leukocyte cell-cell adhesion|cell-matrix adhesion|calcium-independent cell-matrix adhesion|integrin-mediated signaling pathway|positive regulation of cell proliferation|germ cell migration|visual learning|regulation of collagen catabolic process|cell migra…	fibronectin binding|protease binding|actin binding|receptor activity|integrin binding|protein binding|metal ion binding|protein heterodimerization activity|cell adhesion molecule binding|collagen binding involved in cell-matrix adhesion|laminin binding|	25	134	30000000000	38.20%		16412	9	FDR10	1.9645	1.722	1.629	1.748	1.4785	1.446	1.91	1.603	1.54	Yes (pvalue<0.01,fc>1)	7.64e-06	PredHel=1	CS pos: 20-21. VFG-QT. Pr: 0.8263					2
E9PVB5	E9PVB5	Ttc17	1	107	29	29	E9PVB5|E9PVB5-2|A2AFY7|A2AGG1	MOUSE	136716	24.9	317	317.1	385.65	385.65		1198	Tetratricopeptide repeat protein 17	cytoplasm|plasma membrane|actin cytoskeleton|	actin filament polymerization|cilium organization|		29	107	21600000000	24.90%	NC	74569	9	FDR10	1.7865	1.573	1.71	1.429	1.2915	1.292	1.137	1.07	1.052	Yes (pvalue<0.01,fc>1)	7.15e-05	PredHel=0
Q8BH97	Q8BH97	Rcn3	1	257	21	21	Q8BH97	MOUSE	38000.9	60	348	348.1	355.75	355.75		328	Reticulocalbin-3	endoplasmic reticulum lumen|			21	257	618000000000	60.00%		52377	9	FDR10	2.1035	1.977	1.942	1.928	1.8345	1.825	1.545	1.35	1.397	Yes (pvalue<0.01,fc>1)	1.31e-05	PredHel=0	CS pos: 20-21. ALG-KP. Pr: 0.9581	Yes	9.49	human data	3	3
Q05186	Q05186	Rcn1	1	186	21	21	Q05186	MOUSE	38112.4	54.4	385	385.1	329.72	329.72		325	Reticulocalbin-1	endoplasmic reticulum|endoplasmic reticulum lumen|	in utero embryonic development|camera-type eye development|	calcium ion binding|	21	186	168000000000	54.40%		19672	9	FDR10	2.3335	2.055	2.022	2.135	1.6755	1.714	2.316	1.978	1.954	Yes (pvalue<0.01,fc>1)	2.91e-06	PredHel=0	CS pos: 23-24. LRA-KP. Pr: 0.6589	Yes	148	human data	2	5
Q9D1Q6	Q9D1Q6	Erp44	1	135	23	23	Q9D1Q6	MOUSE	47251.5	51.7	408	408.1	319.5	319.5		406	Endoplasmic reticulum resident protein 44	endoplasmic reticulum lumen|endoplasmic reticulum membrane|endoplasmic reticulum-Golgi intermediate compartment|cell surface|extracellular exosome|	protein folding|response to unfolded protein|glycoprotein metabolic process|response to endoplasmic reticulum stress|cell redox homeostasis|	protein disulfide isomerase activity|protein binding|	23	135	74300000000	51.70%		76299	9	FDR10	1.7835	1.545	1.48	1.577	1.1445	1.121	2.21	1.907	1.886	Yes (pvalue<0.01,fc>1)	7.76e-05	PredHel=0	CS pos: 29-30. ITA-EI. Pr: 0.6992	Yes	177			2	blood FPR0: count=6
O08807	O08807	Prdx4	1	79	11	9	O08807	MOUSE	31280.1	44.8	417	417.2	169.04	136.39		274	Peroxiredoxin-4	extracellular space|nucleus|cytoplasm|mitochondrion|endoplasmic reticulum|smooth endoplasmic reticulum|cytosol|extracellular exosome|	spermatogenesis|male gonad development|4-hydroxyproline metabolic process|protein maturation by protein folding|extracellular matrix organization|cell redox homeostasis|oxidation-reduction process|reactive oxygen species metabolic process|negative regulation of male germ cell proliferation|	peroxidase activity|protein homodimerization activity|peroxiredoxin activity|	9	79	76600000000	40.80%	PC	53381	9	FDR10	1.5195	1.441	1.582	1.438	1.2225	1.336	1.466	1.235	1.425	Yes (pvalue<0.01,fc>1)	7.36e-06	PredHel=0	CS pos: 37-38. TES-LQ. Pr: 0.5588	Yes	90.6	human and mouse data	4	3	blood FPR0: count=2
Q80T03	Q80T03	Muc6	1	76	20	20	A0A087WR59|F8WIM6|Q80T03|Q0VAV1	MOUSE	306786	10.8	445	445.1	298.81	298.81		2850	Mucin-6	extracellular region|	maintenance of gastrointestinal epithelium|		20	76	6380000000	10.80%	PC	353328	9	FDR10	1.4575	1.202	1.083	1.319	1.0445	0.953	1.827	1.607	1.464	Yes (pvalue<0.01,fc>1)	0.000234075	PredHel=0	CS pos: 20-21. IDA-GA. Pr: 0.7044
Q91W90	Q91W90	Txndc5	1	131	19	19	Q91W90|E9PXX7|A0A0R4J1Y7	MOUSE	47099.3	54.6	446	446.1	297.2	297.2		417	Thioredoxin domain-containing protein 5	endoplasmic reticulum lumen|extracellular exosome|	protein folding|response to endoplasmic reticulum stress|apoptotic cell clearance|cell redox homeostasis|	protein disulfide isomerase activity|	19	131	107000000000	54.60%		105245	9	FDR10	2.2305	1.616	1.763	2.071	1.4275	1.628	2.476	1.846	1.982	Yes (pvalue<0.01,fc>1)	1.51e-05	PredHel=0	CS pos: 33-34. ARA-QE. Pr: 0.9153	Yes	151	human and mouse data	5	4
P24369	P24369	Ppib	1	114	21	21	P24369	MOUSE	23713	70.3	453	453.1	295.4	295.4		216	Peptidyl-prolyl cis-trans isomerase B	nucleus|endoplasmic reticulum|endoplasmic reticulum lumen|smooth endoplasmic reticulum|focal adhesion|membrane|macromolecular complex|endoplasmic reticulum chaperone complex|melanosome|perinuclear region of cytoplasm|extracellular exosome|	protein peptidyl-prolyl isomerization|positive regulation of multicellular organism growth|positive regulation by host of viral process|positive regulation by host of viral genome replication|protein stabilization|bone development|chaperone-mediated protein folding|	peptidyl-prolyl cis-trans isomerase activity|protein complex binding|peptide binding|poly(A) RNA binding|RNA polymerase binding|collagen binding|	21	114	61700000000	70.30%		19035	9	FDR10	1.9285	1.228	1.406	1.374	0.6725	0.87	2.714	2.016	2.252	Yes (pvalue<0.01,fc>1)	0.00330862	PredHel=1	CS pos: 33-34. SVA-ND. Pr: 0.4548	Yes	634	human and mouse data	5	6
P14430	P14430	H2-Q8	1	1	10	1	P14430|P14429|E9QJR9|E9PWT4|P14431	MOUSE	37695.1	36.5	472	472.4	134.53	4.18		326	H-2 class I histocompatibility antigen, Q8 alpha chain	phagocytic vesicle membrane|MHC class I protein complex|integral component of lumenal side of endoplasmic reticulum membrane|	antigen processing and presentation of peptide antigen via MHC class I|immune response|	peptide antigen binding|	1	1	1980000000	7.90%		15019	9	FDR10	2.7145	2.054	1.929	2.341	1.6725	1.567	2.05	1.358	1.245	Yes (pvalue<0.01,fc>1)	0.00177692	PredHel=0	CS pos: 21-22. TRA-GP. Pr: 0.9243	Yes
P79568	P79568	H2-Q6	1	1	9	1	P79568	MOUSE	37691.1	27.3	472	472.5	128.28	14.68		326	Class Ib MHC antigen Qa-2	endoplasmic reticulum|Golgi apparatus|Golgi medial cisterna|plasma membrane|cell surface|membrane|MHC class I protein complex|extracellular exosome|endoplasmic reticulum exit site|	antigen processing and presentation of peptide antigen via MHC class I|immune response|	receptor binding|beta-2-microglobulin binding|peptide antigen binding|T cell receptor binding|poly(A) RNA binding|TAP binding|	1	1	3080000	3.00%		110557	9	FDR10	3.9415	3.178	2.934	2.446	1.6735	1.45	2.946	2.151	1.919	Yes (pvalue<0.01,fc>1)	0.00246858	PredHel=0	CS pos: 21-22. TRA-GP. Pr: 0.9289		4.36
Q9QXT0	Q9QXT0	Cnpy2	1	50	9	9	Q9QXT0	MOUSE	21109.3	50.5	1127	1127.1	135.08	135.08		182	Protein canopy homolog 2	endoplasmic reticulum|	negative regulation of gene expression|regulation of low-density lipoprotein particle clearance|positive regulation of low-density lipoprotein particle receptor biosynthetic process|		9	50	6110000000	50.50%	PC	56530	9	FDR10	0.7565	0.846	0.827	0.95	0.8975	0.95	1.605	1.749	1.489	Yes (pvalue<0.01,fc>1)	0.000824085	PredHel=0	CS pos: 20-21. AWA-RR. Pr: 0.9752	Yes	307			2
Q9CQ45	Q9CQ45	Nenf	1	138	15	15	Q9CQ45	MOUSE	18904.1	71.9	514	514.1	271.22	271.22		171	Neudesin	extracellular space|nucleus|nucleoplasm|endomembrane system|membrane|	negative regulation of appetite|positive regulation of MAPK cascade|	growth factor activity|heme binding|metal ion binding|	15	138	102000000000	71.90%	PC	66208	9	FDR10	2.2565	2.052	1.92	1.879	1.6975	1.639	1.799	1.501	1.439	Yes (pvalue<0.01,fc>1)	1.83e-05	PredHel=1	CS pos: 30-31. AWA-GQ. Pr: 0.9483		7.51			1	blood FPR0: count=6
B9EKR1	B9EKR1	Ptprz1	1	97	20	20	B9EKR1|B2RXS8|A0A0J9YVD2	MOUSE	255656	8.7	517	517.1	270.9	270.9		2312	Receptor-type tyrosine-protein phosphatase zeta	proteinaceous extracellular matrix|plasma membrane|integral component of membrane|perineuronal net|	hematopoietic progenitor cell differentiation|axonogenesis|learning or memory|peptidyl-tyrosine dephosphorylation|oligodendrocyte differentiation|regulation of oligodendrocyte progenitor proliferation|	protein tyrosine phosphatase activity|protein binding|	20	97	37200000000	8.70%	PC	19283	9	FDR10	2.4995	2.187	2.234	1.816	1.7115	1.557	1.574	1.301	1.175	Yes (pvalue<0.01,fc>1)	0.000179675	PredHel=1	CS pos: 24-25. AYG-YY. Pr: 0.5426		0.479				blood FPR0: count=8
Q91ZW2	Q91ZW2	Pofut1	1	65	16	16	Q91ZW2|Q3UXG7|A2AMC3|E9Q686|E9PZ15	MOUSE	45144.1	55.7	564	564.1	255.11	255.11		393	GDP-fucose protein O-fucosyltransferase 1	endoplasmic reticulum|membrane|	angiogenesis|somitogenesis|fucose metabolic process|protein O-linked glycosylation|Notch signaling pathway|nervous system development|heart development|protein O-linked fucosylation|	fucosyltransferase activity|peptide-O-fucosyltransferase activity|	16	65	12900000000	55.70%		140484	9	FDR10	1.5175	1.406	1.327	1.011	1.0365	0.978	1.355	1.243	1.111	Yes (pvalue<0.01,fc>1)	4.5e-05	PredHel=0	CS pos: 30-31. GRS-AG. Pr: 0.4263	Yes	2.4			1
Q3TMX5	Q3TMX5	Manf	1	95	19	19	Q3TMX5|Q80ZP8|Q9CXI5	MOUSE	20843.8	61.4	575	575.1	252.22	252.22		179	Arginine-rich, mutated in early stage tumors, isoform CRA_b	extracellular space|nucleus|endoplasmic reticulum|perinuclear region of cytoplasm|	vasoconstriction of artery involved in ischemic response to lowering of systemic arterial blood pressure|	poly(A) RNA binding|	19	95	26000000000	61.40%		74840	9	FDR10	2.6645	2.264	2.208	2.129	1.6905	1.66	2.006	1.59	1.466	Yes (pvalue<0.01,fc>1)	8.65e-05	PredHel=0	CS pos: 21-22. SRA-LR. Pr: 0.9503	Yes	225			2
Q8BYB9	Q8BYB9	Poglut1	1	74	17	17	Q8BYB9	MOUSE	46892.1	51	587	587.1	248.28	248.28		392	Protein O-glucosyltransferase 1	endoplasmic reticulum lumen|extracellular exosome|	protein O-linked glycosylation|regulation of Notch signaling pathway|cardiovascular system development|	protein xylosyltransferase activity|UDP-glucosyltransferase activity|UDP-xylosyltransferase activity|glucosyltransferase activity|	17	74	25700000000	51.00%	PC	224143	9	FDR10	2.2285	1.88	1.812	1.907	1.5365	1.494	1.8	1.336	1.383	Yes (pvalue<0.01,fc>1)	8.94e-05	PredHel=0	CS pos: 23-24. VQG-RQ. Pr: 0.9569	Yes	0.745			1	blood FPR0: count=5
P57759	P57759	Erp29	1	106	18	18	P57759|D6RG87|F8WIM7|F8WJI4	MOUSE	28879.8	70.9	596	596.1	244.63	244.63		262	Endoplasmic reticulum resident protein 29	endoplasmic reticulum|endoplasmic reticulum lumen|smooth endoplasmic reticulum|cell surface|membrane|transport vesicle|melanosome|extracellular exosome|	activation of MAPK activity|positive regulation of protein phosphorylation|ER to Golgi vesicle-mediated transport|protein secretion|positive regulation of gene expression|negative regulation of gene expression|negative regulation of protein secretion|regulation of endoplasmic reticulum stress-induced intrinsic apoptotic signaling pathway|	protein homodimerization activity|chaperone binding|	18	106	52500000000	70.90%		67397	9	FDR10	2.6095	2.312	2.065	2.347	1.9415	1.793	2.18	1.893	1.717	Yes (pvalue<0.01,fc>1)	1.47e-05	PredHel=1	CS pos: 34-35. GSG-LH. Pr: 0.6253	Yes	259			3
Q8BM72	Q8BM72	Hspa13	1	87	15	15	Q8BM72|D3Z0Y0|Q8BM72-2	MOUSE	51765.4	37.7	605	605.1	243.09	243.09		471	Heat shock 70 kDa protein 13	endoplasmic reticulum|extracellular exosome|		ATP binding|	15	87	16100000000	37.70%		110920	9	FDR10	2.4975	2.321	2.001	1.869	1.7205	1.396	2.065	1.791	1.519	Yes (pvalue<0.01,fc>1)	7.41e-05	PredHel=1	CS pos: 22-23. YLA-QQ. Pr: 0.3443	Yes				2
O54998	O54998	Fkbp7	1	104	19	19	O54998|H3BJI5	MOUSE	25198	58.7	608	608.1	241.29	241.29		218	Peptidyl-prolyl cis-trans isomerase FKBP7	cytoplasm|endoplasmic reticulum|endoplasmic reticulum lumen|endoplasmic reticulum membrane|	protein peptidyl-prolyl isomerization|chaperone-mediated protein folding|	peptidyl-prolyl cis-trans isomerase activity|calcium ion binding|protein binding|FK506 binding|	19	104	56200000000	58.70%		14231	9	FDR10	2.1505	1.959	1.824	1.949	1.6975	1.65	1.839	1.617	1.512	Yes (pvalue<0.01,fc>1)	1.45e-05	PredHel=0	CS pos: 21-22. AQG-QT. Pr: 0.8115	Yes	1.16
Q9D1D4	Q9D1D4	Tmed10	1	69	16	16	Q9D1D4|A0A1Y7VM54|Q9D1D4-2	MOUSE	25081.5	51.1	625	625.1	236.12	236.12		219	Transmembrane emp24 domain-containing protein 10	Golgi membrane|endoplasmic reticulum|endoplasmic reticulum membrane|endoplasmic reticulum-Golgi intermediate compartment|Golgi apparatus|cis-Golgi network|plasma membrane|integral component of membrane|COPI-coated vesicle|trans-Golgi network transport vesicle|transport vesicle membrane|secretory granule membrane|endoplasmic reticulum-Golgi intermediate compartment membrane|melanosome|zymogen gran…	kidney development|intracellular protein transport|retrograde vesicle-mediated transport, Golgi to ER|Golgi organization|COPI-coated vesicle budding|response to alkaloid|regulated secretory pathway|vesicle targeting, to, from or within Golgi|protein oligomerization|regulation of beta-amyloid formation|	syntaxin binding|protein complex binding|	16	69	17400000000	51.10%		68581	9	FDR10	1.9155	1.689	1.675	1.51	1.3095	1.398	1.758	1.623	1.661	Yes (pvalue<0.01,fc>1)	3.71e-06	PredHel=2	CS pos: 31-32. VLG-IS. Pr: 0.8954	Yes				1
Q62293	Q62293	Tgtp1	1	62	16	16	Q62293	MOUSE	47176.9	43.3	641	641.1	232.08	232.08		415	T-cell-specific guanine nucleotide triphosphate-binding protein 1	intracellular|membrane|	immune response|response to virus|	GTPase activity|GTP binding|	16	62	17200000000	43.30%		21822	9	FDR10	2.6785	2.417	2.349	1.316	0.9595	0.975	1.866	1.6	1.578	Yes (pvalue<0.01,fc>1)	0.00117426	PredHel=0		Yes	0.348
Q9EPK6	Q9EPK6	Sil1	1	65	15	15	Q9EPK6	MOUSE	52771.3	50.5	655	655.1	227.37	227.37		465	Nucleotide exchange factor SIL1	extracellular space|endoplasmic reticulum|endoplasmic reticulum lumen|	protein transport|		15	65	9370000000	50.50%		81500	9	FDR10	2.0855	1.763	1.783	1.773	1.4515	1.377	1.879	1.578	1.54	Yes (pvalue<0.01,fc>1)	7.19e-06	PredHel=0	CS pos: 31-32. CLS-CQ. Pr: 0.2646	Yes	1.28			2
Q9R0G6	Q9R0G6	Comp	1	8	6	4	Q9R0G6	MOUSE	84965.2	9.5	662	662.3	72.67	44.85		755	Cartilage oligomeric matrix protein	proteinaceous extracellular matrix|extracellular space|extracellular exosome|extracellular matrix|	growth plate cartilage development|apoptotic process|cell adhesion|extracellular matrix organization|negative regulation of apoptotic process|limb development|	protease binding|extracellular matrix structural constituent|calcium ion binding|protein binding|collagen binding|heparin binding|heparan sulfate proteoglycan binding|	4	8	1710000000	6.40%	PC	12845	9	FDR10	2.9585	1.583	1.839	2.573	1.3195	1.812	3.732	2.297	2.565	Yes (pvalue<0.01,fc>1)	0.000334583	PredHel=0	CS pos: 19-20. ATG-QG. Pr: 0.4787		17.7	human data	1	1
P18242	P18242	Ctsd	1	97	14	14	P18242|F8WIR1	MOUSE	45409.4	45.3	671	671.1	222.28	222.28		410	Cathepsin D	extracellular space|mitochondrion|lysosome|melanosome|membrane raft|extracellular exosome|extracellular matrix|	autophagosome assembly|proteolysis|autophagy|protein catabolic process|epithelial tube branching involved in lung morphogenesis|	aspartic-type endopeptidase activity|peptidase activity|peptide binding|	14	97	22400000000	45.30%	PC	13033	9	FDR10	2.0345	1.857	1.806	1.544	1.2555	1.239	1.481	1.297	1.162	Yes (pvalue<0.01,fc>1)	0.000156556	PredHel=1	CS pos: 20-21. SFA-II. Pr: 0.8573		386	human and mouse data	7	5
Q8BQ47	Q8BQ47	Cnpy4	1	108	15	15	Q8BQ47	MOUSE	28492.6	57.1	673	673.1	221.86	221.86		245	Protein canopy homolog 4	extracellular region|	regulation of protein localization|	receptor binding|	15	108	43600000000	57.10%	PC	66455	9	FDR10	1.4145	1.375	1.285	1.209	1.2145	1.175	1.395	1.21	1.101	Yes (pvalue<0.01,fc>1)	6.54e-06	PredHel=0	CS pos: 27-28. AWA-EA. Pr: 0.6925		4.75
Q9CRD2	Q9CRD2	Emc2	1	68	16	16	Q9CRD2	MOUSE	35105.2	61.6	679	679.1	220.22	220.22		297	ER membrane protein complex subunit 2	nucleolus|cytoplasm|mitochondrion|endoplasmic reticulum|ER membrane protein complex|			16	68	17500000000	61.60%		66736	9	FDR10	1.8075	1.554	1.599	1.625	1.2865	1.238	1.541	1.254	1.218	Yes (pvalue<0.01,fc>1)	3.48e-05	PredHel=0		Yes	15.5
Q3TDQ1	Q3TDQ1	Stt3b	1	54	19	19	A0A0R4J0D3|Q3TDQ1	MOUSE	93814.5	18.3	719	719.1	208.76	208.76		823	Dolichyl-diphosphooligosaccharide--protein glycosyltransferase subunit STT3B	endoplasmic reticulum|oligosaccharyltransferase complex|membrane|integral component of membrane|	glycoprotein catabolic process|response to unfolded protein|protein N-linked glycosylation via asparagine|ER-associated ubiquitin-dependent protein catabolic process|co-translational protein modification|post-translational protein modification|	dolichyl-diphosphooligosaccharide-protein glycotransferase activity|dolichyl-diphosphooligosaccharide-protein glycotransferase activity|	19	54	14900000000	18.30%		68292	9	FDR10	1.6015	1.478	1.597	1.724	1.3355	1.568	1.436	1.231	1.294	Yes (pvalue<0.01,fc>1)	5.99e-06	PredHel=10		Yes
E9QPX1	E9QPX1	Col18a1	1	66	14	14	E9QPX1|P39061|P39061-1|P39061-2	MOUSE	183320	10.1	756	756.1	197.48	197.48		1774	Collagen alpha-1(XVIII) chain	collagen trimer|basement membrane|extracellular space|extracellular matrix|extracellular exosome|extracellular matrix|	angiogenesis|endothelial cell morphogenesis|cell adhesion|positive regulation of cell proliferation|extracellular matrix organization|positive regulation of cell migration|positive regulation of endothelial cell apoptotic process|	structural molecule activity|identical protein binding|	14	66	21100000000	10.10%		12822	9	FDR10	1.7025	1.316	1.407	1.488	1.0185	1.157	1.963	1.528	1.669	Yes (pvalue<0.01,fc>1)	3.99e-05	PredHel=0	CS pos: 26-27. ASA-DG. Pr: 0.7904			human data	4	3	blood FPR0: count=1
Q8BV57	Q8BV57	Ssc5d	1	29	14	14	Q8BV57	MOUSE	147087	15.3	778	778.1	193.48	193.48		1371	Soluble scavenger receptor cysteine-rich domain-containing protein SSC5D	extracellular space|intracellular|cytoplasm|membrane|extracellular matrix|	receptor-mediated endocytosis|defense response|multicellular organismal development|detection of bacterial lipoprotein|innate immune response|defense response to Gram-negative bacterium|defense response to Gram-positive bacterium|regulation of interleukin-8 secretion|negative regulation of interleukin-8 secretion|	fibronectin binding|scavenger receptor activity|protein binding|laminin binding|extracellular matrix binding|	14	29	1900000000	15.30%	PC	269855	9	FDR10	0.9755	0.969	1.081	1.313	1.1815	1.248	0.999	1.01	1.075	Yes (pvalue<0.01,fc>1)	2.73e-05	PredHel=0	CS pos: 16-17. IQA-IE. Pr: 0.8979		0.101			1
Q8VHI3	Q8VHI3	Pofut2	1	55	14	14	Q8VHI3	MOUSE	49770.7	36.3	798	798.1	187.49	187.49		429	GDP-fucose protein O-fucosyltransferase 2	endoplasmic reticulum|Golgi apparatus|	mesoderm formation|fucose metabolic process|regulation of gene expression|regulation of epithelial to mesenchymal transition|fucosylation|protein O-linked fucosylation|regulation of secretion|	fucosyltransferase activity|peptide-O-fucosyltransferase activity|	14	55	15800000000	36.30%		80294	9	FDR10	1.2265	1.134	1.136	1.053	0.8455	1.043	1.82	1.59	1.636	Yes (pvalue<0.01,fc>1)	0.000105035	PredHel=0	CS pos: 21-22. VSA-SG. Pr: 0.7047	Yes	2.61			1
O54734	O54734	Ddost	1	78	13	13	O54734	MOUSE	49255.2	39.4	814	814.1	185.23	185.23		441	Dolichyl-diphosphooligosaccharide--protein glycosyltransferase 48 kDa subunit	endoplasmic reticulum|oligosaccharyltransferase complex|membrane|integral component of membrane|intracellular membrane-bounded organelle|protein complex|	protein glycosylation|protein N-linked glycosylation|protein N-linked glycosylation via asparagine|response to cytokine|T cell activation|	oligosaccharyl transferase activity|dolichyl-diphosphooligosaccharide-protein glycotransferase activity|	13	78	22200000000	39.40%		13200	9	FDR10	1.2995	0.708	0.801	1.143	0.7795	0.876	2.371	1.688	1.903	Yes (pvalue<0.01,fc>1)	0.00315652	PredHel=2	CS pos: 27-28. VCA-SG. Pr: 0.4581	Yes	46.7
Q61114	Q61114	Bpifb1	1	44	17	17	Q61114	MOUSE	52625.5	41.3	850	850.1	179.01	179.01		474	BPI fold-containing family B member 1	extracellular region|extracellular space|extracellular exosome|	innate immune response in mucosa|negative regulation of toll-like receptor 4 signaling pathway|	lipid binding|	17	44	23200000000	41.30%	PC	228801	9	FDR10	1.2065	1.234	1.088	1.303	1.2965	1.214	1.723	1.756	1.532	Yes (pvalue<0.01,fc>1)	4.25e-05	PredHel=0	CS pos: 21-22. VQA-NV. Pr: 0.9596		0.809
Q99KV1	Q99KV1	Dnajb11	1	44	13	13	Q99KV1	MOUSE	40839.6	43.2	895	895.1	171.35	171.35		358	DnaJ homolog subfamily B member 11	nucleus|cytoplasm|endoplasmic reticulum|endoplasmic reticulum lumen|membrane|endoplasmic reticulum chaperone complex|	protein folding|mRNA modification|	protein binding|unfolded protein binding|	13	44	30900000000	43.20%		67838	9	FDR10	1.5445	1.205	1.149	1.332	0.9335	0.913	2.059	1.591	1.506	Yes (pvalue<0.01,fc>1)	0.000850515	PredHel=1	CS pos: 22-23. VIA-GR. Pr: 0.6580	Yes	29			2
O08601	O08601-2	Mttp	1	34	13	13	O08601-2|O08601	MOUSE	101434	20.6	906	906.1	169.97	169.97		894	Isoform 2 of Microsomal triglyceride transfer protein large subunit	endoplasmic reticulum|rough endoplasmic reticulum|Golgi apparatus|basolateral plasma membrane|brush border membrane|microvillus membrane|membrane-bounded vesicle|receptor complex|	protein lipidation|lipid metabolic process|triglyceride metabolic process|lipid transport|circadian rhythm|cholesterol metabolic process|lipoprotein metabolic process|cholesterol homeostasis|lipoprotein transport|response to calcium ion|	lipid transporter activity|protein binding|lipid binding|apolipoprotein binding|protein heterodimerization activity|	13	34	3570000000	20.60%	PC	17777	9	FDR10	2.0695	1.904	1.634	1.641	1.5485	1.139	1.693	1.511	1.215	Yes (pvalue<0.01,fc>1)	4.31e-05	PredHel=0	CS pos: 16-17. SYS-AS. Pr: 0.4252	Yes	51.5
Q9DAU1	Q9DAU1	Cnpy3	1	62	11	11	Q9DAU1|Q9DAU1-2	MOUSE	30936.7	41.3	916	916.1	168.88	168.88		276	Protein canopy homolog 3	endoplasmic reticulum|	innate immune response|	receptor binding|	11	62	18900000000	41.30%		72029	9	FDR10	2.2275	1.859	1.874	1.87	1.6005	1.544	1.874	1.552	1.448	Yes (pvalue<0.01,fc>1)	1.07e-05	PredHel=0	CS pos: 37-38. AGA-EE. Pr: 0.4931	Yes
P82347	P82347	Sgcd	1	48	13	13	P82347|A2ACH6	MOUSE	32475.2	50.5	919	919.1	168.36	168.36		289	Delta-sarcoglycan	cytoplasm|cytoskeleton|integral component of plasma membrane|dystrophin-associated glycoprotein complex|dystroglycan complex|sarcoglycan complex|sarcolemma|	muscle organ development|cardiac muscle tissue development|muscle cell development|heart contraction|membrane organization|	protein binding|	13	48	8020000000	50.50%	NC	24052	9	FDR10	1.3155	1.018	1.22	1.69	1.3745	1.585	1.094	0.793	1.017	Yes (pvalue<0.01,fc>1)	0.000339725	PredHel=1			1.29
Q99KI3	Q99KI3	Emc3	1	61	11	11	Q99KI3	MOUSE	29979.5	42.9	934	934.1	165.35	165.35		261	ER membrane protein complex subunit 3	integral component of membrane|ER membrane protein complex|	protein folding in endoplasmic reticulum|		11	61	27400000000	42.90%		66087	9	FDR10	2.4125	2.139	2.018	2.06	1.6585	1.737	1.773	1.327	1.349	Yes (pvalue<0.01,fc>1)	0.000230101	PredHel=2			9.75
Q6ZQM8	Q6ZQM8	Ugt1a7c	1	30	11	12	Q6ZQM8|B2RT14|E9PXN7|K9J7B2|Q64435|P70691|D3Z748|Q63886|Q62452|D3YZE6|Q3UEP4|D6RH94	MOUSE	60498.4	25	956	956.1	161.75	156.84		531	UDP-glucuronosyltransferase 1-7C	endoplasmic reticulum membrane|integral component of membrane|intracellular membrane-bounded organelle|	flavonoid biosynthetic process|cellular response to hormone stimulus|flavonoid glucuronidation|xenobiotic glucuronidation|	glucuronosyltransferase activity|	13	30	16500000000	25.00%		394432	9	FDR10	1.3725	0.942	0.918	1.443	1.0365	1.219	1.63	1.146	1.134	Yes (pvalue<0.01,fc>1)	0.000341011	PredHel=1	CS pos: 25-26. AQA-GR. Pr: 0.9032	Yes
Q9ERR7	Q9ERR7	Selenof	1	61	9	9	Q9ERR7|A0A0R4J0K1|A0A1C7ZMY4	MOUSE	18191.8	58	980	980.1	158.61	158.61		162	Selenoprotein F	endoplasmic reticulum lumen|extracellular exosome|	'de novo' posttranslational protein folding|	protein binding|selenium binding|	9	61	21700000000	58.00%		93684	9	FDR10	2.7545	2.066	2.217	2.422	1.6475	1.76	2.654	1.938	2.071	Yes (pvalue<0.01,fc>1)	0.000161018	PredHel=0	CS pos: 30-31. ALG-AE. Pr: 0.4962	Yes
P24668	P24668	M6pr	1	57	12	12	P24668	MOUSE	31685.3	44.6	999	999.1	155.44	155.44		278	Cation-dependent mannose-6-phosphate receptor	lysosomal membrane|endosome|late endosome|membrane|integral component of membrane|perinuclear region of cytoplasm|	intracellular protein transport|mannose transport|	mannose transmembrane transporter activity|	12	57	27100000000	44.60%		17113	9	FDR10	2.1005	1.927	1.795	2.103	1.6795	1.561	2.095	1.918	1.841	Yes (pvalue<0.01,fc>1)	1.89e-06	PredHel=1	CS pos: 27-28. SWQ-IE. Pr: 0.2987		99.1
Q6P2L7	Q6P2L7	Casc4	1	48	13	13	Q6P2L7|Q6P2L7-2|E9PZJ6|Q6P2L7-3	MOUSE	49521.8	21.8	1053	1053.1	146.07	146.07		435	Protein CASC4	Golgi apparatus|integral component of membrane|			13	48	11800000000	21.80%		319996	9	FDR10	2.1995	1.92	1.948	1.855	1.6225	1.729	1.564	1.38	1.314	Yes (pvalue<0.01,fc>1)	8.74e-06	PredHel=1
F6TQW2	F6TQW2	Ighg2c	1	28	9	7	F6TQW2|P01864|P01865|P01863	MOUSE	44892.5	35.8	1071	1071.1	142.69	110.16		404	Immunoglobulin heavy constant gamma 2C (Fragment)	extracellular space|immunoglobulin complex, circulating|	humoral immune response mediated by circulating immunoglobulin|immunoglobulin mediated immune response|antibacterial humoral response|defense response to bacterium|	antigen binding|	9	28	5530000000	35.80%		404711	9	FDR10	1.8205	1.402	1.313	1.7	1.3725	1.327	1.962	1.347	1.42	Yes (pvalue<0.01,fc>1)	3.22e-05	PredHel=1			24				blood FPR0: count=3
E9QKW2	E9QKW2	Smoc1	1	33	11	11	A0A0R4J1E4|E9QKW2|D3Z3A3|Q8BLY1|Q8BLY1-2	MOUSE	51031.9	32.3	1082	1082.1	140.26	140.26		452	SPARC-related modular calcium-binding protein 1	basement membrane|	eye development|signal transduction|positive regulation of cell-substrate adhesion|extracellular matrix organization|regulation of osteoblast differentiation|limb development|	calcium ion binding|extracellular matrix binding|	11	33	6450000000	32.30%		64075	9	FDR10	1.9395	1.527	1.82	1.893	1.5525	1.581	1.538	1.194	1.22	Yes (pvalue<0.01,fc>1)	2.73e-05	PredHel=0	CS pos: 25-26. AGG-HR. Pr: 0.8900			human data	1
Q9ERE7	Q9ERE7	Mesd	1	63	12	12	Q9ERE7	MOUSE	25320.3	40.6	1088	1088.1	139.05	139.05		224	LRP chaperone MESD	endoplasmic reticulum|plasma membrane|	protein folding|mesoderm development|Wnt signaling pathway|protein localization to cell surface|	protein binding|low-density lipoprotein particle receptor binding|	12	63	38500000000	40.60%		67943	9	FDR10	2.6535	2.268	2.265	2.39	1.9095	1.921	2.496	1.949	1.897	Yes (pvalue<0.01,fc>1)	1.67e-06	PredHel=0	CS pos: 29-30. AYA-AD. Pr: 0.9465	Yes	257			1
E9Q9Q7	E9Q9Q7	Ablim1	1	1	7	1	E9Q9Q7	MOUSE	45939.9	19.5	1203	1203.2	80.14	5.27		400	Actin-binding LIM protein 1	stress fiber|actin cytoskeleton|lamellipodium|neuronal postsynaptic density|	cytoskeleton organization|axon guidance|lamellipodium assembly|cilium assembly|positive regulation of transcription from RNA polymerase II promoter|	actin binding|	1	1	316000000	2.70%		226251	9	FDR10	2.9615	1.89	2.406	2.687	1.6075	2.144	2.662	1.558	2.087	Yes (pvalue<0.01,fc>1)	0.00283475	PredHel=0
Q91XM9	Q91XM9-6	Dlg2	1	1	6	1	Q91XM9-6|Q91XM9-4|E9Q2L2|Q91XM9-2|Q91XM9-8|Q91XM9|Q91XM9-3|D3YUZ8|D3YWU0	MOUSE	90411.6	10.2	1163	1163.3	84.3	7.56		852	Isoform 6 of Disks large homolog 2	cell junction|juxtaparanode region of axon|postsynaptic membrane|neuronal postsynaptic density|basolateral plasma membrane|voltage-gated potassium channel complex|ionotropic glutamate receptor complex|	synaptic transmission|nervous system development|negative regulation of phosphatase activity|sensory perception of pain|receptor clustering|nucleotide phosphorylation|receptor localization to synapse|establishment or maintenance of epithelial cell apical/basal polarity|	guanylate kinase activity|protein binding|kinase binding|ionotropic glutamate receptor binding|	1	1	154000000	1.20%		23859	9	FDR10	1.5555	1.43	1.661	1.464	1.3305	1.58	1.614	1.458	1.7	Yes (pvalue<0.01,fc>1)	8.6e-06	PredHel=0
P18469	P18469	H2-Eb1	1	3	4	1	P18469	MOUSE	30425.9	21.5	1166	1166.2	41.88	10.52		264	H-2 class II histocompatibility antigen, I-E beta chain	extracellular space|lysosomal membrane|membrane|integral component of membrane|late endosome membrane|MHC class II protein complex|extracellular exosome|	immune response|antigen processing and presentation of exogenous peptide antigen via MHC class II|		1	3	53700000	3.70%		14969	9	FDR10	2.7505	2.252	2.287	1.284	0.8995	1.063	2.122	1.343	1.36	Yes (pvalue<0.01,fc>1)	0.00137147	PredHel=2	CS pos: 26-27. VAL-VR. Pr: 0.3740
D3YZW1	D3YZW1	Srgap1	1	2	3	1	D3YZW1|Q91Z69	MOUSE	125011	2.3	1169	1169.2	25.28	4.85		1085	SLIT-ROBO Rho GTPase-activating protein 1	cytoplasm|	Rho protein signal transduction|cell migration|negative regulation of cell migration|positive regulation of GTPase activity|	GTPase activator activity|protein binding|Rho GTPase binding|Rac GTPase binding|	1	2	396000000	1.10%		117600	9	FDR10	3.5425	2.884	3.172	3.076	2.4105	2.718	3.366	2.677	2.976	Yes (pvalue<0.01,fc>1)	5.65e-07	PredHel=0			2.72
P01869	P01869	Ighg1	1	60	8	8	P01869|P01868	MOUSE	44070.3	32.5	1197	1197.1	126.63	126.63		393	Ig gamma-1 chain C region, membrane-bound form	plasma membrane|integral component of membrane|		antigen binding|immunoglobulin receptor binding|	8	60	25400000000	32.50%	PC	16017	9	FDR10	2.1355	1.871	1.615	1.362	1.0955	0.883	1.671	1.33	1.265	Yes (pvalue<0.01,fc>1)	0.000460555	PredHel=1							blood FPR0: count=4
Q8BPB5	Q8BPB5	Efemp1	1	34	10	10	Q8BPB5	MOUSE	57234.1	23.9	1213	1213.1	124.5	124.5		493	EGF-containing fibulin-like extracellular matrix protein 1	proteinaceous extracellular matrix|extracellular space|extracellular exosome|extracellular matrix|	regulation of transcription, DNA-templated|epidermal growth factor receptor signaling pathway|peptidyl-tyrosine phosphorylation|negative regulation of chondrocyte differentiation|	epidermal growth factor-activated receptor activity|epidermal growth factor receptor binding|calcium ion binding|growth factor activity|	10	34	3820000000	23.90%	PC	216616	9	FDR10	1.4835	1.189	1.2	1.163	0.7825	0.861	1.638	1.3	1.424	Yes (pvalue<0.01,fc>1)	0.000240687	PredHel=0	CS pos: 17-18. VKS-QY. Pr: 0.8227		18.1	human data	5	2	blood FPR0: count=8
Q9CQE7	Q9CQE7-2	Ergic3	1	34	9	9	Q9CQE7-2|Q9CQE7	MOUSE	45028.6	28.1	1226	1226.1	123.26	123.26		383	Isoform 2 of Endoplasmic reticulum-Golgi intermediate compartment protein 3	endoplasmic reticulum membrane|endoplasmic reticulum-Golgi intermediate compartment|Golgi apparatus|membrane|integral component of membrane|endoplasmic reticulum-Golgi intermediate compartment membrane|	ER to Golgi vesicle-mediated transport|		9	34	19200000000	28.10%		66366	9	FDR10	2.1035	1.823	1.883	1.742	1.3705	1.461	1.48	1.277	1.322	Yes (pvalue<0.01,fc>1)	3.92e-05	PredHel=2		Yes
P50543	P50543	S100a11	1	68	8	8	P50543	MOUSE	11253.7	51	1239	1239.1	122.05	122.05		98	Protein S100-A11	ruffle|extracellular space|nucleoplasm|cytoplasm|extracellular exosome|	regulation of cell proliferation|spermatogenesis|	calcium ion binding|protein homodimerization activity|S100 protein binding|calcium-dependent protein binding|	8	68	33000000000	51.00%		20195	9	FDR10	1.3425	0.941	1.467	1.084	0.6975	1.154	1.443	1.003	1.409	Yes (pvalue<0.01,fc>1)	0.000288869	PredHel=0			1410	human data	2	4	blood FPR0: count=0
Q9CQU0	Q9CQU0	Txndc12	1	77	8	8	Q9CQU0	MOUSE	19219.4	48.8	1268	1268.1	118.18	118.18		170	Thioredoxin domain-containing protein 12	endoplasmic reticulum lumen|	cell redox homeostasis|oxidation-reduction process|	protein-disulfide reductase (glutathione) activity|	8	77	34300000000	48.80%		66073	9	FDR10	2.0895	2.025	1.95	1.773	1.7415	1.772	1.85	1.822	1.787	Yes (pvalue<0.01,fc>1)	2.35e-06	PredHel=0	CS pos: 24-25. SDG-RT. Pr: 0.8110	Yes	212	human data	1	1
Q8BPG6	Q8BPG6	Sumf2	1	31	11	11	Q8BPG6|A0A0J9YUF6	MOUSE	34907.7	36.6	1273	1273.1	117.3	117.3		308	Sulfatase-modifying factor 2	endoplasmic reticulum|endoplasmic reticulum lumen|		protein binding|protein homodimerization activity|metal ion binding|	11	31	4540000000	36.60%		67902	9	FDR10	1.7135	1.448	1.215	1.622	1.3475	1.236	1.829	1.526	1.461	Yes (pvalue<0.01,fc>1)	1.09e-05	PredHel=0	CS pos: 33-34. GHA-QD. Pr: 0.6717	Yes	8.18			1
Q80UU9	Q80UU9	Pgrmc2	1	45	11	9	Q80UU9	MOUSE	23447.8	41.4	1274	1274.1	117.26	102.93		217	Membrane-associated progesterone receptor component 2	endomembrane system|membrane|integral component of membrane|		steroid binding|heme binding|	11	45	22700000000	41.40%		70804	9	FDR10	2.2665	1.922	1.791	2.089	1.6375	1.648	1.409	1.238	1.127	Yes (pvalue<0.01,fc>1)	0.00015225	PredHel=1			27.5			1
Q99KF1	Q99KF1	Tmed9	1	55	7	6	Q99KF1|A0A286YDS5	MOUSE	27240.8	33.1	1415	1415.1	105.23	86.71		235	Transmembrane emp24 domain-containing protein 9	Golgi membrane|endoplasmic reticulum|endoplasmic reticulum membrane|endoplasmic reticulum-Golgi intermediate compartment|Golgi apparatus|integral component of membrane|endoplasmic reticulum-Golgi intermediate compartment membrane|extracellular exosome|	Golgi organization|positive regulation of organelle organization|protein transport|COPI coating of Golgi vesicle|	syntaxin binding|	7	55	9070000000	33.10%		67511	9	FDR10	1.7935	1.435	1.357	1.521	1.1695	0.916	1.824	1.38	1.318	Yes (pvalue<0.01,fc>1)	0.000147442	PredHel=1	CS pos: 37-38. GSA-LY. Pr: 0.7447	Yes	78
Q8R1V4	Q8R1V4	Tmed4	1	10	4	3	Q8R1V4	MOUSE	26249.7	27.7	1415	1415.2	65.61	47.09		227	Transmembrane emp24 domain-containing protein 4	endoplasmic reticulum membrane|integral component of membrane|extracellular exosome|	signal transduction|protein transport|positive regulation of I-kappaB kinase/NF-kappaB signaling|	signal transducer activity|	3	10	1240000000	20.20%	PC	103694	9	FDR10	2.1245	1.648	1.828	1.892	1.4085	1.608	2.205	1.763	1.807	Yes (pvalue<0.01,fc>1)	6.44e-05	PredHel=2	CS pos: 29-30. ARG-LY. Pr: 0.4796	Yes	44.6
A11112	A11112		1	23	9	9	A11112	MOUSE	26302.5	61.2	1417	1417.1	105.02	105.02			mKate2				9	23	2110000000	61.20%			9	FDR10	0.9445	0.757	0.784	1.09	1.1825	1.154	1.14	1.069	1.153	Yes (pvalue<0.01,fc>1)	6.22e-05	PredHel=
A0A0A6YXU9	A0A0A6YXU9	Tgfb2	1	26	8	8	A0A0A6YXU9|P27090	MOUSE	51487.9	17.8	1481	1481.1	98.85	98.85		442	Transforming growth factor beta-2	extracellular region|extracellular space|intracellular|extracellular matrix|	cell morphogenesis|skeletal system development|cartilage condensation|blood vessel development|eye development|response to hypoxia|epithelial to mesenchymal transition|hair follicle development|blood vessel remodeling|heart morphogenesis|heart valve morphogenesis|protein phosphorylation|cell cycle arrest|transforming growth factor beta receptor signaling pathway|SMAD protein import into nucleus|a…	beta-amyloid binding|receptor signaling protein serine/threonine kinase activity|receptor binding|type II transforming growth factor beta receptor binding|cytokine activity|transforming growth factor beta receptor binding|protein binding|growth factor act	8	26	31000000000	17.80%	PC	21808	9	FDR10	1.9655	1.62	1.684	2.124	1.6795	1.635	1.922	1.542	1.343	Yes (pvalue<0.01,fc>1)	0.000443004	PredHel=0	CS pos: 20-21. ALS-LS. Pr: 0.6526					2
Q80VA0	Q80VA0	Galnt7	1	23	11	11	Q80VA0|Q80VA0-2|Q80VA0-3	MOUSE	76102.4	23.8	1317	1317.1	113.18	113.18		657	N-acetylgalactosaminyltransferase 7	Golgi membrane|membrane|integral component of membrane|extracellular exosome|	protein O-linked glycosylation|	polypeptide N-acetylgalactosaminyltransferase activity|carbohydrate binding|metal ion binding|	11	23	3920000000	23.80%		108150	9	FDR10	1.8225	1.558	1.309	1.316	1.0125	0.969	1.984	1.478	1.28	Yes (pvalue<0.01,fc>1)	0.000668122	PredHel=1						1
Q9CYA0	Q9CYA0	Creld2	1	23	7	7	Q9CYA0	MOUSE	40386.9	29.7	1349	1349.1	110.6	110.6		350	Cysteine-rich with EGF-like domain protein 2	extracellular space|endoplasmic reticulum|Golgi apparatus|		calcium ion binding|	7	23	2950000000	29.70%	PC	76737	9	FDR10	2.1365	1.818	1.865	1.687	1.4355	1.29	2.996	2.781	2.664	Yes (pvalue<0.01,fc>1)	0.000431873	PredHel=0	CS pos: 22-23. AVA-SR. Pr: 0.8502	Yes	208			1
Q8R2Z5	Q8R2Z5	Vwa1	1	19	9	9	Q8R2Z5|Q8R2Z5-2	MOUSE	44821.9	27.4	1410	1410.1	105.99	105.99		415	von Willebrand factor A domain-containing protein 1	extracellular region|proteinaceous extracellular matrix|basement membrane|interstitial matrix|extracellular space|extracellular exosome|	extracellular matrix organization|behavioral response to pain|	protein binding|identical protein binding|	9	19	1290000000	27.40%	PC	246228	9	FDR10	0.8525	0.784	1.047	0.736	0.5845	0.844	1.209	1.18	1.24	Yes (pvalue<0.01,fc>1)	0.000230593	PredHel=0	CS pos: 18-19. ALA-RS. Pr: 0.6054					1
Q8CGE8	Q8CGE8	Ifi205a	1	20	7	6	P0DOV1|P0DOV1-2|Q8CGE8|A0A087WRA4	MOUSE	45746.1	20.2	1460	1460.1	100.63	85.34		404	Interferon-activable protein 205-A	nucleus|nucleolus|cytoplasm|membrane|	negative regulation of transcription from RNA polymerase II promoter|transcription, DNA-templated|cellular response to interferon-beta|	RNA polymerase II core promoter proximal region sequence-specific DNA binding|core promoter binding|RNA polymerase II core promoter proximal region sequence-specific DNA binding transcription factor activity involved in negative regulation of transcriptio	7	20	2840000000	20.20%	NC	226695	9	FDR10	2.1585	1.673	2.042	1.273	0.8015	1.218	1.957	1.478	1.685	Yes (pvalue<0.01,fc>1)	0.000372497	PredHel=0			0.356
P0DOV2	P0DOV2	Ifi204	1	6	4	3	P0DOV2	MOUSE	70178.5	10.5	1460	1460.2	44.98	29.69		619	Interferon-activable protein 204				3	6	139000000	8.80%	NC	15951	9	FDR10	1.8795	1.304	1.648	1.207	0.6145	0.978	1.898	1.179	1.535	Yes (pvalue<0.01,fc>1)	0.000480314	PredHel=0			1.67
Q61361	Q61361	Bcan	1	18	11	11	Q61361	MOUSE	97353.7	11.3	1461	1461.1	100.63	100.63		883	Brevican core protein	proteinaceous extracellular matrix|extracellular space|dendrite|anchored component of membrane|synapse|	skeletal system development|cell adhesion|central nervous system development|hippocampus development|regulation of neuronal synaptic plasticity|	hyaluronic acid binding|carbohydrate binding|	11	18	1470000000	11.30%	PC	12032	9	FDR10	1.7105	1.579	1.374	1.138	1.1015	0.932	1.41	1.253	1.055	Yes (pvalue<0.01,fc>1)	0.000187205	PredHel=0	CS pos: 22-23. ALA-DD. Pr: 0.8248		2.96
Q80W54	Q80W54	Zmpste24	1	19	9	9	Q80W54	MOUSE	55018.7	17.6	1472	1472.1	99.73	99.73		475	CAAX prenyl protease 1 homolog	nuclear inner membrane|endoplasmic reticulum membrane|membrane|integral component of membrane|extracellular exosome|	nuclear envelope organization|prenylated protein catabolic process|CAAX-box protein processing|	metalloendopeptidase activity|metal ion binding|	9	19	14100000000	17.60%		230709	9	FDR10	1.3755	0.95	1.206	1.332	0.8945	1.19	1.425	1.024	1.257	Yes (pvalue<0.01,fc>1)	0.000176734	PredHel=7		Yes	7.96
D3YVW2	D3YVW2	Golim4	1	23	9	9	D3YVW2|Q8BXA1	MOUSE	79960.9	15.5	1536	1536.1	93.83	93.83		683	Golgi integral membrane protein 4	nucleoplasm|Golgi apparatus|membrane|integral component of membrane|			9	23	1180000000	15.50%		73124	9	FDR10	0.8305	1.109	0.977	1.296	1.1405	1.02	1.693	1.584	1.444	Yes (pvalue<0.01,fc>1)	0.00022032	PredHel=1						1
A2ADH1	A2ADH1	Magt1	1	25	7	7	A2ADH1|Q9CQY5|Q9CQY5-3|Q9CQY5-2	MOUSE	42036.4	17.9	1563	1563.1	91.45	91.45		368	Magnesium transporter protein 1	oligosaccharyltransferase complex|membrane|	magnesium ion transport|cell redox homeostasis|cognition|	magnesium ion transmembrane transporter activity|	7	25	8050000000	17.90%		67075	9	FDR10	1.0305	0.919	1.019	1.042	0.8475	0.909	1.116	0.907	1.041	Yes (pvalue<0.01,fc>1)	0.000109909	PredHel=4			5.24
Q07797	Q07797	Lgals3bp	1	11	5	5	Q07797	MOUSE	65402.8	11.2	1878	1878.1	70.03	70.03		577	Galectin-3-binding protein	proteinaceous extracellular matrix|extracellular space|membrane|extracellular exosome|blood microparticle|extracellular matrix|	receptor-mediated endocytosis|cell adhesion|	scavenger receptor activity|protein binding|	5	11	1570000000	11.20%	PC	19039	9	FDR10	1.7735	1.258	1.438	1.22	0.6415	0.831	1.71	1.175	1.355	Yes (pvalue<0.01,fc>1)	0.00126486	PredHel=0	CS pos: 18-19. TQG-TE. Pr: 0.9788		10.2	human and mouse data	9	3
Q8K4Q8	Q8K4Q8	Colec12	1	19	7	7	Q8K4Q8	MOUSE	81873	11	1578	1578.1	90.42	90.42		742	Collectin-12	collagen trimer|integral component of membrane|extracellular exosome|	phagocytosis, recognition|immune response|toll-like receptor 3 signaling pathway|positive regulation of cell adhesion molecule production|	signaling pattern recognition receptor activity|low-density lipoprotein particle binding|carbohydrate binding|metal ion binding|	7	19	2560000000	11.00%		140792	9	FDR10	0.9135	0.753	0.821	1.042	0.6985	0.851	1.55	1.322	1.317	Yes (pvalue<0.01,fc>1)	0.000534238	PredHel=1						1
Q61335	Q61335	Bcap31	1	33	7	7	Q61335	MOUSE	28013.1	24.4	1600	1600.1	88.72	88.72		245	B-cell receptor-associated protein 31	Golgi membrane|mitochondrion|endoplasmic reticulum|lipid particle|cytosol|integral component of plasma membrane|membrane|clathrin-coated vesicle|Golgi cisterna membrane|endoplasmic reticulum-Golgi intermediate compartment membrane|Sec61 translocon complex|	intracellular protein transport|ER to Golgi vesicle-mediated transport|positive regulation of cytosolic calcium ion concentration|spermatogenesis|negative regulation of endoplasmic reticulum calcium ion concentration|calcium-mediated signaling using intracellular calcium source|positive regulation of cysteine-type endopeptidase activity involved in apoptotic process|positive regulation of mitocho…	protein binding|protein complex binding|MHC class I protein binding|	7	33	7920000000	24.40%	PC	27061	9	FDR10	2.4345	1.561	2.04	2.819	2.0075	2.438	2.34	1.602	2.019	Yes (pvalue<0.01,fc>1)	0.000176639	PredHel=2		Yes	50.7
P01837	P01837		1	30	7	7	A0A075B5P2|P01837	MOUSE	11948.8	63.2	1603	1603.1	88.48	88.48		106	Ig kappa chain C region	plasma membrane|		antigen binding|	7	30	21000000000	63.20%		16071	9	FDR10	2.9155	2.331	2.378	2.32	1.7705	1.808	2.732	2.09	2.119	Yes (pvalue<0.01,fc>1)	2.75e-06	PredHel=0					2		blood FPR0: count=4
Q9CZX9	Q9CZX9	Emc4	1	30	6	6	Q9CZX9	MOUSE	20287.5	34.4	1732	1732.1	78.53	78.53		183	ER membrane protein complex subunit 4	integral component of membrane|ER membrane protein complex|	apoptotic process|		6	30	10400000000	34.40%		68032	9	FDR10	1.8645	1.811	1.55	1.879	1.7015	1.664	1.304	1.267	1.131	Yes (pvalue<0.01,fc>1)	4.42e-05	PredHel=2			5.79
Q8BFR4	Q8BFR4	Gns	1	17	7	7	Q8BFR4	MOUSE	61915.5	12.1	1743	1743.1	77.6	77.6		544	N-acetylglucosamine-6-sulfatase	lysosome|extracellular exosome|	glycosaminoglycan metabolic process|	N-acetylglucosamine-6-sulfatase activity|sulfuric ester hydrolase activity|metal ion binding|	7	17	1890000000	12.10%		75612	9	FDR10	1.7345	1.75	1.484	1.392	1.5525	1.251	1.268	1.311	1.132	Yes (pvalue<0.01,fc>1)	1.63e-05	PredHel=1	CS pos: 35-36. VGA-AR. Pr: 0.5378		12.4	human and mouse data	2	2
Q31125	Q31125	Slc39a7	1	22	5	5	Q31125	MOUSE	50826.8	19.7	1757	1757.1	76.53	76.53		476	Zinc transporter SLC39A7	nucleoplasm|endoplasmic reticulum|endoplasmic reticulum membrane|Golgi apparatus|integral component of membrane|	zinc II ion transport|transmembrane transport|	protein binding|metal ion transmembrane transporter activity|	5	22	10000000000	19.70%		14977	9	FDR10	2.4015	2.008	2.084	2.069	1.6695	1.834	1.926	1.555	1.659	Yes (pvalue<0.01,fc>1)	8.48e-05	PredHel=7	CS pos: 27-28. VAG-HE. Pr: 0.5913	Yes	3.96
P14106	P14106	C1qb	1	13	6	6	P14106	MOUSE	26945.1	30.4	1766	1766.1	75.92	75.92		253	Complement C1q subcomponent subunit B	collagen trimer|extracellular exosome|blood microparticle|	complement activation, classical pathway|innate immune response|inner ear development|	protein homodimerization activity|	6	13	3380000000	30.40%	PC	12260	9	FDR10	1.6185	1.317	1.282	1.908	1.2475	1.413	1.628	1.379	1.519	Yes (pvalue<0.01,fc>1)	5.04e-05	PredHel=0	CS pos: 25-26. SWA-QS. Pr: 0.8010		97.3	human data	1		blood FPR0: count=8
Q9QWR8	Q9QWR8	Naga	1	21	7	7	Q9QWR8	MOUSE	47747.3	22.4	1777	1777.1	75.38	75.38		415	Alpha-N-acetylgalactosaminidase	cytoplasm|lysosome|extracellular exosome|	oligosaccharide metabolic process|carbohydrate catabolic process|glycoside catabolic process|glycolipid catabolic process|glycosylceramide catabolic process|	alpha-galactosidase activity|alpha-N-acetylgalactosaminidase activity|protein homodimerization activity|	7	21	2200000000	22.40%		17939	9	FDR10	1.3975	1.438	1.18	1.196	1.0995	1.122	1.243	1.177	1.139	Yes (pvalue<0.01,fc>1)	7.16e-05	PredHel=0	CS pos: 23-24. GLL-RT. Pr: 0.2536		16.4			2
P33434	P33434	Mmp2	1	10	6	6	P33434|P33434-2	MOUSE	75242.1	12.3	1778	1778.1	75.32	75.32		662	72 kDa type IV collagenase	proteinaceous extracellular matrix|extracellular space|nucleus|cytoplasm|mitochondrion|plasma membrane|sarcomere|	angiogenesis|response to hypoxia|blood vessel maturation|intramembranous ossification|proteolysis|embryo implantation|collagen catabolic process|endodermal cell differentiation|positive regulation of innate immune response|skeletal system morphogenesis|face morphogenesis|bone trabecula formation|cellular response to amino acid stimulus|	metalloendopeptidase activity|metallopeptidase activity|zinc ion binding|	6	10	607000000	12.30%	PC	17390	9	FDR10	1.4265	1.095	1.38	1.182	0.7375	0.824	1.716	1.279	1.494	Yes (pvalue<0.01,fc>1)	0.000609149	PredHel=1	CS pos: 29-30. AIA-AP. Pr: 0.9176			human and mouse data	8	4
Q8CG16	Q8CG16	C1ra	1	18	7	7	Q8CG16|Q8CFG9	MOUSE	81555.2	13.2	1805	1805.1	73.95	73.95		707	Complement C1r-A subcomponent	extracellular exosome|blood microparticle|	proteolysis|complement activation, classical pathway|innate immune response|	serine-type endopeptidase activity|calcium ion binding|	7	18	918000000	13.20%		50909	9	FDR10	1.5275	1.227	1.112	1.417	0.8615	1.014	2.257	1.594	1.608	Yes (pvalue<0.01,fc>1)	0.00105108	PredHel=0	CS pos: 16-17. VEG-SI. Pr: 0.9868		22	human data	3	4	blood FPR0: count=7
P98063	P98063	Bmp1	1	24	7	7	P98063|Q9WVM6|E9Q5B9|G3X9F5|Q62381|Q62381-2	MOUSE	113889	7.5	1895	1895.1	69.41	69.41		991	Bone morphogenetic protein 1	proteinaceous extracellular matrix|extracellular space|Golgi apparatus|membrane-bounded vesicle|	ossification|proteolysis|cell differentiation|cartilage development|positive regulation of cartilage development|	metalloendopeptidase activity|cytokine activity|calcium ion binding|protein binding|growth factor activity|peptidase activity|zinc ion binding|	8	24	3210000000	7.50%	PC	12153	9	FDR10	1.1735	1.012	1.167	0.811	0.6075	0.821	1.119	0.964	1.108	Yes (pvalue<0.01,fc>1)	0.000188319	PredHel=0	CS pos: 29-30. GRP-LD. Pr: 0.5822		2.27			4
Q9WV54	Q9WV54	Asah1	1	9	5	5	Q9WV54	MOUSE	45068.1	15.2	1898	1898.1	69.18	69.18		394	Acid ceramidase	lysosome|extracellular exosome|	lipid metabolic process|	ceramidase activity|	5	9	593000000	15.20%	PC	11886	9	FDR10	2.2335	1.767	2.134	1.832	1.3215	1.282	1.643	1.114	1.213	Yes (pvalue<0.01,fc>1)	0.000200116	PredHel=0	CS pos: 20-21. AQA-QD. Pr: 0.9507		29.4	human data	1	2
Q9Z0J1	Q9Z0J1	Reck	1	13	6	6	Q9Z0J1	MOUSE	111101	8.1	2069	2069.1	60.55	60.55		971	Reversion-inducing cysteine-rich protein with Kazal motifs	plasma membrane|anchored component of membrane|	blood vessel maturation|embryo implantation|negative regulation of endopeptidase activity|extracellular matrix organization|embryonic forelimb morphogenesis|positive regulation of Notch signaling pathway|	endopeptidase inhibitor activity|serine-type endopeptidase inhibitor activity|	6	13	367000000	8.10%		53614	9	FDR10	1.2925	1.158	1.224	1.065	0.9225	1.008	1.167	1	1.078	Yes (pvalue<0.01,fc>1)	2.95e-05	PredHel=0	CS pos: 26-27. VTG-GL. Pr: 0.4581		0.309
Q61334	Q61334	Bcap29	1	25	6	6	Q61334	MOUSE	28020.4	31.6	1928	1928.1	67.59	67.59		240	B-cell receptor-associated protein 29	endoplasmic reticulum membrane|membrane|integral component of membrane|	osteoblast differentiation|intracellular protein transport|ER to Golgi vesicle-mediated transport|apoptotic process|protein localization to endoplasmic reticulum exit site|		6	25	5630000000	31.60%		12033	9	FDR10	2.3375	2.022	1.911	2.056	1.8935	1.753	1.416	1.306	1.206	Yes (pvalue<0.01,fc>1)	2.44e-05	PredHel=3		Yes	2.26
Q6PB93	Q6PB93	Galnt2	1	18	5	5	Q6PB93|Q6PB93-2	MOUSE	65255.1	8.9	2045	2045.1	61.6	61.6		570	Polypeptide N-acetylgalactosaminyltransferase 2	Golgi apparatus|Golgi stack|Golgi lumen|membrane|integral component of membrane|Golgi cisterna membrane|perinuclear region of cytoplasm|extracellular exosome|Golgi apparatus|	immunoglobulin biosynthetic process|protein O-linked glycosylation|O-glycan processing|protein O-linked glycosylation via serine|protein O-linked glycosylation via threonine|	polypeptide N-acetylgalactosaminyltransferase activity|manganese ion binding|carbohydrate binding|	5	18	1100000000	8.90%	PC	108148	9	FDR10	1.3565	1.16	0.876	1.188	0.8855	0.823	1.866	1.468	1.371	Yes (pvalue<0.01,fc>1)	0.000392307	PredHel=1						2
Q9CQF9	Q9CQF9	Pcyox1	1	10	5	5	Q9CQF9|A0A0N4SWD3	MOUSE	56721.9	12.6	2074	2074.1	60.3	60.3		505	Prenylcysteine oxidase	lysosome|vacuolar membrane|plasma membrane|very-low-density lipoprotein particle|extracellular exosome|	prenylated protein catabolic process|prenylcysteine catabolic process|oxidation-reduction process|chloride transmembrane transport|	prenylcysteine oxidase activity|chloride-transporting ATPase activity|	5	10	789000000	12.60%		66881	9	FDR10	2.1955	1.945	1.676	1.67	1.4635	1.198	2.087	2.072	1.551	Yes (pvalue<0.01,fc>1)	0.00019687	PredHel=1	CS pos: 28-29. ASA-EP. Pr: 0.6167		26.9
D3Z4P2	D3Z4P2	Lman2l	1	15	5	5	D3Z4P2|P59481|J3QNZ7	MOUSE	41322.9	13.4	2126	2126.1	58.13	58.13		358	Lectin, mannose-binding 2-like, isoform CRA_b	endoplasmic reticulum membrane|Golgi apparatus|	protein transport|		5	15	3320000000	13.40%		214895	9	FDR10	2.1745	1.828	1.56	1.255	1.4665	1.302	1.346	1.31	1.139	Yes (pvalue<0.01,fc>1)	0.000233012	PredHel=1	CS pos: 43-44. VRA-GQ. Pr: 0.6479	Yes
B1AZA5	B1AZA5	Tmem245	1	11	5	5	D3YWD3|B1AZA5	MOUSE	97983	5	2205	2205.1	54.1	54.1		876	Transmembrane protein 245	integral component of membrane|			5	11	509000000	5.00%		242474	9	FDR10	1.2965	1.088	1.112	1.599	1.3355	1.308	1.363	1.057	1.249	Yes (pvalue<0.01,fc>1)	0.000102681	PredHel=14
Q9DBS1	Q9DBS1	Tmem43	1	7	4	4	Q9DBS1	MOUSE	44896.6	10.7	2416	2416.1	46.09	46.09		400	Transmembrane protein 43	nuclear inner membrane|integral component of nuclear inner membrane|endoplasmic reticulum lumen|Golgi apparatus|	nuclear membrane organization|	protein self-association|	4	7	243000000	10.70%		74122	9	FDR10	2.1885	1.155	0.88	2.335	1.2945	1.039	3.225	2.16	1.897	Yes (pvalue<0.01,fc>1)	0.00121442	PredHel=4		Yes	6.89
Q61093	Q61093	Cybb	1	9	5	5	Q61093	MOUSE	66216.2	8.7	2264	2264.1	51.32	51.32		570	Cytochrome b-245 heavy chain	cytoplasm|mitochondrion|plasma membrane|integral component of plasma membrane|NADPH oxidase complex|	superoxide metabolic process|ion transport|inflammatory response|regulation of ion transmembrane transport|superoxide anion generation|innate immune response|respiratory burst|hydrogen peroxide biosynthetic process|oxidation-reduction process|	voltage-gated ion channel activity|protein binding|superoxide-generating NADPH oxidase activity|heme binding|metal ion binding|protein heterodimerization activity|flavin adenine dinucleotide binding|electron carrier activity|superoxide-generating NADPH ox	5	9	701000000	8.70%		13058	9	FDR10	1.8795	1.507	1.477	1.568	0.8725	1.38	1.857	1.453	1.49	Yes (pvalue<0.01,fc>1)	0.000921065	PredHel=4		Yes	5.65
Q9WTS2	Q9WTS2	Fut8	1	7	5	5	Q9WTS2	MOUSE	67012	8.8	2295	2295.1	50.14	50.14		575	Alpha-(1,6)-fucosyltransferase	cytoplasm|membrane|integral component of membrane|Golgi cisterna membrane|extracellular exosome|	protein N-linked glycosylation|transforming growth factor beta receptor signaling pathway|integrin-mediated signaling pathway|respiratory gaseous exchange|cell migration|protein N-linked glycosylation via asparagine|protein glycosylation in Golgi|N-glycan fucosylation|receptor metabolic process|GDP-L-fucose metabolic process|	glycoprotein 6-alpha-L-fucosyltransferase activity|transferase activity, transferring glycosyl groups|SH3 domain binding|alpha-(1->6)-fucosyltransferase activity|	5	7	1650000000	8.80%		53618	9	FDR10	1.3085	1.063	1.15	0.835	0.8015	0.857	1.313	1.153	1.303	Yes (pvalue<0.01,fc>1)	2.47e-05	PredHel=1			1.77
P01887	P01887	B2m	1	13	4	4	P01887	MOUSE	13892.8	33.6	2371	2371.1	47.61	47.61		119	Beta-2-microglobulin	extracellular space|cytoplasm|Golgi apparatus|plasma membrane|focal adhesion|external side of plasma membrane|membrane|phagocytic vesicle membrane|MHC class I protein complex|extracellular exosome|	positive regulation of T cell mediated cytotoxicity|response to molecule of bacterial origin|antigen processing and presentation of peptide antigen via MHC class I|antigen processing and presentation of exogenous protein antigen via MHC class Ib, TAP-dependent|cellular defense response|T cell differentiation in thymus|protein refolding|response to drug|response to cadmium ion|iron ion homeostasis…	glycoprotein binding|protein binding|identical protein binding|	4	13	5170000000	33.60%	PC	12010	9	FDR10	2.2825	1.66	1.731	1.497	1.0225	1.15	2.619	1.901	1.983	Yes (pvalue<0.01,fc>1)	0.000188642	PredHel=1	CS pos: 20-21. LYA-IQ. Pr: 0.8477		109	human and mouse data	6	4	blood FPR0: count=7
Q02105	Q02105	C1qc	1	15	3	3	Q02105	MOUSE	26390.5	14.2	2435	2435.1	45.47	45.47		246	Complement C1q subcomponent subunit C	collagen trimer|extracellular space|membrane|extracellular exosome|blood microparticle|	complement activation, classical pathway|negative regulation of granulocyte differentiation|innate immune response|negative regulation of macrophage differentiation|	tumor necrosis factor receptor binding|	3	15	3460000000	14.20%	PC	12262	9	FDR10	1.5665	1.315	1.411	2.102	1.8975	1.912	1.554	1.328	1.442	Yes (pvalue<0.01,fc>1)	5.55e-05	PredHel=0	CS pos: 29-30. SQA-SA. Pr: 0.5929		27.8				blood FPR0: count=6
Q9WUU7	Q9WUU7	Ctsz	1	13	3	3	Q9WUU7	MOUSE	34680.3	11.7	2449	2449.1	44.87	44.87		306	Cathepsin Z	extracellular space|lysosome|endoplasmic reticulum|intracellular membrane-bounded organelle|extracellular exosome|	proteolysis involved in cellular protein catabolic process|epithelial tube branching involved in lung morphogenesis|	cysteine-type endopeptidase activity|	3	13	1640000000	11.70%		64138	9	FDR10	1.2525	1.193	0.98	1.115	1.0455	1.026	1.388	1.272	1.021	Yes (pvalue<0.01,fc>1)	7.77e-05	PredHel=0	CS pos: 25-26. ARA-RL. Pr: 0.8809	Yes	45.7	human data	4	4
Q8K182	Q8K182	C8a	1	9	4	4	Q8K182|A2A997|A2A998	MOUSE	67733.7	8.6	2532	2532.1	42.17	42.17		587	Complement component C8 alpha chain	membrane attack complex|extracellular exosome|blood microparticle|	complement activation|complement activation, alternative pathway|complement activation, classical pathway|cytolysis|	complement binding|protein complex binding|	4	9	1000000000	8.60%	PC	230558	9	FDR10	1.2405	0.607	0.877	1.009	0.6135	0.909	2.227	1.693	1.864	Yes (pvalue<0.01,fc>1)	0.00193841	PredHel=0	CS pos: 20-21. VTA-QE. Pr: 0.9492		98.9				blood FPR0: count=8
Q8C102	Q8C102	Galnt5	1	6	4	4	Q8C102	MOUSE	106577	4.8	2536	2536.1	41.98	41.98		930	Polypeptide N-acetylgalactosaminyltransferase 5	Golgi membrane|integral component of membrane|	protein glycosylation|	polypeptide N-acetylgalactosaminyltransferase activity|carbohydrate binding|metal ion binding|	4	6	165000000	4.80%		241391	9	FDR10	1.6435	1.403	1.579	1.74	1.2735	1.673	1.37	1.04	1.277	Yes (pvalue<0.01,fc>1)	0.000141038	PredHel=1			0.137			1	blood FPR0: count=6
Q91VN0	Q91VN0	Lrp5	1	9	4	4	Q91VN0|H3BL52	MOUSE	182134	3.5	2538	2538.1	41.95	41.95		1614	Low-density lipoprotein receptor-related protein 5	mitochondrion|endoplasmic reticulum|plasma membrane|integral component of membrane|receptor complex|	gastrulation with mouth forming second|vasculature development|positive regulation of mesenchymal cell proliferation|osteoblast development|glucose catabolic process|endocytosis|cholesterol metabolic process|regulation of blood pressure|positive regulation of cell proliferation|anterior/posterior pattern specification|Wnt signaling pathway|positive regulation of osteoblast proliferation|somatic s…	protein binding|Wnt-protein binding|Wnt-activated receptor activity|	4	9	6830000000	3.50%		16973	9	FDR10	3.7815	2.656	2.996	3.696	2.6145	2.974	3.276	2.256	2.608	Yes (pvalue<0.01,fc>1)	0.000699155	PredHel=1	CS pos: 30-31. AAA-SP. Pr: 0.7811	Yes				1
Q91YU7	Q91YU7	Tgfb3	1	19	4	4	Q91YU7|P17125	MOUSE	47942	10.1	2562	2562.1	41.2	41.2		412	Transforming growth factor beta-3	proteinaceous extracellular matrix|extracellular space|nucleus|cell surface|secretory granule|T-tubule|extracellular matrix|neuronal cell body|	activation of MAPK activity|response to hypoxia|in utero embryonic development|transforming growth factor beta receptor signaling pathway|SMAD protein import into nucleus|salivary gland morphogenesis|female pregnancy|aging|negative regulation of DNA replication|negative regulation of cell proliferation|organ morphogenesis|positive regulation of epithelial to mesenchymal transition|negative regula…	type II transforming growth factor beta receptor binding|cytokine activity|growth factor activity|type I transforming growth factor beta receptor binding|type III transforming growth factor beta receptor binding|identical protein binding|protein heterodim	4	19	1470000000	10.10%	PC	21809	9	FDR10	1.4215	1.377	1.488	1.613	1.5395	1.66	1.298	1.205	1.356	Yes (pvalue<0.01,fc>1)	6.21e-06	PredHel=1	CS pos: 23-24. SLS-LS. Pr: 0.3754		0.005			1
P97333	P97333	Nrp1	1	5	3	3	P97333	MOUSE	104253	4.5	2709	2709.1	36.99	36.99		923	Neuropilin-1	extracellular space|early endosome|cytosol|neurofilament|plasma membrane|focal adhesion|integral component of membrane|axon|sorting endosome|	angiogenesis|patterning of blood vessels|neuron migration|sprouting angiogenesis|cell migration involved in sprouting angiogenesis|axon guidance|axonal fasciculation|heart development|motor neuron axon guidance|dendrite development|cell migration|facial nerve structural organization|trigeminal nerve morphogenesis|trigeminal nerve structural organization|vestibulocochlear nerve structural organiza…	vascular endothelial growth factor-activated receptor activity|protein binding|heparin binding|semaphorin receptor activity|growth factor binding|vascular endothelial growth factor binding|metal ion binding|	3	5	1270000000	4.50%		18186	9	FDR10	3.7945	1.952	2.478	3.226	1.5955	2.142	3.915	2.37	2.909	Yes (pvalue<0.01,fc>1)	0.000912718	PredHel=1	CS pos: 21-22. AGA-FR. Pr: 0.6902		2.13	human data	2	2
Q9WVB4	Q9WVB4	Slit3	1	8	4	4	Q9WVB4	MOUSE	173772	3.5	2606	2606.1	39.88	39.88		1523	Slit homolog 3 protein	extracellular space|	axon guidance|negative regulation of cell proliferation|organ morphogenesis|negative regulation of gene expression|negative regulation of cell growth|cellular response to hormone stimulus|Roundabout signaling pathway|axon extension involved in axon guidance|negative chemotaxis|response to cortisol|apoptotic process involved in luteolysis|negative regulation of chemokine-mediated signaling pathway|	receptor binding|calcium ion binding|Roundabout binding|	4	8	1690000000	3.50%	PC	20564	9	FDR10	1.7205	2.046	1	1.596	1.5015	1.115	2.121	2.473	1.22	Yes (pvalue<0.01,fc>1)	0.000112028	PredHel=0	CS pos: 33-34. AAA-CP. Pr: 0.8967		0.06	human data	2
P54763	P54763-2	Ephb2	1	4	2	2	P54763-2|P54763-4|P54763	MOUSE	111537	2.8	2624	2624.1	39.4	39.4		986	Isoform 2 of Ephrin type-B receptor 2	plasma membrane|integral component of plasma membrane|axon|dendrite|neuronal cell body|synapse|	cell morphogenesis|angiogenesis|urogenital system development|protein phosphorylation|transmembrane receptor protein tyrosine kinase signaling pathway|axon guidance|axonal fasciculation|learning|organ morphogenesis|phosphorylation|peptidyl-tyrosine phosphorylation|optic nerve morphogenesis|central nervous system projection neuron axonogenesis|corpus callosum development|retinal ganglion cell axon…	protein tyrosine kinase activity|receptor activity|ephrin receptor activity|transmembrane-ephrin receptor activity|receptor binding|protein binding|ATP binding|axon guidance receptor activity|identical protein binding|	2	4	44700000	2.80%		13844	9	FDR10	2.1185	1.461	1.306	2.039	1.3125	1.213	2.854	2.098	2.022	Yes (pvalue<0.01,fc>1)	0.00358411	PredHel=1	CS pos: 19-20. AAV-EE. Pr: 0.2680
Q8K273	Q8K273	Mmgt1	1	18	3	3	Q8K273	MOUSE	14733.6	31.2	2645	2645.1	38.83	38.83		131	Membrane magnesium transporter 1	Golgi membrane|cytoplasm|early endosome|Golgi apparatus|plasma membrane|membrane|integral component of membrane|early endosome membrane|ER membrane protein complex|	cation transport|cobalt ion transport|copper ion transport|ferrous iron transport|magnesium ion transport|cation transmembrane transport|ferrous iron transmembrane transport|	cobalt ion transmembrane transporter activity|ferrous iron transmembrane transporter activity|magnesium ion transmembrane transporter activity|inorganic cation transmembrane transporter activity|	3	18	3540000000	31.20%		236792	9	FDR10	1.5915	1.713	1.618	1.18	1.2715	1.176	1.187	1.268	1.172	Yes (pvalue<0.01,fc>1)	3.26e-05	PredHel=2	CS pos: 20-21. AHA-AF. Pr: 0.2225	Yes	16.6
O35136	O35136	Ncam2	1	11	4	4	O35136|O35136-2	MOUSE	94000.9	6.3	2786	2786.1	34.95	34.95		837	Neural cell adhesion molecule 2	plasma membrane|integral component of membrane|axon|anchored component of membrane|	cell adhesion|		4	11	9770000000	6.30%		17968	9	FDR10	1.7295	2.201	2.468	0.991	1.7815	2.422	1.024	1.696	2.124	Yes (pvalue<0.01,fc>1)	0.00265154	PredHel=1	CS pos: 19-20. GQA-LL. Pr: 0.7995
Q5SV85	Q5SV85	Synrg	1	6	3	3	V9GX40|Q5SV85|V9GXD9|Q5SV85-2	MOUSE	140526	2.9	2811	2811.1	34.24	34.24		1306	Synergin gamma	Golgi apparatus|cytosol|membrane|	endocytosis|protein transport|		3	6	10100000000	2.90%		217030	9	FDR10	1.8165	1.322	1.591	1.991	1.4885	1.777	2.19	1.664	1.945	Yes (pvalue<0.01,fc>1)	0.000199111	PredHel=0
Q9EP72	Q9EP72	Emc7	1	9	3	3	Q9EP72	MOUSE	26309.9	14.5	2854	2854.1	33.13	33.13		241	ER membrane protein complex subunit 7	integral component of membrane|ER membrane protein complex|		carbohydrate binding|	3	9	3280000000	14.50%		73024	9	FDR10	1.6935	1.537	1.286	1.814	1.5445	1.42	1.705	1.425	1.142	Yes (pvalue<0.01,fc>1)	0.000125195	PredHel=1	CS pos: 22-23. AHS-SE. Pr: 0.8284		19.1
O89001	O89001	Cpd	1	4	4	4	O89001	MOUSE	153430	2.9	2863	2863.1	32.81	32.81		1377	Carboxypeptidase D	membrane|integral component of membrane|extracellular exosome|	proteolysis|	metallocarboxypeptidase activity|serine-type carboxypeptidase activity|zinc ion binding|	4	4	262000000	2.90%		12874	9	FDR10	1.1995	1.487	1.199	1.037	1.3155	1.191	1.643	1.93	2.174	Yes (pvalue<0.01,fc>1)	0.000134386	PredHel=1	CS pos: 37-38. AQA-AH. Pr: 0.8803		2.24
P28481	P28481	Col2a1	1	5	2	2	P28481|P28481-1|P28481-4|P28481-5|P28481-6|P28481-7|P28481-2	MOUSE	143055	1.9	2886	2886.1	32.34	32.34		1487	Collagen alpha-1(II) chain	proteinaceous extracellular matrix|collagen trimer|collagen type II trimer|basement membrane|extracellular space|cytoplasm|extracellular matrix|	skeletal system development|cartilage condensation|ossification|tissue homeostasis|endochondral ossification|chondrocyte differentiation|heart morphogenesis|proteoglycan metabolic process|central nervous system development|visual perception|sensory perception of sound|regulation of gene expression|collagen fibril organization|notochord development|limb morphogenesis|inner ear morphogenesis|skelet…	extracellular matrix structural constituent|identical protein binding|metal ion binding|platelet-derived growth factor binding|	2	5	186000000	1.90%	PC	12824	9	FDR10	2.1675	1.33	1.073	1.764	0.9915	1.125	3.347	2.551	2.896	Yes (pvalue<0.01,fc>1)	0.00381693	PredHel=0	CS pos: 25-26. CQG-QD. Pr: 0.9269			human and mouse data	4	2
Q9D1M7	Q9D1M7	Fkbp11	1	12	2	2	Q9D1M7	MOUSE	22307.9	17.9	2897	2897.1	32.08	32.08		201	Peptidyl-prolyl cis-trans isomerase FKBP11	cytoplasm|endoplasmic reticulum membrane|membrane|integral component of membrane|	protein peptidyl-prolyl isomerization|chaperone-mediated protein folding|	peptidyl-prolyl cis-trans isomerase activity|FK506 binding|	2	12	673000000	17.90%		66120	9	FDR10	1.2915	1.091	0.886	1.424	1.0665	0.96	1.897	1.791	1.471	Yes (pvalue<0.01,fc>1)	0.000702323	PredHel=1	CS pos: 25-26. CRA-EA. Pr: 0.5011		15.1
Q3UFB2	Q3UFB2	Znhit6	1	6	3	3	Q3UFB2|Q3UFB2-2	MOUSE	52668.5	8	2966	2966.1	30.43	30.43		460	Box C/D snoRNA protein 1	extracellular exosome|pre-snoRNP complex|	box C/D snoRNP assembly|ribosome biogenesis|	enzyme binding|identical protein binding|metal ion binding|	3	6	717000000	8.00%		229937	9	FDR10	1.3045	0.643	0.678	1.439	0.7135	0.823	2.319	1.611	1.672	Yes (pvalue<0.01,fc>1)	0.00661889	PredHel=0
D3Z6P0	D3Z6P0	Pdia2	1	7	2	2	D3Z6P0|D3Z6P0-2	MOUSE	58600.6	4.1	3123	3123.1	27.47	27.47		527	Protein disulfide-isomerase A2	endoplasmic reticulum lumen|	protein folding|peptidyl-proline hydroxylation|response to endoplasmic reticulum stress|cell redox homeostasis|regulation of oxidative stress-induced intrinsic apoptotic signaling pathway|	protein disulfide isomerase activity|steroid binding|peptidyl-proline 4-dioxygenase activity|	2	7	400000000	4.10%		69191	9	FDR10	2.6105	1.123	1.674	2.761	1.3195	1.78	3.557	2.122	2.307		0.016206	PredHel=0	CS pos: 20-21. SWG-QG. Pr: 0.7752	Yes				1
A0A075B5X8	A0A075B5X8	Ighv8-12	1	5	2	2	A0A075B5X8	MOUSE	11636.9	20	3146	3146.1	26.92	26.92		105	Immunoglobulin heavy variable V8-12				2	5	177000000	20.00%		780960	9	FDR10	1.9095	1.859	1.587	1.205	1.0315	1.004	1.974	1.892	1.679	Yes (pvalue<0.01,fc>1)	0.000217309	PredHel=0
Q8K3F2	Q8K3F2	Mmp21	1	2	2	2	Q8K3F2|Q3KP74	MOUSE	65738.1	2.8	3840	3840.1	16.66	16.66		568	Matrix metalloproteinase-21	extracellular region|extracellular matrix|	hematopoietic progenitor cell differentiation|proteolysis|	metalloendopeptidase activity|calcium ion binding|metallopeptidase activity|zinc ion binding|	2	2	134000000	2.80%	PC	214766	9	FDR10	1.3535	0.733	0.994	1.304	0.6765	0.956	1.917	1.266	1.538	Yes (pvalue<0.01,fc>1)	0.0096734	PredHel=0	CS pos: 24-25. TQP-ER. Pr: 0.3579		0.035
Q4U4S6	Q4U4S6	Xirp2	1	3	3	3	Q4U4S6|Q4U4S6-2	MOUSE	431561	1	3844	3844.1	16.63	16.63		3784	Xin actin-binding repeat-containing protein 2	Z disc|cell junction|	ventricular septum development|actin cytoskeleton organization|cell-cell junction organization|cardiac muscle tissue morphogenesis|	actin binding|protein binding|zinc ion binding|alpha-actinin binding|	3	3	325000000	1.00%		241431	9	FDR10	2.1165	1.525	1.587	2.432	1.8315	1.913	2.074	1.451	1.525		0.0115961	PredHel=0
Q3V1D3	Q3V1D3	Ampd1	1	2	2	2	Q3V1D3|A0A0G2JFD4	MOUSE	86788.4	4	4067	4067.1	14.8	14.8		745	AMP deaminase 1		response to organic substance|IMP salvage|	AMP deaminase activity|myosin heavy chain binding|metal ion binding|	2	2	29400000	4.00%		229665	9	FDR10	1.1995	0.795	0.91	1.222	0.8095	0.945	1.364	0.928	1.055	Yes (pvalue<0.01,fc>1)	0.000877105	PredHel=0			1.12
E9QPX0	E9QPX0	Apbb2	1	1	2	1	E9QPX0|Q9DBR4|Q3TIZ5|F6V8Y6	MOUSE	84199.1	4.8	3161	3161.2	19.37	6.59		760	Amyloid-beta A4 precursor protein-binding family B member 2	cytoplasm|	neuron migration|axon guidance|extracellular matrix organization|positive regulation of apoptotic process|negative regulation of apoptotic process|	beta-amyloid binding|protein binding|	1	1	2320000000	3.50%		11787	9	FDR10	1.6005	1.182	1.21	1.958	1.5305	1.578	1.864	1.414	1.454	Yes (pvalue<0.01,fc>1)	0.000511621	PredHel=0
Q9R0Q3	Q9R0Q3	Tmed2	1	10	2	2	Q9R0Q3	MOUSE	22818.8	10.9	3167	3167.1	26.65	26.65		201	Transmembrane emp24 domain-containing protein 2	endoplasmic reticulum|endoplasmic reticulum membrane|endoplasmic reticulum-Golgi intermediate compartment|Golgi apparatus|integral component of membrane|COPI-coated vesicle|COPI-coated vesicle membrane|Golgi cisterna membrane|endoplasmic reticulum-Golgi intermediate compartment membrane|zymogen granule membrane|	maternal placenta development|Golgi organization|vesicle-mediated transport|negative regulation of GTPase activity|embryonic morphogenesis|labyrinthine layer blood vessel development|protein targeting to plasma membrane|		2	10	644000000	10.90%	PC	56334	9	FDR10	1.4615	1.224	1.274	1.44	1.0345	1.109	1.481	1.072	1.196	Yes (pvalue<0.01,fc>1)	8.88e-05	PredHel=2	CS pos: 20-21. ASG-YF. Pr: 0.6654	Yes	43.9
P70274	P70274	Selenop	1	10	2	2	P70274	MOUSE	43595.1	5.2	3243	3243.1	25.12	25.12		380	Selenoprotein P	extracellular region|extracellular space|extracellular exosome|	selenium compound metabolic process|brain development|locomotory behavior|post-embryonic development|sexual reproduction|growth|	selenium binding|	2	10	754000000	5.20%	PC	20363	9	FDR10	1.4675	1.193	1.356	1.365	1.0415	1.165	2.334	1.911	1.995	Yes (pvalue<0.01,fc>1)	0.00063277	PredHel=0	CS pos: 19-20. GGA-ES. Pr: 0.4987		81.4
Q06185	Q06185	Atp5i	1	7	2	2	Q06185	MOUSE	8235.5	25.3	3245	3245.1	25.02	25.02		71	ATP synthase subunit e, mitochondrial	mitochondrial proton-transporting ATP synthase complex, coupling factor F(o)|mitochondrion|mitochondrial proton-transporting ATP synthase complex|	ATP synthesis coupled proton transport|	hydrogen ion transmembrane transporter activity|ATPase activity|	2	7	725000000	25.30%		11958	9	FDR10	1.8765	1.68	1.814	2.026	2.0165	1.79	1.959	1.78	1.911	Yes (pvalue<0.01,fc>1)	1.6e-05	PredHel=0			191
A2ARZ3	A2ARZ3	Fsip2	1	12	4	4	A2ARZ3	MOUSE	790434	0.7	3247	3247.1	24.97	24.97		6995	Fibrous sheath-interacting protein 2	mitochondrion|motile cilium|		protein binding|	4	12	5620000000	0.70%		241516	9	FDR10	2.4525	2.117	2.057	2.594	2.1985	2.21	1.852	1.571	1.438	Yes (pvalue<0.01,fc>1)	0.000151482	PredHel=0			0.114				blood FPR0: count=0
Q80V86	Q80V86	Ints8	1	5	3	3	Q80V86|A2API3	MOUSE	114892	5.2	3317	3317.1	23.58	23.58		995	Integrator complex subunit 8	integrator complex|	snRNA processing|		3	5	373000000	5.20%		72656	9	FDR10	1.8275	1.286	1.144	1.909	1.2505	1.104	2.061	1.38	1.226	Yes (pvalue<0.01,fc>1)	9.45e-06	PredHel=0			0.851
P39039	P39039	Mbl1	1	4	2	2	P39039|A0A2C9F2B6	MOUSE	25852	7.1	3325	3325.1	23.35	23.35		239	Mannose-binding protein A	collagen trimer|extracellular space|	complement activation, lectin pathway|complement activation, classical pathway|negative regulation of growth of symbiont in host|positive regulation of phagocytosis|defense response to Gram-positive bacterium|protein homotetramerization|killing by host of symbiont cells|protein homotrimerization|	protease binding|calcium ion binding|mannose binding|polysaccharide binding|protein homodimerization activity|calcium-dependent protein binding|phosphatidylinositol-4-phosphate binding|	2	4	222000000	7.10%	PC	17194	9	FDR10	1.4695	0.653	0.755	1.679	0.8405	0.907	1.991	1.186	1.257	Yes (pvalue<0.01,fc>1)	0.00828709	PredHel=0	CS pos: 20-21. SSG-SQ. Pr: 0.3741	Yes					blood FPR0: count=8
P81122	P81122	Irs2	1	6	2	2	P81122	MOUSE	137959	1.8	3344	3344.1	23	23		1321	Insulin receptor substrate 2	cytosol|plasma membrane|	positive regulation of mesenchymal cell proliferation|negative regulation of B cell apoptotic process|brain development|cell proliferation|positive regulation of cell proliferation|insulin receptor signaling pathway|response to glucose|negative regulation of plasma membrane long-chain fatty acid transport|positive regulation of glucose metabolic process|regulation of lipid metabolic process|posit…	signal transducer activity|insulin receptor binding|protein binding|protein kinase binding|protein phosphatase binding|protein domain specific binding|phosphatidylinositol 3-kinase binding|14-3-3 protein binding|	2	6	10100000000	1.80%		384783	9	FDR10	1.8165	1.322	1.591	1.991	1.4885	1.777	2.19	1.664	1.945	Yes (pvalue<0.01,fc>1)	0.000218464	PredHel=0			0.562
P63005	P63005	Pafah1b1	1	12	2	2	P63005|P63005-2	MOUSE	47239.7	4.3	3371	3371.1	22.69	22.69		410	Platelet-activating factor acetylhydrolase IB subunit alpha	astral microtubule|kinetochore|nuclear envelope|cytoplasm|centrosome|cytosol|kinesin complex|microtubule associated complex|cell cortex|microtubule cytoskeleton|axon|growth cone|motile primary cilium|nuclear membrane|neuronal cell body|perinuclear region of cytoplasm|extracellular exosome|microtubule cytoskeleton|cell leading edge|	establishment of mitotic spindle orientation|microtubule cytoskeleton organization|ameboidal-type cell migration|acrosome assembly|neuron migration|positive regulation of cytokine-mediated signaling pathway|microtubule-based process|mitotic nuclear division|nuclear migration|synaptic transmission|neuroblast proliferation|learning or memory|retrograde axon cargo transport|adult locomotory behavior…	protein binding|microtubule binding|protein homodimerization activity|dynein binding|dynein intermediate chain binding|phosphoprotein binding|	2	12	13500000000	4.30%		18472	9	FDR10	3.2895	2.161	2.778	2.521	1.3825	1.874	3.626	2.613	3.247	Yes (pvalue<0.01,fc>1)	0.000645412	PredHel=0					2	2
P20060	P20060	Hexb	1	3	2	2	P20060	MOUSE	61513.9	8.3	3376	3376.1	22.61	22.61		536	Beta-hexosaminidase subunit beta	acrosomal vesicle|lysosome|membrane|extracellular exosome|	skeletal system development|glycosphingolipid metabolic process|ganglioside catabolic process|cellular calcium ion homeostasis|lysosome organization|single fertilization|penetration of zona pellucida|sensory perception of sound|locomotory behavior|male courtship behavior|regulation of cell shape|phospholipid biosynthetic process|oligosaccharide catabolic process|lipid storage|sexual reproduction|…	beta-N-acetylhexosaminidase activity|protein homodimerization activity|protein heterodimerization activity|	2	3	76100000	8.30%		15212	9	FDR10	1.2115	0.909	1.165	1.048	0.5645	0.984	1.252	0.744	1.185	Yes (pvalue<0.01,fc>1)	0.000345905	PredHel=1	CS pos: 28-29. VAP-AR. Pr: 0.2749		29	human data	2	3
Q8CID3	Q8CID3	Fam20a	1	5	3	3	Q8CID3|Q5MJS3	MOUSE	62209.1	5.5	3386	3386.1	22.47	22.47		541	Pseudokinase FAM20A	cell|endoplasmic reticulum|Golgi apparatus|extracellular exosome|	positive regulation of protein phosphorylation|biomineral tissue development|tooth eruption|calcium ion homeostasis|enamel mineralization|	protein serine/threonine kinase activity|	3	5	4610000000	5.50%	PC	208659	9	FDR10	0.8455	1.292	1.345	0.935	1.3375	1.499	1.516	1.085	1.358	Yes (pvalue<0.01,fc>1)	2.52e-05	PredHel=1		Yes	0.153			1
Q922H4	Q922H4	Gmppa	1	4	2	2	Q922H4	MOUSE	46585.6	5.2	3391	3391.1	22.32	22.32		420	Mannose-1-phosphate guanyltransferase alpha	cytoplasm|extracellular exosome|	biosynthetic process|	nucleotidyltransferase activity|	2	4	164000000	5.20%		69080	9	FDR10	1.1425	0.689	1.029	0.824	0.4275	1.043	1.825	1.34	1.649	Yes (pvalue<0.01,fc>1)	0.0024935	PredHel=0			61.8
A0A140LJ69	A0A140LJ69	Unc13b	1	6	4	4	A0A140LJ69|A0A140LHX5|E9Q263|Q9Z1N9|Q9Z1N9-3|Q9Z1N9-2	MOUSE	495648	1.1	3400	3400.1	22.22	22.22		4390	Protein unc-13 homolog B				4	6	1190000000	1.10%		22249	9	FDR10	1.7065	1.912	1.476	1.712	1.9085	1.493	1.753	1.926	1.502	Yes (pvalue<0.01,fc>1)	3.27e-06	PredHel=0
Q3UPR9	Q3UPR9	Sbspon	1	3	2	2	Q3UPR9	MOUSE	30889.6	8.7	3401	3401.1	22.22	22.22		264	Somatomedin-B and thrombospondin type-1 domain-containing protein	proteinaceous extracellular matrix|extracellular matrix|	receptor-mediated endocytosis|immune response|	scavenger receptor activity|polysaccharide binding|	2	3	45400000	8.70%	PC	226866	9	FDR10	1.0975	1.099	1.445	1.312	1.0355	1.158	1.603	1.573	1.869	Yes (pvalue<0.01,fc>1)	0.00020471	PredHel=0	CS pos: 20-21. ALA-GC. Pr: 0.9115		0.323
Q08761	Q08761	Pros1	1	2	2	2	Q08761	MOUSE	76987.1	3.8	3448	3448.1	21.51	21.51		675	Vitamin K-dependent protein S	extracellular space|protein complex|extracellular exosome|blood microparticle|	blood coagulation|response to lipopolysaccharide|fibrinolysis|positive regulation of phagocytosis|	calcium ion binding|protein complex binding|	2	2	26600000	3.80%	PC	19128	9	FDR10	0.8155	0.861	0.815	1.116	1.1535	1.126	1.178	1.193	1.158	Yes (pvalue<0.01,fc>1)	8.05e-05	PredHel=0	CS pos: 24-25. SET-NF. Pr: 0.4986	Yes	11.1			2	blood FPR0: count=9
Q8CG64	Q8CG64	Fkrp	1	5	3	3	Q8CG64	MOUSE	55307.2	12.7	3461	3461.1	21.17	21.17		494	Fukutin-related protein	Golgi membrane|extracellular space|rough endoplasmic reticulum|Golgi apparatus|integral component of membrane|sarcolemma|dystrophin-associated glycoprotein complex|	glycoprotein biosynthetic process|protein processing|protein O-linked mannosylation|	transferase activity|	3	5	253000000	12.70%	PC	243853	9	FDR10	2.3565	2.054	2.461	2.75	2.1295	2.924	2.682	2.018	2.804	Yes (pvalue<0.01,fc>1)	1.01e-05	PredHel=1		Yes	0.236
Q61730	Q61730-3	Il1rap	1	4	2	2	Q61730-3|E9Q6I2|Q61730|Q61730-2|G3UY13	MOUSE	79722.3	2.3	3464	3464.1	21.12	21.12		570	Isoform 3 of Interleukin-1 receptor accessory protein	extracellular region|plasma membrane|membrane|integral component of membrane|	inflammatory response|cytokine-mediated signaling pathway|interleukin-2 biosynthetic process|innate immune response|	signal transducer activity|interleukin-1 receptor activity|protein binding|	2	4	548000000	2.30%	PC	16180	9	FDR10	1.2405	0.996	1.03	1.371	1.1055	1.173	1.532	1.256	1.302	Yes (pvalue<0.01,fc>1)	0.000265653	PredHel=1	CS pos: 20-21. SHA-SE. Pr: 0.9026		28.4
Q6A009	Q6A009	Ltn1	1	2	2	2	Q6A009	MOUSE	201656	1.5	3479	3479.1	20.97	20.97		1767	E3 ubiquitin-protein ligase listerin		protein autoubiquitination|	ubiquitin-protein transferase activity|zinc ion binding|ligase activity|ubiquitin protein ligase activity|	2	2	36200000	1.50%		78913	9	FDR10	1.8285	1.518	1.511	1.511	1.1915	1.205	1.504	1.162	1.168	Yes (pvalue<0.01,fc>1)	0.00097656	PredHel=0			14.5
P52194	P52194	Clgn	1	1	1	1	P52194	MOUSE	69886.2	4.5	3505	3505.1	20.61	20.61		611	Calmegin	nuclear envelope|endoplasmic reticulum|endoplasmic reticulum membrane|integral component of membrane|	protein folding|protein complex assembly|multicellular organismal development|spermatogenesis|single fertilization|binding of sperm to zona pellucida|cell differentiation|meiotic cell cycle|	calcium ion binding|protein binding|protein binding involved in protein folding|unfolded protein binding|	1	1	1680000	4.50%		12745	9	FDR10	1.8675	2.187	1.982	1.156	1.4675	1.282	0.966	1.255	1.062	Yes (pvalue<0.01,fc>1)	0.000263738	PredHel=1	CS pos: 19-20. VNA-DF. Pr: 0.9886	Yes	1.91
Q8C3Y4	Q8C3Y4	Kntc1	1	4	2	2	Q8C3Y4	MOUSE	253263	0.8	3513	3513.1	20.46	20.46		2207	Kinetochore-associated protein 1	condensed chromosome kinetochore|spindle pole|nucleus|cytoplasm|kinetochore microtubule|plasma membrane|actin cytoskeleton|RZZ complex|	mitotic nuclear division|mitotic cell cycle checkpoint|cell division|		2	4	720000000	0.80%	NC	208628	9	FDR10	1.3205	1.038	1.589	0.997	0.7925	1.301	1.399	1.055	1.648	Yes (pvalue<0.01,fc>1)	0.000164635	PredHel=0			8.8
Q9CQW0	Q9CQW0	Emc6	1	6	2	2	Q9CQW0	MOUSE	12074.1	17.2	3533	3533.1	20.16	20.16		110	ER membrane protein complex subunit 6	integral component of membrane|integral component of endoplasmic reticulum membrane|ER membrane protein complex|integral component of omegasome membrane|	autophagosome assembly|		2	6	2270000000	17.20%		66048	9	FDR10	3.6745	2.283	2.51	4.008	2.7385	2.837	3.223	1.984	2.134	Yes (pvalue<0.01,fc>1)	0.000292382	PredHel=2		Yes	5.67
P60041	P60041	Sst	1	3	1	1	P60041	MOUSE	13030.7	9.4	3540	3540.1	19.99	19.99		116	Somatostatin	extracellular space|neuronal cell body|	hyperosmotic response|response to heat|response to acidic pH|regulation of cell migration|response to drug|response to amino acid|response to steroid hormone|		1	3	183000000	9.40%	PC	20604	9	FDR10	3.4335	3.121	3.038	2.637	2.3165	2.438	2.472	2.128	2.056	Yes (pvalue<0.01,fc>1)	0.000205901	PredHel=0	CS pos: 24-25. VTG-AP. Pr: 0.9014		4.15
Q8C4U3	Q8C4U3	Sfrp1	1	5	2	2	Q8C4U3	MOUSE	36324.9	9.5	3573	3573.1	19.58	19.58		314	Secreted frizzled-related protein 1	proteinaceous extracellular matrix|extracellular space|intracellular|cytosol|plasma membrane|cell surface|extracellular matrix|extracellular exosome|integral component of membrane|extracellular matrix|	osteoblast differentiation|ureteric bud development|somitogenesis|neural tube closure|hematopoietic progenitor cell differentiation|proteolysis|positive regulation of cell proliferation|negative regulation of cell proliferation|male gonad development|female gonad development|cellular response to starvation|dorsal/ventral axis specification|anterior/posterior pattern specification|regulation of ce…	cysteine-type endopeptidase activity|frizzled binding|protein binding|drug binding|heparin binding|Wnt-protein binding|identical protein binding|G-protein coupled receptor activity|Wnt-activated receptor activity|	2	5	173000000	9.50%	PC	20377	9	FDR10	1.4255	1.359	1.224	1.307	1.2075	1.196	1.338	1.216	1.163	Yes (pvalue<0.01,fc>1)	3.15e-05	PredHel=0	CS pos: 31-32. GSA-SE. Pr: 0.5689		1.12
Q3UBX0	Q3UBX0	Tmem109	1	5	2	2	Q3UBX0|Q7TSC3|Q7TSC3-3	MOUSE	26362.7	3.2	3582	3582.1	19.47	19.47		243	Transmembrane protein 109	nuclear outer membrane|endoplasmic reticulum|integral component of membrane|nuclear membrane|sarcoplasmic reticulum membrane|extracellular exosome|	intrinsic apoptotic signaling pathway in response to DNA damage by p53 class mediator|negative regulation of cell death|cellular response to gamma radiation|	protein binding|	2	5	979000000	3.20%		68539	9	FDR10	0.6705	0.774	0.679	1.657	1.3895	1.239	1.539	1.533	1.273	Yes (pvalue<0.01,fc>1)	0.000563741	PredHel=5	CS pos: 33-34. ASA-QS. Pr: 0.7127	Yes	6.66
Q6PD03	Q6PD03	Ppp2r5a	1	2	2	2	Q6PD03	MOUSE	56745.3	4.5	3597	3597.1	19.3	19.3		486	Serine/threonine-protein phosphatase 2A 56 kDa regulatory subunit alpha isoform	protein phosphatase type 2A complex|chromosome, centromeric region|nucleus|cytoplasm|cytosol|Z disc|M band|membrane|	signal transduction|regulation of protein phosphatase type 2A activity|positive regulation of protein dephosphorylation|negative regulation of establishment of protein localization to plasma membrane|negative regulation of lipid kinase activity|	protein binding|protein phosphatase type 2A regulator activity|kinase binding|	2	2	573000000	4.50%		226849	9	FDR10	0.6415	0.755	0.646	0.928	1.0335	0.945	1.298	1.38	1.284	Yes (pvalue<0.01,fc>1)	0.000597833	PredHel=0			37.7
M0QWN7	M0QWN7	Usp35	1	3	3	3	M0QWN7	MOUSE	113989	3.4	3659	3659.1	18.48	18.48		1009	Ubiquitin-specific peptidase 35		protein deubiquitination|proteasome-mediated ubiquitin-dependent protein catabolic process|regulation of proteasomal protein catabolic process|	cysteine-type endopeptidase activity|ubiquitin-specific protease activity|	3	3	562000000	3.40%		244144	9	FDR10	1.6765	1.161	1.424	2.31	1.7865	2.069	2.104	1.556	1.832	Yes (pvalue<0.01,fc>1)	0.00232047	PredHel=0			0.018
P58158	P58158	B3gat3	1	4	3	3	P58158	MOUSE	37237.3	10.4	3671	3671.1	18.36	18.36		335	Galactosylgalactosylxylosylprotein 3-beta-glucuronosyltransferase 3	Golgi membrane|Golgi apparatus|cis-Golgi network|membrane|integral component of membrane|extracellular exosome|	glycosaminoglycan biosynthetic process|protein glycosylation|heparan sulfate proteoglycan biosynthetic process|positive regulation of catalytic activity|chondroitin sulfate proteoglycan biosynthetic process|dermatan sulfate proteoglycan biosynthetic process|positive regulation of intracellular protein transport|	galactosylgalactosylxylosylprotein 3-beta-glucuronosyltransferase activity|glucuronosyltransferase activity|metal ion binding|protein phosphatase activator activity|	3	4	87200000	10.40%		72727	9	FDR10	2.3905	1.309	1.467	1.906	0.7725	0.994	3.212	1.97	2.27	Yes (pvalue<0.01,fc>1)	0.00720432	PredHel=1			2.6			1
Q9D1D6	Q9D1D6	Cthrc1	1	8	2	2	Q9D1D6	MOUSE	27030.4	9.3	3676	3676.1	18.35	18.35		245	Collagen triple helix repeat-containing protein 1	proteinaceous extracellular matrix|collagen trimer|extracellular space|cytoplasm|	cell migration|positive regulation of protein binding|positive regulation of osteoblast proliferation|ossification involved in bone remodeling|positive regulation of osteoblast differentiation|Wnt signaling pathway, planar cell polarity pathway|inner ear receptor stereocilium organization|negative regulation of canonical Wnt signaling pathway|cochlea morphogenesis|establishment of planar polarity…	frizzled binding|protein binding|Wnt-protein binding|	2	8	652000000	9.30%	PC	68588	9	FDR10	1.8505	1.238	1.441	1.53	0.9025	1.15	2.023	1.397	1.576	Yes (pvalue<0.01,fc>1)	0.000209274	PredHel=1	CS pos: 32-33. ISA-SE. Pr: 0.8121		0.447	human data	2	1
Q5H8C4	Q5H8C4	Vps13a	1	3	3	3	Q5H8C4|Q5H8C4-2|A0A286YCT3	MOUSE	361163	0.7	3683	3683.1	18.26	18.26		3166	Vacuolar protein sorting-associated protein 13A	extrinsic component of membrane|dense core granule|	protein targeting to vacuole|nervous system development|locomotory behavior|social behavior|protein retention in Golgi apparatus|		3	3	1570000000	0.70%		271564	9	FDR10	4.0925	2.074	2.514	4.513	2.4865	2.946	4.207	2.157	2.609	Yes (pvalue<0.01,fc>1)	2.65e-05	PredHel=0
Q0P5X1	Q0P5X1	Lrriq1	1	5	2	2	Q0P5X1|Q0P5X1-2	MOUSE	193692	1.1	3690	3690.1	18.21	18.21		1673	Leucine-rich repeat and IQ domain-containing protein 1				2	5	1110000000	1.10%		74978	9	FDR10	1.6875	1.567	1.556	1.446	1.3175	1.325	1.365	1.062	1.213	Yes (pvalue<0.01,fc>1)	2.1e-05	PredHel=0
Q9R1S0	Q9R1S0	B9d1	1	1	1	1	Q9R1S0	MOUSE	22705.4	6.8	3704	3704.1	18.09	18.09		204	B9 domain-containing protein 1	cytoplasm|centrosome|membrane|ciliary transition zone|TCTN-B9D complex|ciliary basal body|	in utero embryonic development|vasculature development|smoothened signaling pathway|regulation of protein localization|cilium assembly|embryonic digit morphogenesis|camera-type eye development|cilium morphogenesis|neuroepithelial cell differentiation|	protein binding|hedgehog receptor activity|	1	1	54300000	6.80%		27078	9	FDR10	1.3565	0.804	0.708	1.589	1.0295	0.953	2.016	1.432	1.348	Yes (pvalue<0.01,fc>1)	0.00332583	PredHel=0	CS pos: 19-20. VES-AQ. Pr: 0.6094		0.044
Q99KG5	Q99KG5	Lsr	1	7	3	3	Q99KG5|Q99KG5-2|Q99KG5-3	MOUSE	67304.9	5.3	3748	3748.1	17.66	17.66		594	Lipolysis-stimulated lipoprotein receptor	plasma membrane|integral component of membrane|very-low-density lipoprotein particle|low-density lipoprotein particle|chylomicron|extracellular exosome|	liver development|receptor-mediated endocytosis|regulation of lipid metabolic process|lipoprotein transport|	low-density lipoprotein particle binding|lipoprotein particle receptor activity|	3	7	3080000000	5.30%		54135	9	FDR10	1.4855	1.791	1.432	1.508	1.8045	1.465	1.549	1.822	1.475	Yes (pvalue<0.01,fc>1)	0.000895131	PredHel=1	CS pos: 36-37. ASA-IQ. Pr: 0.9374
Q8VHG0	Q8VHG0	Fmo4	1	5	2	2	Q8VHG0	MOUSE	64475.5	3.3	3765	3765.1	17.42	17.42		560	Dimethylaniline monooxygenase [N-oxide-forming] 4	endoplasmic reticulum membrane|integral component of membrane|	drug catabolic process|oxidation-reduction process|	N,N-dimethylaniline monooxygenase activity|flavin adenine dinucleotide binding|NADP binding|	2	5	443000000	3.30%		226564	9	FDR10	1.3375	1.67	1.47	0.994	1.1595	0.879	1.991	1.995	1.786	Yes (pvalue<0.01,fc>1)	0.000357029	PredHel=0		Yes	0.867			1
D3YYQ8	D3YYQ8	Dnah10	1	4	3	3	D3YYQ8|F7ABZ6	MOUSE	532756	0.8	3777	3777.1	17.29	17.29		4591	Dynein, axonemal, heavy chain 10	inner dynein arm|	cilium movement|metabolic process|	microtubule motor activity|ATP binding|ATPase activity|	3	4	1380000000	0.80%		56087	9	FDR10	2.2705	1.752	2.346	1.06	0.5335	1.147	1.981	1.431	2.037	Yes (pvalue<0.01,fc>1)	0.00143495	PredHel=0			0.189
Q8CJ69	Q8CJ69	Bmper	1	2	1	1	Q8CJ69	MOUSE	80653.8	1.8	3785	3785.1	17.2	17.2		685	BMP-binding endothelial regulator protein	extracellular region|extracellular space|	ureteric bud development|blood vessel endothelial cell proliferation involved in sprouting angiogenesis|regulation of endothelial cell migration|negative regulation of BMP signaling pathway|endothelial cell activation|endothelial cell differentiation|inner ear development|regulation of pathway-restricted SMAD protein phosphorylation|positive regulation of ERK1 and ERK2 cascade|	protein binding|	1	2	12200000	1.80%	PC	73230	9	FDR10	1.5215	1.14	1.451	1.328	0.9395	1.27	1.886	1.474	1.796	Yes (pvalue<0.01,fc>1)	0.000206633	PredHel=0	CS pos: 39-40. SLA-SS. Pr: 0.4321		0.113
E9QN77	E9QN77	Tmub1	1	2	2	2	E9QN77|Q9JMG3|Q9JMG3-2	MOUSE	28022.5	8	3793	3793.1	17.14	17.14		260	Transmembrane and ubiquitin-like domain-containing protein 1	nucleoplasm|cytoplasm|	ER-associated ubiquitin-dependent protein catabolic process|		2	2	202000000	8.00%		64295	9	FDR10	0.9605	0.761	0.827	0.931	0.7235	0.809	1.17	0.94	1.018	Yes (pvalue<0.01,fc>1)	0.000222567	PredHel=3
Q9Z175	Q9Z175	Loxl3	1	3	1	1	Q9Z175|E9Q0X7	MOUSE	85964	1.5	3832	3832.1	16.72	16.72		754	Lysyl oxidase homolog 3	extracellular region|extracellular space|membrane|	epithelial to mesenchymal transition|receptor-mediated endocytosis|negative regulation of transcription, DNA-templated|oxidation-reduction process|	scavenger receptor activity|copper ion binding|oxidoreductase activity, acting on the CH-NH2 group of donors, oxygen as acceptor|	1	3	90300000	1.50%	PC	16950	9	FDR10	4.2925	2.498	2.925	4.005	2.2665	2.649	4.718	2.831	3.331	Yes (pvalue<0.01,fc>1)	0.000171932	PredHel=0	CS pos: 26-27. SVG-SP. Pr: 0.4477		0.196	human data		1
Q8CII2	Q8CII2	Cdc123	1	10	2	2	Q8CII2	MOUSE	39386.1	10.7	3848	3848.1	16.62	16.62		336	Cell division cycle protein 123 homolog	cytoplasm|	cell cycle|cell division|		2	10	1910000000	10.70%		98828	9	FDR10	2.6365	1.816	1.812	2.308	1.3455	1.319	3.539	2.781	2.756	Yes (pvalue<0.01,fc>1)	0.00273774	PredHel=0
Q5RI75	Q5RI75	Rasef	1	8	2	2	A0A1Y7VIT3|Q5RI75|Q5RI75-2	MOUSE	71321.5	3.1	3869	3869.1	16.39	16.39		627	Ras and EF-hand domain-containing protein homolog	perinuclear region of cytoplasm|	intracellular protein transport|Rab protein signal transduction|vesicle docking involved in exocytosis|protein secretion|regulation of exocytosis|	GTPase activity|GTP binding|	2	8	16500000000	3.10%		242505	9	FDR10	1.6845	1.726	1.694	1.54	1.4985	1.562	1.203	1.329	1.194	Yes (pvalue<0.01,fc>1)	1.3e-05	PredHel=0
Q91WD2	Q91WD2	Trpv6	1	10	2	2	Q91WD2|A0A0J9YMK6	MOUSE	88127.5	2	3915	3915.1	16.11	16.11		767	Transient receptor potential cation channel subfamily V member 6	plasma membrane|integral component of membrane|extracellular exosome|	calcium ion transport|parathyroid hormone secretion|calcium ion homeostasis|calcium ion transmembrane transport|	calcium channel activity|calmodulin binding|	2	10	21700000000	2.00%		64177	9	FDR10	5.1135	2.965	2.916	5.051	2.9585	2.933	4.91	2.763	2.71		0.0370158	PredHel=6
P69744	P69744	Trpv5	1	10	2	2	P69744	MOUSE	82958.4	3.1	3922	3922.1	16.05	16.05		723	Transient receptor potential cation channel subfamily V member 5	intracellular|integral component of plasma membrane|apical plasma membrane|	calcium ion transport|cellular calcium ion homeostasis|protein tetramerization|calcium ion transport into cytosol|calcium ion transmembrane transport|	calcium channel activity|protein binding|calmodulin binding|	2	10	22200000000	3.10%		194352	9	FDR10	5.1135	2.965	2.916	5.051	2.9585	2.933	4.91	2.763	2.71		0.061011	PredHel=6			0.206
Q9D820	Q9D820	Prorsd1	1	3	2	2	Q9D820|Q9D820-2	MOUSE	18975.5	20.1	3929	3929.1	16.02	16.02		169	Prolyl-tRNA synthetase associated domain-containing protein 1		regulation of translational fidelity|		2	3	662000000	20.10%		67939	9	FDR10	1.7605	1.353	1.287	1.325	0.7365	0.863	1.934	1.495	1.441	Yes (pvalue<0.01,fc>1)	0.00113621	PredHel=0
P30993	P30993	C5ar1	1	3	2	2	P30993	MOUSE	39592.9	3.7	3930	3930.1	16.01	16.01		351	C5a anaphylatoxin chemotactic receptor 1	cytosol|cell surface|integral component of membrane|cytoplasmic membrane-bounded vesicle|basolateral plasma membrane|apical part of cell|	apoptotic process|inflammatory response|positive regulation of cytosolic calcium ion concentration|positive regulation of vascular endothelial growth factor production|positive regulation of macrophage chemotaxis|cell proliferation in hindbrain|neutrophil chemotaxis|organ regeneration|response to peptidoglycan|response to lipopolysaccharide|complement component C5a signaling pathway|mRNA transcri…	complement component C5a receptor activity|C5a anaphylatoxin receptor activity|	2	3	134000000	3.70%		12273	9	FDR10	1.2165	0.632	1.043	1.539	0.9465	1.377	1.511	0.895	1.319	Yes (pvalue<0.01,fc>1)	0.00161996	PredHel=7			0.321
Q9R069	Q9R069	Bcam	1	1	1	1	Q9R069	MOUSE	68467.7	2.2	3985	3985.1	15.48	15.48		622	Basal cell adhesion molecule	plasma membrane|integral component of plasma membrane|cell surface|extracellular exosome|	cell adhesion|cell-matrix adhesion|	laminin receptor activity|protein C-terminus binding|laminin binding|	1	1	21400000	2.20%		57278	9	FDR10	1.6325	1.505	1.509	1.81	1.6755	1.699	1.91	1.751	1.768	Yes (pvalue<0.01,fc>1)	3.46e-05	PredHel=1	CS pos: 25-26. AQA-EL. Pr: 0.8178		46.8			4
Q80Y56	Q80Y56	Rbsn	1	3	3	3	Q80Y56	MOUSE	89345.7	4	3989	3989.1	15.46	15.46		783	Rabenosyn-5	plasma membrane|cytoplasmic side of endosome membrane|early endosome membrane|intracellular membrane-bounded organelle|extracellular exosome|	vacuole inheritance|Golgi to endosome transport|Golgi to vacuole transport|endocytosis|protein transport|endosomal vesicle fusion|late endosome to vacuole transport|	Rab GTPase binding|metal ion binding|	3	3	1280000000	4.00%		78287	9	FDR10	6.8495	3.173	3.666	6.005	2.3215	2.833	6.185	2.477	2.981	Yes (pvalue<0.01,fc>1)	7.84e-05	PredHel=0			0.799
Q62240	Q62240	Kdm5d	1	10	2	2	Q62240|Q62240-4|Q62240-3|Q8BQM3|A0A087WR43	MOUSE	179924	0.9	4002	4002.1	15.34	15.34		1548	Lysine-specific demethylase 5D	nucleus|	histone H3-K4 demethylation|oxidation-reduction process|	DNA binding|zinc ion binding|oxidoreductase activity, acting on paired donors, with incorporation or reduction of molecular oxygen, 2-oxoglutarate as one donor, and incorporation of one atom each of oxygen into both donors|histone demethylase activity (H3	2	10	2990000000	0.90%		20592	9	FDR10	2.1285	1.701	1.625	1.656	1.1935	1.2	2.329	1.917	1.87	Yes (pvalue<0.01,fc>1)	0.000130355	PredHel=0
Q3TX51	Q3TX51	Lrrc28	1	6	2	2	Q3TX51	MOUSE	42647.1	7	4015	4015.1	15.19	15.19		367	Leucine-rich repeat-containing protein 28				2	6	1710000000	7.00%		67867	9	FDR10	2.7665	2.266	2.303	3.13	2.6155	2.672	2.546	1.916	1.964	Yes (pvalue<0.01,fc>1)	0.000123798	PredHel=0			0.012			1
Q7TSK7	Q7TSK7	Adamtsl2	1	2	2	2	Q7TSK7	MOUSE	109068	2.2	4037	4037.1	15.05	15.05		957	ADAMTS-like protein 2	extracellular region|proteinaceous extracellular matrix|	proteolysis|negative regulation of transforming growth factor beta receptor signaling pathway|	metalloendopeptidase activity|zinc ion binding|	2	2	8550000	2.20%	PC	77794	9	FDR10	1.3525	1.238	1.308	1.653	1.5295	1.62	1.643	1.496	1.579	Yes (pvalue<0.01,fc>1)	3.8e-05	PredHel=0	CS pos: 29-30. TEA-SD. Pr: 0.4793		2.33
F8VQM8	F8VQM8	Xntrpc	1	14	2	2	F8VQM8|Q9R244|Q9R244-2|Q9R244-4|Q9R244-3	MOUSE	142089	1.6	4041	4041.1	15.02	15.02		1264	Xndc1-transient receptor potential cation channel, subfamily C, member 2 readthrough	nucleus|integral component of membrane|	single strand break repair|calcium ion transmembrane transport|	damaged DNA binding|calcium channel activity|	2	14	50800000000	1.60%		102443351	9	FDR10	2.9885	2.613	2.727	3.669	2.9285	3.054	3.027	2.302	2.444	Yes (pvalue<0.01,fc>1)	1.25e-06	PredHel=5			0.225
P97785	P97785	Gfra1	1	7	2	2	P97785|P97785-2|D6RDD4	MOUSE	53519.9	3.8	4055	4055.1	14.88	14.88		468	GDNF family receptor alpha-1	plasma membrane|extrinsic component of membrane|anchored component of membrane|extracellular exosome|	transmembrane receptor protein tyrosine kinase signaling pathway|nervous system development|anatomical structure morphogenesis|	receptor activity|	2	7	991000000	3.80%		14585	9	FDR10	2.4285	1.965	2.168	2.057	1.6185	1.669	1.469	1.047	1.212	Yes (pvalue<0.01,fc>1)	0.000410399	PredHel=0	CS pos: 23-24. VSG-GD. Pr: 0.4283					1
Q91XQ0	Q91XQ0	Dnah8	1	8	2	2	Q91XQ0|Q91XQ0-2	MOUSE	545108	0.5	4100	4100.1	14.58	14.58		4731	Dynein heavy chain 8, axonemal	microtubule|dynein complex|outer dynein arm|sperm principal piece|	microtubule-based movement|metabolic process|	microtubule motor activity|ATP binding|ATPase activity|	2	8	5010000000	0.50%	NC	13417	9	FDR10	2.8915	2.18	2.372	2.827	2.0875	2.298	2.338	1.691	1.894	Yes (pvalue<0.01,fc>1)	0.000773106	PredHel=0
Q99MZ6	Q99MZ6	Myo7b	1	3	2	2	Q99MZ6	MOUSE	242851	1.3	4106	4106.1	14.56	14.56		2113	Unconventional myosin-VIIb	brush border|apical plasma membrane|myosin complex|extracellular exosome|	metabolic process|	motor activity|actin binding|ATP binding|	2	3	262000000	1.30%	NC	17922	9	FDR10	2.6415	1.56	1.992	2.435	1.3445	1.797	3.067	1.954	2.398	Yes (pvalue<0.01,fc>1)	0.000168223	PredHel=0			0.467
Q6ZQ06	Q6ZQ06	Cep162	1	6	2	2	Q6ZQ06	MOUSE	161252	1.2	4108	4108.1	14.55	14.55		1403	Centrosomal protein of 162 kDa	nucleoplasm|cytoplasm|centrosome|centriole|spindle|axonemal microtubule|	cilium assembly|	protein binding|	2	6	2970000000	1.20%	NC	382090	9	FDR10	2.3995	1.982	2.003	2.166	1.7405	1.772	1.591	1.327	1.293	Yes (pvalue<0.01,fc>1)	0.00025946	PredHel=0			4.47
A0A0G2JEB6	A0A0G2JEB6	Gm7173	1	5	3	3	A0A0G2JEB6|B1AY26	MOUSE	358437	1	4113	4113.1	14.48	14.48		3132	Predicted gene 7173				3	5	4680000000	1.00%			9	FDR10	3.2185	1.542	2.194	1.919	0.7135	0.992	4.758	2.503	3.543	Yes (pvalue<0.01,fc>1)	0.00736739	PredHel=0
O09159	O09159	Man2b1	1	2	2	2	O09159	MOUSE	115217	4.2	4116	4116.1	14.45	14.45		1013	Lysosomal alpha-mannosidase	lysosome|extracellular exosome|	mannose metabolic process|cellular protein modification process|learning or memory|	alpha-mannosidase activity|mannose binding|zinc ion binding|	2	2	46300000	4.20%		17159	9	FDR10	2.7685	1.517	1.621	2.993	1.7345	1.858	2.969	1.686	1.802		0.0175107	PredHel=0	CS pos: 49-50. ARA-AG. Pr: 0.7771		29.6			2
Q9Z179	Q9Z179	Shcbp1	1	5	2	2	Q9Z179	MOUSE	76999.9	3.2	4122	4122.1	14.42	14.42		668	SHC SH2 domain-binding protein 1		fibroblast growth factor receptor signaling pathway|regulation of neural precursor cell proliferation|	protein binding|SH2 domain binding|	2	5	2140000000	3.20%		20419	9	FDR10	2.8915	2.18	2.372	2.827	2.0875	2.298	2.338	1.691	1.894	Yes (pvalue<0.01,fc>1)	0.000187753	PredHel=0			25.5
Q8BP99	Q8BP99		1	3	2	2	Q8BP99	MOUSE	25517	5.2	4134	4134.1	14.33	14.33		230	UPF0500 protein C1orf216 homolog				2	3	1980000000	5.20%		230757	9	FDR10	1.1865	1.835	1.804	1.16	1.7505	1.739	1.273	1.386	1.368	Yes (pvalue<0.01,fc>1)	1.02e-06	PredHel=0			0.318
Q9DA16	Q9DA16	Izumo2	1	3	2	2	Q9DA16|Q9DA16-2|A0A140LHM0	MOUSE	25437.6	8.1	4150	4150.1	14.26	14.26		220	Izumo sperm-egg fusion protein 2	integral component of membrane|			2	3	896000000	8.10%		75510	9	FDR10	2.5145	1.682	2.03	3.043	2.0015	2.665	2.727	1.888	2.223		0.0102578	PredHel=1	CS pos: 20-21. AWG-CL. Pr: 0.9342
G5E8B9	G5E8B9	Zbtb11	1	13	2	2	G5E8B9	MOUSE	120675	3.4	4196	4196.1	13.83	13.83		1050	MCG130893	nucleoplasm|		nucleic acid binding|metal ion binding|	2	13	21700000000	3.40%		271377	9	FDR10	1.9145	1.415	1.335	1.372	0.8785	0.85	1.602	1.25	1.089	Yes (pvalue<0.01,fc>1)	0.000119699	PredHel=0			0.392
E9Q1A6	E9Q1A6	Erich2	1	12	2	2	E9Q1A6|D3Z5X9	MOUSE	50715.1	5.1	4211	4211.1	13.71	13.71		463	Glutamate-rich 2				2	12	40300000000	5.10%		66748	9	FDR10	4.1015	3.134	3.256	4.134	3.1795	3.348	3.43	2.246	2.461	Yes (pvalue<0.01,fc>1)	4.73e-06	PredHel=0			0.575
Q9Z2L6	Q9Z2L6	Minpp1	1	1	1	1	Q9Z2L6	MOUSE	55164	2.2	4214	4214.1	13.68	13.68		481	Multiple inositol polyphosphate phosphatase 1	endoplasmic reticulum lumen|plasma membrane|extracellular exosome|	dephosphorylation|	acid phosphatase activity|bisphosphoglycerate 3-phosphatase activity|inositol hexakisphosphate 2-phosphatase activity|	1	1	1610000000	2.20%		17330	9	FDR10	1.6935	1.77	1.473	1.554	1.6235	1.346	1.802	1.847	1.562	Yes (pvalue<0.01,fc>1)	1.82e-05	PredHel=0	CS pos: 30-31. ARC-SL. Pr: 0.3722	Yes	1.98			2
Q80WG5	Q80WG5	Lrrc8a	1	3	2	2	Q80WG5	MOUSE	95030.7	4.3	4246	4246.1	13.47	13.47		810	Volume-regulated anion channel subunit LRRC8A	plasma membrane|ion channel complex|	anion transport|cell volume homeostasis|response to osmotic stress|		2	3	861000000	4.30%		241296	9	FDR10	1.7985	1.071	1.133	1.515	0.7795	0.861	1.842	1.083	1.157	Yes (pvalue<0.01,fc>1)	0.00256196	PredHel=3			1.3			1
Q6PFQ7	Q6PFQ7	Rasa4	1	5	2	2	Q6PFQ7|Q6PFQ7-2	MOUSE	91142.4	2.2	4269	4269.1	13.3	13.3		802	Ras GTPase-activating protein 4	cytoplasm|cytosol|intrinsic component of the cytoplasmic side of the plasma membrane|plasma membrane|	negative regulation of GTPase activity|intracellular signal transduction|positive regulation of GTPase activity|negative regulation of Ras protein signal transduction|cellular response to calcium ion|	GTPase activator activity|metal ion binding|	2	5	1400000000	2.20%		54153	9	FDR10	1.8885	2.131	2.131	1.293	1.3335	1.353	1.184	1.205	1.216	Yes (pvalue<0.01,fc>1)	8.53e-05	PredHel=0
Q91WV0	Q91WV0	Dr1	1	5	2	2	Q91WV0|A0A0R4J2A3|Q9D4D4|Q14BI7|Q14BI7-2|O08747-2|O08747|E9PVI4|Q8K2L8|Q8BKR5|Q14BI7-3|Q8C0C3|Q8R3C6-2|Q8VEG0|G3X9N5	MOUSE	19658.5	6.8	4285	4285.1	13.21	13.21		176	Protein Dr1	nucleus|Ada2/Gcn5/Ada3 transcription activator complex|	transcription, DNA-templated|regulation of transcription, DNA-templated|histone H3 acetylation|	protein binding|TBP-class protein binding|sequence-specific DNA binding|protein heterodimerization activity|	3	5	741000000	6.80%		13486	9	FDR10	3.1635	1.798	1.885	3.678	2.3045	2.411	3.076	1.679	1.778	Yes (pvalue<0.01,fc>1)	0.00408518	PredHel=0			165			1
Q6P5F6	Q6P5F6	Slc39a10	1	3	1	1	Q6P5F6	MOUSE	95191.3	1.2	4286	4286.1	13.2	13.2		833	Zinc transporter ZIP10	integral component of membrane|	zinc II ion transport|transmembrane transport|	metal ion transmembrane transporter activity|	1	3	90200000	1.20%		227059	9	FDR10	2.0135	1.942	1.815	2.102	2.0225	1.915	1.701	0.961	1.381	Yes (pvalue<0.01,fc>1)	0.000298422	PredHel=7	CS pos: 25-26. NHC-HE. Pr: 0.7829		0.597
A0A140LJC2	A0A140LJC2	Gm1043	1	4	2	2	A0A140LJC2|Q9DBL2-2|Q9DBL2	MOUSE	159265	0.9	4306	4306.1	13.04	13.04		1431	Predicted gene 1043				2	4	1660000000	0.90%		381634	9	FDR10	1.3985	1.018	1.456	1.588	1.3955	1.605	1.572	1.317	1.59	Yes (pvalue<0.01,fc>1)	0.000139162	PredHel=
Q8C4A5	Q8C4A5	Asxl3	1	7	2	2	Q8C4A5|Q8C4A5-2	MOUSE	246407	1.3	4308	4308.1	13.03	13.03		2259	Putative Polycomb group protein ASXL3	nucleus|	transcription, DNA-templated|regulation of transcription, DNA-templated|	DNA binding|metal ion binding|	2	7	1860000000	1.30%		211961	9	FDR10	1.8005	1.903	1.446	1.701	1.8305	1.45	2.926	3.104	2.661	Yes (pvalue<0.01,fc>1)	0.000650727	PredHel=0
E0CYV9	E0CYV9	1110002E22Rik	1	3	2	2	E0CYV9	MOUSE	190773	1.1	4314	4314.1	12.99	12.99		1786	RIKEN cDNA 1110002E22 gene				2	3	462000000	1.10%		102634333	9	FDR10	1.7895	1.399	1.642	2.883	2.4845	2.728	1.351	1.093	1.184	Yes (pvalue<0.01,fc>1)	0.00332727	PredHel=0			0.01
Q8VBT6	Q8VBT6	Apobr	1	2	2	2	Q8VBT6	MOUSE	103046	2.2	4325	4325.1	12.96	12.96		942	Apolipoprotein B receptor	plasma membrane|membrane|very-low-density lipoprotein particle|low-density lipoprotein particle|chylomicron|	triglyceride metabolic process|lipid transport|receptor-mediated endocytosis|cholesterol metabolic process|	very-low-density lipoprotein particle receptor activity|	2	2	12200000	2.20%		171504	9	FDR10	1.0315	0.57	1.043	0.996	0.5275	1.02	1.52	1.028	1.513	Yes (pvalue<0.01,fc>1)	0.0015649	PredHel=0			0.222
O70340	O70340	Nptx2	1	2	2	2	O70340	MOUSE	47535.4	4.6	4326	4326.1	12.95	12.95		429	Neuronal pentraxin-2	extracellular region|	associative learning|	carbohydrate binding|metal ion binding|	2	2	149000000	4.60%	PC	53324	9	FDR10	1.7375	1.323	1.587	1.624	1.2015	1.484	1.369	0.923	1.198	Yes (pvalue<0.01,fc>1)	0.000378785	PredHel=0	CS pos: 18-19. GRA-QD. Pr: 0.6126		0.364
A2AR76	A2AR76	Tank	1	5	2	2	A2AR76|Q8C2D3|A2AR78|P70347|P70347-2|P70347-4|P70347-3	MOUSE	51380.6	3.8	4328	4328.1	12.92	12.92		447	TRAF family member-associated NF-kappa-B activator	cytoplasm|	I-kappaB kinase/NF-kappaB signaling|	ubiquitin protein ligase binding|	2	5	526000000	3.80%		21353	9	FDR10	3.6755	3.385	3.184	4.368	4.0685	3.888	3.414	3.092	2.903	Yes (pvalue<0.01,fc>1)	4.39e-06	PredHel=0
P47931	P47931	Fst	1	1	1	1	P47931|A0A0R4J026|Q8BNY0	MOUSE	40090.5	2.6	4357	4357.1	12.67	12.67		344	Follistatin	extracellular region|nucleus|cytoplasm|	negative regulation of transcription from RNA polymerase II promoter|skeletal system development|hematopoietic progenitor cell differentiation|gamete generation|pattern specification process|female gonad development|BMP signaling pathway|hair follicle morphogenesis|negative regulation of activin receptor signaling pathway|odontogenesis of dentin-containing tooth|keratinocyte proliferation|negativ…	activin binding|	1	1	110000000	2.60%	PC	14313	9	FDR10	1.4765	1.318	1.184	1.373	1.2075	1.092	1.429	1.24	1.117	Yes (pvalue<0.01,fc>1)	7.44e-05	PredHel=0	CS pos: 29-30. AQA-GN. Pr: 0.9614					1
P33242	P33242	Nr5a1	1	7	2	2	P33242	MOUSE	53046.2	3.6	4362	4362.1	12.65	12.65		462	Steroidogenic factor 1	nucleus|RNA polymerase II transcription factor complex|	luteinization|regulation of transcription, DNA-templated|regulation of transcription from RNA polymerase II promoter|transcription from RNA polymerase II promoter|male gonad development|tissue development|multicellular organismal aging|reproductive process|cell differentiation|adrenal gland development|hormone metabolic process|steroid hormone mediated signaling pathway|positive regulation of tra…	RNA polymerase II distal enhancer sequence-specific DNA binding|DNA binding|chromatin binding|double-stranded DNA binding|RNA polymerase II distal enhancer sequence-specific DNA binding transcription factor activity|steroid hormone receptor activity|prote	2	7	7250000000	3.60%		26423	9	FDR10	3.5395	2.007	1.953	3.518	1.9775	1.942	3.86	2.296	2.254	Yes (pvalue<0.01,fc>1)	8.55e-07	PredHel=0
P01027	P01027	C3	1	253	76	67	P01027|P01027-2	MOUSE	188021	50.1	62	62.1	938.12	849.04		1663	Complement C3	extracellular space|extracellular exosome|blood microparticle|	positive regulation of type IIa hypersensitivity|positive regulation of protein phosphorylation|positive regulation of activation of membrane attack complex|tolerance induction|fatty acid metabolic process|inflammatory response|complement activation|complement activation, alternative pathway|complement activation, classical pathway|blood coagulation|positive regulation of vascular endothelial gro…	endopeptidase inhibitor activity|protein binding|lipid binding|C5L2 anaphylatoxin chemotactic receptor binding|cofactor binding|	76	253	46800000000	50.10%	PC	12266	8	FDR10	1.1925	0.929	0.898	0.904	0.5875	0.591	1.612	1.212	1.245	Yes (pvalue<0.01,fc>1)	0.00136784	PredHel=1	CS pos: 24-25. ALG-IP. Pr: 0.9422			human and mouse data	6	2	blood FPR0: count=7
Q60847	Q60847	Col12a1	1	254	70	70	Q60847|Q60847-5|E9PX70|Q60847-2|Q60847-3|Q60847-4	MOUSE	341406	26.6	72	72.1	874.03	874.03		3120	Collagen alpha-1(XII) chain	proteinaceous extracellular matrix|collagen trimer|extracellular space|extracellular matrix|extracellular exosome|extracellular vesicle|extracellular matrix|	cell adhesion|endodermal cell differentiation|		70	254	57100000000	26.60%	PC	12816	8	FDR10	1.3255	0.895	1.068	0.84	0.4885	0.675	1.581	1.188	1.405	Yes (pvalue<0.01,fc>1)	0.00135581	PredHel=0	CS pos: 23-24. IEA-EV. Pr: 0.9664			human and mouse data	4	3
Q99K94	Q99K94	Stat1	1	1	53	1	Q99K94	MOUSE	83733	68.1	80	80.2	819.79	8.2		712	Signal transducer and activator of transcription	nuclear chromatin|nucleus|nucleoplasm|nucleolus|cytoplasm|perinuclear region of cytoplasm|	negative regulation of endothelial cell proliferation|transcription, DNA-templated|JAK-STAT cascade|response to bacterium|negative regulation of angiogenesis|cytokine-mediated signaling pathway|lipopolysaccharide-mediated signaling pathway|response to lipopolysaccharide|tumor necrosis factor-mediated signaling pathway|negative regulation of macrophage fusion|cellular response to interferon-beta|n…	RNA polymerase II core promoter proximal region sequence-specific DNA binding|RNA polymerase II core promoter sequence-specific DNA binding|RNA polymerase II core promoter sequence-specific DNA binding transcription factor activity|double-stranded DNA bin	1	1	237000000	1.20%	NC	20846	8	FDR10	1.2335	1.426	1.157	0.907	1.0915	0.842	0.995	1.156	0.899	Yes (pvalue<0.01,fc>1)	5.12e-05	PredHel=0
P97927	P97927	Lama4	1	264	61	61	P97927	MOUSE	204497	34.3	81	81.1	843.91	843.91		1816	Laminin subunit alpha-4	extracellular region|basement membrane|basal lamina|extracellular exosome|	blood vessel development|cell adhesion|regulation of cell adhesion|regulation of cell migration|regulation of embryonic development|brown fat cell differentiation|	receptor binding|	61	264	82000000000	34.30%	PC	16775	8	FDR10	1.1445	0.966	0.994	0.951	0.7885	0.798	1.586	1.401	1.387	Yes (pvalue<0.01,fc>1)	0.000334317	PredHel=0	CS pos: 24-25. SNA-AS. Pr: 0.6212		1.03	human and mouse data	4	3
Q01149	Q01149	Col1a2	1	113	27	27	Q01149	MOUSE	130068	22.4	279	279.1	412.54	412.54		1372	Collagen alpha-2(I) chain	collagen trimer|collagen type I trimer|extracellular space|intracellular|extracellular matrix|extracellular exosome|extracellular matrix|	skeletal system development|blood vessel development|transforming growth factor beta receptor signaling pathway|Rho protein signal transduction|regulation of blood pressure|collagen fibril organization|skin morphogenesis|protein heterotrimerization|cellular response to amino acid stimulus|	extracellular matrix structural constituent|protein binding|protein binding, bridging|identical protein binding|SMAD binding|metal ion binding|platelet-derived growth factor binding|	27	113	33100000000	22.40%	PC	12843	8	FDR10	1.6465	1.37	1.33	0.901	0.7295	0.711	1.767	1.471	1.482	Yes (pvalue<0.01,fc>1)	0.00042708	PredHel=0	CS pos: 22-23. ATC-QY. Pr: 0.5899	Yes	58.5	human and mouse data	6	5	blood FPR0: count=2
Q8VEH8	Q8VEH8	Erlec1	1	142	23	23	Q8VEH8	MOUSE	55704	59.6	340	340.1	361.66	361.66		483	Endoplasmic reticulum lectin 1	endoplasmic reticulum lumen|	ER-associated ubiquitin-dependent protein catabolic process|negative regulation of retrograde protein transport, ER to cytosol|	glycoprotein binding|	23	142	43000000000	59.60%		66753	8	FDR10	2.1165	1.898	1.914	1.859	1.6315	1.621	1.243	1.029	0.973	Yes (pvalue<0.01,fc>1)	0.000116804	PredHel=0	CS pos: 29-30. ASG-GG. Pr: 0.1865	Yes	1.98
M0QWP1	M0QWP1	Agrn	1	147	52	52	M0QWP1|Z4YK85|A2ASQ1|A2ASQ1-2|A2ASQ1-3|Z4YJS5	MOUSE	224747	39.2	111	111.1	694.63	694.63		2034	Agrin	basement membrane|basal lamina|extracellular space|cytoplasm|plasma membrane|cell surface|extracellular matrix|synapse|extracellular exosome|extracellular matrix|	plasma membrane organization|G-protein coupled acetylcholine receptor signaling pathway|synaptic transmission|neuromuscular junction development|regulation of synaptic growth at neuromuscular junction|regulation of receptor activity|receptor clustering|positive regulation of neuron apoptotic process|neurotransmitter receptor metabolic process|positive regulation of transcription from RNA polymera…	acetylcholine receptor regulator activity|laminin binding|	52	147	21600000000	39.20%		11603	8	FDR10	0.9835	0.78	0.845	0.773	0.5725	0.595	1.466	1.26	1.333	Yes (pvalue<0.01,fc>1)	0.00137257	PredHel=0	CS pos: 28-29. VPG-AS. Pr: 0.1693		2.97			2	blood FPR0: count=0
Q6GQT9	Q6GQT9	Nomo1	1	199	43	43	Q6GQT9	MOUSE	134444	57.6	121	121.1	671.51	671.51		1214	Nodal modulator 1	endoplasmic reticulum membrane|membrane|integral component of membrane|		carbohydrate binding|	43	199	51000000000	57.60%		211548	8	FDR10	1.4935	1.373	1.211	1.106	0.9395	0.894	1.293	1.102	0.988	Yes (pvalue<0.01,fc>1)	8.74e-05	PredHel=0	CS pos: 23-24. AIG-SE. Pr: 0.4815	Yes	5.44
P55066	P55066	Ncan	1	158	38	38	P55066|A0A0R4IZX5	MOUSE	139138	29.2	182	182.1	532.88	532.88		1268	Neurocan core protein	proteinaceous extracellular matrix|plasma membrane|	skeletal system development|cell adhesion|central nervous system development|regulation of synapse structural plasticity|	calcium ion binding|hyaluronic acid binding|carbohydrate binding|	38	158	35900000000	29.20%	PC	13004	8	FDR10	1.7415	1.526	1.507	1.091	0.8985	0.844	0.939	0.762	0.703	Yes (pvalue<0.01,fc>1)	0.000927502	PredHel=0	CS pos: 22-23. VAG-DQ. Pr: 0.8146
O08532	O08532-5	Cacna2d1	1	144	39	2	O08532-5|O08532-4|E9Q1X8|Q8C6Y3	MOUSE	124398	47.6	188	188.1	528.97	37.58		1103	Isoform 2E of Voltage-dependent calcium channel subunit alpha-2/delta-1	voltage-gated calcium channel complex|sarcoplasmic reticulum|T-tubule|extracellular exosome|	calcium ion transport|regulation of ion transmembrane transport|regulation of calcium ion transport|calcium ion transmembrane transport|	voltage-gated calcium channel activity|calcium channel regulator activity|protein binding|metal ion binding|voltage-gated calcium channel activity|	39	144	22400000000	47.60%		12293	8	FDR10	1.6565	1.598	1.475	1.312	1.1795	1.112	0.944	0.868	0.723	Yes (pvalue<0.01,fc>1)	0.000300772	PredHel=0	CS pos: 19-20. GLI-GP. Pr: 0.2420					1
Q6PGJ3	Q6PGJ3	L1cam	1	149	36	36	Q6PGJ3|A2AFG8|A2AFG7|P11627	MOUSE	141884	34.8	205	205.1	502.83	502.83		1259	L1 cell adhesion molecule	focal adhesion|external side of plasma membrane|cell surface|membrane|presynaptic membrane|terminal bouton|	homophilic cell adhesion via plasma membrane adhesion molecules|heterophilic cell-cell adhesion via plasma membrane cell adhesion molecules|leukocyte cell-cell adhesion|cell surface receptor signaling pathway|axon guidance|positive regulation of cell-cell adhesion|neuron projection development|cell-cell adhesion mediated by integrin|homotypic cell-cell adhesion|positive regulation of calcium-medi…	integrin binding|protein binding|sialic acid binding|identical protein binding|protein self-association|	36	149	40200000000	34.80%		16728	8	FDR10	1.9465	1.79	1.836	1.307	1.2625	1.252	0.927	0.91	0.919	Yes (pvalue<0.01,fc>1)	0.000346697	PredHel=1	CS pos: 19-20. CLL-IQ. Pr: 0.4896		5.25			2
P37889	P37889	Fbln2	1	115	30	30	P37889|P37889-2	MOUSE	137936	28	222	222.1	474.06	474.06		1221	Fibulin-2	proteinaceous extracellular matrix|extracellular matrix|extracellular exosome|extracellular vesicle|	positive regulation of cell-substrate adhesion|	calcium ion binding|protein binding|extracellular matrix binding|	30	115	22600000000	28.00%	PC	14115	8	FDR10	0.9295	0.568	0.679	0.887	0.5675	0.678	1.596	1.238	1.291	Yes (pvalue<0.01,fc>1)	0.00328994	PredHel=0	CS pos: 26-27. SMA-VP. Pr: 0.9548			human data	3	4
Q9R0E2	Q9R0E2	Plod1	1	108	31	30	Q9R0E2|A8Y5E6	MOUSE	84164	51.2	230	230.1	452.6	440.32		728	Procollagen-lysine,2-oxoglutarate 5-dioxygenase 1	rough endoplasmic reticulum membrane|extracellular exosome|	response to hypoxia|epidermis development|peptidyl-lysine hydroxylation|cellular response to hormone stimulus|oxidation-reduction process|	ferrous iron binding|procollagen-lysine 5-dioxygenase activity|L-ascorbic acid binding|peptide binding|	31	108	32700000000	51.20%		18822	8	FDR10	0.9015	0.546	0.563	0.842	0.4375	0.351	2.043	1.634	1.613		0.0166076	PredHel=0	CS pos: 18-19. VQA-KD. Pr: 0.9701	Yes	4.66	human and mouse data	5	3	blood FPR0: count=4
Q9R0E1	Q9R0E1	Plod3	1	129	28	27	Q9R0E1	MOUSE	85491.3	46.9	230	230.2	462.79	450.51		741	Procollagen-lysine,2-oxoglutarate 5-dioxygenase 3	rough endoplasmic reticulum membrane|extracellular exosome|	in utero embryonic development|endothelial cell morphogenesis|protein localization|neural tube development|collagen fibril organization|cellular response to hormone stimulus|vasodilation|epidermis morphogenesis|oxidation-reduction process|lung morphogenesis|basement membrane assembly|	iron ion binding|procollagen-lysine 5-dioxygenase activity|L-ascorbic acid binding|procollagen glucosyltransferase activity|	27	129	37000000000	45.60%	PC	26433	8	FDR10	1.1655	1.026	0.895	0.971	0.7405	0.66	1.886	1.681	1.607	Yes (pvalue<0.01,fc>1)	0.0017132	PredHel=0	CS pos: 27-28. TSA-SD. Pr: 0.4549	Yes	4.06	human data	2	2	blood FPR0: count=5
E9Q718	E9Q718	Plod2	1	112	30	30	E9Q718|Q9R0B9	MOUSE	87527.1	45.3	244	244.1	447.06	447.06		758	Procollagen-lysine,2-oxoglutarate 5-dioxygenase 2	endoplasmic reticulum|extracellular exosome|	response to hypoxia|cellular response to hormone stimulus|oxidation-reduction process|activation of mitophagy in response to mitochondrial depolarization|	iron ion binding|procollagen-lysine 5-dioxygenase activity|L-ascorbic acid binding|	30	112	24500000000	45.30%		26432	8	FDR10	0.9265	0.637	0.546	0.963	0.6765	0.655	2.079	1.749	1.748	Yes (pvalue<0.01,fc>1)	0.00865821	PredHel=0	CS pos: 27-28. GVA-EE. Pr: 0.7461		3.64	human data		2
P12960	P12960	Cntn1	1	102	34	34	P12960	MOUSE	114242	44	246	246.1	439.43	439.43		1020	Contactin-1	plasma membrane|anchored component of membrane|myelin sheath|extracellular exosome|	cell adhesion|Notch signaling pathway|positive regulation of gene expression|positive regulation of sodium ion transport|positive regulation of neuron projection development|cerebellum development|neuron projection development|	glycoprotein binding|protein binding|carbohydrate binding|	34	102	25700000000	44.00%		12805	8	FDR10	1.7795	1.779	1.533	1.253	1.1995	1.028	0.95	0.926	0.855	Yes (pvalue<0.01,fc>1)	0.000373359	PredHel=0	CS pos: 20-21. CLG-DF. Pr: 0.8881		17.9
Q3UQ28	Q3UQ28	Pxdn	1	93	31	31	Q3UQ28|A0A1W2P6L9|D3Z5M7	MOUSE	167724	28.2	251	251.1	433.64	433.64		1475	Peroxidasin homolog	proteinaceous extracellular matrix|extracellular space|endoplasmic reticulum|extracellular matrix|extracellular exosome|	response to oxidative stress|extracellular matrix organization|hydrogen peroxide catabolic process|oxidation-reduction process|	peroxidase activity|extracellular matrix structural constituent|heme binding|metal ion binding|	31	93	18400000000	28.20%	PC	69675	8	FDR10	1.1885	0.807	0.852	0.962	0.6175	0.65	1.681	1.235	1.316	Yes (pvalue<0.01,fc>1)	0.00190129	PredHel=1	CS pos: 26-27. VVA-SK. Pr: 0.4729	Yes	2.25	human data	3	2
Q9DBG6	Q9DBG6	Rpn2	1	108	23	23	Q9DBG6|A2ACG7	MOUSE	69175.7	46.4	316	316.1	387.57	387.57		631	Dolichyl-diphosphooligosaccharide--protein glycosyltransferase subunit 2	autophagosome membrane|nucleus|endoplasmic reticulum|rough endoplasmic reticulum|oligosaccharyltransferase complex|membrane|integral component of membrane|	protein N-linked glycosylation|aging|response to drug|	transferase activity, transferring glycosyl groups|ribosome binding|	23	108	25500000000	46.40%		20014	8	FDR10	0.9225	0.549	0.574	0.944	0.4955	0.614	1.663	1.208	1.324	Yes (pvalue<0.01,fc>1)	0.00573328	PredHel=3	CS pos: 22-23. VQA-LT. Pr: 0.9605	Yes	126
Q61838	Q61838	Pzp	1	97	29	29	Q61838	MOUSE	167219	25.4	320	320.1	383.88	383.88		1495	Pregnancy zone protein	extracellular region|extracellular space|	embryo implantation|negative regulation of endopeptidase activity|	serine-type endopeptidase inhibitor activity|protein complex binding|	29	97	18800000000	25.40%	PC	11287	8	FDR10	0.9095	0.705	0.692	0.776	0.5285	0.576	1.582	1.376	1.34	Yes (pvalue<0.01,fc>1)	0.00387434	PredHel=0	CS pos: 24-25. ATT-AT. Pr: 0.3698		739	human and mouse data	4	4	blood FPR0: count=9
P11087	P11087	Col1a1	1	120	27	26	P11087|P11087-2	MOUSE	139057	23	331	331.1	369.44	363.11		1453	Collagen alpha-1(I) chain	proteinaceous extracellular matrix|collagen trimer|collagen type I trimer|extracellular space|cytoplasm|endoplasmic reticulum|Golgi apparatus|secretory granule|extracellular matrix|extracellular matrix|	skeletal system development|blood vessel development|osteoblast differentiation|intramembranous ossification|endochondral ossification|visual perception|sensory perception of sound|positive regulation of epithelial to mesenchymal transition|negative regulation of cell-substrate adhesion|protein transport|collagen fibril organization|positive regulation of cell migration|response to corticosteroid…	extracellular matrix structural constituent|protein binding|identical protein binding|metal ion binding|platelet-derived growth factor binding|	27	120	27300000000	23.00%	PC	12842	8	FDR10	1.5255	1.343	1.33	0.955	0.7715	0.784	1.74	1.621	1.635	Yes (pvalue<0.01,fc>1)	0.000336736	PredHel=0	CS pos: 22-23. THG-QE. Pr: 0.9642	Yes		human and mouse data	9	7
Q640N1	Q640N1	Aebp1	1	82	27	26	Q640N1|Q640N1-2	MOUSE	129104	31.2	355	355.1	351.02	343.29		1128	Adipocyte enhancer-binding protein 1	extracellular space|nucleus|cytoplasm|extracellular exosome|extracellular matrix|	negative regulation of transcription from RNA polymerase II promoter|transcription, DNA-templated|regulation of transcription, DNA-templated|proteolysis|	RNA polymerase II regulatory region sequence-specific DNA binding|RNA polymerase II transcription regulatory region sequence-specific DNA binding transcription factor activity involved in negative regulation of transcription|transcription corepressor acti	27	82	15400000000	31.20%	PC	11568	8	FDR10	1.0195	0.897	0.934	0.943	0.9025	0.894	1.098	1.026	0.995	Yes (pvalue<0.01,fc>1)	3.46e-05	PredHel=0	CS pos: 25-26. GNP-QT. Pr: 0.4557			human data	2	2	blood FPR0: count=3
Q8BP92	Q8BP92	Rcn2	1	147	19	19	Q8BP92|D6RHL9	MOUSE	37270.1	57.5	388	388.1	328.23	328.23		320	Reticulocalbin-2	nucleolus|endoplasmic reticulum|endoplasmic reticulum lumen|		calcium ion binding|protein binding|	19	147	61700000000	57.50%		26611	8	FDR10	1.4085	1.271	1.137	1.358	1.2905	1.179	1.272	1.141	0.958	Yes (pvalue<0.01,fc>1)	2.84e-05	PredHel=0	CS pos: 25-26. AGA-SK. Pr: 0.3644	Yes	12.9			2
Q9D024	Q9D024	Ccdc47	1	100	23	23	Q9D024|Q9D024-2|Q9D024-3	MOUSE	56128.1	43.6	407	407.1	320.15	320.15		483	Coiled-coil domain-containing protein 47	endoplasmic reticulum|rough endoplasmic reticulum|membrane|integral component of membrane|	osteoblast differentiation|ER overload response|endoplasmic reticulum organization|post-embryonic development|ER-associated ubiquitin-dependent protein catabolic process|calcium ion homeostasis|	calcium ion binding|poly(A) RNA binding|	23	100	44900000000	43.60%		67163	8	FDR10	1.9755	1.716	1.806	1.735	1.4485	1.474	1.244	0.916	0.937	Yes (pvalue<0.01,fc>1)	0.000237593	PredHel=0	CS pos: 20-21. SEA-KF. Pr: 0.8822	Yes
Q9Z0E6	Q9Z0E6	Gbp2	1	89	20	18	Q9Z0E6|Q01514|E9Q2N7	MOUSE	67308.8	40.9	422	422.1	313.37	282.28		589	Guanylate-binding protein 2	Golgi membrane|nucleus|symbiont-containing vacuole membrane|cytoplasmic vesicle|	metabolic process|cellular response to interferon-beta|defense response to protozoan|adhesion of symbiont to host|defense response to Gram-positive bacterium|cellular response to lipopolysaccharide|cellular response to interferon-gamma|	GTPase activity|GTP binding|	21	89	18400000000	40.90%		14469	8	FDR10	2.2955	1.849	1.898	1	0.6445	0.713	2.161	1.758	1.818	Yes (pvalue<0.01,fc>1)	0.00148225	PredHel=0			1.86			1
P43406	P43406	Itgav	1	83	24	24	P43406|A2AKI5	MOUSE	116442	31.2	424	424.1	312.3	312.3		1044	Integrin alpha-V	intracellular|plasma membrane|focal adhesion|integrin complex|external side of plasma membrane|cell surface|membrane|lamellipodium membrane|filopodium membrane|microvillus membrane|ruffle membrane|integrin alphav-beta3 complex|integrin alphav-beta5 complex|integrin alphav-beta8 complex|alphav-beta3 integrin-IGF-1-IGF1R complex|extracellular exosome|	angiogenesis|blood vessel development|inflammatory response|cell adhesion|cell-matrix adhesion|integrin-mediated signaling pathway|positive regulation of cell proliferation|fertilization|negative regulation of macrophage derived foam cell differentiation|negative regulation of lipid storage|cell growth|cell migration|positive regulation of cell migration|cell-substrate adhesion|negative regulatio…	fibronectin binding|protease binding|voltage-gated calcium channel activity|metal ion binding|protein heterodimerization activity|transforming growth factor beta binding|extracellular matrix binding|extracellular matrix protein binding|opsonin binding|pro	24	83	24000000000	31.20%		16410	8	FDR10	1.3415	1.31	1.085	1.205	1.1475	0.986	1.15	1.11	0.876	Yes (pvalue<0.01,fc>1)	6.82e-05	PredHel=1	CS pos: 30-31. ADA-FN. Pr: 0.9823		15.2
P01899	P01899	H2-D1	1	127	18	10	P01899|P01897|P14427|V9GXR0|V9GXI4|Q05A75|G3UZL7	MOUSE	41120.7	47.2	472	472.1	288.86	151.48		362	H-2 class I histocompatibility antigen, D-B alpha chain	endoplasmic reticulum|Golgi apparatus|Golgi medial cisterna|plasma membrane|external side of plasma membrane|cell surface|membrane|phagocytic vesicle membrane|MHC class I protein complex|extracellular exosome|endoplasmic reticulum exit site|integral component of lumenal side of endoplasmic reticulum membrane|	positive regulation of T cell mediated cytotoxicity|antigen processing and presentation of endogenous peptide antigen via MHC class I via ER pathway, TAP-dependent|immune response|	receptor binding|protein binding|beta-2-microglobulin binding|peptide antigen binding|T cell receptor binding|poly(A) RNA binding|TAP binding|	18	127	47000000000	47.20%		14964	8	FDR10	2.0525	1.586	1.549	1.315	0.8135	0.748	2.331	1.827	1.783	Yes (pvalue<0.01,fc>1)	0.000753214	PredHel=1	CS pos: 24-25. TRA-GP. Pr: 0.9230	Yes	21
P01901	P01901	H2-K1	1	60	17	13	P01901|Q3TH01|P03991|A0A0B4J1G3	MOUSE	41700.5	48.7	472	472.2	256.5	191.18		369	H-2 class I histocompatibility antigen, K-B alpha chain	endoplasmic reticulum|Golgi apparatus|Golgi medial cisterna|external side of plasma membrane|cell surface|membrane|phagocytic vesicle membrane|MHC class I protein complex|extracellular exosome|endoplasmic reticulum exit site|integral component of lumenal side of endoplasmic reticulum membrane|	positive regulation of T cell mediated cytotoxicity|antigen processing and presentation of endogenous peptide antigen via MHC class I via ER pathway, TAP-dependent|immune response|antigen processing and presentation of exogenous peptide antigen via MHC class I|defense response to bacterium|inner ear development|	receptor binding|protein binding|beta-2-microglobulin binding|peptide antigen binding|T cell receptor binding|poly(A) RNA binding|TAP binding|	13	60	17800000000	42.80%		14972	8	FDR10	1.8055	1.535	1.477	0.855	0.6865	0.508	1.888	1.668	1.53	Yes (pvalue<0.01,fc>1)	0.00114821	PredHel=1	CS pos: 21-22. TRA-GP. Pr: 0.8947	Yes	16.9			1
Q8HWB2	Q8HWB2	H2-Q4	1	19	16	6	Q8HWB2|G3UXE9|E9Q0G4|A7VMS6|O19441|E9PX63	MOUSE	39902.4	38.4	472	472.3	225.9	71.65		354	Histocompatibility 2, Q region locus 4	endoplasmic reticulum|Golgi apparatus|Golgi medial cisterna|plasma membrane|cell surface|membrane|MHC class I protein complex|extracellular exosome|endoplasmic reticulum exit site|	antigen processing and presentation of peptide antigen via MHC class I|immune response|	receptor binding|beta-2-microglobulin binding|peptide antigen binding|T cell receptor binding|poly(A) RNA binding|TAP binding|	6	19	1300000000	21.10%		15015	8	FDR10	1.5045	1.566	1.199	0.89	0.8465	0.61	1.611	1.65	1.424	Yes (pvalue<0.01,fc>1)	0.00050858	PredHel=0	CS pos: 21-22. IRA-AP. Pr: 0.7638		13.6				blood FPR0: count=7
Q9EQH2	Q9EQH2	Erap1	1	54	17	17	Q9EQH2	MOUSE	107168	20.8	705	705.1	212.32	212.32		930	Endoplasmic reticulum aminopeptidase 1	extracellular region|extracellular space|cytoplasm|endoplasmic reticulum lumen|endoplasmic reticulum membrane|membrane|integral component of membrane|extracellular exosome|	immune system process|proteolysis|membrane protein ectodomain proteolysis|positive regulation of angiogenesis|	aminopeptidase activity|interleukin-6 receptor binding|tumor necrosis factor receptor binding|peptidase activity|metalloexopeptidase activity|zinc ion binding|	17	54	4140000000	20.80%		80898	8	FDR10	1.6845	1.686	1.517	0.717	0.6525	0.454	1.462	1.358	1.238	Yes (pvalue<0.01,fc>1)	0.00115039	PredHel=0	CS pos: 20-21. SWC-QN. Pr: 0.9302	Yes	8.77	human data	2	1
Q03517	Q03517	Scg2	1	57	16	16	Q03517|Q4W8U9	MOUSE	70642.7	36.1	730	730.1	205.56	205.56		617	Secretogranin-2	extracellular space|secretory granule|	MAPK cascade|angiogenesis|positive regulation of endothelial cell proliferation|intracellular signal transduction|eosinophil chemotaxis|positive chemotaxis|induction of positive chemotaxis|negative regulation of endothelial cell apoptotic process|negative regulation of extrinsic apoptotic signaling pathway|	cytokine activity|chemoattractant activity|	16	57	8740000000	36.10%	PC	20254	8	FDR10	2.0575	1.837	1.788	1.362	1.2875	1.109	1.086	0.961	0.835	Yes (pvalue<0.01,fc>1)	0.0012103	PredHel=1	CS pos: 27-28. AEA-AS. Pr: 0.9273		5.91			1
Q9R045	Q9R045	Angptl2	1	46	12	11	Q9R045	MOUSE	57560.9	29.6	809	809.1	185.78	162.02		493	Angiopoietin-related protein 2	extracellular exosome|			12	46	6520000000	29.60%	PC	26360	8	FDR10	1.0215	0.881	0.91	1.046	0.9465	0.915	1	0.849	0.852	Yes (pvalue<0.01,fc>1)	0.000113549	PredHel=0	CS pos: 19-20. VGA-AT. Pr: 0.5938		2.55	human data	1	2
E9QB01	E9QB01	Ncam1	1	2	21	1	E9QB01	MOUSE	94417.3	33.5	490	490.3	271.68	6.88		849	Neural cell adhesion molecule 1	cell-cell junction|external side of plasma membrane|cell surface|membrane|axon|growth cone|neuronal cell body|extracellular exosome|	regulation of exocyst assembly|cell surface receptor signaling pathway|neuron projection development|homotypic cell-cell adhesion|positive regulation of calcium-mediated signaling|	protein binding|identical protein binding|	1	2	10400000	1.10%		17967	8	FDR10	1.3195	0.803	1.306	1.04	0.5155	1.038	1.06	0.513	1.028	Yes (pvalue<0.01,fc>1)	0.00117116	PredHel=1	CS pos: 19-20. AVS-LQ. Pr: 0.5985		34.5			5
Q9Z2G6	Q9Z2G6	Sel1l	1	94	17	17	Q9Z2G6|Q9Z2G6-2|J3QJX3	MOUSE	88852.3	31.2	510	510.1	272.57	272.57		790	Protein sel-1 homolog 1	endoplasmic reticulum membrane|integral component of membrane|	Notch signaling pathway|retrograde protein transport, ER to cytosol|response to endoplasmic reticulum stress|		17	94	24300000000	31.20%		20338	8	FDR10	1.7425	1.808	1.587	1.356	1.2965	1.108	1.062	1.048	0.885	Yes (pvalue<0.01,fc>1)	0.000127021	PredHel=0	CS pos: 22-23. AAA-TS. Pr: 0.5679	Yes
Q9Z247	Q9Z247	Fkbp9	1	78	22	22	Q9Z247	MOUSE	63450.7	32.4	518	518.1	270.17	270.17		570	Peptidyl-prolyl cis-trans isomerase FKBP9	cytoplasm|endoplasmic reticulum|endoplasmic reticulum lumen|endoplasmic reticulum membrane|	protein peptidyl-prolyl isomerization|protein folding|chaperone-mediated protein folding|	peptidyl-prolyl cis-trans isomerase activity|calcium ion binding|FK506 binding|	22	78	18300000000	32.40%		27055	8	FDR10	1.4515	0.782	0.711	1.12	0.8695	0.774	2.81	2.288	2.18	Yes (pvalue<0.01,fc>1)	0.00862126	PredHel=1	CS pos: 24-25. GQA-AP. Pr: 0.4132	Yes	1.53	human and mouse data	3	3
E9Q4X2	E9Q4X2	Uggt2	1	63	25	25	E9Q4X2	MOUSE	173505	24	533	533.1	267.27	267.27		1504	UDP-glucose glycoprotein glucosyltransferase 2		protein glycosylation|UDP-glucosylation|	UDP-glucose:glycoprotein glucosyltransferase activity|	25	63	10900000000	24.00%		66435	8	FDR10	1.2135	1.326	1.132	1.015	1.0385	0.93	0.983	0.944	0.847	Yes (pvalue<0.01,fc>1)	6.59e-05	PredHel=0	CS pos: 22-23. ATA-SK. Pr: 0.6575	Yes	0.539
Q00623	Q00623	Apoa1	1	155	22	22	Q00623	MOUSE	30615	65.5	542	542.1	263.42	263.42		264	Apolipoprotein A-I	extracellular region|extracellular space|nucleus|cytosol|cell surface|endocytic vesicle|cytoplasmic vesicle|very-low-density lipoprotein particle|high-density lipoprotein particle|discoidal high-density lipoprotein particle|spherical high-density lipoprotein particle|chylomicron|extracellular exosome|blood microparticle|extracellular vesicle|	regulation of protein phosphorylation|endothelial cell proliferation|negative regulation of cytokine secretion involved in immune response|phospholipid metabolic process|phosphatidylcholine biosynthetic process|cholesterol biosynthetic process|G-protein coupled receptor signaling pathway|integrin-mediated signaling pathway|response to nutrient|cholesterol metabolic process|glucocorticoid metaboli…	beta-amyloid binding|lipid transporter activity|protein binding|phospholipid binding|phospholipid transporter activity|high-density lipoprotein particle binding|lipid binding|cholesterol binding|cholesterol transporter activity|enzyme binding|phosphatidyl	22	155	79600000000	65.50%	PC	11806	8	FDR10	1.9065	1.641	1.428	0.86	0.5135	0.48	2.257	1.964	1.855	Yes (pvalue<0.01,fc>1)	0.00328375	PredHel=0	CS pos: 18-19. SQA-WH. Pr: 0.9763		2632	mouse data	1		blood FPR0: count=9
Q640L3	Q640L3-2	Ccpg1	1	80	21	1	Q640L3-2|D3Z7R9|Q640L3-3	MOUSE	92733.4	29.8	553	553.1	257.62	8.76		753	Isoform 2 of Cell cycle progression protein 1	membrane|integral component of membrane|	cell cycle|positive regulation of cell proliferation|positive regulation of cell cycle|positive regulation of transcription from RNA polymerase II promoter|regulation of Rho guanyl-nucleotide exchange factor activity|	protein binding|	21	80	23100000000	29.80%		72278	8	FDR10	2.1295	2.009	1.997	1.756	1.5975	1.667	0.924	0.787	0.775	Yes (pvalue<0.01,fc>1)	0.000935688	PredHel=1
Q5I012	Q5I012-3	Slc38a10	1	54	21	1	Q5I012-3|Q5I012|J3QNE8|Q5I012-6|Q5I012-5	MOUSE	116909	26.8	579	579.1	250.85	16.37		1090	Isoform 3 of Putative sodium-coupled neutral amino acid transporter 10	Golgi apparatus|integral component of membrane|	amino acid transmembrane transport|sodium ion transport|bone development|	amino acid transmembrane transporter activity|	21	54	10900000000	26.80%		72055	8	FDR10	1.4425	1.257	1.221	1.606	1.3095	1.369	1.306	1.076	0.878	Yes (pvalue<0.01,fc>1)	0.000260675	PredHel=9
A2A7A7	A2A7A7	H6pd	1	66	17	17	A2A7A7|Q8CFX1	MOUSE	90478.8	29.8	617	617.1	239.66	239.66		797	GDH/6PGL endoplasmic bifunctional protein	mitochondrion|	glucose metabolic process|pentose-phosphate shunt|oxidation-reduction process|response to alcohol|	glucose-6-phosphate dehydrogenase activity|6-phosphogluconolactonase activity|carbohydrate binding|NADP binding|	17	66	26800000000	29.80%		100198	8	FDR10	1.0585	0.794	0.802	0.893	0.6895	0.755	1.298	1.144	1.114	Yes (pvalue<0.01,fc>1)	0.0002349	PredHel=0	CS pos: 24-25. LQA-QE. Pr: 0.8847		18.5
P19137	P19137	Lama1	1	40	22	22	P19137|F8VQ40	MOUSE	347466	7.9	633	633.1	233.73	233.73		3084	Laminin subunit alpha-1	extracellular region|proteinaceous extracellular matrix|basement membrane|basal lamina|laminin-1 complex|laminin-3 complex|extracellular space|cell-cell junction|extracellular matrix|laminin complex|basement membrane|	morphogenesis of an epithelial sheet|protein phosphorylation|cell adhesion|cell surface receptor signaling pathway|tissue development|regulation of cell adhesion|regulation of cell migration|neuron projection development|establishment of epithelial cell apical/basal polarity|regulation of embryonic development|retina development in camera-type eye|epithelial tube branching involved in lung morpho…	receptor binding|extracellular matrix structural constituent|protein binding|glycosphingolipid binding|	22	40	3330000000	7.90%	PC	16772	8	FDR10	1.2025	1.001	1.029	0.732	0.4955	0.545	1.263	1.157	1.228	Yes (pvalue<0.01,fc>1)	0.000877438	PredHel=1	CS pos: 24-25. VRS-QQ. Pr: 0.8488		1.36	human data		1
P97372	P97372	Psme2	1	41	13	12	P97372|G3X9V0	MOUSE	27285	61	637	637.2	161.63	149.96		239	Proteasome activator complex subunit 2	proteasome activator complex|			12	41	5290000000	56.40%		19188	8	FDR10	1.4475	1.081	1.076	0.953	0.5075	0.449	2.037	1.7	1.742	Yes (pvalue<0.01,fc>1)	0.00312607	PredHel=0			92.8	human data	1	1
Q922Q9	Q922Q9	Chid1	1	56	17	17	A0A0R4J242|Q922Q9|A0A0R4J058|Q922Q9-2|A0A1B0GSH5	MOUSE	45075.9	37.6	665	665.1	224.02	224.02		393	Chitinase domain-containing protein 1	extracellular region|extracellular space|nucleus|lysosome|late endosome|trans-Golgi network|membrane|extracellular exosome|	carbohydrate metabolic process|chitin catabolic process|innate immune response|negative regulation of cytokine production involved in inflammatory response|	chitinase activity|chitin binding|oligosaccharide binding|	17	56	13800000000	37.60%	PC	68038	8	FDR10	1.6725	1.495	1.366	1.226	1.0995	1.087	1.056	0.868	0.879	Yes (pvalue<0.01,fc>1)	0.000160693	PredHel=0	CS pos: 19-20. VHT-TL. Pr: 0.5666					1
Q3TCU5	Q3TCU5	Tapbp	1	54	16	16	Q3TCU5|Q9R233|Q9R233-2	MOUSE	50119.8	36.6	707	707.1	212.14	212.14		466	Tapasin	Golgi membrane|endoplasmic reticulum membrane|integral component of plasma membrane|TAP complex|	MHC class I protein complex assembly|antigen processing and presentation of exogenous peptide antigen via MHC class I, TAP-dependent|defense response|antigen processing and presentation of endogenous peptide antigen via MHC class I|	protein binding|TAP1 binding|TAP2 binding|	16	54	9950000000	36.60%		21356	8	FDR10	1.9895	1.961	1.824	1.191	0.8685	0.757	1.881	1.748	1.57	Yes (pvalue<0.01,fc>1)	0.000419641	PredHel=1	CS pos: 23-24. VSA-GP. Pr: 0.7048		8.61
O70378	O70378	Emc8	1	113	14	14	O70378|M0QWC9|M0QWE2|M0QWS0	MOUSE	23804.5	72.4	724	724.1	206.77	206.77		207	ER membrane protein complex subunit 8	cytoplasm|mitochondrion|membrane|ER membrane protein complex|			14	113	59200000000	72.40%		18117	8	FDR10	1.3795	1.229	1.18	1.155	0.9865	0.976	1.092	0.878	0.842	Yes (pvalue<0.01,fc>1)	4.7e-05	PredHel=0			63.9
Q6ZQI3	Q6ZQI3	Mlec	1	75	15	15	Q6ZQI3	MOUSE	32512.6	50.8	737	737.1	202.86	202.86		291	Malectin	endoplasmic reticulum|endoplasmic reticulum membrane|membrane|integral component of membrane|	carbohydrate metabolic process|	enzyme binding|carbohydrate binding|	15	75	14000000000	50.80%		109154	8	FDR10	1.3885	1.018	1.043	0.928	0.6395	0.647	2.007	1.538	1.63	Yes (pvalue<0.01,fc>1)	0.00202324	PredHel=1	CS pos: 34-35. GLG-VV. Pr: 0.2354	Yes
Q8C341	Q8C341-2	Suco	1	29	17	17	Q8C341-2|Q8C341	MOUSE	140780	16.8	752	752.1	198.4	198.4		1250	Isoform 2 of SUN domain-containing ossification factor	rough endoplasmic reticulum|membrane|integral component of membrane|rough endoplasmic reticulum membrane|	multicellular organismal development|positive regulation of collagen biosynthetic process|positive regulation of osteoblast differentiation|regulation of bone remodeling|		17	29	2250000000	16.80%		226551	8	FDR10	1.5435	1.272	1.308	1.418	1.0765	1.12	1.271	1.106	0.987	Yes (pvalue<0.01,fc>1)	6.24e-05	PredHel=0	CS pos: 29-30. VCC-KE. Pr: 0.3522	Yes	0.105
Q8K007	Q8K007	Sulf1	1	29	19	19	Q8K007|A0A0R4J2D2	MOUSE	102233	29.5	765	765.1	196.39	196.39		870	Extracellular sulfatase Sulf-1	extracellular space|endoplasmic reticulum|Golgi apparatus|Golgi stack|plasma membrane|cell surface|membrane raft|	cartilage condensation|kidney development|negative regulation of endothelial cell proliferation|chondrocyte development|glomerular filtration|sulfur compound metabolic process|apoptotic process|cell adhesion|positive regulation of vascular endothelial growth factor production|esophagus smooth muscle contraction|negative regulation of angiogenesis|positive regulation of Wnt signaling pathway|hepar…	arylsulfatase activity|calcium ion binding|N-acetylglucosamine-6-sulfatase activity|	19	29	2710000000	29.50%		240725	8	FDR10	1.2865	1.135	1.249	1.099	0.7995	0.942	0.91	0.729	0.751	Yes (pvalue<0.01,fc>1)	9.73e-05	PredHel=0	CS pos: 22-23. SLC-ST. Pr: 0.4818	Yes	0.188		1
P08226	P08226	Apoe	1	41	16	16	P08226	MOUSE	35923	56.5	790	790.1	190.45	190.45		311	Apolipoprotein E	extracellular region|extracellular space|nucleus|endoplasmic reticulum|Golgi apparatus|cytosol|membrane|extracellular matrix|very-low-density lipoprotein particle|low-density lipoprotein particle|intermediate-density lipoprotein particle|high-density lipoprotein particle|chylomicron|extracellular exosome|blood microparticle|extracellular vesicle|	negative regulation of endothelial cell proliferation|response to dietary excess|lipid metabolic process|triglyceride metabolic process|cholesterol biosynthetic process|cholesterol catabolic process|cellular calcium ion homeostasis|receptor-mediated endocytosis|response to oxidative stress|G-protein coupled receptor signaling pathway|nitric oxide mediated signal transduction|cholesterol metabolic…	beta-amyloid binding|lipid transporter activity|protein binding|phospholipid binding|heparin binding|lipid binding|cholesterol binding|antioxidant activity|cholesterol transporter activity|identical protein binding|protein homodimerization activity|metal	16	41	3720000000	56.50%	PC	11816	8	FDR10	1.0425	0.793	0.795	0.934	0.7065	0.721	1.84	1.535	1.632	Yes (pvalue<0.01,fc>1)	0.00427507	PredHel=0	CS pos: 18-19. CLA-EG. Pr: 0.7035	Yes	597	human and mouse data	5	2	blood FPR0: count=5
Q61543	Q61543	Glg1	1	43	16	16	Q61543|E9PWD8	MOUSE	137611	18.3	796	796.1	189.07	189.07		1175	Golgi apparatus protein 1	Golgi membrane|proteinaceous extracellular matrix|Golgi apparatus|plasma membrane|membrane|integral component of membrane|extracellular exosome|	negative regulation of protein processing|negative regulation of transforming growth factor beta receptor signaling pathway|regulation of chondrocyte differentiation|bone morphogenesis|		16	43	3560000000	18.30%		20340	8	FDR10	1.1195	1.007	0.954	0.832	0.6785	0.668	1.256	1.034	1.012	Yes (pvalue<0.01,fc>1)	0.00025013	PredHel=1	CS pos: 27-28. AGA-QN. Pr: 0.5999		28.3			2
D3Z2R5	D3Z2R5	Selenon	1	44	14	14	D3Z2R5	MOUSE	62705.6	35.1	845	845.1	179.91	179.91		557	Selenoprotein N		respiratory system process|mitochondrion organization|skeletal muscle satellite cell differentiation|positive regulation of skeletal muscle cell proliferation|response to muscle activity involved in regulation of muscle adaptation|multicellular organismal response to stress|cellular response to oxidative stress|skeletal muscle tissue regeneration|lung alveolus development|skeletal muscle fiber de…	calcium ion binding|	14	44	5780000000	35.10%		74777	8	FDR10	1.3155	1.09	1.011	1.043	0.7885	0.781	1.158	1.068	1.006	Yes (pvalue<0.01,fc>1)	0.000157482	PredHel=1		Yes	0.148
Q60675	Q60675	Lama2	1	30	16	16	Q60675|A0A087WRP2	MOUSE	353052	6.9	911	911.1	169.34	169.34		3118	Laminin subunit alpha-2	extracellular region|basement membrane|basal lamina|sarcolemma|dendritic spine|extracellular exosome|	cell adhesion|axon guidance|myelination in peripheral nervous system|regulation of cell adhesion|extracellular matrix organization|regulation of cell migration|positive regulation of synaptic transmission, cholinergic|regulation of embryonic development|	receptor binding|	16	30	1790000000	6.90%	PC	16773	8	FDR10	0.9455	0.696	0.822	0.795	0.5925	0.625	1.184	1.017	1.105	Yes (pvalue<0.01,fc>1)	0.000543226	PredHel=0	CS pos: 19-20. LEG-SQ. Pr: 0.4559		1.45	human data	2	4
G5E8D6	G5E8D6	Efemp2	1	46	11	11	G5E8D6|Q9WVJ9|E9Q3N9	MOUSE	53745	35.2	926	926.1	167.1	167.1		462	EGF-containing fibulin-like extracellular matrix protein 2	proteinaceous extracellular matrix|extracellular exosome|extracellular vesicle|		calcium ion binding|	11	46	4770000000	35.20%		58859	8	FDR10	1.3695	0.955	1.009	1.306	0.8845	0.761	1.432	1.063	1.122	Yes (pvalue<0.01,fc>1)	0.000690257	PredHel=0	CS pos: 46-47. ASP-QD. Pr: 0.3335		5.14	human data	3	2	blood FPR0: count=5
P70663	P70663	Sparcl1	1	42	13	13	P70663	MOUSE	73141.8	24.9	927	927.1	166.18	166.18		650	SPARC-like protein 1	proteinaceous extracellular matrix|extracellular space|extracellular exosome|	signal transduction|	calcium ion binding|	13	42	6520000000	24.90%	PC	13602	8	FDR10	1.4915	1.384	1.387	0.833	0.5815	0.586	1.025	0.937	1.053	Yes (pvalue<0.01,fc>1)	0.00108151	PredHel=0	CS pos: 16-17. AVA-IP. Pr: 0.9081		18.4	mouse data	3		blood FPR0: count=7
Q9EPR5	Q9EPR5	Sorcs2	1	29	13	13	Q9EPR5|Q8BI74	MOUSE	129984	14	942	942.1	163.49	163.49		1159	VPS10 domain-containing receptor SorCS2	integral component of membrane|		protein binding|	13	29	2260000000	14.00%		81840	8	FDR10	1.6735	1.653	1.427	1.397	1.4505	1.163	1.265	1.126	1	Yes (pvalue<0.01,fc>1)	8.04e-05	PredHel=1	CS pos: 51-52. AMG-RS. Pr: 0.5014		0.31
O09165	O09165	Casq1	1	26	10	10	O09165	MOUSE	46377.1	34.8	1026	1026.1	149.8	149.8		405	Calsequestrin-1	mitochondrion|mitochondrial matrix|Golgi apparatus|terminal cisterna lumen|sarcoplasmic reticulum|T-tubule|I band|sarcoplasmic reticulum membrane|sarcoplasmic reticulum lumen|	regulation of muscle contraction|endoplasmic reticulum organization|skeletal muscle tissue development|response to heat|response to organic substance|regulation of release of sequestered calcium ion into cytosol by sarcoplasmic reticulum|regulation of skeletal muscle contraction by regulation of release of sequestered calcium ion|response to denervation involved in regulation of muscle adaptation…	calcium ion binding|	10	26	2200000000	34.80%		12372	8	FDR10	1.3135	1.425	1.181	1.924	1.9505	1.663	0.967	1.008	0.738	Yes (pvalue<0.01,fc>1)	0.000461721	PredHel=0	CS pos: 34-35. VQG-ED. Pr: 0.8602	Yes	156
P51885	P51885	Lum	1	45	10	10	P51885	MOUSE	38663.6	38.4	1054	1054.1	146.04	146.04		338	Lumican	proteinaceous extracellular matrix|fibrillar collagen trimer|extracellular space|extracellular exosome|extracellular matrix|	visual perception|response to organic cyclic compound|collagen fibril organization|positive regulation of transforming growth factor beta1 production|positive regulation of transcription from RNA polymerase II promoter|cartilage development|response to growth factor|	collagen binding|	10	45	6600000000	38.40%	PC	17022	8	FDR10	0.9795	0.705	0.791	0.927	0.5925	0.782	1.256	0.93	1.137	Yes (pvalue<0.01,fc>1)	0.000719896	PredHel=0	CS pos: 18-19. VSG-QY. Pr: 0.9668		160	human and mouse data	7	3	blood FPR0: count=5
Q3U962	Q3U962	Col5a2	1	42	11	11	Q3U962	MOUSE	146043	10.4	1060	1060.1	144.76	144.76		1497	Collagen alpha-2(V) chain	collagen trimer|collagen type V trimer|extracellular matrix|	skeletal system development|ossification|collagen fibril organization|skin development|eye morphogenesis|cellular response to amino acid stimulus|negative regulation of endodermal cell differentiation|	extracellular matrix structural constituent|SMAD binding|metal ion binding|	11	42	6490000000	10.40%	PC	12832	8	FDR10	1.4075	1.149	1.098	0.931	0.5825	0.654	1.613	1.369	1.271	Yes (pvalue<0.01,fc>1)	0.000775776	PredHel=0	CS pos: 26-27. IKA-QE. Pr: 0.8554		8.21	human and mouse data	6	4
A0A0A6YVP0	A0A0A6YVP0	Ighg2b	1	18	6	4	A0A0A6YVP0|P01867|P01867-2	MOUSE	45094.4	22.7	1071	1071.2	92.98	60.45		405	Immunoglobulin heavy constant gamma 2B (Fragment)	extracellular space|immunoglobulin complex, circulating|	positive regulation of type IIa hypersensitivity|positive regulation of type I hypersensitivity|humoral immune response mediated by circulating immunoglobulin|phagocytosis, recognition|phagocytosis, engulfment|complement activation, classical pathway|immunoglobulin mediated immune response|positive regulation of phagocytosis|positive regulation of immune response|	antigen binding|	4	18	3770000000	18.00%		16016	8	FDR10	1.7715	1.572	1.651	0.858	0.4745	0.749	1.424	0.921	1.208	Yes (pvalue<0.01,fc>1)	0.00130508	PredHel=1							blood FPR0: count=0
P07214	P07214	Sparc	1	40	11	11	A0A1L1SSH9|P07214|Q5NCU4	MOUSE	35305.2	37	1105	1105.1	137.77	137.77		302	SPARC	proteinaceous extracellular matrix|basement membrane|extracellular space|cell surface|nuclear matrix|platelet alpha granule|platelet alpha granule membrane|	negative regulation of endothelial cell proliferation|signal transduction|heart development|response to gravity|response to lead ion|positive regulation of endothelial cell migration|negative regulation of angiogenesis|regulation of cell morphogenesis|lung development|response to lipopolysaccharide|response to L-ascorbic acid|response to cytokine|wound healing|regulation of cell proliferation|res…	calcium ion binding|collagen binding|extracellular matrix binding|	11	40	7190000000	37.00%	PC	20692	8	FDR10	0.8425	0.888	0.775	0.772	0.7665	0.589	1.221	1.17	1.129	Yes (pvalue<0.01,fc>1)	0.000429542	PredHel=0	CS pos: 17-18. ALA-AP. Pr: 0.9721		91.3	human and mouse data	11	7
H3BJQ7	H3BJQ7	Prdx5	1	77	9	9	H3BJQ7|P99029|P99029-2|G3UZJ4	MOUSE	22962.1	47.8	1108	1108.1	137.53	137.53		213	Peroxiredoxin-5, mitochondrial	extracellular space|nucleus|cytoplasm|mitochondrion|peroxisome|peroxisomal matrix|cytosol|cytoplasmic vesicle|intracellular membrane-bounded organelle|perinuclear region of cytoplasm|extracellular exosome|	apoptotic process|response to oxidative stress|negative regulation of transcription from RNA polymerase III promoter|positive regulation of collagen biosynthetic process|cellular response to reactive oxygen species|hydrogen peroxide catabolic process|negative regulation of apoptotic process|negative regulation of cysteine-type endopeptidase activity involved in apoptotic process|negative regulati…	RNA polymerase III regulatory region DNA binding|peroxidase activity|receptor binding|antioxidant activity|cysteine-type endopeptidase inhibitor activity involved in apoptotic process|protein dimerization activity|peroxiredoxin activity|peroxynitrite redu	9	77	15500000000	47.80%		54683	8	FDR10	0.9265	0.569	0.879	0.729	0.4435	0.765	1.102	0.712	1.01	Yes (pvalue<0.01,fc>1)	0.000791789	PredHel=0				human and mouse data	5	2
P09535	P09535-2	Igf2	1	39	9	9	P09535-2|P09535	MOUSE	21517.4	41.3	1122	1122.1	135.52	135.52		180	Isoform 2 of Insulin-like growth factor II	extracellular space|extracellular exosome|	osteoblast differentiation|positive regulation of protein phosphorylation|glucose metabolic process|organ morphogenesis|exocrine pancreas development|insulin receptor signaling pathway via phosphatidylinositol 3-kinase|positive regulation of activated T cell proliferation|positive regulation of catalytic activity|positive regulation of MAPK cascade|positive regulation of glycogen biosynthetic pro…	insulin receptor binding|insulin-like growth factor receptor binding|hormone activity|protein binding|growth factor activity|receptor activator activity|protein serine/threonine kinase activator activity|	9	39	13600000000	41.30%	PC	16002	8	FDR10	1.2625	1.238	1.154	1.521	1.5255	1.379	0.911	0.851	0.646	Yes (pvalue<0.01,fc>1)	0.000197527	PredHel=1	CS pos: 24-25. CIA-AY. Pr: 0.5180		29.1			3	blood FPR0: count=5
Q8K2B0	Q8K2B0	P3h4	1	26	11	11	Q8K2B0	MOUSE	51587.4	26.4	1230	1230.1	123.03	123.03		443	Endoplasmic reticulum protein SC65	synaptonemal complex|nucleolus|			11	26	4000000000	26.40%		66180	8	FDR10	1.2065	0.757	0.745	1.176	0.7805	0.781	2.041	1.58	1.552	Yes (pvalue<0.01,fc>1)	0.002848	PredHel=0	CS pos: 18-19. AGA-QY. Pr: 0.8599	Yes	0.262
Q99LI2	Q99LI2	Clcc1	1	25	13	13	A2AEM2|Q99LI2	MOUSE	61418.9	24.8	1142	1142.1	133.21	133.21		539	Chloride channel CLIC-like protein 1	nucleus|endoplasmic reticulum|Golgi apparatus|membrane|chloride channel complex|intracellular membrane-bounded organelle|	chloride transmembrane transport|	chloride channel activity|	13	25	2320000000	24.80%		229725	8	FDR10	1.2635	1.056	1.336	1.122	0.9015	1.209	0.958	0.799	0.768	Yes (pvalue<0.01,fc>1)	8.06e-05	PredHel=3	CS pos: 18-19. GYA-HD. Pr: 0.8392	Yes
D3YZZ5	D3YZZ5	Tmed7	1	53	9	9	D3YZZ5|E9Q7G1	MOUSE	25542.4	45.5	1156	1156.1	131.87	131.87		224	Transmembrane p24-trafficking protein 7	endoplasmic reticulum|endoplasmic reticulum-Golgi intermediate compartment|Golgi apparatus|integral component of membrane|extracellular exosome|	transport|		9	53	13800000000	45.50%		66676	8	FDR10	1.4415	1.2	1.16	1.093	0.8175	0.892	1.204	0.922	0.866	Yes (pvalue<0.01,fc>1)	8.43e-05	PredHel=1	CS pos: 34-35. SGG-SE. Pr: 0.7289	Yes	20.2
Q8BSN3	Q8BSN3-3	Ccdc151	1	4	3	2	Q8BSN3-3|A0A0R4J1K3|Q8BSN3|G3X951|Q8BSN3-2	MOUSE	70087.4	4.7	1215	1215.2	17.13	12.21		593	Isoform 3 of Coiled-coil domain-containing protein 151	centriole|cilium|axoneme|ciliary basal body|	cilium movement|determination of left/right symmetry|outer dynein arm assembly|determination of heart left/right asymmetry|regulation of cilium assembly|		2	4	227000000	3.10%	NC	77609	8	FDR10	1.1245	0.99	0.895	1.385	1.2425	1.168	1.202	1.036	0.953	Yes (pvalue<0.01,fc>1)	0.000159786	PredHel=0
Q61508	Q61508-2	Ecm1	1	7	7	2	Q61508-2	MOUSE	49496.7	22.1	1283	1283.2	71.41	15.59		559	Isoform Short of Extracellular matrix protein 1	proteinaceous extracellular matrix|extracellular space|extracellular matrix|extracellular exosome|	ossification|angiogenesis|positive regulation of endothelial cell proliferation|negative regulation of cytokine-mediated signaling pathway|regulation of type 2 immune response|regulation of transcription from RNA polymerase II promoter|inflammatory response|signal transduction|negative regulation of peptidase activity|negative regulation of bone mineralization|biomineral tissue development|positi…	protease binding|signal transducer activity|interleukin-2 receptor binding|protein C-terminus binding|enzyme binding|laminin binding|	2	7	469000000	5.50%	PC	13601	8	FDR10	2.0735	1.558	1.393	1.462	0.9065	0.762	2.876	2.39	2.237	Yes (pvalue<0.01,fc>1)	0.00385516	PredHel=0	CS pos: 19-20. ASA-AS. Pr: 0.3623			human data	4	5
P84228	P84228	Hist1h3b	1	5	9	1	A0A1W2P768|P84228	MOUSE	15444.8	57.3	1351	1351.2	109.14	26.96		136	Histone H3.2	nucleosome|nucleoplasm|extracellular exosome|	chromatin silencing at rDNA|nucleosome assembly|regulation of gene silencing|	DNA binding|histone binding|protein heterodimerization activity|	1	5	550000000	23.50%		319150	8	FDR10	1.5195	0.845	1.005	1.163	0.4945	0.499	2.507	1.808	1.959		0.0107127	PredHel=0			1128
Q8VDL4	Q8VDL4	Adpgk	1	16	7	7	A0A1L1SSF2|Q8VDL4|Q3UDS7|Q8VDL4-3|Q8VDL4-2	MOUSE	54243.8	21.3	1367	1367.1	108.85	108.85		496	ADP-dependent glucokinase	extracellular region|endoplasmic reticulum|membrane|	glycolytic process|phosphorylation|	ADP-specific glucokinase activity|metal ion binding|	7	16	1660000000	21.30%	PC	72141	8	FDR10	1.1045	0.959	0.915	0.913	0.5755	0.549	1.336	1.096	1.063	Yes (pvalue<0.01,fc>1)	0.000878856	PredHel=0		Yes
G5E897	G5E897	Kdelc2	1	27	8	8	G5E897	MOUSE	58084.4	22	1369	1369.1	108.72	108.72		503	KDEL (Lys-Asp-Glu-Leu) containing 2, isoform CRA_b				8	27	8460000000	22.00%		68304	8	FDR10	1.3405	0.824	0.618	1.178	0.7415	0.59	2.087	1.618	1.663	Yes (pvalue<0.01,fc>1)	0.00524571	PredHel=0	CS pos: 20-21. AGA-RV. Pr: 0.4427	Yes	1.57			1
Q61001	Q61001	Lama5	1	22	8	8	Q61001	MOUSE	416427	2.9	1372	1372.1	108.51	108.51		3718	Laminin subunit alpha-5	extracellular region|proteinaceous extracellular matrix|basement membrane|basal lamina|laminin-5 complex|extracellular space|nucleus|extracellular matrix|laminin-10 complex|extracellular exosome|extracellular matrix|	branching involved in ureteric bud morphogenesis|morphogenesis of a polarized epithelium|neural crest cell migration|hair follicle development|integrin-mediated signaling pathway|muscle organ development|organ morphogenesis|morphogenesis of embryonic epithelium|cell migration|regulation of cell adhesion|lung development|regulation of cell migration|substrate adhesion-dependent cell spreading|regu…	integrin binding|protein binding|	8	22	1130000000	2.90%	PC	16776	8	FDR10	1.1795	0.94	1.241	0.468	0.5775	0.803	1.337	1.194	1.51	Yes (pvalue<0.01,fc>1)	0.000560654	PredHel=0	CS pos: 40-41. GEA-RT. Pr: 0.8941		2.04	human data		2
Q8VCT4	Q8VCT4	Ces1d	1	16	8	8	Q8VCT4	MOUSE	62071.9	23.8	1376	1376.1	107.87	107.87		565	Carboxylesterase 1D	endoplasmic reticulum|endoplasmic reticulum lumen|lipid particle|cytosol|	acyl-CoA metabolic process|response to toxic substance|lipid catabolic process|short-chain fatty acid catabolic process|epithelial cell differentiation|very-low-density lipoprotein particle assembly|acylglycerol catabolic process|	sterol esterase activity|triglyceride lipase activity|fatty-acyl-ethyl-ester synthase activity|carboxylic ester hydrolase activity|	8	16	786000000	23.80%		104158	8	FDR10	1.0215	1.091	0.912	1.735	1.8875	1.728	0.939	0.827	0.731	Yes (pvalue<0.01,fc>1)	0.000921033	PredHel=0	CS pos: 18-19. AWG-YP. Pr: 0.9180	Yes	164	human data	3	1	blood FPR0: count=0
P03987	P03987		1	52	9	9	A0A1Y7VJN6|P03987|P03987-2	MOUSE	44498.8	31.9	1393	1393.1	106.88	106.88		398	Ig gamma-3 chain C region	extracellular region|plasma membrane|integral component of membrane|		antigen binding|immunoglobulin receptor binding|	9	52	14600000000	31.90%	PC	380795	8	FDR10	1.1545	1.036	1.055	0.874	0.6025	0.58	1.408	1.255	1.064	Yes (pvalue<0.01,fc>1)	0.000532896	PredHel=1							blood FPR0: count=1
P27046	P27046	Man2a1	1	17	9	9	P27046	MOUSE	132371	12.1	1421	1421.1	104.76	104.76		1150	Alpha-mannosidase 2	Golgi membrane|Golgi apparatus|cis-Golgi network|membrane|integral component of membrane|extracellular exosome|	in utero embryonic development|liver development|mannose metabolic process|N-glycan processing|mitochondrion organization|vacuole organization|respiratory gaseous exchange|lung alveolus development|positive regulation of neurogenesis|retina morphogenesis in camera-type eye|	mannosyl-oligosaccharide 1,3-1,6-alpha-mannosidase activity|zinc ion binding|mannosidase activity|hydrolase activity, hydrolyzing N-glycosyl compounds|carbohydrate binding|	9	17	541000000	12.10%		17158	8	FDR10	0.9645	0.786	0.729	0.795	0.6145	0.57	1.392	1.212	1.137	Yes (pvalue<0.01,fc>1)	0.0010119	PredHel=1			9.94			2
Q9EQU5	Q9EQU5	Set	1	32	6	6	Q9EQU5|Q9EQU5-2	MOUSE	33377.2	25.2	1430	1430.1	103.46	103.46		289	Protein SET	nucleus|nucleoplasm|cytoplasm|endoplasmic reticulum|cytosol|protein complex|perinuclear region of cytoplasm|	nucleosome assembly|negative regulation of neuron apoptotic process|endothelial cell differentiation|negative regulation of transcription, DNA-templated|positive regulation of transcription from RNA polymerase II promoter|	DNA binding|chromatin binding|	6	32	4760000000	25.20%		56086	8	FDR10	1.4135	1.013	1.05	1.012	0.5745	0.763	1.531	1.224	1.268	Yes (pvalue<0.01,fc>1)	0.000719557	PredHel=0		Yes		mouse data	1		blood FPR0: count=0
O88572	O88572	Lrp6	1	20	10	10	O88572|A0A0R4J0A9	MOUSE	183276	8.5	1443	1443.1	102.06	102.06		1613	Low-density lipoprotein receptor-related protein 6	early endosome|endoplasmic reticulum|plasma membrane|caveola|cell surface|membrane|integral component of membrane|cytoplasmic vesicle|neuronal cell body|receptor complex|synapse|early endosome|Golgi apparatus|caveola|	gastrulation with mouth forming second|somitogenesis|neural tube closure|negative regulation of protein phosphorylation|heart looping|positive regulation of mesenchymal cell proliferation|pericardium morphogenesis|axis elongation|negative regulation of protein kinase activity|synaptic transmission|embryonic pattern specification|dorsal/ventral axis specification|anterior/posterior pattern specifi…	low-density lipoprotein receptor activity|receptor binding|frizzled binding|protein binding|Wnt-protein binding|kinase inhibitor activity|toxin transporter activity|identical protein binding|protein homodimerization activity|Wnt-activated receptor activit	10	20	7400000000	8.50%	PC	16974	8	FDR10	1.4225	1.482	1.2	1.227	1.2495	1.034	1.008	1.017	0.857	Yes (pvalue<0.01,fc>1)	2.46e-05	PredHel=1	CS pos: 19-20. LRA-AP. Pr: 0.2073	Yes
Q6PD26	Q6PD26	Pigs	1	25	8	8	Q6PD26	MOUSE	61823.5	19.4	1500	1500.1	97.17	97.17		555	GPI transamidase component PIG-S	membrane|GPI-anchor transamidase complex|	attachment of GPI anchor to protein|	GPI-anchor transamidase activity|	8	25	1970000000	19.40%		276846	8	FDR10	1.2045	1.039	0.926	1.054	0.8695	0.891	1.045	1.023	0.788	Yes (pvalue<0.01,fc>1)	0.000200423	PredHel=2		Yes	4.62
Q61982	Q61982	Notch3	1	12	8	8	Q61982	MOUSE	257423	3.6	1876	1876.1	70.15	70.15		2318	Neurogenic locus notch homolog protein 3	nucleoplasm|cytoplasm|plasma membrane|integral component of plasma membrane|actin cytoskeleton|receptor complex|	negative regulation of transcription from RNA polymerase II promoter|transcription, DNA-templated|Notch signaling pathway|forebrain development|negative regulation of cell differentiation|negative regulation of neuron differentiation|positive regulation of transcription from RNA polymerase II promoter|positive regulation of smooth muscle cell proliferation|neuron fate commitment|artery morphogene…	calcium ion binding|protein binding|enzyme binding|	8	12	323000000	3.60%		18131	8	FDR10	1.1945	0.989	1.006	1.094	0.9455	0.917	0.913	0.737	0.705	Yes (pvalue<0.01,fc>1)	0.000111174	PredHel=1	CS pos: 39-40. GAA-AP. Pr: 0.6939	Yes	2.36
Q80V26	Q80V26	Impad1	1	19	8	8	Q80V26	MOUSE	38729.7	35.1	1602	1602.1	88.55	88.55		356	Inositol monophosphatase 3	Golgi apparatus|membrane|integral component of membrane|	skeletal system development|endochondral ossification|chondrocyte development|inositol biosynthetic process|post-embryonic development|dephosphorylation|chondroitin sulfate metabolic process|embryonic digit morphogenesis|phosphatidylinositol phosphorylation|	3'-nucleotidase activity|3'(2'),5'-bisphosphate nucleotidase activity|inositol monophosphate 1-phosphatase activity|metal ion binding|inositol monophosphate 3-phosphatase activity|inositol monophosphate 4-phosphatase activity|	8	19	2010000000	35.10%		242291	8	FDR10	1.0845	1.261	1.128	0.881	1.0465	0.936	0.888	1.155	1.034	Yes (pvalue<0.01,fc>1)	1.38e-05	PredHel=1			2.78
Q62356	Q62356	Fstl1	1	22	8	8	Q62356	MOUSE	35694.4	30.3	1623	1623.1	87.07	87.07		306	Follistatin-related protein 1	extracellular space|extracellular exosome|	response to starvation|	calcium ion binding|protein binding|heparin binding|	8	22	2140000000	30.30%	PC	14314	8	FDR10	0.7655	0.63	0.601	0.773	0.5825	0.55	1.267	1.103	1.271	Yes (pvalue<0.01,fc>1)	0.00189891	PredHel=0	CS pos: 18-19. VHG-EE. Pr: 0.9572		5.48	human data	5	6	blood FPR0: count=9
Q3UQN2	Q3UQN2	Fcho2	1	15	6	6	Q3UQN2|J3QPQ1|Q3UQN2-3|A0A286YDL7|Q3UQN2-2|F6RG68	MOUSE	89246.1	12.9	1652	1652.1	84.5	84.5		809	F-BAR domain only protein 2	plasma membrane|coated pit|clathrin-coated vesicle|clathrin-coated vesicle|	membrane invagination|clathrin coat assembly|clathrin-mediated endocytosis|protein localization to plasma membrane|	phosphatidylserine binding|protein binding|phosphatidylinositol-4,5-bisphosphate binding|phosphatidylinositol binding|	6	15	3130000000	12.90%		218503	8	FDR10	0.9295	0.551	0.779	0.847	0.4755	0.704	1.143	0.914	1.085	Yes (pvalue<0.01,fc>1)	0.00150558	PredHel=0
Q9R0B6	Q9R0B6	Lamc3	1	12	8	8	Q9R0B6	MOUSE	178196	7.1	1696	1696.1	81.38	81.38		1581	Laminin subunit gamma-3	extracellular region|basement membrane|	cell morphogenesis involved in differentiation|cell adhesion|visual perception|astrocyte development|retina development in camera-type eye|		8	12	2050000000	7.10%	PC	23928	8	FDR10	1.4775	1.394	1.182	1.099	1.0195	0.829	1.254	1.258	0.88	Yes (pvalue<0.01,fc>1)	8.96e-05	PredHel=0	CS pos: 28-29. AAG-AD. Pr: 0.3684		0.08	human data
P01844	P01844	Iglc2	1	17	5	5	P01844|P01845	MOUSE	11425.5	65.3	1712	1712.1	80.21	80.21		104	Ig lambda-2 chain C region	plasma membrane|			5	17	2530000000	65.30%		110786	8	FDR10	1.6235	1.354	1.324	0.858	0.7555	0.784	1.72	1.246	1.213	Yes (pvalue<0.01,fc>1)	0.00116731	PredHel=0			24.7				blood FPR0: count=1
Q8BXZ1	Q8BXZ1	Tmx3	1	33	6	6	Q8BXZ1	MOUSE	52189.4	15.1	1887	1887.1	69.72	69.72		456	Protein disulfide-isomerase TMX3	endoplasmic reticulum membrane|cell surface|integral component of membrane|	protein folding|response to endoplasmic reticulum stress|cell redox homeostasis|	protein disulfide isomerase activity|	6	33	59600000000	15.10%		67988	8	FDR10	0.8685	0.5	0.766	0.964	0.5575	0.835	1.236	0.709	1.046	Yes (pvalue<0.01,fc>1)	0.000267752	PredHel=1	CS pos: 27-28. AVC-KG. Pr: 0.4300	Yes	6.03			1
P02802	P02802	Mt1	1	25	5	5	P02802|A0A1D5RLN7	MOUSE	7159.1	85.2	1959	1959.1	65.56	65.56		61	Metallothionein-1	nucleus|cytoplasm|lysosome|cytosol|perinuclear region of cytoplasm|	cellular metal ion homeostasis|cellular zinc ion homeostasis|nitric oxide mediated signal transduction|detoxification of copper ion|negative regulation of neuron apoptotic process|negative regulation of growth|cellular response to chromate|cellular response to zinc ion|	copper ion binding|zinc ion binding|metal ion binding|	5	25	3200000000	85.20%		17748	8	FDR10	1.5435	0.058	1.102	1.949	0.6875	1.849	2.165	0.769	1.533	Yes (pvalue<0.01,fc>1)	0.00995353	PredHel=0			151
Q91XD7	Q91XD7	Creld1	1	18	5	5	Q91XD7	MOUSE	47999.2	14.5	1961	1961.1	65.46	65.46		420	Cysteine-rich with EGF-like domain protein 1	integral component of membrane|		calcium ion binding|	5	18	958000000	14.50%		171508	8	FDR10	1.2405	1.108	1.022	1.416	1.2485	1.234	0.927	0.749	0.68	Yes (pvalue<0.01,fc>1)	0.000249411	PredHel=2	CS pos: 29-30. VWL-QP. Pr: 0.8427		1.04
P56695	P56695	Wfs1	1	13	6	6	P56695|Q3UN10	MOUSE	101661	7.1	1924	1924.1	67.81	67.81		890	Wolframin	endoplasmic reticulum|integral component of endoplasmic reticulum membrane|dendrite|	negative regulation of transcription from RNA polymerase II promoter|kidney development|renal water homeostasis|visual perception|sensory perception of sound|ER-associated ubiquitin-dependent protein catabolic process|endoplasmic reticulum unfolded protein response|positive regulation of protein ubiquitination|endoplasmic reticulum calcium ion homeostasis|response to endoplasmic reticulum stress|…	ubiquitin protein ligase binding|ATPase binding|	6	13	1100000000	7.10%		22393	8	FDR10	1.3085	0.846	0.938	1.67	1.3535	1.396	1.358	0.916	0.911	Yes (pvalue<0.01,fc>1)	0.0013991	PredHel=9		Yes	1.42
Q6ZWQ7	Q6ZWQ7	Spcs3	1	22	6	6	Q6ZWQ7	MOUSE	20370.1	27.7	1942	1942.1	66.49	66.49		180	Signal peptidase complex subunit 3	endoplasmic reticulum|signal peptidase complex|integral component of membrane|	signal peptide processing|	peptidase activity|	6	22	16500000000	27.70%		76687	8	FDR10	2.2125	1.997	1.813	1.159	0.9165	0.75	1.775	1.444	1.3	Yes (pvalue<0.01,fc>1)	0.000710066	PredHel=1		Yes	11.6
Q8BHC9	Q8BHC9	Fut11	1	17	4	4	Q8BHC9	MOUSE	56102.3	10.4	2053	2053.1	61.21	61.21		489	Alpha-(1,3)-fucosyltransferase 11	integral component of membrane|Golgi cisterna membrane|extracellular exosome|	protein glycosylation|fucosylation|	alpha-(1->3)-fucosyltransferase activity|	4	17	1710000000	10.40%		73068	8	FDR10	1.3665	0.569	0.718	1.365	0.6075	0.651	2.123	1.221	1.16	Yes (pvalue<0.01,fc>1)	0.00551734	PredHel=0	CS pos: 21-22. CSA-SS. Pr: 0.1868		0.384
P16301	P16301	Lcat	1	11	5	5	P16301	MOUSE	50088.2	18	2063	2063.1	60.95	60.95		438	Phosphatidylcholine-sterol acyltransferase	extracellular space|high-density lipoprotein particle|extracellular exosome|	phospholipid metabolic process|phosphatidylcholine biosynthetic process|cholesterol metabolic process|cholesterol transport|very-low-density lipoprotein particle remodeling|high-density lipoprotein particle remodeling|cholesterol esterification|lipoprotein biosynthetic process|cholesterol homeostasis|reverse cholesterol transport|response to copper ion|response to glucocorticoid|regulation of hig…	phosphatidylcholine-sterol O-acyltransferase activity|phospholipase A2 activity|apolipoprotein A-I binding|	5	11	1090000000	18.00%	PC	16816	8	FDR10	1.2065	0.961	1.112	0.933	0.7315	0.584	1.191	1.046	1.129	Yes (pvalue<0.01,fc>1)	0.000297758	PredHel=0	CS pos: 24-25. ATP-FW. Pr: 0.5716		20.2				blood FPR0: count=8
Q9Z2W9	Q9Z2W9	Gria3	1	2	3	2	Q9Z2W9|B0QZW1|F2Z488	MOUSE	101096	6.8	2115	2115.2	37.66	21.04		888	Glutamate receptor 3	plasma membrane|membrane|cell junction|dendrite|alpha-amino-3-hydroxy-5-methyl-4-isoxazolepropionic acid selective glutamate receptor complex|postsynaptic membrane|	ion transmembrane transport|ionotropic glutamate receptor signaling pathway|synaptic transmission, glutamatergic|	alpha-amino-3-hydroxy-5-methyl-4-isoxazole propionate selective glutamate receptor activity|extracellular-glutamate-gated ion channel activity|protein binding|	2	2	5990000	4.80%		53623	8	FDR10	4.0025	1.835	1.822	3.553	1.3775	1.384	3.023	0.824	0.823	Yes (pvalue<0.01,fc>1)	0.00399906	PredHel=3	CS pos: 22-23. SHG-GF. Pr: 0.8708
P02798	P02798	Mt2	1	20	4	4	P02798	MOUSE	7256.2	65.5	2227	2227.1	52.87	52.87		61	Metallothionein-2	nucleus|cytoplasm|perinuclear region of cytoplasm|	cellular zinc ion homeostasis|nitric oxide mediated signal transduction|detoxification of copper ion|cellular response to erythropoietin|negative regulation of growth|cellular response to cadmium ion|cellular response to zinc ion|	zinc ion binding|	4	20	2400000000	65.50%		17750	8	FDR10	1.0735	-0.113	0.834	1.579	0.4865	1.293	2.343	1.057	1.927		0.0215721	PredHel=0			546
P11688	P11688	Itga5	1	5	4	4	P11688	MOUSE	116182	7.5	2329	2329.1	49.15	49.15		1053	Integrin alpha-5	endoplasmic reticulum|Golgi apparatus|plasma membrane|focal adhesion|integrin complex|external side of plasma membrane|cell surface|cytoplasmic vesicle|synapse|cell-cell junction|focal adhesion|ruffle membrane|	cell-substrate junction assembly|heterophilic cell-cell adhesion via plasma membrane cell adhesion molecules|leukocyte cell-cell adhesion|integrin-mediated signaling pathway|memory|cell-substrate adhesion|cell-cell adhesion mediated by integrin|heterotypic cell-cell adhesion|wound healing, spreading of epidermal cells|endodermal cell differentiation|positive regulation of peptidyl-tyrosine phosph…	integrin binding|protein binding|metal ion binding|	4	5	4060000000	7.50%		16402	8	FDR10	1.1635	1.608	1.219	0.939	1.1355	0.765	1.296	1.762	1.385	Yes (pvalue<0.01,fc>1)	0.000783296	PredHel=1	CS pos: 44-45. VGG-FN. Pr: 0.8426	Yes	4			1
Q8K154	Q8K154	Ugt2b34	1	10	4	4	Q8K154|E9PZ30	MOUSE	61389.4	15	2292	2292.1	50.22	50.22		532	UDP-glucuronosyltransferase	intracellular membrane-bounded organelle|	flavonoid biosynthetic process|cellular response to hormone stimulus|flavonoid glucuronidation|	glucuronosyltransferase activity|	4	10	925000000	15.00%		100727	8	FDR10	1.4985	1.212	1.097	1.107	0.9715	0.771	1.387	1.124	1.043	Yes (pvalue<0.01,fc>1)	0.000204424	PredHel=1	CS pos: 26-27. TGG-KV. Pr: 0.2997		26.6
Q9D8C4	Q9D8C4	Ifi35	1	7	3	3	Q9D8C4|D6RFB1	MOUSE	32103.3	14.6	2355	2355.1	48.13	48.13		286	Interferon-induced 35 kDa protein homolog	nucleus|			3	7	195000000	14.60%		70110	8	FDR10	1.0015	1.23	1.113	0.875	0.8045	0.585	1.177	1.431	1.249	Yes (pvalue<0.01,fc>1)	0.000518627	PredHel=0			7.41
Q6PCN7	Q6PCN7	Hltf	1	14	4	4	Q6PCN7|G3UVU1|E9PVX5	MOUSE	114513	4.4	2509	2509.1	42.79	42.79		1003	Helicase-like transcription factor	nucleus|nucleoplasm|nucleolus|cytoplasm|membrane|	protein polyubiquitination|postreplication repair|regulation of transcription from RNA polymerase II promoter|transcription from RNA polymerase II promoter|chromatin modification|positive regulation of transcription from RNA polymerase II promoter|	RNA polymerase II core promoter proximal region sequence-specific DNA binding|RNA polymerase II core promoter proximal region sequence-specific DNA binding transcription factor activity involved in positive regulation of transcription|helicase activity|AT	4	14	4280000000	4.40%	NC	20585	8	FDR10	1.4275	1.356	0.797	1.884	1.6925	1.373	0.983	0.754	0.415	Yes (pvalue<0.01,fc>1)	0.00166584	PredHel=0			0.935
Q64345	Q64345	Ifit3	1	5	4	4	Q64345|E9PV48	MOUSE	47963.7	12.1	2768	2768.1	35.33	35.33		403	Interferon-induced protein with tetratricopeptide repeats 3	cytoplasm|mitochondrion|	negative regulation of cell proliferation|response to virus|cellular response to interferon-alpha|cellular response to interferon-beta|response to stilbenoid|negative regulation of apoptotic process|innate immune response|defense response to virus|	protein binding|identical protein binding|	4	5	63800000	12.10%		15959	8	FDR10	1.2705	0.892	1.143	0.794	0.6265	0.634	1.321	0.802	1.119	Yes (pvalue<0.01,fc>1)	0.000340981	PredHel=0			0.491
B2RPV6	B2RPV6	Mmrn1	1	4	4	4	B2RPV6|G3UVV6|A0A0N4SVL8	MOUSE	137358	4.8	2647	2647.1	38.79	38.79		1210	Multimerin-1	extracellular region|			4	4	45100000	4.80%	PC	70945	8	FDR10	1.3915	0.939	0.677	1.37	1.5105	1.205	1.551	1.328	0.86	Yes (pvalue<0.01,fc>1)	0.00130278	PredHel=0	CS pos: 23-24. TNT-QH. Pr: 0.3326						blood FPR0: count=6
Q8CC86	Q8CC86	Naprt	1	3	3	3	Q8CC86	MOUSE	58834.8	10.4	2654	2654.1	38.51	38.51		538	Nicotinate phosphoribosyltransferase	nucleus|nucleoplasm|cytoplasm|Golgi apparatus|cytosol|extracellular exosome|	response to oxidative stress|NAD biosynthetic process|nicotinate nucleotide salvage|	nicotinate-nucleotide diphosphorylase (carboxylating) activity|nicotinate phosphoribosyltransferase activity|ligase activity|	3	3	118000000	10.40%		223646	8	FDR10	0.9225	0.563	0.67	1.082	0.7145	0.841	1.25	0.859	0.839	Yes (pvalue<0.01,fc>1)	0.00152744	PredHel=0			5.22			1
D3YZ61	D3YZ61	C1qtnf3	1	13	3	3	D3YZ61|Q9ES30	MOUSE	35268.9	9.7	2678	2678.1	37.69	37.69		319	Complement C1q tumor necrosis factor-related protein 3	extracellular region|collagen trimer|extracellular space|cell|membrane|extracellular exosome|	negative regulation of gene expression|cellular triglyceride homeostasis|negative regulation of NF-kappaB import into nucleus|glucose homeostasis|negative regulation of gluconeogenesis|positive regulation of cytokine secretion|negative regulation of inflammatory response|protein oligomerization|positive regulation of protein kinase B signaling|positive regulation of adiponectin secretion|protein …	identical protein binding|	3	13	777000000	9.70%	PC	81799	8	FDR10	1.1235	1.177	1.11	1.344	1.4785	1.602	0.833	0.862	1.017	Yes (pvalue<0.01,fc>1)	7.45e-05	PredHel=0	CS pos: 22-23. CLC-QD. Pr: 0.8938		2.81			1	blood FPR0: count=7
P04441	P04441	Cd74	1	14	4	4	P04441|P04441-2	MOUSE	31956.3	12.1	2717	2717.1	36.63	36.63		279	H-2 class II histocompatibility antigen gamma chain	lysosome|late endosome|multivesicular body|vacuole|endoplasmic reticulum|Golgi apparatus|plasma membrane|integral component of plasma membrane|external side of plasma membrane|cell surface|membrane|integral component of membrane|macrophage migration inhibitory factor receptor complex|NOS2-CD74 complex|extracellular exosome|MHC class II protein complex|	activation of MAPK activity|prostaglandin biosynthetic process|positive regulation of cytokine-mediated signaling pathway|positive regulation of dendritic cell antigen processing and presentation|negative regulation of peptide secretion|positive regulation of adaptive immune response|positive regulation of type 2 immune response|negative regulation of mature B cell apoptotic process|protein compl…	beta-amyloid binding|cytokine receptor activity|protein binding|cytokine binding|MHC class II protein complex binding|macrophage migration inhibitory factor binding|MHC class II protein binding|MHC class II protein binding, via antigen binding groove|prot	4	14	1270000000	12.10%		16149	8	FDR10	2.2945	2.094	1.981	1.029	0.8655	0.634	1.791	1.56	1.426	Yes (pvalue<0.01,fc>1)	0.00135315	PredHel=1		Yes
O08842	O08842	Gfra2	1	9	3	3	O08842|O08842-3	MOUSE	53551.7	7.9	2723	2723.1	36.39	36.39		464	GDNF family receptor alpha-2	plasma membrane|anchored component of membrane|	transmembrane receptor protein tyrosine kinase signaling pathway|nervous system development|negative regulation of protein autophosphorylation|glial cell-derived neurotrophic factor receptor signaling pathway|	glial cell-derived neurotrophic factor receptor activity|	3	9	1030000000	7.90%		14586	8	FDR10	2.3015	1.95	1.891	1.963	1.4305	1.564	1.415	0.982	0.986	Yes (pvalue<0.01,fc>1)	0.000614078	PredHel=0	CS pos: 21-22. SLA-SP. Pr: 0.6119
Q3UTY6	Q3UTY6	Thsd4	1	5	3	3	Q3UTY6|Q3UTY6-2	MOUSE	116664	3.1	2806	2806.1	34.37	34.37		1018	Thrombospondin type-1 domain-containing protein 4	microfibril|proteinaceous extracellular matrix|extracellular exosome|	proteolysis|elastic fiber assembly|	metalloendopeptidase activity|protein binding|	3	5	167000000	3.10%	PC	207596	8	FDR10	1.2785	1.351	1.358	1.132	1.0265	1.065	0.958	0.999	0.986	Yes (pvalue<0.01,fc>1)	1.82e-05	PredHel=0	CS pos: 26-27. VCP-QP. Pr: 0.5581
Q9ES52	Q9ES52	Inpp5d	1	3	3	3	Q9ES52|Q9ES52-2|Q9ES52-3|Q9ES52-4|Q9ES52-5|Q9ES52-6	MOUSE	134396	3.1	2867	2867.1	32.75	32.75		1191	Phosphatidylinositol 3,4,5-trisphosphate 5-phosphatase 1	cytoplasm|plasma membrane|	apoptotic process|negative regulation of cell proliferation|determination of adult lifespan|negative regulation of signal transduction|immunoglobulin mediated immune response|negative regulation of granulocyte differentiation|negative regulation of B cell proliferation|intracellular signal transduction|positive regulation of apoptotic process|negative regulation of interleukin-6 biosynthetic proc…	inositol-polyphosphate 5-phosphatase activity|protein binding|SH3 domain binding|phosphatidylinositol trisphosphate phosphatase activity|PTB domain binding|	3	3	28900000	3.10%		16331	8	FDR10	1.4195	1.524	1.333	0.734	0.8315	0.66	1.291	1.365	1.186	Yes (pvalue<0.01,fc>1)	0.000292614	PredHel=0
Q5SW19	Q5SW19	Cluh	1	2	2	2	A0A0R4J140|Q5SW19|Z4YLI8|Q5SW19-3|Q5SW19-2	MOUSE	149549	2.3	2994	2994.1	29.87	29.87		1315	Clustered mitochondria protein homolog	cytoplasm|	mitochondrion organization|intracellular distribution of mitochondria|	mRNA binding|	2	2	30500000	2.30%		74148	8	FDR10	0.8135	0.898	0.715	0.824	0.9005	0.737	1.276	1.329	1.158	Yes (pvalue<0.01,fc>1)	0.000334957	PredHel=0
P47759	P47759	Nsg2	1	4	3	3	P47759|Q5SS03|Q5SS04	MOUSE	19170.8	24.5	3010	3010.1	29.6	29.6		171	Neuronal vesicle trafficking-associated protein 2	integral component of membrane|cytoplasmic vesicle membrane|Golgi cisterna membrane|multivesicular body membrane|	dopamine receptor signaling pathway|clathrin coat assembly|	clathrin light chain binding|	3	4	83300000	24.50%		18197	8	FDR10	1.6135	1.468	1.377	1.231	1.2325	1.192	1.072	0.895	0.775	Yes (pvalue<0.01,fc>1)	0.000232052	PredHel=1			3.53
Q921Q7	Q921Q7	Rin1	1	8	3	3	A0A2C9F2A2|Q921Q7	MOUSE	83753.8	4.7	3015	3015.1	29.52	29.52		763	Ras and Rab interactor 1	cytoplasm|cytoskeleton|plasma membrane|dendrite|neuronal cell body|	endocytosis|signal transduction|memory|associative learning|negative regulation of synaptic plasticity|positive regulation of GTPase activity|	GTPase activator activity|Ras GTPase binding|	3	8	16000000000	4.70%		225870	8	FDR10	1.0265	0.939	1.198	0.829	0.8365	1.105	0.892	0.773	1.044	Yes (pvalue<0.01,fc>1)	3.42e-05	PredHel=0
Q8R4G6	Q8R4G6	Mgat5	1	6	4	4	Q8R4G6	MOUSE	85690.2	8.5	3062	3062.1	28.52	28.52		740	Alpha-1,6-mannosylglycoprotein 6-beta-N-acetylglucosaminyltransferase A	Golgi membrane|Golgi apparatus|integral component of membrane|extracellular exosome|	protein N-linked glycosylation|	acetylglucosaminyltransferase activity|alpha-1,6-mannosylglycoprotein 6-beta-N-acetylglucosaminyltransferase activity|	4	6	764000000	8.50%	PC	107895	8	FDR10	1.0735	1.076	1.026	0.866	0.5965	0.506	1.058	2.495	2.436		0.0120612	PredHel=1			0.546			1	blood FPR0: count=6
Q9D106	Q9D106	Pga5	1	4	3	3	Q9D106	MOUSE	43222.9	8	3063	3063.1	28.52	28.52		387	Pepsin A-5		proteolysis|protein metabolic process|protein catabolic process|		3	4	249000000	8.00%	PC	58803	8	FDR10	1.4515	1.288	1.191	1.059	0.8735	0.81	1.192	0.972	0.912	Yes (pvalue<0.01,fc>1)	0.000357112	PredHel=0	CS pos: 15-16. SEC-LV. Pr: 0.7398		0.025
B2RQE8	B2RQE8	Arhgap42	1	2	2	2	B2RQE8	MOUSE	95375.7	3	3627	3627.1	18.93	18.93		841	Rho GTPase-activating protein 42		signal transduction|positive regulation of GTPase activity|	GTPase activator activity|	2	2	114000000	3.00%		71544	8	FDR10	1.3255	1.118	0.951	2.614	2.3995	2.252	1.357	1.118	0.964	Yes (pvalue<0.01,fc>1)	0.00512949	PredHel=0			0.074
Q2XU92	Q2XU92	Acsbg2	1	3	2	2	Q2XU92	MOUSE	75116.7	1.9	4057	4057.1	14.87	14.87		667	Long-chain-fatty-acid--CoA ligase ACSBG2	cytoplasm|mitochondrion|cytosol|membrane|	long-chain fatty acid metabolic process|fatty acid metabolic process|fatty acid beta-oxidation|multicellular organismal development|spermatogenesis|cell differentiation|	long-chain fatty acid-CoA ligase activity|ATP binding|acyl-CoA hydrolase activity|	2	3	59200000	1.90%		328845	8	FDR10	0.9015	0.512	0.417	0.978	0.7095	0.978	1.634	1.212	1.129	Yes (pvalue<0.01,fc>1)	0.0056175	PredHel=0			0.01
Q61626	Q61626	Grik5	1	6	2	2	Q61626	MOUSE	110415	3.9	4058	4058.1	14.87	14.87		979	Glutamate receptor ionotropic, kainate 5	endoplasmic reticulum|plasma membrane|postsynaptic density|membrane|cell junction|dendrite|kainate selective glutamate receptor complex|presynaptic membrane|terminal bouton|perikaryon|postsynaptic membrane|	protein retention in ER lumen|regulation of synaptic vesicle fusion to presynaptic membrane|ion transmembrane transport|ionotropic glutamate receptor signaling pathway|synaptic transmission, glutamatergic|regulation of membrane potential|receptor clustering|positive regulation of neuron apoptotic process|establishment of localization in cell|regulation of excitatory postsynaptic membrane potentia…	extracellular-glutamate-gated ion channel activity|protein binding|kainate selective glutamate receptor activity|SH3 domain binding|PDZ domain binding|identical protein binding|	2	6	1200000000	3.90%		14809	8	FDR10	1.1225	1.069	0.912	0.867	0.8845	0.668	1.238	1.152	1.008	Yes (pvalue<0.01,fc>1)	0.000114918	PredHel=3	CS pos: 22-23. VLS-SL. Pr: 0.2651	Yes	0.764
Q9WV34	Q9WV34-2	Mpp2	1	6	2	2	Q9WV34-2|Q9WV34	MOUSE	63672.1	5.6	3335	3335.1	23.22	23.22		552	Isoform 2 of MAGUK p55 subfamily member 2			protein binding|PDZ domain binding|	2	6	738000000	5.60%	NC	50997	8	FDR10	1.4785	1.279	2.265	0.513	0.4555	1.458	1.003	0.922	1.917	Yes (pvalue<0.01,fc>1)	0.0040494	PredHel=0
Q9CPT4	Q9CPT4	Mydgf	1	5	2	2	Q9CPT4	MOUSE	18096.1	12.6	3363	3363.1	22.77	22.77		166	Myeloid-derived growth factor	extracellular region|extracellular space|endoplasmic reticulum-Golgi intermediate compartment|extracellular exosome|	angiogenesis|positive regulation of protein phosphorylation|positive regulation of endothelial cell proliferation|apoptotic process|positive regulation of phosphatidylinositol 3-kinase signaling|negative regulation of apoptotic process|positive regulation of MAPK cascade|positive regulation of angiogenesis|positive regulation of transcription from RNA polymerase II promoter|positive regulation of…		2	5	298000000	12.60%	PC	28106	8	FDR10	1.7265	0.866	1.014	1.017	0.4065	0.388	3.156	2.32	2.424		0.0185735	PredHel=0	CS pos: 24-25. AAA-VS. Pr: 0.5913	Yes	307	human data	4	2
P50404	P50404	Sftpd	1	5	2	2	P50404	MOUSE	38029.9	7.2	3388	3388.1	22.42	22.42		374	Pulmonary surfactant-associated protein D	proteinaceous extracellular matrix|collagen trimer|extracellular space|cytoplasm|	respiratory gaseous exchange|surfactant homeostasis|innate immune response|lung alveolus development|	carbohydrate binding|	2	5	102000000	7.20%	PC	20390	8	FDR10	1.2845	1.059	1.142	0.944	0.6365	0.746	1.403	1.107	1.245	Yes (pvalue<0.01,fc>1)	0.000304166	PredHel=0	CS pos: 19-20. NLG-AE. Pr: 0.5957	Yes	1.44
Q9R0P4	Q9R0P4	Smap	1	7	2	2	Q9R0P4|D3YVR9	MOUSE	20103	16.5	3425	3425.1	21.87	21.87		181	Small acidic protein				2	7	528000000	16.50%		56372	8	FDR10	1.4715	0.998	1.485	1.619	1.0945	1.601	1.059	0.545	1.044	Yes (pvalue<0.01,fc>1)	0.000793872	PredHel=0			409
P70318	P70318	Tial1	1	8	3	3	P70318|Q921W2|D3Z3Y4|D6RGU1|A0A0U1RPD3|A0A0U1RP00	MOUSE	43730.3	11.4	3521	3521.1	20.37	20.37		392	Nucleolysin TIAR	nucleus|cytoplasm|cytoplasmic stress granule|extracellular exosome|	apoptotic process|germ cell development|positive regulation of cell proliferation|stem cell division|	nucleotide binding|protein binding|AU-rich element binding|poly(A) RNA binding|	3	8	776000000	11.40%		21843	8	FDR10	1.3875	1.457	1.289	0.883	0.9735	0.799	1.497	1.613	1.455	Yes (pvalue<0.01,fc>1)	0.000145191	PredHel=0			12.9
Q03311	Q03311	Bche	1	3	3	3	Q03311	MOUSE	68974.5	5.4	3525	3525.1	20.33	20.33		603	Cholinesterase	nuclear envelope lumen|endoplasmic reticulum|endoplasmic reticulum lumen|membrane|blood microparticle|	learning|negative regulation of cell proliferation|neuroblast differentiation|choline metabolic process|response to drug|response to alkaloid|negative regulation of synaptic transmission|response to glucocorticoid|response to folic acid|	acetylcholinesterase activity|cholinesterase activity|choline binding|identical protein binding|	3	3	67300000	5.40%	PC	12038	8	FDR10	1.4365	0.893	0.869	1.558	1.0375	1.034	1.123	0.899	0.787	Yes (pvalue<0.01,fc>1)	0.0012279	PredHel=1	CS pos: 29-30. SHT-EE. Pr: 0.5016	Yes	6.78				blood FPR0: count=6
Q9JMD3	Q9JMD3	Stard10	1	2	2	2	Q9JMD3|E9PVP0|G3UY59	MOUSE	33350.2	11.6	3581	3581.1	19.49	19.49		291	START domain-containing protein 10	cytosol|microvillus|membrane|motile cilium|intercellular canaliculus|	bile acid secretion|positive regulation of peroxisome proliferator activated receptor signaling pathway|	lipid binding|	2	2	130000000	11.60%		56018	8	FDR10	4.3165	1.828	1.62	3.686	0.8235	0.635	3.387	2.832	2.636		0.0119095	PredHel=0			12.1
O09126	O09126	Sema4d	1	2	2	2	O09126	MOUSE	96950.7	4.8	3638	3638.1	18.67	18.67		861	Semaphorin-4D	extracellular space|integral component of plasma membrane|membrane|	negative regulation of transcription from RNA polymerase II promoter|positive regulation of protein phosphorylation|negative regulation of cell adhesion|regulation of cell shape|negative regulation of alkaline phosphatase activity|positive regulation of phosphatidylinositol 3-kinase signaling|positive regulation of cell migration|regulation of cell projection organization|positive regulation of G…	receptor activity|transmembrane signaling receptor activity|receptor binding|semaphorin receptor binding|	2	2	29100000	4.80%		20354	8	FDR10	1.8405	1.837	1.642	1.351	1.3395	1.164	1.13	1.095	0.912	Yes (pvalue<0.01,fc>1)	0.00019393	PredHel=1	CS pos: 23-24. AVA-FA. Pr: 0.8031		0.47
Q8C0L0	Q8C0L0	Tmx4	1	1	1	1	Q8C0L0|A2ARI0	MOUSE	37530	3.8	3649	3649.1	18.56	18.56		335	Thioredoxin-related transmembrane protein 4	cell|integral component of membrane|	protein folding|response to endoplasmic reticulum stress|cell redox homeostasis|oxidation-reduction process|	protein disulfide isomerase activity|	1	1	700000000	3.80%		52837	8	FDR10	1.4035	0.83	0.856	1.199	0.6185	0.664	1.923	1.318	1.357	Yes (pvalue<0.01,fc>1)	0.00349949	PredHel=1	CS pos: 20-21. AAA-EG. Pr: 0.3668		3.41
P01729	P01729		1	10	2	2	P01729|P01728|A0A075B664|P01727|P01726|A0A075B663|P01723	MOUSE	13589.2	12.4	3737	3737.1	17.83	17.83		129	Ig lambda-2 chain V region MOPC 315			antigen binding|	2	10	474000000	12.40%		110612	8	FDR10	2.1345	1.916	1.93	0.895	0.5825	0.661	1.956	1.648	1.73	Yes (pvalue<0.01,fc>1)	0.00172734	PredHel=0	CS pos: 19-20. ASS-QA. Pr: 0.4782
G5E8F8	G5E8F8	Itgb5	1	2	2	2	G5E8F8|O70309-2|Q6PE70|O70309	MOUSE	93484.2	3.3	3758	3758.1	17.54	17.54		816	Integrin beta	focal adhesion|cell surface|cell leading edge|integrin alphav-beta5 complex|receptor complex|extracellular exosome|	cell-matrix adhesion|transforming growth factor beta receptor signaling pathway|integrin-mediated signaling pathway|endodermal cell differentiation|stress fiber assembly|epithelial cell-cell adhesion|	receptor activity|integrin binding|	2	2	132000000	3.30%		16419	8	FDR10	0.8695	0.998	0.829	0.994	1.1155	0.965	0.956	1.054	0.896	Yes (pvalue<0.01,fc>1)	2.95e-05	PredHel=1	CS pos: 24-25. LAG-LN. Pr: 0.6395		3.53
P97872	P97872	Fmo5	1	4	2	2	P97872	MOUSE	60570	5	3770	3770.1	17.33	17.33		533	Dimethylaniline monooxygenase [N-oxide-forming] 5	endoplasmic reticulum membrane|integral component of membrane|	drug metabolic process|oxidation-reduction process|	N,N-dimethylaniline monooxygenase activity|flavin adenine dinucleotide binding|NADP binding|	2	4	2600000000	5.00%		14263	8	FDR10	2.2055	1.151	1.221	1.986	0.9235	1.013	1.915	0.829	0.911	Yes (pvalue<0.01,fc>1)	0.00484598	PredHel=1		Yes	76.3
Q8K135	Q8K135-2	Kiaa0319l	1	2	2	2	Q8K135-2|Z4YK56|Q8K135	MOUSE	120748	2.3	3928	3928.1	16.02	16.02		1048	Isoform 2 of Dyslexia-associated protein KIAA0319-like protein	integral component of membrane|cytoplasmic vesicle|extracellular exosome|			2	2	55700000	2.30%		100317	8	FDR10	1.4835	1.485	1.262	1.284	1.2775	1.074	1.058	1.028	0.817	Yes (pvalue<0.01,fc>1)	0.000111461	PredHel=1						1
Q5NBU8	Q5NBU8	Xaf1	1	3	1	1	Q5NBU8|Q5NBU8-3	MOUSE	32143.3	5.1	4016	4016.1	15.19	15.19		273	XIAP-associated factor 1	nucleus|mitochondrion|	apoptotic process|negative regulation of protein complex assembly|response to interferon-beta|	metal ion binding|	1	3	79100000	5.10%	NC	327959	8	FDR10	1.3645	1.781	1.772	1.133	1.0935	1.086	0.996	0.884	0.827	Yes (pvalue<0.01,fc>1)	0.000755477	PredHel=0
Q6PDS0	Q6PDS0	Vstm2l	1	7	1	1	Q6PDS0|A2ACD2	MOUSE	23950.6	5.4	4018	4018.1	15.18	15.18		220	V-set and transmembrane domain-containing protein 2-like protein				1	7	1310000000	5.40%		277432	8	FDR10	2.0235	1.709	1.72	1.571	1.2535	1.232	1.204	0.828	0.698	Yes (pvalue<0.01,fc>1)	0.000900472	PredHel=0	CS pos: 24-25. GGA-TR. Pr: 0.4035
F8VPQ1	F8VPQ1	Dock3	1	3	3	3	F8VPQ1|Q8CIQ7	MOUSE	235328	1.5	4026	4026.1	15.13	15.13		2030	Dedicator of cytokinesis protein 3	cytoplasm|	small GTPase mediated signal transduction|positive regulation of GTPase activity|	guanyl-nucleotide exchange factor activity|protein binding|	3	3	856000000	1.50%		208869	8	FDR10	1.9005	1.214	1.165	2.116	1.4215	1.392	1.738	1.02	0.983		0.0511645	PredHel=0			0.239
P56404	P56404	Aqp8	1	6	2	2	P56404|A0A0X1KG59|A2AQ92|A2AQ99|Q8K419|O54891|A0A140LHI8	MOUSE	28138.8	4.9	4072	4072.1	14.76	14.76		261	Aquaporin-8	integral component of plasma membrane|intracellular membrane-bounded organelle|apical part of cell|intracellular canaliculus|	water transport|cellular water homeostasis|canalicular bile acid transport|glycerol transport|ion transmembrane transport|cellular response to cAMP|	water channel activity|glycerol channel activity|	2	6	3490000000	4.90%		11833	8	FDR10	1.0545	1.282	0.887	0.749	0.8385	0.549	1.524	1.972	1.585	Yes (pvalue<0.01,fc>1)	0.00141689	PredHel=6
P18572	P18572	Bsg	1	2	1	1	P18572|P18572-2|K3W4Q8	MOUSE	42900.4	3.3	4126	4126.1	14.39	14.39		389	Basigin	acrosomal membrane|mitochondrion|plasma membrane|integral component of plasma membrane|focal adhesion|membrane|sarcolemma|melanosome|membrane raft|extracellular exosome|	embryo implantation|odontogenesis of dentin-containing tooth|response to peptide hormone|response to mercury ion|decidualization|response to cAMP|protein targeting to plasma membrane|	mannose binding|	1	2	188000000	3.30%		12215	8	FDR10	1.0095	1.024	0.778	0.789	0.7955	0.569	1.46	1.443	1.21	Yes (pvalue<0.01,fc>1)	0.000809712	PredHel=1	CS pos: 21-22. ACA-AA. Pr: 0.3622					2
Q8BW56	Q8BW56	Gtdc1	1	2	2	2	Q8BW56|G8JL42|Q8BW56-2	MOUSE	51643.5	6.9	4139	4139.1	14.3	14.3		445	Glycosyltransferase-like domain-containing protein 1		biosynthetic process|	transferase activity, transferring glycosyl groups|	2	2	919000000	6.90%		227835	8	FDR10	2.9505	2.029	1.685	2.806	1.8765	1.553	2.282	1.33	0.998		0.0128623	PredHel=0
Q8C0N1	Q8C0N1	Kif2b	1	3	3	3	Q8C0N1	MOUSE	76380.2	5	4176	4176.1	14.03	14.03		668	Kinesin-like protein KIF2B	condensed chromosome kinetochore|nucleus|nucleolus|cytoplasm|microtubule organizing center|spindle|kinesin complex|microtubule|microtubule cytoskeleton|	microtubule-based movement|microtubule depolymerization|mitotic nuclear division|metabolic process|cell division|regulation of chromosome segregation|	microtubule motor activity|ATP binding|microtubule binding|ATPase activity|	3	3	428000000	5.00%	NC	73470	8	FDR10	0.9485	0.614	0.669	1.096	0.7535	0.828	1.089	0.723	0.79	Yes (pvalue<0.01,fc>1)	0.00113842	PredHel=0			0.366
Q91WN4	Q91WN4	Kmo	1	2	2	2	Q91WN4|Q91WN4-2	MOUSE	55101.1	8.5	4232	4232.1	13.59	13.59		479	Kynurenine 3-monooxygenase	mitochondrion|mitochondrial outer membrane|mitochondrial inner membrane|integral component of membrane|extracellular exosome|	response to salt stress|tryptophan catabolic process to kynurenine|NAD metabolic process|quinolinate biosynthetic process|'de novo' NAD biosynthetic process from tryptophan|anthranilate metabolic process|secondary metabolite biosynthetic process|oxidation-reduction process|kynurenine metabolic process|	kynurenine 3-monooxygenase activity|NAD(P)H oxidase activity|flavin adenine dinucleotide binding|	2	2	924000000	8.50%		98256	8	FDR10	1.4475	1.302	1.074	1.86	1.7065	1.498	1.373	1.196	0.98		0.0199704	PredHel=2
P70180	P70180	Npr3	1	2	1	1	P70180	MOUSE	60149	1.4	4318	4318.1	12.97	12.97		536	Atrial natriuretic peptide receptor 3	intracellular|integral component of membrane|extracellular exosome|	skeletal system development|osteoclast proliferation|adenylate cyclase-inhibiting G-protein coupled receptor signaling pathway|negative regulation of adenylate cyclase activity|phospholipase C-activating G-protein coupled receptor signaling pathway|regulation of blood pressure|pancreatic juice secretion|regulation of osteoblast proliferation|positive regulation of urine volume|phosphatidylinosito…	G-protein coupled peptide receptor activity|natriuretic peptide receptor activity|peptide hormone binding|hormone binding|protein homodimerization activity|	1	2	28000000	1.40%		18162	8	FDR10	0.6835	0.864	0.571	0.836	1.0075	0.735	1.151	1.299	1.018	Yes (pvalue<0.01,fc>1)	0.000454094	PredHel=1	CS pos: 21-22. LLA-GG. Pr: 0.2846		0.258
A0A0A6YVW3	A0A0A6YVW3	Ighv1-23	1	1	1	1	A0A0A6YVW3|A0A075B5Y4	MOUSE	13160.6	14.5	4320	4320.1	12.96	12.96		117	Immunoglobulin heavy variable V1-23 (Fragment)				1	1	274000000	14.50%		780884	8	FDR10	1.8395	1.149	0.973	1.442	0.7445	0.588	2.37	1.648	1.484	Yes (pvalue<0.01,fc>1)	0.00539205	PredHel=0	CS pos: 19-20. VQS-QV. Pr: 0.9036
E9PZ16	E9PZ16	Hspg2	1	460	109	12	E9PZ16|B1B0C7	MOUSE	480503	32.1	26	26.1	1566	153.66		4383	Basement membrane-specific heparan sulfate proteoglycan core protein	proteinaceous extracellular matrix|basement membrane|basal lamina|extracellular space|focal adhesion|extracellular matrix|extracellular exosome|extracellular matrix|	endochondral ossification|chondrocyte differentiation|brain development|protein localization|extracellular matrix organization|embryonic skeletal system morphogenesis|cardiac muscle tissue development|cartilage development involved in endochondral bone morphogenesis|	protein binding|protein C-terminus binding|	109	460	130000000000	32.10%		15530	7	FDR10	0.9255	0.768	0.898	0.627	0.4805	0.64	1.365	1.158	1.326	Yes (pvalue<0.01,fc>1)	0.00121525	PredHel=0	CS pos: 25-26. THG-LR. Pr: 0.3611		12.6	human data	5	4	blood FPR0: count=0
P70227	P70227	Itpr3	1	330	73	62	P70227	MOUSE	307122	31.1	58	58.1	963.49	826.34		2670	Inositol 1,4,5-trisphosphate receptor type 3	nucleus|nucleoplasm|nucleolus|cytoplasm|endoplasmic reticulum membrane|plasma membrane|integral component of plasma membrane|membrane|receptor complex|	calcium ion transport|memory|inositol phosphate-mediated signaling|sensory perception of bitter taste|sensory perception of sweet taste|sensory perception of umami taste|response to calcium ion|long-term synaptic potentiation|calcium ion transport into cytosol|calcium ion transmembrane transport|	intracellular ligand-gated calcium channel activity|inositol 1,4,5-trisphosphate-sensitive calcium-release channel activity|protein binding|phosphatidylinositol binding|inositol 1,4,5 trisphosphate binding|	73	330	69300000000	31.10%		16440	7	FDR10	1.6545	1.429	1.358	1.063	0.8605	0.789	1.245	0.985	0.987	Yes (pvalue<0.01,fc>1)	0.00043157	PredHel=7		Yes	1.51
Q99PL5	Q99PL5	Rrbp1	1	303	68	68	Q99PL5|A2AVJ7|Q99PL5-2|Q99PL5-3|Q99PL5-4|Q99PL5-5|Q99PL5-7|Q99PL5-6|Q99PL5-8|Q99PL5-9|Q99PL5-10|Q99PL5-11|Q99PL5-12	MOUSE	173333	39.5	69	69.1	892.5	892.5		1605	Ribosome-binding protein 1	integral component of endoplasmic reticulum membrane|	signal transduction|protein transport|	protein binding|	68	303	130000000000	39.50%		81910	7	FDR10	0.7765	0.59	0.757	0.713	0.4945	0.691	1.027	0.761	0.953	Yes (pvalue<0.01,fc>1)	0.000526002	PredHel=1		Yes				1
Q8BJD1	Q8BJD1	Itih5	1	62	24	24	Q8BJD1	MOUSE	107203	27.8	427	427.1	309.69	309.69		952	Inter-alpha-trypsin inhibitor heavy chain H5	extracellular region|	negative regulation of endopeptidase activity|hyaluronan metabolic process|	serine-type endopeptidase inhibitor activity|	24	62	7280000000	27.80%	PC	209378	7	FDR10	1.0265	0.863	0.831	0.768	0.6645	0.681	1.159	0.962	0.991	Yes (pvalue<0.01,fc>1)	0.000264491	PredHel=0	CS pos: 17-18. SES-QE. Pr: 0.6485		0.046	human data	1		blood FPR0: count=0
P01029	P01029	C4b	1	138	50	49	P01029|E1BH06|P01030	MOUSE	194566	40.7	123	123.1	664.62	654.13		1738	Complement C4-B	extracellular space|	inflammatory response|complement activation, classical pathway|negative regulation of endopeptidase activity|innate immune response|	endopeptidase inhibitor activity|	50	138	24600000000	40.70%	PC	12268	7	FDR10	1.1385	1.056	0.946	0.856	0.8455	0.727	1.057	0.967	0.912	Yes (pvalue<0.01,fc>1)	0.000118386	PredHel=0	CS pos: 17-18. ASS-LQ. Pr: 0.4093		162	human data	2	3	blood FPR0: count=9
Q61292	Q61292	Lamb2	1	120	38	38	Q61292	MOUSE	203707	27.9	185	185.1	530.76	530.76		1799	Laminin subunit beta-2	extracellular region|basement membrane|basal lamina|laminin-3 complex|laminin complex|synapse|extracellular exosome|extracellular matrix|	cell morphogenesis involved in differentiation|cell adhesion|axon guidance|neuromuscular junction development|visual perception|astrocyte development|Schwann cell development|neuron projection development|axon extension involved in regeneration|synapse organization|retina development in camera-type eye|metanephric glomerular visceral epithelial cell development|metanephric glomerular basement mem…	integrin binding|	38	120	15400000000	27.90%	PC	16779	7	FDR10	0.9605	0.806	0.965	0.766	0.6565	0.793	1.037	0.785	0.962	Yes (pvalue<0.01,fc>1)	0.000183071	PredHel=0	CS pos: 37-38. AQA-PS. Pr: 0.3539		1.62	human data	4	3
O08532	O08532	Cacna2d1	1	2	39	2	O08532	MOUSE	125769	48	188	188.2	520.26	28.87		1103	Voltage-dependent calcium channel subunit alpha-2/delta-1	voltage-gated calcium channel complex|sarcoplasmic reticulum|T-tubule|extracellular exosome|	calcium ion transport|regulation of ion transmembrane transport|regulation of calcium ion transport|calcium ion transmembrane transport|	voltage-gated calcium channel activity|calcium channel regulator activity|protein binding|metal ion binding|voltage-gated calcium channel activity|	2	2	97100000	5.40%		12293	7	FDR10	1.4865	1.263	1.278	1.552	1.3205	1.355	0.949	0.694	0.721	Yes (pvalue<0.01,fc>1)	0.000531758	PredHel=0	CS pos: 19-20. GLI-GP. Pr: 0.2420					1
Q99JR5	Q99JR5	Tinagl1	1	10	8	7	Q99JR5|H3BJ97	MOUSE	54032.9	20.6	191	191.2	82.73	78.48		466	Tubulointerstitial nephritis antigen-like	extracellular space|cytoplasm|extracellular exosome|lysosome|extracellular matrix|	receptor-mediated endocytosis|immune response|cell adhesion|proteolysis involved in cellular protein catabolic process|	scavenger receptor activity|polysaccharide binding|laminin binding|cysteine-type endopeptidase activity|	7	10	457000000	18.60%	PC	94242	7	FDR10	0.7805	1.2	1.182	0.229	0.4845	0.587	1.034	1.248	1.34	Yes (pvalue<0.01,fc>1)	0.0025993	PredHel=0	CS pos: 21-22. LEA-RR. Pr: 0.4314		6.65
Q8BJS4	Q8BJS4	Sun2	1	121	29	29	Q8BJS4|Q8BJS4-2|Q8BJS4-3	MOUSE	81775.1	42.6	271	271.1	416.48	416.48		731	SUN domain-containing protein 2	nuclear chromosome, telomeric region|condensed nuclear chromosome|nuclear envelope|nuclear inner membrane|integral component of nuclear inner membrane|endosome membrane|nuclear membrane|LINC complex|	nuclear envelope organization|positive regulation of cell migration|nuclear migration along microfilament|centrosome localization|cytoskeletal anchoring at nuclear membrane|nuclear matrix anchoring at nuclear membrane|	protein binding|lamin binding|identical protein binding|	29	121	63300000000	42.60%		223697	7	FDR10	0.9525	0.738	0.846	0.97	0.6625	0.785	0.966	0.774	0.867	Yes (pvalue<0.01,fc>1)	0.000137789	PredHel=2
L7N1X8	L7N1X8	Gm43302	1	28	18	14	A0A0G2JDV3|L7N1X8|Q000W5|Q2V6D6|A4UUI3|A0A0G2JF24	MOUSE	71007	38.6	303	303.2	220.85	157.42		611	Predicted gene 43302		immune response|metabolic process|defense response to bacterium|cellular response to interferon-gamma|	GTPase activity|GTP binding|	14	28	3260000000	29.40%		100702	7	FDR10	1.5975	1.464	1.484	0.648	0.6635	0.61	1.3	1.165	1.24	Yes (pvalue<0.01,fc>1)	0.000813734	PredHel=0			0.364
E9QAD8	E9QAD8	Iqsec2	1	6	9	3	E9QAD8|Q5DU25|A4GZ26|D3Z5I6|D3Z6V7	MOUSE	163744	5.3	361	361.3	82.15	20.05		1488	IQ motif and SEC7 domain-containing protein 2	trans-Golgi network|	actin cytoskeleton organization|regulation of ARF protein signal transduction|positive regulation of GTPase activity|vesicle-mediated transport|	ARF guanyl-nucleotide exchange factor activity|	3	6	902000000	1.60%		245666	7	FDR10	0.9935	0.81	0.624	0.997	0.8055	0.621	1.235	1.02	0.802	Yes (pvalue<0.01,fc>1)	0.00161296	PredHel=0
Q06890	Q06890	Clu	1	184	22	22	Q06890	MOUSE	52282.3	39.2	412	412.1	316.45	316.45		448	Clusterin	extracellular space|intracellular|nucleus|cytoplasm|mitochondrion|endoplasmic reticulum|cytosol|extracellular matrix|mitochondrial membrane|spherical high-density lipoprotein particle|chromaffin granule|perinuclear region of cytoplasm|extracellular exosome|blood microparticle|neurofibrillary tangle|apical dendrite|extracellular matrix|	cell morphogenesis|microglial cell activation|response to virus|protein import|central nervous system myelin maintenance|positive regulation of proteasomal ubiquitin-dependent protein catabolic process|negative regulation of protein homooligomerization|positive regulation of tumor necrosis factor production|positive regulation of apoptotic process|positive regulation of nitric oxide biosynthetic …	protein binding|ubiquitin protein ligase binding|misfolded protein binding|ATPase activity|	22	184	85200000000	39.20%	PC	12759	7	FDR10	0.8965	0.657	0.773	0.652	0.4395	0.542	1.595	1.364	1.457	Yes (pvalue<0.01,fc>1)	0.00562273	PredHel=0	CS pos: 21-22. VLG-EQ. Pr: 0.9083	Yes	269	human and mouse data	6	3	blood FPR0: count=1
O35206	O35206	Col15a1	1	98	20	20	O35206|A2AJY2|A2AJY5|A2AJY7	MOUSE	140926	22	467	467.1	290.33	290.33		1367	Collagen alpha-1(XV) chain	collagen trimer|basement membrane|extracellular space|extracellular exosome|extracellular matrix|	cell adhesion|	structural molecule activity|	20	98	89800000000	22.00%	PC	12819	7	FDR10	0.9165	0.916	0.672	0.665	0.5995	0.489	1.294	1.209	1.033	Yes (pvalue<0.01,fc>1)	0.00134108	PredHel=0	CS pos: 31-32. TRA-AT. Pr: 0.7120		1.97	human data	1
P68181	P68181-4	Prkacb	1	1	20	1	P68181-4	MOUSE	46183.9	39.4	525	525.2	243.61	5.63		351	Isoform 4 of cAMP-dependent protein kinase catalytic subunit beta	nucleus|centrosome|cytosol|plasma membrane|cAMP-dependent protein kinase complex|perinuclear region of cytoplasm|extracellular exosome|ciliary base|	neural tube closure|protein phosphorylation|adenylate cyclase-modulating G-protein coupled receptor signaling pathway|negative regulation of meiotic cell cycle|regulation of protein processing|response to clozapine|negative regulation of smoothened signaling pathway involved in dorsal/ventral neural tube patterning|	magnesium ion binding|cAMP-dependent protein kinase activity|ATP binding|ubiquitin protein ligase binding|	1	1	342000000	3.50%		18749	7	FDR10	0.9095	1.019	1.285	0.526	0.6285	0.913	0.768	0.846	1.124	Yes (pvalue<0.01,fc>1)	0.000308822	PredHel=0			17.3
Q61635	Q61635	Ifi47	1	85	19	19	Q61635	MOUSE	47126.3	53.8	545	545.1	260.43	260.43		420	GTP-binding protein	endoplasmic reticulum|membrane|	defense response|	GTP binding|	19	85	29500000000	53.80%		15953	7	FDR10	1.3075	1.329	1.292	0.982	0.9635	0.972	0.855	0.938	0.847	Yes (pvalue<0.01,fc>1)	8.66e-05	PredHel=0		Yes	1.43
P50431	P50431	Shmt1	1	2	3	2	P50431	MOUSE	53170.5	8.9	556	556.2	26.08	16.71		478	Serine hydroxymethyltransferase, cytosolic	nucleus|nucleoplasm|cytoplasm|mitochondrion|cytosol|extracellular exosome|	L-serine catabolic process|purine nucleobase biosynthetic process|glycine biosynthetic process from serine|tetrahydrofolate interconversion|folic acid metabolic process|protein tetramerization|protein homotetramerization|	glycine hydroxymethyltransferase activity|L-allo-threonine aldolase activity|amino acid binding|pyridoxal phosphate binding|protein homodimerization activity|	2	2	1010000000	6.00%		20425	7	FDR10	1.0525	0.482	0.615	1.181	0.6025	0.755	1.577	0.975	1.12	Yes (pvalue<0.01,fc>1)	0.00714134	PredHel=0			213
Q9CXY9	Q9CXY9	Pigk	1	80	18	18	Q9CXY9|Q8BXX3|E9Q421|Q8BL63	MOUSE	45236.8	60.7	565	565.1	255.11	255.11		395	GPI-anchor transamidase	membrane|GPI-anchor transamidase complex|	proteolysis|attachment of GPI anchor to protein|	GPI-anchor transamidase activity|cysteine-type peptidase activity|	18	80	24800000000	60.70%		329777	7	FDR10	1.3325	1.265	1.196	0.834	0.8075	0.719	1.073	1.002	0.869	Yes (pvalue<0.01,fc>1)	0.000148701	PredHel=1	CS pos: 26-27. SSA-AG. Pr: 0.3972	Yes
P97371	P97371	Psme1	1	59	16	15	P97371|G3X9K9|G3UXY0	MOUSE	28843.6	61.4	637	637.1	233.38	221.71		249	Proteasome activator complex subunit 1	proteasome activator complex|extracellular exosome|	positive regulation of endopeptidase activity|antigen processing and presentation of exogenous antigen|	protein binding|endopeptidase activator activity|	16	59	12500000000	61.40%		19186	7	FDR10	1.4775	1.076	1.129	0.783	0.3345	0.462	1.907	1.612	1.629	Yes (pvalue<0.01,fc>1)	0.00523115	PredHel=0			68.4			2
Q69ZU6	Q69ZU6	Thsd7a	1	41	18	18	E9QNR5|E9PWD2|Q69ZU6	MOUSE	191112	14.1	639	639.1	232.53	232.53		1645	Thrombospondin type-1 domain-containing protein 7A	plasma membrane|integral component of membrane|extracellular exosome|	angiogenesis|cell differentiation|		18	41	4330000000	14.10%	PC	330267	7	FDR10	1.3815	1.569	1.47	0.94	0.9995	0.935	0.669	0.747	0.655	Yes (pvalue<0.01,fc>1)	0.000555797	PredHel=1	CS pos: 35-36. ARG-AA. Pr: 0.4908
P28665	P28665	Mug1	1	42	17	13	P28665|P28666	MOUSE	166721	17.6	643	643.1	231.15	195.34		1476	Murinoglobulin-1	extracellular space|	embryo implantation|negative regulation of endopeptidase activity|	serine-type endopeptidase inhibitor activity|	17	42	11500000000	17.60%	PC	17836	7	FDR10	0.6765	0.826	0.65	0.28	0.4465	0.34	1.229	1.479	1.286		0.0108253	PredHel=0	CS pos: 27-28. LNG-DS. Pr: 0.3292		331	human and mouse data	2		blood FPR0: count=7
Q9Z1T2	Q9Z1T2	Thbs4	1	3	6	3	Q9Z1T2	MOUSE	109046	8.5	662	662.2	87.14	40.23		963	Thrombospondin-4	basement membrane|extracellular space|endoplasmic reticulum|sarcoplasmic reticulum|extracellular matrix|extracellular exosome|	positive regulation of endothelial cell proliferation|response to unfolded protein|negative regulation of angiogenesis|regulation of tissue remodeling|response to endoplasmic reticulum stress|behavioral response to pain|tissue remodeling|positive regulation of peptidyl-tyrosine phosphorylation|myoblast migration|positive regulation of cell division|endothelial cell-cell adhesion|positive regulati…	integrin binding|calcium ion binding|protein binding|growth factor activity|heparin binding|	3	3	93700000	4.70%	PC	21828	7	FDR10	0.4755	0.518	0.991	1.064	1.0925	1.746	0.863	0.89	1.359	Yes (pvalue<0.01,fc>1)	0.0012519	PredHel=0	CS pos: 26-27. TSA-QA. Pr: 0.6262	Yes	7.34	human data			blood FPR0: count=5
F8VQ06	F8VQ06	Ltbp3	1	50	18	17	F8VQ06|Q61810|Q61810-2	MOUSE	141207	20	685	685.1	218.36	204.84		1253	Latent-transforming growth factor beta-binding protein 3	extracellular matrix|extracellular exosome|	transforming growth factor beta activation|positive regulation of mesenchymal stem cell proliferation|positive regulation of mesenchymal stem cell differentiation|	calcium ion binding|transforming growth factor beta binding|	18	50	5310000000	20.00%		16998	7	FDR10	0.9565	0.851	0.822	0.871	0.8285	0.767	0.951	0.85	0.806	Yes (pvalue<0.01,fc>1)	6.57e-05	PredHel=						2
B7ZWD6	B7ZWD6	Cym	1	109	12	12	B7ZWD6	MOUSE	42852.9	45.1	691	691.1	216.01	216.01		379	Chymosin		proteolysis|protein catabolic process|	aspartic-type endopeptidase activity|	12	109	41700000000	45.10%		229697	7	FDR10	1.0505	1.023	0.814	0.974	0.9215	0.777	1.179	1.038	0.979	Yes (pvalue<0.01,fc>1)	0.000107423	PredHel=0	CS pos: 16-17. SQS-HV. Pr: 0.6142		0.297
O88207	O88207	Col5a1	1	45	15	14	O88207	MOUSE	184358	11.5	712	712.1	210.15	196.57		1838	Collagen alpha-1(V) chain	proteinaceous extracellular matrix|collagen trimer|collagen type V trimer|basement membrane|extracellular matrix|extracellular exosome|extracellular matrix|	blood vessel development|heart morphogenesis|cell adhesion|cell migration|collagen fibril organization|collagen biosynthetic process|wound healing, spreading of epidermal cells|tendon development|extracellular fibril organization|skin development|integrin biosynthetic process|eye morphogenesis|regulation of cellular component organization|negative regulation of endodermal cell differentiation|	extracellular matrix structural constituent|protein binding|heparin binding|proteoglycan binding|platelet-derived growth factor binding|	15	45	4810000000	11.50%	PC	12831	7	FDR10	1.2575	1.095	0.73	0.734	0.7055	0.488	1.43	1.213	0.853	Yes (pvalue<0.01,fc>1)	0.000502614	PredHel=1	CS pos: 36-37. SRA-AQ. Pr: 0.8862			human and mouse data	7	5
Q61739	Q61739	Itga6	1	52	18	18	Q61739|Q61739-2	MOUSE	123298	21.1	715	715.1	209.64	209.64		1091	Integrin alpha-6	basement membrane|plasma membrane|focal adhesion|integrin complex|external side of plasma membrane|basal plasma membrane|cell surface|basolateral plasma membrane|hemidesmosome|basal part of cell|plasma membrane|	cell-matrix adhesion|integrin-mediated signaling pathway|ectodermal cell differentiation|positive regulation of cell-cell adhesion|cell-substrate adhesion|cellular response to extracellular stimulus|cell adhesion mediated by integrin|nail development|positive regulation of phosphorylation|odontogenesis of dentin-containing tooth|positive regulation of apoptotic process|skin development|positive r…	integrin binding|metal ion binding|	18	52	4750000000	21.10%		16403	7	FDR10	1.2285	1.111	0.949	0.975	0.7015	0.711	1.135	0.887	0.92	Yes (pvalue<0.01,fc>1)	0.000288572	PredHel=1	CS pos: 23-24. GTA-FN. Pr: 0.7492					1
Q6PHS9	Q6PHS9-2	Cacna2d2	1	54	16	16	Q6PHS9-2|Q6PHS9-4|Q6PHS9|Q6PHS9-5|Q6PHS9-6|E9Q683|Q6PHS9-3	MOUSE	130977	18.9	738	738.1	202.53	202.53		1154	Isoform 2 of Voltage-dependent calcium channel subunit alpha-2/delta-2	voltage-gated calcium channel complex|	calcium ion transport|neuromuscular junction development|regulation of ion transmembrane transport|regulation of multicellular organism growth|positive regulation of organ growth|muscle fiber development|regulation of calcium ion transport|rhythmic synaptic transmission|calcium ion transmembrane transport|	voltage-gated calcium channel activity|calcium channel regulator activity|metal ion binding|	16	54	4630000000	18.90%		56808	7	FDR10	1.5435	1.48	1.415	0.811	0.7085	0.556	1.116	0.966	0.925	Yes (pvalue<0.01,fc>1)	0.00143306	PredHel=0	CS pos: 64-65. ASA-YS. Pr: 0.6376
Q60841	Q60841	Reln	1	24	15	15	Q60841|Q60841-2|Q60841-3	MOUSE	394506	6.1	870	870.1	175.61	175.61		3461	Reelin	proteinaceous extracellular matrix|extracellular space|cytoplasm|dendrite|	cell morphogenesis involved in differentiation|neuron migration|proteolysis|cell adhesion|axon guidance|central nervous system development|brain development|learning|long-term memory|associative learning|glial cell differentiation|regulation of gene expression|positive regulation of neuron projection development|positive regulation of phosphatidylinositol 3-kinase signaling|dendrite development|c…	protein binding|serine-type peptidase activity|metal ion binding|lipoprotein particle receptor binding|very-low-density lipoprotein particle receptor binding|	15	24	1470000000	6.10%	PC	19699	7	FDR10	0.9835	0.919	0.811	1.014	1.1025	0.992	0.79	0.884	0.723	Yes (pvalue<0.01,fc>1)	0.000106459	PredHel=1	CS pos: 26-27. ARA-AT. Pr: 0.9068
Q05144	Q05144	Rac2	1	23	11	6	Q05144	MOUSE	21839.8	42.7	899	899.2	150.76	76.85		192	Ras-related C3 botulinum toxin substrate 2	nuclear envelope|cytoplasm|cytosol|focal adhesion|membrane|lamellipodium|extracellular exosome|actin filament|	chemotaxis|actin filament organization|G-protein coupled receptor signaling pathway|small GTPase mediated signal transduction|positive regulation of cell proliferation|positive regulation of lamellipodium assembly|regulation of cell-substrate adhesion|cell projection assembly|actin cytoskeleton organization|regulation of T cell proliferation|regulation of mast cell degranulation|bone resorption|r…	GTPase activity|GTP binding|protein kinase regulator activity|	6	23	4160000000	25.00%		19354	7	FDR10	1.1095	0.75	0.872	0.669	0.4635	0.5	1.515	1.068	1.139	Yes (pvalue<0.01,fc>1)	0.0019295	PredHel=0			32.5
Q64449	Q64449	Mrc2	1	37	14	14	Q64449|A2AAA9|Q64449-2	MOUSE	170209	12.1	905	905.1	170.14	170.14		1479	C-type mannose receptor 2	plasma membrane|focal adhesion|cell surface|membrane|integral component of membrane|	osteoblast differentiation|endocytosis|collagen catabolic process|	collagen binding|carbohydrate binding|	14	37	16800000000	12.10%		17534	7	FDR10	0.8405	0.751	0.607	0.893	0.7715	0.698	1.08	0.883	0.738	Yes (pvalue<0.01,fc>1)	0.000316766	PredHel=1	CS pos: 30-31. GHP-AD. Pr: 0.2226					4
Q9EPS3	Q9EPS3	Glce	1	28	14	14	Q9EPS3	MOUSE	70429.9	25.2	920	920.1	168.3	168.3		618	D-glucuronyl C5-epimerase	Golgi membrane|Golgi apparatus|integral component of membrane|	heparan sulfate proteoglycan biosynthetic process|heparin biosynthetic process|	racemase and epimerase activity, acting on carbohydrates and derivatives|heparosan-N-sulfate-glucuronate 5-epimerase activity|UDP-glucuronate 5'-epimerase activity|	14	28	4620000000	25.20%		93683	7	FDR10	1.2415	1.175	0.948	0.961	0.9165	0.684	1.164	1.071	0.843	Yes (pvalue<0.01,fc>1)	0.000135536	PredHel=1			0.614			1
Q8BHT6	Q8BHT6	B3glct	1	32	14	14	Q8BHT6	MOUSE	55984	31	969	969.1	160.04	160.04		489	Beta-1,3-glucosyltransferase	endoplasmic reticulum membrane|integral component of membrane|	fucose metabolic process|protein glycosylation|	transferase activity, transferring glycosyl groups|	14	32	3230000000	31.00%		381694	7	FDR10	1.4125	1.061	1.069	0.982	0.8165	0.756	1.191	0.804	0.76	Yes (pvalue<0.01,fc>1)	0.0003976	PredHel=0	CS pos: 17-18. AFA-LM. Pr: 0.5017	Yes
Q8R0X7	Q8R0X7	Sgpl1	1	54	14	14	Q8R0X7|D6REF7	MOUSE	64303.7	23.5	992	992.1	156.47	156.47		568	Sphingosine-1-phosphate lyase 1	endoplasmic reticulum|endoplasmic reticulum membrane|integral component of membrane|	luteinization|vasculogenesis|kidney development|fatty acid metabolic process|ceramide metabolic process|nitrogen compound metabolic process|spermatogenesis|androgen metabolic process|estrogen metabolic process|female gonad development|post-embryonic development|fibroblast migration|hemopoiesis|sphingolipid catabolic process|Leydig cell differentiation|regulation of multicellular organism growth|p…	sphinganine-1-phosphate aldolase activity|carboxy-lyase activity|pyridoxal phosphate binding|	14	54	9540000000	23.50%		20397	7	FDR10	1.1575	1.097	1.132	0.863	0.7655	0.778	0.924	0.757	0.748	Yes (pvalue<0.01,fc>1)	0.000265966	PredHel=1		Yes	9.31
Q3TQC7	Q3TQC7	Entpd5	1	25	11	11	Q3TQC7|Q9WUZ9	MOUSE	50293.2	29.8	1083	1083.1	140.23	140.23		452	Ectonucleoside triphosphate diphosphohydrolase 5	extracellular exosome|	metabolic process|	hydrolase activity|	11	25	2600000000	29.80%		12499	7	FDR10	1.2905	0.946	1.075	0.732	0.4835	0.638	1.223	0.907	0.97	Yes (pvalue<0.01,fc>1)	0.000688416	PredHel=2			22.9
Q91XZ8	Q91XZ8	Pcdhb22	1	7	6	5	Q91XZ8|Q8CDY9|E9Q5G2|Q91Y01|Q91VD8|Q91Y00|Q91XZ5|Q91Y04|Q52KQ3|Q91VE5|Q91Y03|Q91UZ8|Q91Y02|Q91Y07|Q91XZ2|Q91XZ7|Q91Y06|Q91XZ4	MOUSE	87324.8	10	1307	1307.2	74.48	46.39		794	Protocadherin beta 22	plasma membrane|integral component of membrane|photoreceptor connecting cilium|	homophilic cell adhesion via plasma membrane adhesion molecules|	calcium ion binding|	5	7	1220000000	4.10%		93893	7	FDR10	1.2785	1.477	1.096	0.949	1.1395	0.681	0.944	1.111	0.818	Yes (pvalue<0.01,fc>1)	0.000209126	PredHel=2	CS pos: 26-27. AGS-EP. Pr: 0.3104
Q8K482	Q8K482	Emilin2	1	29	13	13	Q8K482	MOUSE	118563	14.8	1140	1140.1	133.78	133.78		1074	EMILIN-2	extracellular region|proteinaceous extracellular matrix|collagen trimer|extracellular matrix|	cell adhesion|		13	29	3020000000	14.80%	PC	246707	7	FDR10	1.1025	0.849	1.103	0.655	0.5045	0.643	1.255	1.007	1.276	Yes (pvalue<0.01,fc>1)	0.000566555	PredHel=0	CS pos: 33-34. CHA-SS. Pr: 0.7448					1
Q59IW6	Q59IW6	Abi3bp	1	23	11	11	Q59IW6|Q59IW5|Q59IW9|E9Q8E3	MOUSE	130164	12	1225	1225.1	123.28	123.28		1179	ABI gene family, member 3 (NESH)-binding protein	proteinaceous extracellular matrix|interstitial matrix|extracellular space|	positive regulation of cell-substrate adhesion|extracellular matrix organization|	collagen binding|glycosaminoglycan binding|heparin binding|	11	23	3720000000	12.00%		320712	7	FDR10	1.0925	0.91	0.813	0.993	0.8345	0.79	1.303	1.241	0.968	Yes (pvalue<0.01,fc>1)	0.00020601	PredHel=0	CS pos: 21-22. GNA-QK. Pr: 0.6954		1.06	human data	2	2	blood FPR0: count=1
P14483	P14483	H2-Ab1	1	26	9	9	P14483|P06343|P06344|P01921|P06342|P06345	MOUSE	30413	41.5	1290	1290.1	115.98	115.98		265	H-2 class II histocompatibility antigen, A beta chain	intracellular|early endosome|multivesicular body|Golgi apparatus|plasma membrane|external side of plasma membrane|membrane|integral component of membrane|MHC class II protein complex|	B cell affinity maturation|immunoglobulin production involved in immunoglobulin mediated immune response|humoral immune response mediated by circulating immunoglobulin|positive regulation of antigen processing and presentation|positive regulation of T-helper 1 type immune response|immune response|response to parasitic fungus|antigen processing and presentation|antigen processing and presentation …	protein binding|transcription factor binding|toxic substance binding|ubiquitin protein ligase binding|peptide antigen binding|protein heterodimerization activity|repressing transcription factor binding|	10	26	2640000000	41.50%		14961	7	FDR10	1.8445	1.681	1.662	0.726	0.6525	0.585	1.109	1.174	0.951	Yes (pvalue<0.01,fc>1)	0.00207767	PredHel=1	CS pos: 27-28. TEG-GD. Pr: 0.8616		4.88
P15208	P15208	Insr	1	2	3	2	P15208	MOUSE	158289	2.6	1356	1356.2	18.82	12.42		1372	Insulin receptor	plasma membrane|integral component of plasma membrane|insulin receptor complex|caveola|membrane|intracellular membrane-bounded organelle|receptor complex|extracellular exosome|	activation of MAPK activity|positive regulation of protein phosphorylation|heart morphogenesis|regulation of transcription, DNA-templated|G-protein coupled receptor signaling pathway|positive regulation of cell proliferation|insulin receptor signaling pathway|epidermis development|male gonad development|organ morphogenesis|peptidyl-tyrosine phosphorylation|transformation of host cell by virus|sig…	protein tyrosine kinase activity|receptor signaling protein tyrosine kinase activity|insulin-activated receptor activity|insulin-like growth factor receptor binding|protein binding|ATP binding|GTP binding|insulin-like growth factor I binding|insulin-like	2	2	275000000	1.90%		16337	7	FDR10	0.7165	2.531	2.76	0.592	2.3885	2.637	0.448	1.968	2.209	Yes (pvalue<0.01,fc>1)	0.00129282	PredHel=2	CS pos: 27-28. TAG-HL. Pr: 0.6997		0.333
P70232	P70232	Chl1	1	18	10	10	P70232|P70232-2|A0A0N4SUM4	MOUSE	136156	10.5	1406	1406.1	106.09	106.09		1209	Neural cell adhesion molecule L1-like protein	proteinaceous extracellular matrix|plasma membrane|integral component of membrane|dendrite|apical part of cell|extracellular exosome|	neuron migration|axon guidance|adult locomotory behavior|axon regeneration|neuron projection development|exploration behavior|negative regulation of neuron apoptotic process|cognition|homophilic cell adhesion via plasma membrane adhesion molecules|	protease binding|protein binding|	10	18	1490000000	10.50%	PC	12661	7	FDR10	1.3355	1.322	1.239	0.88	0.8695	0.806	0.779	0.739	0.649	Yes (pvalue<0.01,fc>1)	0.00100456	PredHel=1	CS pos: 25-26. SAA-EI. Pr: 0.6634			human data	1
O08912	O08912	Galnt1	1	12	7	7	O08912	MOUSE	65166.7	20.2	1408	1408.1	106.04	106.04		559	Polypeptide N-acetylgalactosaminyltransferase 1	extracellular region|membrane|integral component of membrane|Golgi cisterna membrane|perinuclear region of cytoplasm|Golgi apparatus|	protein O-linked glycosylation|protein O-linked glycosylation via serine|protein O-linked glycosylation via threonine|	polypeptide N-acetylgalactosaminyltransferase activity|manganese ion binding|carbohydrate binding|	7	12	663000000	20.20%	PC	14423	7	FDR10	1.2025	1.029	0.837	0.893	1.0025	0.623	1.063	1.093	0.744	Yes (pvalue<0.01,fc>1)	0.000218406	PredHel=1			1.38			1
Q9ER58	Q9ER58	Spock2	1	17	9	9	Q9ER58|F6SLR4	MOUSE	48231.6	23.8	1447	1447.1	101.37	101.37		423	Testican-2	proteinaceous extracellular matrix|	signal transduction|positive regulation of cell-substrate adhesion|peptide cross-linking via chondroitin 4-sulfate glycosaminoglycan|extracellular matrix organization|	calcium ion binding|glycosaminoglycan binding|extracellular matrix binding|	9	17	3640000000	23.80%	PC	94214	7	FDR10	1.3205	1.44	1.295	0.967	1.0935	1.038	0.522	0.811	0.419	Yes (pvalue<0.01,fc>1)	0.00175604	PredHel=0	CS pos: 24-25. AEG-DA. Pr: 0.4434		0.412			1
G3X8T3	G3X8T3	Ctsa	1	24	8	8	G3X8T3|P16675	MOUSE	56352.8	18	1520	1520.1	95.01	95.01		492	Carboxypeptidase	nucleoplasm|mitochondrion|membrane|intracellular membrane-bounded organelle|extracellular exosome|	proteolysis|	serine-type carboxypeptidase activity|protein binding|	8	24	15200000000	18.00%		19025	7	FDR10	1.4255	1.324	1.42	0.823	0.7005	0.859	0.863	0.786	0.943	Yes (pvalue<0.01,fc>1)	0.000731056	PredHel=0	CS pos: 41-42. NEA-AP. Pr: 0.8226			human data	1	2
Q8VBZ3	Q8VBZ3	Clptm1	1	31	7	7	Q8VBZ3	MOUSE	75631.6	16.7	1542	1542.1	93.41	93.41		664	Cleft lip and palate transmembrane protein 1 homolog	external side of plasma membrane|membrane|integral component of membrane|	multicellular organismal development|cell differentiation|regulation of T cell differentiation in thymus|		7	31	4540000000	16.70%		56457	7	FDR10	1.1345	1.233	1.156	0.781	0.8755	1.033	0.656	0.837	0.757	Yes (pvalue<0.01,fc>1)	0.000160712	PredHel=5			6.74
E9QJW0	E9QJW0	Mgst1	1	19	6	6	E9QJW0|Q91VS7|D3YU60|A0A0N4SV17	MOUSE	25963.8	19.6	1783	1783.1	75.07	75.07		229	Microsomal glutathione S-transferase 1	mitochondrion|mitochondrial inner membrane|	glutathione metabolic process|oxidation-reduction process|cellular response to lipid hydroperoxide|	glutathione transferase activity|glutathione peroxidase activity|	6	19	1300000000	19.60%		56615	7	FDR10	1.1195	0.593	1.147	0.919	0.3085	0.889	1.157	0.537	1.108	Yes (pvalue<0.01,fc>1)	0.00234216	PredHel=0
Q9DCT5	Q9DCT5	Sdf2	1	26	5	5	A0A0R4IZW9|Q9DCT5	MOUSE	23386.8	32.7	1686	1686.1	82.01	82.01		211	Stromal cell-derived factor 2	extracellular region|membrane|			5	26	2110000000	32.70%	PC	20316	7	FDR10	0.5365	0.465	0.675	0.866	0.7905	0.909	1.17	1.222	1.302	Yes (pvalue<0.01,fc>1)	0.00151914	PredHel=0	CS pos: 18-19. VGA-SN. Pr: 0.6323	Yes				1
O09161	O09161	Casq2	1	18	6	6	O09161|F6QYE1	MOUSE	48232.3	20.9	1735	1735.1	78.38	78.38		415	Calsequestrin-2	intracellular|cytoplasm|sarcoplasmic reticulum|Z disc|junctional membrane complex|sarcoplasmic reticulum lumen|	regulation of heart rate|regulation of muscle contraction|regulation of cell communication by electrical coupling|regulation of release of sequestered calcium ion into cytosol by sarcoplasmic reticulum|regulation of cardiac muscle contraction by regulation of the release of sequestered calcium ion|negative regulation of potassium ion transport|sarcomere organization|sequestering of calcium ion|pr…	protein kinase C binding|calcium ion binding|calcium-dependent protein binding|	6	18	1950000000	20.90%		12373	7	FDR10	1.0405	1.1	0.951	1.392	1.3795	1.24	0.81	0.965	0.714	Yes (pvalue<0.01,fc>1)	0.000139659	PredHel=0	CS pos: 19-20. SGA-EE. Pr: 0.8859		16.7			1
P98086	P98086	C1qa	1	11	5	5	P98086	MOUSE	26202.1	24.4	1742	1742.1	77.64	77.64		245	Complement C1q subcomponent subunit A	collagen trimer|extracellular exosome|	complement activation, classical pathway|innate immune response|	protein binding|	5	11	2060000000	24.40%	PC	12259	7	FDR10	0.8625	0.755	0.489	1.087	1.2015	0.846	1.003	0.868	0.619	Yes (pvalue<0.01,fc>1)	0.000766099	PredHel=0	CS pos: 22-23. TVA-ED. Pr: 0.7984		28.9				blood FPR0: count=6
Q9D358	Q9D358	Acp1	1	13	6	6	Q9D358|Q9D358-2|Q561M1|A0A1W2P7X3	MOUSE	18647.8	56.9	1854	1854.1	71.44	71.44		158	Low molecular weight phosphotyrosine protein phosphatase	cytoplasm|cytoplasmic side of plasma membrane|extracellular exosome|	peptidyl-tyrosine dephosphorylation|	acid phosphatase activity|non-membrane spanning protein tyrosine phosphatase activity|phosphatase activity|	6	13	1080000000	56.90%		11431	7	FDR10	0.9645	0.766	0.637	0.53	0.4435	0.386	1.406	1.28	1.168	Yes (pvalue<0.01,fc>1)	0.00353056	PredHel=0
Q8BK48	Q8BK48	Ces2e	1	3	3	2	Q8BK48	MOUSE	62716	6	1953	1953.2	26.85	17.17		559	Pyrethroid hydrolase Ces2e	endoplasmic reticulum|	metabolic process|	carboxylic ester hydrolase activity|	2	3	80800000	3.50%		234673	7	FDR10	1.1295	1.159	0.874	1.327	1.3345	1.068	0.865	0.957	0.817	Yes (pvalue<0.01,fc>1)	0.000106904	PredHel=0	CS pos: 26-27. VQG-QD. Pr: 0.8872	Yes	37.6	human data
Q4V9Z5	Q4V9Z5-2	Sez6l2	1	7	4	4	Q4V9Z5-2|Q4V9Z5|Q4V9Z5-3	MOUSE	100616	8.8	1985	1985.1	64.51	64.51		910	Isoform 2 of Seizure 6-like protein 2	endoplasmic reticulum|endoplasmic reticulum membrane|plasma membrane|integral component of membrane|neuronal cell body|	adult locomotory behavior|cerebellar Purkinje cell layer development|synapse maturation|regulation of protein kinase C signaling|		4	7	17600000000	8.80%		233878	7	FDR10	1.6455	1.381	1.299	1.189	0.7395	0.636	1.201	0.823	0.711	Yes (pvalue<0.01,fc>1)	0.00113264	PredHel=1	CS pos: 27-28. IEG-LP. Pr: 0.8738	Yes	2.82
P39098	P39098	Man1a2	1	9	6	6	P39098|P39098-2|A0A0G2JGT9	MOUSE	73098.3	11.3	2052	2052.1	61.35	61.35		641	Mannosyl-oligosaccharide 1,2-alpha-mannosidase IB	Golgi membrane|endoplasmic reticulum|Golgi apparatus|membrane|integral component of membrane|extracellular exosome|	N-glycan processing|respiratory gaseous exchange|glycoprotein metabolic process|lung alveolus development|	mannosyl-oligosaccharide 1,2-alpha-mannosidase activity|calcium ion binding|	6	9	290000000	11.30%		17156	7	FDR10	1.0965	1.02	0.708	0.692	0.8485	0.516	1.141	1.259	1.042	Yes (pvalue<0.01,fc>1)	8.07e-05	PredHel=1		Yes		human data
P97290	P97290	Serping1	1	18	4	4	P97290|A2ATR8	MOUSE	55868.8	10.9	2084	2084.1	59.84	59.84		504	Plasma protease C1 inhibitor	extracellular space|extracellular exosome|blood microparticle|	negative regulation of complement activation, lectin pathway|complement activation, classical pathway|aging|blood coagulation|negative regulation of endopeptidase activity|fibrinolysis|innate immune response|	serine-type endopeptidase inhibitor activity|	4	18	4700000000	10.90%	PC	12258	7	FDR10	1.0155	0.854	0.61	0.788	0.3915	0.293	1.942	1.695	1.489		0.0155145	PredHel=0	CS pos: 22-23. AFS-DP. Pr: 0.8669		123	human and mouse data	8	4	blood FPR0: count=9
Q6PGG6	Q6PGG6	Gnl3l	1	14	5	5	Q6PGG6	MOUSE	65992.5	12.8	2136	2136.1	57.72	57.72		577	Guanine nucleotide-binding protein-like 3-like protein	nucleus|nucleoplasm|nucleolus|cytoplasm|mitochondrion|membrane|	ribosome biogenesis|	GTPase activity|GTP binding|poly(A) RNA binding|	5	14	4330000000	12.80%		237107	7	FDR10	0.6875	1.201	0.595	1.065	1.4175	0.984	0.848	1.046	0.739	Yes (pvalue<0.01,fc>1)	0.000365598	PredHel=0			24.2
Q9ER38	Q9ER38	Tor3a	1	12	5	5	Q9ER38|M0QWH2|A0A087WQB9|A0A087WRX4	MOUSE	44440.3	14.2	2301	2301.1	50.01	50.01		385	Torsin-3A	endoplasmic reticulum|endoplasmic reticulum lumen|extracellular exosome|	metabolic process|	3-dehydroquinate dehydratase activity|protein binding|ATP binding|ATPase activity|	5	12	433000000	14.20%		30935	7	FDR10	0.8875	0.65	0.533	1.039	1.1855	0.843	0.893	1.148	0.846	Yes (pvalue<0.01,fc>1)	0.000197424	PredHel=0	CS pos: 21-22. AQG-QE. Pr: 0.9647	Yes	0.829	mouse data	1
P47879	P47879	Igfbp4	1	9	4	4	P47879|H3BLB7	MOUSE	28947.5	20	2377	2377.1	47.45	47.45		254	Insulin-like growth factor-binding protein 4	extracellular space|	regulation of cell growth|inflammatory response|regulation of glucose metabolic process|regulation of growth|positive regulation of MAPK cascade|positive regulation of insulin-like growth factor receptor signaling pathway|type B pancreatic cell proliferation|	insulin-like growth factor binding|insulin-like growth factor I binding|insulin-like growth factor II binding|	4	9	405000000	20.00%	PC	16010	7	FDR10	1.0745	0.956	0.652	0.925	0.8145	0.731	1.348	0.853	0.95	Yes (pvalue<0.01,fc>1)	0.000862166	PredHel=0	CS pos: 21-22. SLG-DE. Pr: 0.9459		36	human data	4	4	blood FPR0: count=3
Q80T21	Q80T21	Adamtsl4	1	8	5	5	Q80T21	MOUSE	116647	6.4	2448	2448.1	44.91	44.91		1036	ADAMTS-like protein 4	proteinaceous extracellular matrix|interstitial matrix|	proteolysis|apoptotic process|extracellular matrix organization|positive regulation of apoptotic process|	protease binding|metalloendopeptidase activity|	5	8	898000000	6.40%	PC	229595	7	FDR10	1.3345	1.316	1.262	1.431	1.2905	1.236	0.851	0.827	0.615	Yes (pvalue<0.01,fc>1)	0.000248492	PredHel=0	CS pos: 24-25. CQD-QE. Pr: 0.6407		0.963
Q99JX3	Q99JX3	Gorasp2	1	8	4	4	Q99JX3|A2ATI9|A2ATI6|A2ATI8|Q99JX3-2	MOUSE	47265.7	13.7	2484	2484.1	43.6	43.6		451	Golgi reassembly-stacking protein 2	Golgi membrane|Golgi apparatus|	organelle organization|		4	8	216000000	13.70%		70231	7	FDR10	0.5035	0.596	0.199	1.054	0.8995	1.025	1.36	1.156	1.02	Yes (pvalue<0.01,fc>1)	0.00665973	PredHel=0		Yes
Q9QZJ6	Q9QZJ6	Mfap5	1	27	3	3	Q9QZJ6|D3Z4D7|F8WJ99	MOUSE	18994.3	14	2489	2489.1	43.53	43.53		164	Microfibrillar-associated protein 5	microfibril|proteinaceous extracellular matrix|	extracellular fibril organization|definitive hemopoiesis|	protein binding|extracellular matrix constituent conferring elasticity|	3	27	4660000000	14.00%	PC	50530	7	FDR10	1.3945	0.85	1.639	1.014	0.3765	1.067	1.116	0.454	1.217	Yes (pvalue<0.01,fc>1)	0.00181945	PredHel=0	CS pos: 28-29. VSG-QR. Pr: 0.5796		5.14			2
Q3TCN2	Q3TCN2	Plbd2	1	7	4	4	Q3TCN2|Q3TCN2-2	MOUSE	66687.6	10.7	2501	2501.1	43.12	43.12		594	Putative phospholipase B-like 2	lysosome|lysosomal lumen|extracellular exosome|	lipid catabolic process|	hydrolase activity|	4	7	229000000	10.70%		71772	7	FDR10	1.0505	1.143	0.913	1.165	1.0645	0.702	1.223	1.094	0.902	Yes (pvalue<0.01,fc>1)	0.000102702	PredHel=1				human data	1	3
P51125	P51125	Cast	1	5	4	4	P51125|P51125-6|P51125-2|Q8CE80|P51125-3|P51125-7|Q8CE04|Q8C281|Q921U7|P51125-4|A0A1Y7VJN8|P51125-5	MOUSE	85148.4	6.9	2545	2545.1	41.73	41.73		788	Calpastatin	cytoplasm|cytosol|membrane|	negative regulation of peptidase activity|negative regulation of endopeptidase activity|protein catabolic process|negative regulation of type B pancreatic cell apoptotic process|	cysteine-type endopeptidase inhibitor activity|poly(A) RNA binding|	4	5	3900000000	6.90%		12380	7	FDR10	0.7815	0.671	0.719	0.708	0.5625	0.411	1.234	1.056	0.872	Yes (pvalue<0.01,fc>1)	0.00050603	PredHel=0		Yes				1
Q8BHK1	Q8BHK1	Nipa1	1	4	2	2	Q8BHK1	MOUSE	34618.3	13.3	2710	2710.1	36.99	36.99		323	Magnesium transporter NIPA1	early endosome|plasma membrane|integral component of membrane|	magnesium ion transport|	magnesium ion transmembrane transporter activity|	2	4	713000000	13.30%		233280	7	FDR10	1.1115	1.473	0.976	1.436	1.7895	1.312	0.614	0.945	0.459	Yes (pvalue<0.01,fc>1)	0.000645063	PredHel=8			0.583
Q7TT15	Q7TT15	Galnt17	1	7	3	3	Q7TT15|Q7TT15-2|E9Q714	MOUSE	68431.5	5.1	2765	2765.1	35.43	35.43		598	Polypeptide N-acetylgalactosaminyltransferase 17	Golgi membrane|integral component of membrane|	protein glycosylation|	polypeptide N-acetylgalactosaminyltransferase activity|carbohydrate binding|metal ion binding|	3	7	514000000	5.10%		212996	7	FDR10	1.9135	1.843	1.728	2.107	2.1465	1.977	0.717	0.878	0.613	Yes (pvalue<0.01,fc>1)	0.00115278	PredHel=1
P29416	P29416	Hexa	1	7	2	2	P29416	MOUSE	61182.5	4.1	3031	3031.1	29.24	29.24		528	Beta-hexosaminidase subunit alpha	lysosome|membrane|extracellular exosome|	skeletal system development|carbohydrate metabolic process|ganglioside catabolic process|lysosome organization|sensory perception of sound|locomotory behavior|adult walking behavior|lipid storage|sexual reproduction|glycosaminoglycan metabolic process|myelination|cell morphogenesis involved in neuron differentiation|neuromuscular process controlling posture|neuromuscular process controlling balan…	beta-N-acetylhexosaminidase activity|protein heterodimerization activity|	2	7	818000000	4.10%		15211	7	FDR10	1.2895	1.111	0.978	0.804	0.6195	0.485	1.038	1.167	0.994	Yes (pvalue<0.01,fc>1)	0.00055831	PredHel=1	CS pos: 22-23. ATA-LW. Pr: 0.5617		55.5	human and mouse data	2	3
O35375	O35375	Nrp2	1	3	3	3	O35375|O35375-4|O35375-3|O35375-2|O35375-6|O35375-5	MOUSE	105999	3.5	2686	2686.1	37.52	37.52		931	Neuropilin-2	plasma membrane|integral component of membrane|axon|	angiogenesis|neural crest cell migration|neuron migration|axon guidance|heart development|facial nerve structural organization|vestibulocochlear nerve structural organization|nerve development|gonadotrophin-releasing hormone neuronal migration to the hypothalamus|ventral trunk neural crest cell migration|vascular endothelial growth factor signaling pathway|axon extension involved in axon guidance…	vascular endothelial growth factor-activated receptor activity|protein binding|heparin binding|semaphorin receptor activity|metal ion binding|	3	3	468000000	3.50%		18187	7	FDR10	1.1485	1.159	0.904	1.104	0.9945	0.871	0.933	0.645	0.641	Yes (pvalue<0.01,fc>1)	0.000328342	PredHel=1	CS pos: 22-23. VRS-QQ. Pr: 0.9317					1
Q920P3	Q920P3	Brinp1	1	4	3	2	Q920P3	MOUSE	89952.1	5.5	2731	2731.2	35.29	26.83		760	BMP/retinoic acid-inducible neural-specific protein 1	cytoplasm|	cell cycle arrest|cell death|positive regulation of neuron differentiation|negative regulation of cell cycle|negative regulation of mitotic cell cycle|cellular response to retinoic acid|		2	4	140000000	4.00%		56710	7	FDR10	2.2485	3.088	1.628	1.698	2.5305	1.241	0.648	1.456	0.341	Yes (pvalue<0.01,fc>1)	0.00740968	PredHel=0	CS pos: 22-23. VQP-SR. Pr: 0.3724	Yes
P04768	P04768	Prl2c3	1	5	3	3	P04768|P04095|P04095-2|Q9JLV9-2|Q9JLV9|F2Z418	MOUSE	25737.2	18.7	2804	2804.1	34.39	34.39		224	Prolactin-2C3	extracellular space|endoplasmic reticulum|	positive regulation of cell proliferation|	hormone activity|growth factor activity|	3	5	519000000	18.70%	PC	18812	7	FDR10	1.4095	0.917	0.818	0.866	0.0305	0.329	2.414	1.903	1.82		0.0159783	PredHel=0	CS pos: 29-30. VAS-FP. Pr: 0.8277	Yes	1.72			1
Q684R7	Q684R7	Frem1	1	5	4	4	Q684R7|E9Q5Z7|Q684R7-2|Q684R7-3	MOUSE	246422	2	2836	2836.1	33.7	33.7		2191	FRAS1-related extracellular matrix protein 1	basement membrane|integral component of membrane|	cell communication|cell-matrix adhesion|craniofacial suture morphogenesis|	carbohydrate binding|metal ion binding|	4	5	35700000	2.00%	PC	329872	7	FDR10	0.8595	0.731	0.805	0.819	0.5705	0.414	1.128	0.949	0.862	Yes (pvalue<0.01,fc>1)	0.00215974	PredHel=0	CS pos: 29-30. VSA-TF. Pr: 0.9745
Q8C7V8	Q8C7V8	Ccdc134	1	7	3	3	Q8C7V8|Q8C7V8-2	MOUSE	26551.1	12.2	2947	2947.1	30.82	30.82		229	Coiled-coil domain-containing protein 134	extracellular region|membrane|			3	7	720000000	12.20%	PC	76457	7	FDR10	1.0285	0.929	0.838	1.055	1.0615	0.876	0.889	0.759	0.798	Yes (pvalue<0.01,fc>1)	5.84e-05	PredHel=0	CS pos: 22-23. VTG-AL. Pr: 0.6026	Yes
Q9R1Q9	Q9R1Q9	Atp6ap1	1	4	2	2	Q9R1Q9|Q3TKX1	MOUSE	51120.7	5.8	2985	2985.1	30.13	30.13		463	V-type proton ATPase subunit S1	vacuolar membrane|integral component of membrane|proton-transporting V-type ATPase, V1 domain|extracellular exosome|	ATP hydrolysis coupled proton transport|positive regulation of osteoblast differentiation|positive regulation of bone resorption|pH reduction|positive regulation of exocytosis|establishment of organelle localization|positive regulation of ERK1 and ERK2 cascade|positive regulation of osteoclast development|proton-transporting V-type ATPase complex assembly|	ATP binding|Rab GTPase binding|proton-transporting ATP synthase activity, rotational mechanism|proton-transporting ATPase activity, rotational mechanism|	2	4	37600000	5.80%		54411	7	FDR10	1.6475	0.959	0.909	1.114	0.3045	0.331	1.919	1.119	1.107	Yes (pvalue<0.01,fc>1)	0.00852185	PredHel=2	CS pos: 34-35. AVA-TE. Pr: 0.3100	Yes	8.81			1
Q9QYI6	Q9QYI6	Dnajb9	1	3	2	2	Q9QYI6	MOUSE	25787.1	10.3	3078	3078.1	28.21	28.21		222	DnaJ homolog subfamily B member 9	nucleolus|endoplasmic reticulum|endoplasmic reticulum lumen|extracellular exosome|	ER-associated ubiquitin-dependent protein catabolic process|	protein binding|misfolded protein binding|	2	3	28600000	10.30%		27362	7	FDR10	0.9375	1.435	0.588	0.914	1.3985	0.691	1.104	1.103	0.85	Yes (pvalue<0.01,fc>1)	0.000638894	PredHel=1	CS pos: 23-24. ILA-SK. Pr: 0.6625	Yes	0.474
Q61735	Q61735-2	Cd47	1	3	2	2	Q61735-2|Q61735	MOUSE	35943.8	6.1	3629	3629.1	18.89	18.89		303	Isoform 2 of Leukocyte surface antigen CD47	plasma membrane|integral component of plasma membrane|extracellular exosome|	cell adhesion|signal transduction|opsonization|positive regulation of cell proliferation|response to bacterium|positive regulation of cell-cell adhesion|positive regulation of inflammatory response|positive regulation of phagocytosis|positive regulation of T cell activation|	protein binding|thrombospondin receptor activity|	2	3	449000000	6.10%		16423	7	FDR10	1.7615	1.709	1.528	0.603	0.6265	0.24	2.158	2.049	1.816	Yes (pvalue<0.01,fc>1)	0.00455075	PredHel=5	CS pos: 18-19. GSA-QL. Pr: 0.5148		14
S4R270	S4R270	Bin2	1	1	1	1	S4R270|D3Z6Q9|S4R1B8|S4R2J8	MOUSE	55108.2	2.9	4060	4060.1	14.85	14.85		505	Bridging integrator 2	podosome|cytoplasm|phagocytic cup|	phagocytosis, engulfment|cell chemotaxis|podosome assembly|membrane tubulation|	phospholipid binding|	1	1	4880000	2.90%		668218	7	FDR10	0.8475	1.19	1.42	0.119	0.4535	0.704	1.459	1.77	2.013	Yes (pvalue<0.01,fc>1)	0.00757515	PredHel=0						1
P41317	P41317	Mbl2	1	6	2	2	P41317	MOUSE	26356	10.6	3160	3160.1	26.75	26.75		244	Mannose-binding protein C	collagen trimer|extracellular space|	complement activation, lectin pathway|complement activation, classical pathway|negative regulation of growth of symbiont in host|innate immune response|negative regulation of viral process|positive regulation of phagocytosis|defense response to Gram-positive bacterium|killing by host of symbiont cells|	receptor binding|calcium ion binding|mannose binding|calcium-dependent protein binding|	2	6	364000000	10.60%	PC	17195	7	FDR10	0.7275	0.942	0.779	0.263	0.4385	0.264	1.335	1.475	1.336	Yes (pvalue<0.01,fc>1)	0.00945532	PredHel=0	CS pos: 18-19. VYA-ET. Pr: 0.8359		136				blood FPR0: count=6
P54728	P54728	Rad23b	1	3	2	2	P54728	MOUSE	43568.9	6.4	3485	3485.1	20.88	20.88		416	UV excision repair protein RAD23 homolog B	proteasome complex|nucleoplasm|cytoplasm|XPC complex|	nucleotide-excision repair, DNA damage recognition|nucleotide-excision repair|cellular response to DNA damage stimulus|spermatogenesis|regulation of proteasomal ubiquitin-dependent protein catabolic process|proteasome-mediated ubiquitin-dependent protein catabolic process|	damaged DNA binding|protein binding|polyubiquitin binding|	2	3	550000000	6.40%		19359	7	FDR10	0.6615	0.671	0.702	0.81	0.8105	0.861	0.843	0.821	0.863	Yes (pvalue<0.01,fc>1)	0.000166441	PredHel=0		Yes	44.8	human and mouse data	4	3
Q8K093	Q8K093	Trhde	1	4	3	3	Q8K093	MOUSE	117969	3	3494	3494.1	20.76	20.76		1025	Thyrotropin-releasing hormone-degrading ectoenzyme	integral component of membrane|extracellular exosome|	proteolysis|	aminopeptidase activity|metallopeptidase activity|zinc ion binding|	3	4	810000000	3.00%		237553	7	FDR10	0.5915	2.194	2.175	0.713	2.2565	2.175	0.365	2.161	2.124	Yes (pvalue<0.01,fc>1)	0.00240646	PredHel=1			0.154
Q60967	Q60967	Papss1	1	1	1	1	Q60967|Q6NZM8	MOUSE	71591.6	2.7	3538	3538.1	20.08	20.08		624	Bifunctional 3'-phosphoadenosine 5'-phosphosulfate synthase 1	sulfate adenylyltransferase complex (ATP)|	sulfate assimilation|phosphorylation|3'-phosphoadenosine 5'-phosphosulfate biosynthetic process|	adenylylsulfate kinase activity|sulfate adenylyltransferase (ATP) activity|ATP binding|nucleotidyltransferase activity|	1	1	39900000	2.70%		23971	7	FDR10	0.6595	0.65	0.597	0.644	0.6265	0.592	1.428	1.387	1.346	Yes (pvalue<0.01,fc>1)	0.00351111	PredHel=0			52.1
Q61140	Q61140-2	Bcar1	1	2	1	1	Q61140-2|Q61140	MOUSE	94618.4	2	3605	3605.1	19.16	19.16		874	Isoform Cas-A of Breast cancer anti-estrogen resistance protein 1	ruffle|nucleolus|cytoplasm|cytosol|plasma membrane|focal adhesion|actin cytoskeleton|lamellipodium|plasma membrane|	actin filament organization|cell adhesion|epidermal growth factor receptor signaling pathway|G-protein coupled receptor signaling pathway|integrin-mediated signaling pathway|insulin receptor signaling pathway|positive regulation of endothelial cell migration|cell migration|positive regulation of cell migration|cellular response to hepatocyte growth factor stimulus|platelet-derived growth factor r…	signal transducer activity|protein binding|SH3 domain binding|protein kinase binding|	1	2	9890000	2.00%		12927	7	FDR10	1.0805	0.776	0.617	0.849	0.5365	0.397	1.246	0.909	0.763	Yes (pvalue<0.01,fc>1)	0.00289377	PredHel=0
Q64322	Q64322	Npdc1	1	1	1	1	Q64322	MOUSE	36346.6	5.1	3616	3616.1	19.04	19.04		332	Neural proliferation differentiation and control protein 1	integral component of membrane|			1	1	2350000	5.10%		18146	7	FDR10	2.1645	1.594	1.394	1.396	0.8175	0.637	1.496	0.894	0.706	Yes (pvalue<0.01,fc>1)	0.00443033	PredHel=1	CS pos: 34-35. ATA-RR. Pr: 0.7310		0.238
Q03391	Q03391	Grin2d	1	2	1	1	Q03391	MOUSE	144330	1	3656	3656.1	18.51	18.51		1323	Glutamate receptor ionotropic, NMDA 2D	plasma membrane|N-methyl-D-aspartate selective glutamate receptor complex|cell junction|dendrite|synapse|postsynaptic membrane|	startle response|adult locomotory behavior|ion transmembrane transport|ionotropic glutamate receptor signaling pathway|synaptic transmission, glutamatergic|regulation of sensory perception of pain|detection of mechanical stimulus involved in sensory perception of pain|regulation of excitatory postsynaptic membrane potential|	N-methyl-D-aspartate selective glutamate receptor activity|extracellular-glutamate-gated ion channel activity|	1	2	46100000	1.00%		14814	7	FDR10	0.7535	1.255	0.905	0.742	1.2355	0.904	0.298	0.768	0.43	Yes (pvalue<0.01,fc>1)	0.00117792	PredHel=4	CS pos: 27-28. ASP-FP. Pr: 0.2876		1.04
F6R9A8	F6R9A8	Zfp958	1	2	2	1	Q99LG7|F6R9A8	MOUSE	56349.1	5.1	3692	3692.2	16.25	7.27		466	Zinc finger protein 958	intracellular|	regulation of transcription, DNA-templated|	nucleic acid binding|metal ion binding|	1	2	1130000000	1.90%		233987	7	FDR10	0.7615	0.759	0.852	0.487	0.4765	0.589	0.961	0.927	1.033	Yes (pvalue<0.01,fc>1)	0.000593301	PredHel=0			0.329
Q9Z0M5	Q9Z0M5	Lipa	1	1	1	1	Q9Z0M5	MOUSE	45609.9	4.7	3754	3754.1	17.58	17.58		397	Lysosomal acid lipase/cholesteryl ester hydrolase	lysosome|extracellular exosome|	cytokine production|inflammatory response|cell proliferation|lipid catabolic process|lung development|tissue remodeling|homeostasis of number of cells within a tissue|	sterol esterase activity|lipase activity|	1	1	9600000	4.70%		16889	7	FDR10	1.1915	1.207	0.95	0.964	0.9715	0.734	1.178	1.161	0.916	Yes (pvalue<0.01,fc>1)	0.000102521	PredHel=0	CS pos: 26-27. VSA-VD. Pr: 0.6421		15.6			1
Q8BTZ7	Q8BTZ7	Gmppb	1	2	2	2	Q8BTZ7	MOUSE	40429.3	12.5	3760	3760.1	17.47	17.47		360	Mannose-1-phosphate guanyltransferase beta	cytoplasm|mitochondrion|extracellular exosome|	GDP-mannose biosynthetic process|	mannose-1-phosphate guanylyltransferase activity|GTP binding|	2	2	1760000	12.50%		331026	7	FDR10	0.9105	0.997	0.675	0.524	0.6025	0.3	1.526	1.581	1.271	Yes (pvalue<0.01,fc>1)	0.00504884	PredHel=0			10.3
Q9D136	Q9D136	Ogfod3	1	5	2	2	Q9D136	MOUSE	35669.5	5	3762	3762.1	17.44	17.44		315	2-oxoglutarate and iron-dependent oxygenase domain-containing protein 3	membrane|integral component of membrane|extracellular exosome|	oxidation-reduction process|	iron ion binding|oxidoreductase activity, acting on paired donors, with incorporation or reduction of molecular oxygen, 2-oxoglutarate as one donor, and incorporation of one atom each of oxygen into both donors|L-ascorbic acid binding|	2	5	271000000	5.00%		66179	7	FDR10	0.3435	1.144	1.108	0.85	1.7105	1.621	0.558	1.113	1.311	Yes (pvalue<0.01,fc>1)	0.00107134	PredHel=1			0.544
P00493	P00493	Hprt1	1	4	2	2	P00493	MOUSE	24798.1	11	3782	3782.1	17.25	17.25		218	Hypoxanthine-guanine phosphoribosyltransferase	cytoplasm|cytosol|extracellular exosome|	response to amphetamine|purine nucleotide biosynthetic process|purine ribonucleoside salvage|adenine salvage|guanine salvage|grooming behavior|locomotory behavior|cytolysis|striatum development|cerebral cortex neuron differentiation|central nervous system neuron development|GMP salvage|IMP salvage|dopamine metabolic process|hypoxanthine salvage|positive regulation of dopamine metabolic process|GM…	nucleotide binding|magnesium ion binding|hypoxanthine phosphoribosyltransferase activity|identical protein binding|protein homodimerization activity|guanine phosphoribosyltransferase activity|	2	4	339000000	11.00%		15452	7	FDR10	0.9255	1.041	0.829	0.721	0.8945	0.636	1.188	1.305	0.881	Yes (pvalue<0.01,fc>1)	0.000206235	PredHel=0			38.4			2
P10810	P10810	Cd14	1	1	1	1	P10810	MOUSE	39659.6	5.4	3877	3877.1	16.35	16.35		366	Monocyte differentiation antigen CD14	extracellular space|plasma membrane|cell surface|anchored component of membrane|membrane raft|extracellular exosome|	response to molecule of bacterial origin|receptor-mediated endocytosis|inflammatory response|response to heat|response to magnesium ion|positive regulation of type I interferon production|positive regulation of tumor necrosis factor production|response to tumor necrosis factor|innate immune response|response to ethanol|positive regulation of endocytosis|positive regulation of cytokine secretion|r…	lipopolysaccharide binding|lipoteichoic acid binding|	1	1	2130000	5.40%	PC	12475	7	FDR10	0.9465	1.044	0.552	0.791	0.8805	0.408	1.333	1.399	0.919	Yes (pvalue<0.01,fc>1)	0.00173621	PredHel=0	CS pos: 17-18. ASP-AP. Pr: 0.4563		5.34	human data	3	1
B2RQF5	B2RQF5	Mdga2	1	4	2	2	Q3UV20|B2RQF5|P60755|A0A1Y7VIL8|A0A1Y7VJM7	MOUSE	108599	2.4	3941	3941.1	15.85	15.85		956	MAM domain-containing glycosylphosphatidylinositol anchor protein 2	membrane|	pattern specification process|spinal cord motor neuron differentiation|		2	4	206000000	2.40%		320772	7	FDR10	1.8405	1.914	1.806	1.198	1.2625	1.174	0.789	0.83	0.735	Yes (pvalue<0.01,fc>1)	0.000956498	PredHel=1	CS pos: 20-21. ISG-QG. Pr: 0.8057
Q8BW41	Q8BW41	Pomgnt2	1	2	1	1	Q8BW41|Q8BW41-2	MOUSE	70004.6	1.9	3984	3984.1	15.48	15.48		605	Protein O-linked-mannose beta-1,4-N-acetylglucosaminyltransferase 2	endoplasmic reticulum|endoplasmic reticulum membrane|integral component of membrane|	neuron migration|protein O-linked glycosylation|protein O-linked mannosylation|	acetylglucosaminyltransferase activity|protein O-GlcNAc transferase activity|	1	2	12500000	1.90%		215494	7	FDR10	1.6965	1.868	1.639	1.337	1.5005	1.291	0.776	0.916	0.699	Yes (pvalue<0.01,fc>1)	0.000411005	PredHel=0		Yes
O35744	O35744	Chil3	1	3	2	2	O35744	MOUSE	44799.8	10	4038	4038.1	15.03	15.03		398	Chitinase-like protein 3	extracellular region|nuclear envelope|cytoplasm|cytoplasmic membrane-bounded vesicle|rough endoplasmic reticulum lumen|	polysaccharide catabolic process|chitin catabolic process|inflammatory response|	beta-N-acetylhexosaminidase activity|chitin binding|carbohydrate binding|chitinase activity|	2	3	409000000	10.00%	PC	12655	7	FDR10	5.5175	0.855	0.316	5.423	1.2625	0.604	7.018	2.304	1.818	Yes (pvalue<0.01,fc>1)	0.00657096	PredHel=0	CS pos: 21-22. GSS-YQ. Pr: 0.8601	Yes	5.68	human data
Q9JI90	Q9JI90	Rnf14	1	1	1	1	Q9JI90|G3XA54	MOUSE	56637	4.5	4074	4074.1	14.74	14.74		485	E3 ubiquitin-protein ligase RNF14	nucleus|cytoplasm|	transcription, DNA-templated|regulation of transcription, DNA-templated|regulation of transcription from RNA polymerase II promoter|protein ubiquitination|response to estradiol|positive regulation of transcription, DNA-templated|regulation of androgen receptor signaling pathway|	transcription coactivator activity|ubiquitin-protein transferase activity|zinc ion binding|ligase activity|ubiquitin-like protein transferase activity|androgen receptor binding|	1	1	13800000	4.50%		56736	7	FDR10	0.8225	0.921	0.35	1.536	1.6265	1.076	0.947	1.014	0.455	Yes (pvalue<0.01,fc>1)	0.00370613	PredHel=0
Q2VPU4	Q2VPU4	Mlxip	1	3	2	2	Q2VPU4|G5E8D8|Q2VPU4-2|B2RQ56|Q99MZ3|Q99MZ3-2|Q99MZ3-3|Q99MZ3-4|Q99MZ3-5|A0A0J9YUT0	MOUSE	101600	1.4	4114	4114.1	14.45	14.45		917	MLX-interacting protein	nucleus|cytoplasm|mitochondrial outer membrane|	transcription, DNA-templated|regulation of transcription from RNA polymerase II promoter|nucleocytoplasmic transport|regulation of carbohydrate metabolic process by regulation of transcription from RNA polymerase II promoter|	DNA binding|sequence-specific DNA binding transcription factor activity|protein binding|protein dimerization activity|	2	3	183000000	1.40%	NC	208104	7	FDR10	1.2135	1.245	1.611	0.455	0.4795	0.864	0.721	0.721	1.099	Yes (pvalue<0.01,fc>1)	0.00207811	PredHel=0
Q5DTK1	Q5DTK1	Chsy3	1	4	2	2	Q5DTK1|Q6A037	MOUSE	100725	1.3	4121	4121.1	14.43	14.43		884	Chondroitin sulfate synthase 3	integral component of membrane|Golgi cisterna membrane|	metabolic process|	metal ion binding|glucuronosyl-N-acetylgalactosaminyl-proteoglycan 4-beta-N-acetylgalactosaminyltransferase activity|N-acetylgalactosaminyl-proteoglycan 3-beta-glucuronosyltransferase activity|	2	4	181000000	1.30%		78923	7	FDR10	1.8165	1.369	1.48	1.678	1.2345	1.365	0.894	0.828	0.975	Yes (pvalue<0.01,fc>1)	0.000427565	PredHel=1			0.004
Q6IEE6	Q6IEE6	Tmem132e	1	4	1	1	A0A0A0MQ93|Q6IEE6	MOUSE	107615	1.3	4163	4163.1	14.14	14.14		982	Transmembrane protein 132E	integral component of membrane|			1	4	122000000	1.30%		270893	7	FDR10	1.6715	1.456	1.676	1.139	0.8035	1.019	0.916	0.494	0.667	Yes (pvalue<0.01,fc>1)	0.00316053	PredHel=1	CS pos: 27-28. SRS-HP. Pr: 0.3127
Q3U1Y4	Q3U1Y4	Dennd4b	1	2	2	2	A0A0R4J172|Q3U1Y4|Q3U1Y4-3|Q3U1Y4-2	MOUSE	166905	1.8	4252	4252.1	13.43	13.43		1499	DENN domain-containing protein 4B	nucleus|nucleoplasm|Golgi apparatus|	regulation of Rab protein signal transduction|positive regulation of GTPase activity|	Rab guanyl-nucleotide exchange factor activity|	2	2	326000000	1.80%		229541	7	FDR10	1.4095	1.104	1.091	1.199	0.8865	0.893	1.022	0.685	0.685	Yes (pvalue<0.01,fc>1)	0.000630715	PredHel=0				mouse data	1
Q9CR98	Q9CR98	Fam136a	1	2	2	2	A0A140T8T1|Q9CR98|A0A0N4SWI4	MOUSE	16187.4	8.6	4276	4276.1	13.25	13.25		138	Protein FAM136A	cytoplasm|mitochondrion|			2	2	85500000	8.60%		66488	7	FDR10	0.7295	0.351	0.394	1.222	0.8355	0.898	1.417	1.008	1.063	Yes (pvalue<0.01,fc>1)	0.00527595	PredHel=0			127
A0A140LHH0	A0A140LHH0	Ttc34	1	3	3	3	A0A140LHH0|Q8C0Q3	MOUSE	117197	3.5	4291	4291.1	13.14	13.14		1063	Tetratricopeptide repeat protein 34				3	3	1330000000	3.50%		242800	7	FDR10	1.3385	0.932	1.184	0.905	0.5865	0.858	0.651	0.729	0.606	Yes (pvalue<0.01,fc>1)	0.000460827	PredHel=0
Q6DVA0	Q6DVA0	Lemd2	1	1	1	1	Q6DVA0	MOUSE	57962	2.1	4353	4353.1	12.72	12.72		511	LEM domain-containing protein 2	integral component of nuclear inner membrane|membrane|nuclear membrane|	nuclear envelope organization|neurogenesis|skeletal muscle cell differentiation|negative regulation of MAPK cascade|negative regulation of protein kinase B signaling|heart formation|		1	1	95000000	2.10%		224640	7	FDR10	1.1585	0.599	0.87	1.12	0.5515	0.842	1.242	0.65	0.933	Yes (pvalue<0.01,fc>1)	0.00186236	PredHel=2		Yes	1.82
P21981	P21981	Tgm2	1	391	51	51	P21981|G3UXE8	MOUSE	78200.7	79.7	76	76.1	859.78	859.78		686	Protein-glutamine gamma-glutamyltransferase 2	proteinaceous extracellular matrix|cytoplasm|mitochondrion|endoplasmic reticulum|cytosol|focal adhesion|membrane|intrinsic component of plasma membrane|extracellular exosome|	G-protein coupled receptor signaling pathway|phospholipase C-activating G-protein coupled receptor signaling pathway|peptide cross-linking|negative regulation of endoplasmic reticulum calcium ion concentration|positive regulation of apoptotic process|apoptotic cell clearance|positive regulation of cell adhesion|positive regulation of mitochondrial calcium ion concentration|branching involved in s…	protein-glutamine gamma-glutamyltransferase activity|calcium ion binding|GTP binding|transaminase activity|	51	391	235000000000	79.70%		21817	6	FDR10	1.2095	1.053	1.183	0.175	-0.0025	0.216	1.194	1.034	1.193		0.0137861	PredHel=0		Yes	125				blood FPR0: count=0
E9PWQ3	E9PWQ3	Col6a3	1	2036	227	34	E9PWQ3	MOUSE	355523	65.4	5	5.1	3850.07	691.92		3284	Collagen, type VI, alpha 3	proteinaceous extracellular matrix|collagen trimer|extracellular space|extracellular matrix|sarcolemma|extracellular exosome|extracellular vesicle|extracellular matrix|	negative regulation of endopeptidase activity|	serine-type endopeptidase inhibitor activity|	227	2036	2220000000000	65.40%		12835	6	FDR10	0.9225	0.767	1.039	0.403	0.2245	0.512	1.05	0.862	1.165	Yes (pvalue<0.01,fc>1)	0.00309874	PredHel=0	CS pos: 25-26. THA-QQ. Pr: 0.8864			human data	4	3	blood FPR0: count=4
E9Q616	E9Q616	Ahnak	1	1393	261	255	E9Q616|G5E8K8	MOUSE	605041	52.2	7	7.1	3701	3611.8		5656	AHNAK nucleoprotein (desmoyokin)	nucleus|cytoplasm|lysosomal membrane|cytosol|plasma membrane|cell-cell junction|focal adhesion|actin cytoskeleton|membrane|vesicle|sarcolemma|costamere|cell-cell contact zone|extracellular exosome|T-tubule|membrane raft|	regulation of RNA splicing|protein oligomerization|regulation of voltage-gated calcium channel activity|	S100 protein binding|poly(A) RNA binding|structural molecule activity conferring elasticity|	255	1393	472000000000	51.30%		66395	6	FDR10	0.9715	0.723	0.964	0.859	0.5985	0.877	0.512	0.234	0.502	Yes (pvalue<0.01,fc>1)	0.00193268	PredHel=0			23.8	human data	1	1
Q9JI18	Q9JI18	Lrp1b	1	112	59	52	Q9JI18|A2API5|E9Q202	MOUSE	533366	14.2	9	9.2	670.88	592.82		4599	Low-density lipoprotein receptor-related protein 1B	membrane|integral component of membrane|receptor complex|	receptor-mediated endocytosis|	low-density lipoprotein receptor activity|calcium ion binding|protein binding|low-density lipoprotein particle receptor binding|	52	112	12000000000	13.30%		94217	6	FDR10	1.4975	1.42	1.383	1.241	1.1725	1.126	0.609	0.565	0.487	Yes (pvalue<0.01,fc>1)	0.000879067	PredHel=1	CS pos: 20-21. AEV-LI. Pr: 0.3080			human data
Q61554	Q61554	Fbn1	1	776	115	108	Q61554	MOUSE	332890	51.5	20	20.1	1780.9	1681.64		2873	Fibrillin-1	microfibril|proteinaceous extracellular matrix|basement membrane|extracellular space|extracellular matrix|extracellular exosome|extracellular matrix|	skeletal system development|heart development|anatomical structure morphogenesis|sequestering of BMP in extracellular matrix|sequestering of TGFbeta in extracellular matrix|	integrin binding|extracellular matrix structural constituent|calcium ion binding|protein binding|protein complex binding|	115	776	341000000000	51.50%	PC	14118	6	FDR10	1.1885	0.937	1.254	0.66	0.4505	0.804	0.888	0.661	1.005	Yes (pvalue<0.01,fc>1)	0.000727823	PredHel=0	CS pos: 24-25. SHG-AD. Pr: 0.7884		32.9	human data	4	3
O08710	O08710	Tg	1	286	69	69	O08710	MOUSE	311486	33.4	56	56.1	980.61	980.61		2766	Thyroglobulin	extracellular region|extracellular space|endoplasmic reticulum|Golgi apparatus|protein complex|perinuclear region of cytoplasm|	response to pH|iodide transport|thyroid gland development|regulation of myelination|response to lipopolysaccharide|thyroid hormone metabolic process|hormone biosynthetic process|transcytosis|	hormone activity|protein complex binding|protein homodimerization activity|anion binding|chaperone binding|	69	286	59600000000	33.40%	PC	21819	6	FDR10	0.6775	0.176	0.156	0.763	0.4195	0.407	2.474	2.216	2.253		0.0654664	PredHel=0	CS pos: 20-21. VAA-NI. Pr: 0.7661	Yes	11				blood FPR0: count=8
A6H584	A6H584	Col6a5	1	59	34	23	A0A140T8W1|A6H584|A0A140T8T7	MOUSE	291566	13.9	63	63.2	407.8	255.02		2640	Collagen alpha-5(VI) chain	extracellular region|proteinaceous extracellular matrix|collagen trimer|	cell adhesion|		23	59	5720000000	9.90%	PC	665033	6	FDR10	1.1225	0.508	0.913	0.373	-0.3035	0.17	1.336	0.709	1.18		0.0383015	PredHel=0	CS pos: 18-19. TLA-DQ. Pr: 0.9625
Q7TQ48	Q7TQ48	Srl	1	516	44	44	Q7TQ48|Q7TQ48-2	MOUSE	99581.6	44.2	98	98.1	740.39	740.39		910	Sarcalumenin	sarcoplasmic reticulum lumen|		GTP binding|	44	516	695000000000	44.20%		106393	6	FDR10	1.8105	1.689	1.583	2.069	1.9605	1.852	0.198	0.021	-0.04	Yes (pvalue<0.01,fc>1)	0.00977225	PredHel=0	CS pos: 20-21. GQA-EL. Pr: 0.7889
Q04857	Q04857	Col6a1	1	311	51	51	Q04857	MOUSE	109629	46.3	102	102.1	722.37	722.37		1025	Collagen alpha-1(VI) chain	extracellular region|proteinaceous extracellular matrix|collagen trimer|lysosomal membrane|membrane|extracellular matrix|sarcolemma|protein complex|extracellular exosome|extracellular matrix|	osteoblast differentiation|cell adhesion|endodermal cell differentiation|protein heterotrimerization|cellular response to amino acid stimulus|	platelet-derived growth factor binding|	51	311	280000000000	46.30%	PC	12833	6	FDR10	0.9585	0.663	0.988	0.501	0.2335	0.572	1.105	0.807	1.103	Yes (pvalue<0.01,fc>1)	0.00269261	PredHel=0	CS pos: 19-20. VAT-QD. Pr: 0.6045		9.46	human and mouse data	8	4	blood FPR0: count=1
A0A1B0GRA5	A0A1B0GRA5	Stim1	1	124	29	28	A0A1B0GRA5|P70302|A0A1B0GR78	MOUSE	89271.7	36.8	338	338.1	363.99	345.68		793	Stromal interaction molecule 1				29	124	28100000000	36.80%		20866	6	FDR10	1.5315	1.369	1.301	1.586	1.4815	1.398	0.858	0.695	0.657	Yes (pvalue<0.01,fc>1)	0.000313559	PredHel=1	CS pos: 22-23. GQS-LS. Pr: 0.5612	Yes
P83093	P83093	Stim2	1	8	25	2	P83093	MOUSE	84779.2	38.7	338	338.3	328.43	25.28		746	Stromal interaction molecule 2	endoplasmic reticulum|endoplasmic reticulum membrane|plasma membrane|integral component of membrane|	cellular calcium ion homeostasis|activation of store-operated calcium channel activity|positive regulation of calcium ion transport|calcium ion transmembrane transport|	calcium channel regulator activity|calcium ion binding|protein binding|store-operated calcium channel activity|	2	8	911000000	3.40%		116873	6	FDR10	1.6745	1.614	1.667	1.249	1.2825	1.352	0.31	0.24	0.593	Yes (pvalue<0.01,fc>1)	0.0056854	PredHel=0	CS pos: 14-15. ADG-CD. Pr: 0.6150	Yes	1.43
Q921X9	Q921X9	Pdia5	1	95	25	25	Q921X9|Q2KIL5	MOUSE	60007.8	61.1	339	339.1	362.41	362.41		517	Protein disulfide-isomerase A5	endoplasmic reticulum lumen|	protein folding|response to endoplasmic reticulum stress|cell redox homeostasis|	protein disulfide isomerase activity|	25	95	19000000000	61.10%		72599	6	FDR10	0.7885	0.582	0.648	0.581	0.3945	0.466	1.166	0.954	1.059	Yes (pvalue<0.01,fc>1)	0.00354558	PredHel=0	CS pos: 21-22. LSS-TK. Pr: 0.2819	Yes	44.9
Q61137	Q61137	Astn1	1	64	24	24	Q61137|Q61137-2|A0A0A6YWE6|A0A0A6YXJ4|Q3TPU9	MOUSE	147677	28.8	342	342.1	360.83	360.83		1302	Astrotactin-1	endosome|external side of plasma membrane|integral component of membrane|	neuron migration|neuron cell-cell adhesion|locomotory behavior|single organismal cell-cell adhesion|cell migration|	protein binding|	24	64	6250000000	28.80%		11899	6	FDR10	1.5015	1.598	1.449	0.983	0.9835	0.843	0.592	0.562	0.423	Yes (pvalue<0.01,fc>1)	0.00359262	PredHel=2	CS pos: 21-22. VLA-TA. Pr: 0.4365
G5E8J6	G5E8J6	Hrc	1	96	21	21	G5E8J6	MOUSE	86026	32.6	426	426.1	309.96	309.96		738	Histidine rich calcium binding protein, isoform CRA_a	cytosol|Z disc|sarcoplasmic reticulum membrane|	regulation of heart contraction|positive regulation of heart rate|regulation of release of sequestered calcium ion into cytosol by sarcoplasmic reticulum|regulation of peptidyl-serine phosphorylation|cytosolic calcium ion homeostasis|calcium ion homeostasis|regulation of ryanodine-sensitive calcium-release channel activity|regulation of cell communication by electrical coupling involved in cardia…	calcium ion binding|ion channel binding|ATPase binding|	21	96	11700000000	32.60%		15464	6	FDR10	1.4635	1.632	1.482	1.969	2.1355	1.915	0.496	0.668	0.642	Yes (pvalue<0.01,fc>1)	0.00126764	PredHel=1	CS pos: 27-28. VVT-QE. Pr: 0.7572		11.1
Q8VCE0	Q8VCE0	Atp1a3	1	147	46	25	Q8VCE0|A0A0G2JGX4|Q6PIC6|Q9WV27|E9QNX7|Q64436|Q91WH7	MOUSE	117621	41.8	104	104.2	698.25	372		1053	Sodium/potassium-transporting ATPase subunit alpha	nucleus|cytoplasm|endoplasmic reticulum|Golgi apparatus|sodium:potassium-exchanging ATPase complex|axon|myelin sheath|dendritic spine neck|dendritic spine head|synapse|extracellular vesicle|	cellular sodium ion homeostasis|memory|metabolic process|adult locomotory behavior|visual learning|potassium ion import|cellular potassium ion homeostasis|ionotropic glutamate receptor signaling pathway|sodium ion export from cell|response to drug|	sodium:potassium-exchanging ATPase activity|ATP binding|D1 dopamine receptor binding|metal ion binding|chaperone binding|	25	147	64800000000	23.20%		232975	6	FDR10	0.8165	0.815	0.736	0.912	0.8545	0.833	-0.201	-0.272	-0.294		0.0825735	PredHel=8			105				blood FPR0: count=3
P42932	P42932	Cct8	1	290	49	49	P42932|H3BL49|H3BKR8	MOUSE	60125	77.3	106	106.1	711.01	711.01		548	T-complex protein 1 subunit theta	zona pellucida receptor complex|cytoplasm|centrosome|cytosol|chaperonin-containing T-complex|microtubule|aggresome|cell body|intermediate filament cytoskeleton|extracellular exosome|	protein folding|binding of sperm to zona pellucida|pore complex assembly|toxin transport|	protein binding|ATP binding|unfolded protein binding|	49	290	135000000000	77.30%		12469	6	FDR10	1.2075	0.774	0.955	0.92	0.4705	0.744	1.143	0.693	0.907	Yes (pvalue<0.01,fc>1)	0.00118307	PredHel=0			566			2
Q3TVI8	Q3TVI8	Pbxip1	1	258	42	42	Q3TVI8	MOUSE	81562.4	54.6	140	140.1	611.48	611.48		727	Pre-B-cell leukemia transcription factor-interacting protein 1	nucleus|cytoplasm|microtubule|			42	258	91900000000	54.60%		229534	6	FDR10	1.5795	1.623	1.484	2.107	2.1655	2.038	0.36	0.354	0.307	Yes (pvalue<0.01,fc>1)	0.00339152	PredHel=1			3.69
Q80YX1	Q80YX1	Tnc	1	120	40	40	Q80YX1|Q80YX1-2|Q80YX1-3|Q80YX1-4|Q80YX1-5|Q80YX0	MOUSE	237451	20.4	218	218.1	480.93	480.93		2110	Tenascin	extracellular region|basement membrane|interstitial matrix|extracellular space|focal adhesion|membrane|extracellular matrix|extracellular matrix|	osteoblast differentiation|cell adhesion|neuromuscular junction development|positive regulation of cell proliferation|positive regulation of gene expression|peripheral nervous system axon regeneration|mesenchymal-epithelial cell signaling involved in prostate gland development|prostate gland epithelium morphogenesis|	fibronectin binding|syndecan binding|	40	120	26900000000	20.40%	PC	21923	6	FDR10	0.9885	0.745	0.917	0.662	0.4135	0.586	1.017	0.723	0.88	Yes (pvalue<0.01,fc>1)	0.000667113	PredHel=0	CS pos: 22-23. PEG-GV. Pr: 0.3640			human data	2	3
Q8CJH3	Q8CJH3	Plxnb1	1	130	36	36	Q8CJH3	MOUSE	234738	23.7	223	223.1	469.94	469.94		2119	Plexin-B1	semaphorin receptor complex|integral component of plasma membrane|	negative regulation of cell adhesion|regulation of cell shape|positive regulation of phosphatidylinositol 3-kinase signaling|negative regulation of osteoblast proliferation|positive regulation of GTPase activity|ossification involved in bone maturation|neuron projection morphogenesis|positive regulation of axonogenesis|regulation of cytoskeleton organization|semaphorin-plexin signaling pathway|se…	protein binding|semaphorin receptor activity|GTPase activating protein binding|	36	130	23300000000	23.70%		235611	6	FDR10	1.4525	1.415	1.37	1.152	1.1115	1.109	0.462	0.423	0.4	Yes (pvalue<0.01,fc>1)	0.00189768	PredHel=0	CS pos: 19-20. VVT-LR. Pr: 0.0977		0.321
P82198	P82198	Tgfbi	1	107	32	32	P82198|Q3UXJ2	MOUSE	75223.3	59.4	234	234.1	458.13	458.13		683	Transforming growth factor-beta-induced protein ig-h3	proteinaceous extracellular matrix|basement membrane|extracellular space|trans-Golgi network|extracellular exosome|extracellular matrix|	angiogenesis|chondrocyte differentiation|cell adhesion|extracellular matrix organization|	collagen binding|cell adhesion molecule binding|extracellular matrix binding|	32	107	25700000000	59.40%	PC	21810	6	FDR10	1.2595	1.165	1.29	0.186	0.0765	0.19	1.111	0.942	1.138		0.0143512	PredHel=0	CS pos: 23-24. TLA-GP. Pr: 0.8285		8.98	human data	4	2
P70206	P70206	Plxna1	1	100	42	30	P70206	MOUSE	214290	24.9	240	240.1	451.49	331.54		1894	Plexin-A1	nucleus|cytoplasm|plasma membrane|membrane|integral component of membrane|extracellular exosome|	regulation of smooth muscle cell migration|dichotomous subdivision of terminal units involved in salivary gland branching|semaphorin-plexin signaling pathway|	protein binding|semaphorin receptor activity|	42	100	20200000000	24.90%		18844	6	FDR10	1.3665	1.329	1.265	1.002	0.9725	0.896	0.69	0.63	0.512	Yes (pvalue<0.01,fc>1)	0.00110101	PredHel=1	CS pos: 27-28. AIS-SP. Pr: 0.4282		1.09	human data		1
Q91Z40	Q91Z40	Gbp7	1	91	30	28	Q91Z40	MOUSE	73233.1	56.1	303	303.1	394.88	371.16		638	Gbp6 protein	symbiont-containing vacuole membrane|cytoplasmic vesicle|	metabolic process|defense response to protozoan|adhesion of symbiont to host|defense response to Gram-positive bacterium|cellular response to interferon-gamma|	GTPase activity|GTP binding|	30	91	11500000000	56.10%		229900	6	FDR10	1.4855	1.273	1.477	0.797	0.6345	0.797	0.831	0.715	0.915	Yes (pvalue<0.01,fc>1)	0.000830597	PredHel=0			0.532
Q61107	Q61107	Gbp4	1	4	3	1	Q61107|D3YUH5	MOUSE	71313.5	7.2	303	303.4	28.36	4.64		620	Guanylate-binding protein 4	nucleus|cytosol|symbiont-containing vacuole membrane|cytoplasmic vesicle|	metabolic process|cellular response to interferon-beta|defense response to protozoan|adhesion of symbiont to host|defense response to Gram-positive bacterium|cellular response to interferon-gamma|	GTPase activity|GTP binding|	1	4	899000000	4.00%		17472	6	FDR10	2.3495	0.528	-0.039	0.841	-0.3215	-0.913	5.16	3.404	2.978		0.146288	PredHel=0			0.751
B2RXS4	B2RXS4	Plxnb2	1	83	29	29	B2RXS4	MOUSE	209079	22.1	323	323.1	381.47	381.47		1842	Plexin-B2	integral component of plasma membrane|cell surface|extracellular exosome|	neural tube closure|regulation of protein phosphorylation|neuroblast proliferation|brain development|regulation of cell shape|regulation of GTPase activity|positive regulation of axonogenesis|semaphorin-plexin signaling pathway|regulation of neuron migration|	protein binding|semaphorin receptor activity|	29	83	10700000000	22.10%		140570	6	FDR10	1.0495	0.92	0.938	0.885	0.8605	0.887	0.584	0.498	0.557	Yes (pvalue<0.01,fc>1)	0.000389063	PredHel=0	CS pos: 19-20. GLS-LR. Pr: 0.5039		3.84	human data	1	2
P08121	P08121	Col3a1	1	70	21	20	P08121	MOUSE	140196	20.8	331	331.2	260.16	253.83		1464	Collagen alpha-1(III) chain	proteinaceous extracellular matrix|collagen trimer|collagen type III trimer|extracellular space|extracellular matrix|	skeletal system development|blood vessel development|cell-matrix adhesion|transforming growth factor beta receptor signaling pathway|integrin-mediated signaling pathway|heart development|aging|response to radiation|response to mechanical stimulus|peptide cross-linking|cerebral cortex development|collagen fibril organization|response to cytokine|positive regulation of Rho protein signal transducti…	integrin binding|extracellular matrix structural constituent|SMAD binding|metal ion binding|platelet-derived growth factor binding|	20	70	9110000000	20.80%	PC	12825	6	FDR10	0.9655	0.758	0.934	0.432	0.1515	0.385	1.413	1.18	1.356	Yes (pvalue<0.01,fc>1)	0.00855833	PredHel=0	CS pos: 23-24. ILA-QQ. Pr: 0.8746		21	human and mouse data	8	5
E9Q401	E9Q401	Ryr2	1	49	33	28	E9Q401|F6U7V1|Q80ZZ5	MOUSE	570001	10.1	354	354.1	351.1	298.93		4966	Ryanodine receptor 2	smooth endoplasmic reticulum|membrane|integral component of membrane|sarcoplasmic reticulum|sarcomere|Z disc|sarcoplasmic reticulum membrane|calcium channel complex|protein complex|extracellular exosome|	response to hypoxia|regulation of heart rate|embryonic heart tube morphogenesis|left ventricular cardiac muscle tissue morphogenesis|cardiac muscle hypertrophy|detection of calcium ion|calcium ion transport|cellular calcium ion homeostasis|positive regulation of heart rate|regulation of cardiac muscle contraction by regulation of the release of sequestered calcium ion|regulation of cardiac muscle…	intracellular ligand-gated calcium channel activity|ryanodine-sensitive calcium-release channel activity|calcium channel activity|calcium ion binding|protein binding|calmodulin binding|calcium-release channel activity|enzyme binding|protein kinase binding	33	49	3350000000	10.10%		20191	6	FDR10	1.0845	1.148	1.088	0.885	0.8675	0.951	0.49	0.445	0.449	Yes (pvalue<0.01,fc>1)	0.000619106	PredHel=6		Yes	0.538
A8DUK4	A8DUK4	Hbb-bs	1	218	18	13	A8DUK4|P02088|P02081|D4QBB3|P02070|P02104|P06642|P06643	MOUSE	15804.8	89.7	377	377.1	336.3	254.06		147	Beta-globin	hemoglobin complex|	oxygen transport|	oxygen transporter activity|iron ion binding|oxygen binding|heme binding|	18	218	1200000000000	89.70%		100503605	6	FDR10	1.5005	0.935	1.074	0.36	-0.5445	-0.375	3.007	2.427	2.595		0.0742955	PredHel=0			3101		1	1	blood FPR0: count=0
Q9DCE9	Q9DCE9	Igtp	1	132	22	20	Q9DCE9|E9Q9N8|E9PW35	MOUSE	48778	56	379	379.1	334.54	293.82		423	Interferon gamma-induced GTPase	cytosol|membrane|	cellular response to interferon-beta|	GTPase activity|GTP binding|	22	132	49300000000	56.00%		16145	6	FDR10	1.7805	1.95	1.813	0.792	0.8305	0.664	0.863	0.786	0.735	Yes (pvalue<0.01,fc>1)	0.00562849	PredHel=0		Yes	1.54
Q0VGU4	Q0VGU4	Vgf	1	57	24	24	Q0VGU4	MOUSE	68287.5	38.2	449	449.1	296.57	296.57		617	MCG18019	extracellular region|extracellular space|cytoplasmic vesicle|	ovarian follicle development|response to dietary excess|generation of precursor metabolites and energy|response to cold|sexual reproduction|insulin secretion|response to insulin|glucose homeostasis|regulation of synaptic plasticity|response to cAMP|	neuropeptide hormone activity|	24	57	6370000000	38.20%	PC	381677	6	FDR10	1.6765	1.659	1.579	0.816	0.9815	0.772	0.6	0.707	0.626	Yes (pvalue<0.01,fc>1)	0.00233298	PredHel=0	CS pos: 23-24. LGA-AP. Pr: 0.5864		3.06
Q3U492	Q3U492	Kcp	1	20	11	11	Q3U492|Q3U492-2|E9QNB3	MOUSE	178777	8.8	1125	1125.1	135.28	135.28		1550	Kielin/chordin-like protein	extracellular space|	hematopoietic progenitor cell differentiation|positive regulation of BMP signaling pathway|	protein binding|	11	20	816000000	8.80%	PC	333088	6	FDR10	0.9245	0.907	0.647	0.77	0.5565	0.653	0.874	0.82	0.708	Yes (pvalue<0.01,fc>1)	0.00019992	PredHel=0	CS pos: 21-22. ALA-AR. Pr: 0.5083
A0A0A6YY47	A0A0A6YY47	Ncam1	1	74	21	0	A0A0A6YY47|P13595-2|E9Q589|P13595-3|A0A0A6YWU2|P13595-4	MOUSE	94289.1	33.7	490	490.1	281.34	0		848	Neural cell adhesion molecule 1	cell-cell junction|external side of plasma membrane|cell surface|membrane|axon|growth cone|neuronal cell body|extracellular exosome|	regulation of exocyst assembly|cell surface receptor signaling pathway|neuron projection development|homotypic cell-cell adhesion|positive regulation of calcium-mediated signaling|	protein binding|identical protein binding|	21	74	12000000000	33.70%		17967	6	FDR10	1.3225	1.373	1.3	1.073	0.8095	0.927	0.875	0.67	0.744	Yes (pvalue<0.01,fc>1)	0.000899603	PredHel=1	CS pos: 19-20. AVS-LQ. Pr: 0.5985					5	blood FPR0: count=7
Q61029	Q61029-4	Tmpo	1	2	18	2	Q61029-4	MOUSE	38557.9	53.6	526	526.3	222.2	22.81		452	Isoform Gamma of Lamina-associated polypeptide 2, isoforms beta/delta/epsilon/gamma	chromatin|nucleus|nuclear envelope|nuclear inner membrane|membrane|integral component of membrane|nuclear membrane|	regulation of transcription, DNA-templated|	DNA binding|protein binding|	2	2	19200000	4.00%		21917	6	FDR10	1.4885	1.088	1.307	1.554	1.1455	1.384	0.832	0.4	0.631	Yes (pvalue<0.01,fc>1)	0.00162296	PredHel=1						1
Q3UVX5	Q3UVX5	Grm5	1	74	22	22	Q3UVX5|E9QMC2|Q3UVX5-2	MOUSE	134031	22.1	549	549.1	259.32	259.32		1203	Metabotropic glutamate receptor 5	cytoplasm|plasma membrane|integral component of plasma membrane|postsynaptic density|neuron projection|dendritic spine|dendritic shaft|extracellular exosome|astrocyte projection|	activation of MAPKKK activity|desensitization of G-protein coupled receptor protein signaling pathway|regulation of transcription, DNA-templated|protein phosphorylation|protein kinase C-activating G-protein coupled receptor signaling pathway|phospholipase C-activating G-protein coupled glutamate receptor signaling pathway|G-protein coupled glutamate receptor signaling pathway|synaptic transmissio…	PLC activating G-protein coupled glutamate receptor activity|G-protein coupled receptor activity|protein binding|glutamate receptor activity|A2A adenosine receptor binding|	22	74	10800000000	22.10%		108071	6	FDR10	1.4645	1.442	1.26	1.153	1.0975	0.936	0.489	0.321	0.105	Yes (pvalue<0.01,fc>1)	0.00762395	PredHel=6	CS pos: 18-19. VRG-SA. Pr: 0.6135
Q8BGD9	Q8BGD9	Eif4b	1	59	24	24	Q8BGD9	MOUSE	69009.9	40.7	610	610.1	241.26	241.26		611	Eukaryotic translation initiation factor 4B		translational initiation|	nucleotide binding|translation initiation factor activity|poly(A) RNA binding|	24	59	23500000000	40.70%		75705	6	FDR10	0.9525	0.548	0.748	0.739	0.4995	0.653	0.932	0.581	0.752	Yes (pvalue<0.01,fc>1)	0.000797502	PredHel=0			215			2
Q9JM52	Q9JM52-3	Mink1	1	2	7	1	Q9JM52-3|G3X9G2|Q5SXG3|Q5SXG1|Q9JM52|Q9JM52-2	MOUSE	151992	5.2	628	628.3	82.53	14.97		1308	Isoform 3 of Misshapen-like kinase 1	cytoplasm|Golgi apparatus|postsynaptic density|cell junction|axon|dendrite|postsynaptic membrane|extracellular exosome|	MAPK cascade|regulation of cell-matrix adhesion|protein phosphorylation|response to stress|synaptic transmission|multicellular organismal development|regulation of mitotic cell cycle|regulation of cell-cell adhesion|regulation of cell migration|stress-activated protein kinase signaling cascade|actin cytoskeleton reorganization|activation of protein kinase activity|intracellular signal transductio…	protein serine/threonine kinase activity|ATP binding|MAP kinase kinase kinase kinase activity|	1	2	93200000	0.70%		50932	6	FDR10	0.6485	0.943	0.716	0.851	1.1365	0.93	0.044	0.306	0.091	Yes (pvalue<0.01,fc>1)	0.00762871	PredHel=0
P12023	P12023	App	1	46	18	18	P12023|P12023-3|P12023-2	MOUSE	87747.5	25.5	661	661.1	225.9	225.9		770	Amyloid-beta A4 protein	extracellular space|nuclear envelope lumen|cytoplasm|endosome|smooth endoplasmic reticulum|Golgi apparatus|plasma membrane|coated pit|cell-cell junction|cell surface|membrane|integral component of membrane|ER to Golgi transport vesicle|axon|cytoplasmic vesicle|neuromuscular junction|ciliary rootlet|neuron projection|terminal bouton|dendritic spine|dendritic shaft|intracellular membrane-bounded or…	suckling behavior|mRNA polyadenylation|regulation of translation|protein phosphorylation|cellular copper ion homeostasis|endocytosis|response to oxidative stress|cell adhesion|regulation of epidermal growth factor-activated receptor activity|Notch signaling pathway|axonogenesis|mating behavior|locomotory behavior|axon cargo transport|cholesterol metabolic process|adult locomotory behavior|visual …	DNA binding|serine-type endopeptidase inhibitor activity|receptor binding|protein binding|heparin binding|peptidase activator activity|enzyme binding|acetylcholine receptor binding|identical protein binding|transition metal ion binding|PTB domain binding|	18	46	5250000000	25.50%	PC	11820	6	FDR10	1.2845	1.177	1.292	1.026	0.9275	1.009	0.605	0.566	0.572	Yes (pvalue<0.01,fc>1)	0.000537814	PredHel=1	CS pos: 17-18. VRA-LE. Pr: 0.9819	Yes			1	3
Q60766	Q60766	Irgm1	1	77	18	18	Q60766|Q60766-2	MOUSE	47121.5	43.2	664	664.1	224.35	224.35		409	Immunity-related GTPase family M protein 1	Golgi membrane|autophagosome membrane|phagocytic cup|lysosome|lysosomal membrane|late endosome|endoplasmic reticulum|phagocytic vesicle membrane|late endosome membrane|cell projection|	autophagy|defense response|innate immune response|	GTP binding|hydrolase activity|	18	77	17500000000	43.20%		15944	6	FDR10	1.6735	1.655	1.655	1.163	1.0315	1.002	0.563	0.609	0.623	Yes (pvalue<0.01,fc>1)	0.00192629	PredHel=0		Yes
P61028	P61028	Rab8b	1	3	7	1	P61028	MOUSE	23773.8	29.4	699	699.11	100.77	16.97		207	Ras-related protein Rab-8B	mitochondrion|endosome|peroxisomal membrane|plasma membrane|synaptic vesicle|trans-Golgi network transport vesicle|secretory granule membrane|phagocytic vesicle membrane|phagocytic vesicle|perinuclear region of cytoplasm|cell tip|extracellular exosome|	intracellular protein transport|vesicle docking involved in exocytosis|protein secretion|synaptic vesicle exocytosis|regulation of exocytosis|antigen processing and presentation|positive regulation of cell projection organization|Rab protein signal transduction|cellular response to insulin stimulus|adherens junction organization|protein import into peroxisome membrane|Golgi vesicle fusion to targ…	GTPase activity|receptor binding|protein binding|GTP binding|GDP binding|TPR domain binding|	1	3	372000000	6.70%		235442	6	FDR10	0.8095	0.659	0.615	0.093	-0.0655	-0.053	1.472	1.29	1.258		0.0182571	PredHel=0			21.1			1
Q640P2	Q640P2	Angptl1	1	1	2	1	Q640P2|Q640P2-2	MOUSE	56778.6	5.3	809	809.2	32	8.24		490	Angiopoietin-related protein 1	extracellular space|extracellular exosome|	transmembrane receptor protein tyrosine kinase signaling pathway|	receptor binding|	1	1	21400000	2.40%	PC	72713	6	FDR10	0.9835	0.905	0.759	1.065	0.9775	0.852	0.637	0.526	0.393	Yes (pvalue<0.01,fc>1)	0.000759104	PredHel=0	CS pos: 20-21. GHC-KG. Pr: 0.7355					2
Q8CFG0	Q8CFG0	Sulf2	1	53	16	16	Q8CFG0	MOUSE	101751	18.5	824	824.1	183.24	183.24		875	Extracellular sulfatase Sulf-2	extracellular space|endoplasmic reticulum|Golgi stack|plasma membrane|cell surface|	kidney development|chondrocyte development|glomerular filtration|sulfur compound metabolic process|positive regulation of vascular endothelial growth factor production|esophagus smooth muscle contraction|positive regulation of Wnt signaling pathway|heparan sulfate proteoglycan metabolic process|glomerular basement membrane development|glial cell-derived neurotrophic factor receptor signaling path…	arylsulfatase activity|calcium ion binding|N-acetylglucosamine-6-sulfatase activity|	16	53	8920000000	18.50%		72043	6	FDR10	1.6765	1.443	1.487	1.143	0.9845	0.999	0.65	0.578	0.502	Yes (pvalue<0.01,fc>1)	0.00103599	PredHel=1	CS pos: 24-25. SSA-FL. Pr: 0.6596	Yes	0.022
A0A0R4J086	A0A0R4J086	Olfml3	1	37	15	15	A0A0R4J086|Q8BK62	MOUSE	46196.5	43.1	852	852.1	178.32	178.32		406	Olfactomedin-like protein 3				15	37	3100000000	43.10%		99543	6	FDR10	0.7725	0.564	0.77	0.529	0.4375	0.414	1.098	0.832	0.932	Yes (pvalue<0.01,fc>1)	0.00151186	PredHel=0	CS pos: 21-22. LQG-QQ. Pr: 0.9439		1.29	human data	1	2
Q91VB8	Q91VB8	Hba-a1	1	148	9	9	Q91VB8|P01942|P01966	MOUSE	15169	64	873	873.1	175.13	175.13		142	Alpha globin 1	hemoglobin complex|	oxygen transport|	oxygen transporter activity|iron ion binding|oxygen binding|heme binding|	10	148	786000000000	64.00%		15122	6	FDR10	1.5235	0.654	0.926	0.351	-0.6355	-0.401	3.232	2.323	2.563		0.0960415	PredHel=0			3877		1	1	blood FPR0: count=0
P23819	P23819-4	Gria2	1	35	14	10	P23819-4|E9QKC0|G5E8H1|P23819|P23819-3|A0A0A6YW90|P23819-2	MOUSE	103533	18.1	883	883.1	173.57	125.44		883	Isoform 4 of Glutamate receptor 2	endoplasmic reticulum|endoplasmic reticulum membrane|plasma membrane|integral component of plasma membrane|synaptic vesicle|membrane|cell junction|dendrite|alpha-amino-3-hydroxy-5-methyl-4-isoxazolepropionic acid selective glutamate receptor complex|neuron projection|synapse|postsynaptic membrane|synaptic membrane|	synaptic transmission|ion transmembrane transport|ionotropic glutamate receptor signaling pathway|synaptic transmission, glutamatergic|	ionotropic glutamate receptor activity|alpha-amino-3-hydroxy-5-methyl-4-isoxazole propionate selective glutamate receptor activity|extracellular-glutamate-gated ion channel activity|protein binding|kainate selective glutamate receptor activity|	14	35	3270000000	18.10%		14800	6	FDR10	1.7915	1.725	1.425	1.132	1.0945	0.837	0.696	0.537	0.349	Yes (pvalue<0.01,fc>1)	0.00503942	PredHel=4	CS pos: 24-25. VSS-NS. Pr: 0.6094	Yes
Q63ZW6	Q63ZW6	Col4a5	1	13	4	3	Q63ZW6	MOUSE	163116	3.3	928	928.2	69.28	48.43		1691	Col4a5 protein	collagen type IV trimer|basement membrane|basal lamina|neuromuscular junction|	neuromuscular junction development|	extracellular matrix structural constituent|	3	13	2400000000	2.70%		12830	6	FDR10	0.7305	0.608	0.582	0.531	0.3765	0.416	1.159	1.01	1.019	Yes (pvalue<0.01,fc>1)	0.00317391	PredHel=0	CS pos: 26-27. AEA-AA. Pr: 0.9825		0.79	human data	1	1
Q60709	Q60709	Aplp2	1	33	12	12	Q60709|Q06335|Q06335-2	MOUSE	86273.2	20.6	983	983.1	158.38	158.38		751	Amyloid-like protein 2	nucleus|membrane|integral component of membrane|extracellular exosome|	suckling behavior|cellular copper ion homeostasis|regulation of epidermal growth factor-activated receptor activity|mating behavior|locomotory behavior|cholesterol metabolic process|negative regulation of endopeptidase activity|extracellular matrix organization|forebrain development|midbrain development|regulation of protein binding|neuromuscular process controlling balance|	serine-type endopeptidase inhibitor activity|protein binding|heparin binding|identical protein binding|transition metal ion binding|	12	33	3910000000	20.60%		11804	6	FDR10	1.4595	1.278	1.275	1.019	1.0195	0.823	0.673	0.517	0.565	Yes (pvalue<0.01,fc>1)	0.00143262	PredHel=2	CS pos: 31-32. ALA-GY. Pr: 0.4762		2.65			1
E9PZD8	E9PZD8	Cp	1	23	12	12	E9PZD8|G3X8Q5|Q61147|G3X9T8	MOUSE	125008	16	1030	1030.1	148.37	148.37		1086	Ceruloplasmin	extracellular space|lysosomal membrane|extracellular exosome|blood microparticle|	copper ion transport|cellular iron ion homeostasis|oxidation-reduction process|	ferroxidase activity|copper ion binding|chaperone binding|	12	23	1410000000	16.00%		12870	6	FDR10	0.8255	0.713	0.797	0.879	0.7425	0.79	0.825	0.812	0.832	Yes (pvalue<0.01,fc>1)	9.49e-05	PredHel=0	CS pos: 19-20. ALA-RD. Pr: 0.8935		273		1	1	blood FPR0: count=6
B8JJM5	B8JJM5	Cfb	1	26	13	13	B8JJN0|B8JJM5|P04186|B8JJM6|F6XQ00	MOUSE	86604.6	16.1	1106	1106.1	137.69	137.69		763	Complement factor B	extracellular space|extracellular exosome|blood microparticle|	proteolysis|complement activation, alternative pathway|cell proliferation|	serine-type endopeptidase activity|	13	26	3530000000	16.10%		14962	6	FDR10	0.7905	0.522	0.457	0.668	0.4585	0.373	1.49	1.322	1.273		0.0110571	PredHel=0	CS pos: 24-25. VSA-TP. Pr: 0.8937		161	human and mouse data	3	2
Q8R5F7	Q8R5F7	Ifih1	1	15	10	10	Q8R5F7|Q8R5F7-2	MOUSE	117282	11.9	1252	1252.1	120.77	120.77		1025	Interferon-induced helicase C domain-containing protein 1	nucleus|cytoplasm|	response to virus|protein sumoylation|positive regulation of interferon-alpha production|positive regulation of interferon-beta production|MDA-5 signaling pathway|regulation of apoptotic process|innate immune response|	DNA binding|double-stranded RNA binding|single-stranded RNA binding|helicase activity|protein binding|ATP binding|zinc ion binding|ribonucleoprotein complex binding|	10	15	822000000	11.90%		71586	6	FDR10	1.0975	1.126	1.153	0.75	0.6585	1.076	0.472	0.429	0.552	Yes (pvalue<0.01,fc>1)	0.000802923	PredHel=0
P82349	P82349	Sgcb	1	18	8	8	P82349	MOUSE	35214.5	33.1	1303	1303.1	114.72	114.72		320	Beta-sarcoglycan	cytoplasm|cytoskeleton|integral component of plasma membrane|dystrophin-associated glycoprotein complex|dystroglycan complex|sarcoglycan complex|sarcolemma|	muscle organ development|muscle fiber development|cardiac muscle cell development|membrane organization|vascular smooth muscle cell development|		8	18	1210000000	33.10%	NC	24051	6	FDR10	0.9175	0.855	0.952	1.202	1.1805	1.339	0.573	0.425	0.536	Yes (pvalue<0.01,fc>1)	0.00078533	PredHel=1			2.69
M0QW57	M0QW57	Jsrp1	1	26	9	9	M0QW57|Q3MI48|Q3MI48-2|M0QWR3	MOUSE	36204.1	33.1	1136	1136.1	133.91	133.91		332	Junctional sarcoplasmic reticulum protein 1	sarcoplasmic reticulum|	skeletal muscle contraction|regulation of ryanodine-sensitive calcium-release channel activity|protein localization to membrane|	protein binding|	9	26	2320000000	33.10%		71912	6	FDR10	1.1555	1.286	1.265	1.551	1.8485	1.579	0.353	0.45	0.359	Yes (pvalue<0.01,fc>1)	0.00225715	PredHel=0			0.25
Q9JK53	Q9JK53	Prelp	1	35	11	11	Q9JK53	MOUSE	43634	29.6	1153	1153.1	131.95	131.95		378	Prolargin	proteinaceous extracellular matrix|extracellular exosome|extracellular vesicle|extracellular matrix|	cell aging|	extracellular matrix structural constituent|heparin binding|	11	35	7460000000	29.60%	PC	116847	6	FDR10	0.8065	0.57	0.954	0.752	0.4725	0.837	0.762	0.526	0.801	Yes (pvalue<0.01,fc>1)	0.000687906	PredHel=0	CS pos: 21-22. AQG-QP. Pr: 0.9314		9.9			1
A0A0A6YXW6	A0A0A6YXW6	Igha	1	38	7	7	A0A0A6YXW6|P01878	MOUSE	42869.8	29.3	1265	1265.1	118.53	118.53		389	Immunoglobulin heavy constant alpha (Fragment)				7	38	10300000000	29.30%		238447	6	FDR10	3.0065	2.567	2.426	0.392	0.3695	0.114	1.839	1.576	1.474		0.0129291	PredHel=0							blood FPR0: count=4
P50518	P50518	Atp6v1e1	1	27	10	10	P50518|Q9D593	MOUSE	26214	37.1	1451	1451.1	101.15	101.15		226	V-type proton ATPase subunit E 1	cytoplasm|mitochondrion|lysosomal membrane|endosome|cytosol|microvillus|apical plasma membrane|proton-transporting two-sector ATPase complex, catalytic domain|extracellular exosome|	metabolic process|ATP hydrolysis coupled proton transport|	protein binding|hydrogen-exporting ATPase activity, phosphorylative mechanism|proton-transporting ATPase activity, rotational mechanism|ATPase binding|	10	27	11300000000	37.10%		11973	6	FDR10	0.8605	0.683	0.78	0.727	0.4415	0.53	0.854	0.771	0.746	Yes (pvalue<0.01,fc>1)	0.000877062	PredHel=0			131
D3YTS1	D3YTS1	Sec11a	1	39	10	10	D3YTS1|Q9R0P6|D3YWT0|D3Z569	MOUSE	28044.9	27.9	1503	1503.1	96.86	96.86		247	Signal peptidase complex catalytic subunit SEC11	endoplasmic reticulum membrane|integral component of membrane|extracellular exosome|	signal peptide processing|	serine-type peptidase activity|	10	39	7580000000	27.90%	PC	56529	6	FDR10	0.6495	0.783	0.914	0.764	0.9595	0.976	0.47	0.657	0.686	Yes (pvalue<0.01,fc>1)	0.000168292	PredHel=1		Yes
Q9DBH5	Q9DBH5	Lman2	1	19	7	7	Q9DBH5	MOUSE	40771.4	28.7	1523	1523.1	94.86	94.86		358	Vesicular integral-membrane protein VIP36	Golgi membrane|extracellular space|endoplasmic reticulum-Golgi intermediate compartment|Golgi apparatus|integral component of plasma membrane|cell surface|extracellular exosome|	retrograde vesicle-mediated transport, Golgi to ER|protein transport|positive regulation of phagocytosis|	glycoprotein binding|mannose binding|carbohydrate binding|heat shock protein binding|metal ion binding|	7	19	2360000000	28.70%		66890	6	FDR10	0.7935	0.793	0.661	0.467	0.4305	0.279	0.956	0.866	0.896	Yes (pvalue<0.01,fc>1)	0.00179677	PredHel=1	CS pos: 46-47. VAA-DI. Pr: 0.8466	Yes	64.3			2
Q9D7Z6	Q9D7Z6	Clca1	1	19	8	8	Q9D7Z6	MOUSE	100868	12.4	1546	1546.1	92.78	92.78		913	Calcium-activated chloride channel regulator 1	extracellular space|integral component of plasma membrane|microvillus|integral component of membrane|secretory granule|	proteolysis|calcium ion transport|chloride transport|chloride transmembrane transport|	intracellular calcium activated chloride channel activity|chloride channel activity|metallopeptidase activity|metal ion binding|	8	19	1290000000	12.40%	PC	23844	6	FDR10	1.2325	0.658	0.901	0.446	-0.0175	0.29	1.539	1.024	1.262		0.0171448	PredHel=0	CS pos: 21-22. VLS-ES. Pr: 0.8683	Yes	2.88
Q8BH01	Q8BH01	Tmco3	1	12	8	8	Q8BH01|Q8BH01-2|Q8BH01-3	MOUSE	76415.4	12.5	1784	1784.1	75.02	75.02		678	Transmembrane and coiled-coil domain-containing protein 3	integral component of membrane|	hydrogen ion transmembrane transport|	solute:proton antiporter activity|	8	12	1270000000	12.50%		234076	6	FDR10	1.3715	1.252	1.27	1.225	1.1515	1.032	0.595	0.503	0.465	Yes (pvalue<0.01,fc>1)	0.000919979	PredHel=9	CS pos: 22-23. ASA-AE. Pr: 0.8188
Q8VEF1	Q8VEF1	Gramd1a	1	12	6	6	Q8VEF1|Q8VEF1-3|F8WJ74|Q8VEF1-2|A0A087WP91	MOUSE	81382.4	12	1841	1841.1	72.08	72.08		722	GRAM domain-containing protein 1A	integral component of membrane|			6	12	852000000	12.00%		52857	6	FDR10	1.4715	1.355	1.243	1.226	1.0495	0.989	0.715	0.501	0.405	Yes (pvalue<0.01,fc>1)	0.00170229	PredHel=1		Yes
P51942	P51942	Matn1	1	22	7	6	P51942	MOUSE	55162.1	18	1847	1847.1	71.65	65.98		500	Cartilage matrix protein	proteinaceous extracellular matrix|	chondrocyte differentiation|growth plate cartilage chondrocyte morphogenesis|regulation of bone mineralization|	extracellular matrix structural constituent|protein binding|	7	22	947000000	18.00%	PC	17180	6	FDR10	0.9595	0.901	0.819	0.219	0.0795	0.001	1.153	1.117	1.003		0.0178967	PredHel=1	CS pos: 29-30. SLS-LV. Pr: 0.8141		1.27
Q91Y17	Q91Y17	Pcdha2	1	1	6	1	Q91Y17|B9EJ92	MOUSE	102856	9.9	1588	1588.3	67.02	4.16		948	Protocadherin alpha 2	nucleus|endoplasmic reticulum|plasma membrane|integral component of membrane|	homophilic cell adhesion via plasma membrane adhesion molecules|	calcium ion binding|	1	1	26400000	3.00%		353234	6	FDR10	0.7205	0.871	0.61	1.067	1.2095	0.968	0.395	0.514	0.264	Yes (pvalue<0.01,fc>1)	0.00192975	PredHel=1	CS pos: 29-30. GNG-QL. Pr: 0.6306	Yes
Q99J85	Q99J85	Nptxr	1	15	8	8	Q99J85|E9PZM8|F7BX42	MOUSE	52854.3	19.8	1610	1610.1	88.12	88.12		493	Neuronal pentraxin receptor	plasma membrane|integral component of membrane|	neuron projection development|	protein phosphatase binding|metal ion binding|	8	15	1190000000	19.80%		73340	6	FDR10	1.2105	1.125	1.014	1.053	0.9055	0.708	0.874	0.712	0.561	Yes (pvalue<0.01,fc>1)	0.000926861	PredHel=1						1
Q80UM7	Q80UM7	Mogs	1	17	9	9	Q80UM7	MOUSE	92000.8	14.3	1619	1619.1	87.33	87.33		834	Mannosyl-oligosaccharide glucosidase	endoplasmic reticulum membrane|membrane|integral component of membrane|extracellular exosome|	protein N-linked glycosylation|oligosaccharide metabolic process|	mannosyl-oligosaccharide glucosidase activity|	9	17	1840000000	14.30%		57377	6	FDR10	0.6515	0.482	0.61	0.619	0.5555	0.535	1.343	1.21	1.198	Yes (pvalue<0.01,fc>1)	0.00222729	PredHel=1		Yes	7.74
Q91V88	Q91V88-4	Npnt	1	16	7	7	Q91V88-4|Q91V88-3|Q91V88-2|Q91V88|D3YTX1|D3Z4D3	MOUSE	69285.4	16.4	1720	1720.1	79.87	79.87		561	Isoform 4 of Nephronectin	extracellular region|proteinaceous extracellular matrix|basement membrane|smooth muscle contractile fiber|extracellular matrix|extracellular exosome|integrin alpha8-beta1 complex|	ureteric bud development|branching involved in ureteric bud morphogenesis|cell-matrix adhesion|positive regulation of alkaline phosphatase activity|positive regulation of cell-substrate adhesion|extracellular matrix organization|positive regulation of transforming growth factor beta receptor signaling pathway|cell-cell adhesion mediated by integrin|establishment of protein localization|positive r…	integrin binding|calcium ion binding|	7	16	1840000000	16.40%	PC	114249	6	FDR10	1.0445	1.064	1.047	1.424	1.2275	1.247	0.769	0.65	0.661	Yes (pvalue<0.01,fc>1)	0.000137067	PredHel=0	CS pos: 19-20. VAA-DF. Pr: 0.9251					1
P98156	P98156	Vldlr	1	15	8	8	P98156|Q91YY0|F8WGI9|F8WIN7	MOUSE	100194	10.1	1724	1724.1	79.4	79.4		873	Very low-density lipoprotein receptor	extracellular space|nucleus|coated pit|cell surface|membrane|integral component of membrane|very-low-density lipoprotein particle|receptor complex|apical part of cell|perinuclear region of cytoplasm|	negative regulation of transcription from RNA polymerase II promoter|lipid transport|receptor-mediated endocytosis|heart development|response to nutrient|cholesterol metabolic process|ventral spinal cord development|cerebral cortex development|cellular response to insulin stimulus|glycoprotein transport|very-low-density lipoprotein particle clearance|reelin-mediated signaling pathway|cellular res…	glycoprotein binding|calcium ion binding|protein binding|very-low-density lipoprotein particle receptor activity|apolipoprotein binding|very-low-density lipoprotein particle binding|glycoprotein transporter activity|reelin receptor activity|calcium-depend	8	15	344000000	10.10%		22359	6	FDR10	0.9075	1.225	0.799	0.871	1.0625	0.688	0.597	1.066	0.418	Yes (pvalue<0.01,fc>1)	0.000224346	PredHel=1	CS pos: 24-25. SGA-TA. Pr: 0.4318		0.489
O88312	O88312	Agr2	1	19	6	6	O88312	MOUSE	19976.7	42.8	1738	1738.1	77.93	77.93		175	Anterior gradient protein 2 homolog	extracellular space|mitochondrion|endoplasmic reticulum|	positive regulation of gene expression|positive regulation of cell-substrate adhesion|positive regulation of epidermal growth factor receptor signaling pathway|digestive tract morphogenesis|positive regulation of developmental growth|lung goblet cell differentiation|negative regulation of cell death|mucus secretion|positive regulation of establishment of protein localization to plasma membrane|po…	dystroglycan binding|epidermal growth factor receptor binding|protein homodimerization activity|	6	19	2680000000	42.80%	PC	23795	6	FDR10	1.2625	0.438	0.798	0.958	0.2595	0.623	2.069	1.176	1.571		0.0104973	PredHel=0	CS pos: 20-21. TLA-KD. Pr: 0.9683	Yes	13.3
Q8BVU5	Q8BVU5	Nudt9	1	22	7	7	Q8BVU5	MOUSE	38831.6	22.2	1759	1759.1	76.36	76.36		350	ADP-ribose pyrophosphatase, mitochondrial	mitochondrion|extracellular exosome|	ADP catabolic process|IDP catabolic process|	adenosine-diphosphatase activity|ADP-ribose diphosphatase activity|	7	22	3170000000	22.20%		74167	6	FDR10	1.1105	1.029	0.928	0.81	0.8155	0.847	0.741	0.637	0.708	Yes (pvalue<0.01,fc>1)	9.86e-05	PredHel=0	CS pos: 26-27. VRS-SA. Pr: 0.3305		34.2			2
P41245	P41245	Mmp9	1	16	7	7	P41245	MOUSE	81560.9	13.2	1769	1769.1	75.74	75.74		730	Matrix metalloproteinase-9	proteinaceous extracellular matrix|extracellular space|extracellular exosome|	skeletal system development|ossification|positive regulation of protein phosphorylation|proteolysis|embryo implantation|extracellular matrix organization|collagen catabolic process|endodermal cell differentiation|positive regulation of apoptotic process|negative regulation of apoptotic process|positive regulation of DNA binding|positive regulation of epidermal growth factor receptor signaling pat…	endopeptidase activity|metalloendopeptidase activity|peptidase activity|metallopeptidase activity|zinc ion binding|identical protein binding|	7	16	1200000000	13.20%	PC	17395	6	FDR10	1.0325	0.643	0.566	0.525	0.1665	0.102	1.83	1.519	1.381		0.027954	PredHel=0	CS pos: 19-20. SSA-AP. Pr: 0.7911		0.494	human data	3
P82348	P82348	Sgcg	1	11	5	5	P82348	MOUSE	32366.4	24.3	1905	1905.1	68.98	68.98		291	Gamma-sarcoglycan	cytoplasm|cytoskeleton|integral component of plasma membrane|dystroglycan complex|sarcoglycan complex|sarcolemma|	muscle organ development|cardiac muscle tissue development|muscle cell development|heart contraction|membrane organization|		5	11	2940000000	24.30%	NC	24053	6	FDR10	0.6835	0.709	0.582	1.476	1.1785	1.499	0.286	0.363	0.272	Yes (pvalue<0.01,fc>1)	0.00351066	PredHel=1			0.372
Q3U7K7	Q3U7K7	Trim21	1	20	5	5	Q3U7K7|Q62191	MOUSE	54354	13.4	1925	1925.1	67.7	67.7		462	E3 ubiquitin-protein ligase TRIM21	nucleus|nucleoplasm|cytoplasm|SCF ubiquitin ligase complex|	protein polyubiquitination|protein monoubiquitination|protein ubiquitination|protein destabilization|negative regulation of NF-kappaB transcription factor activity|negative regulation of viral transcription|innate immune response|positive regulation of cell cycle|positive regulation of viral entry into host cell|positive regulation of sequence-specific DNA binding transcription factor activity|pr…	ubiquitin-protein transferase activity|zinc ion binding|identical protein binding|	5	20	1690000000	13.40%		20821	6	FDR10	0.7575	0.96	0.954	0.204	0.6245	0.668	0.786	0.97	1.305	Yes (pvalue<0.01,fc>1)	0.00178286	PredHel=0			0.856
Q61207	Q61207	Psap	1	18	5	5	Q61207|J3QPG5|K3W4L3|Q8BFQ1|E9PZ00	MOUSE	63303.9	11.6	2034	2034.1	62.21	62.21		557	Prosaposin	extracellular space|nucleoplasm|nucleolus|mitochondrion|lysosome|Golgi apparatus|intracellular membrane-bounded organelle|extracellular exosome|	sphingolipid metabolic process|adenylate cyclase-inhibiting G-protein coupled receptor signaling pathway|regulation of lipid metabolic process|regulation of MAPK cascade|positive regulation of MAPK cascade|developmental growth|prostate gland growth|epithelial cell differentiation involved in prostate gland development|cellular response to organic substance|negative regulation of hydrogen peroxide…	G-protein coupled receptor binding|	5	18	2030000000	11.60%	PC	19156	6	FDR10	1.2815	1.158	1.009	0.646	0.7655	0.437	0.991	0.93	0.699	Yes (pvalue<0.01,fc>1)	0.000409356	PredHel=0	CS pos: 16-17. ALT-SP. Pr: 0.5495		149	human and mouse data	7	4	blood FPR0: count=8
O35309	O35309	Nmi	1	8	5	5	O35309	MOUSE	35691.6	29.2	2075	2075.1	60.19	60.19		314	N-myc-interactor	nucleoplasm|cytoplasm|	negative regulation of type I interferon production|negative regulation of interferon-alpha biosynthetic process|negative regulation of interferon-beta biosynthetic process|negative regulation of innate immune response|positive regulation of protein K48-linked ubiquitination|	protein binding|	5	8	1780000000	29.20%		64685	6	FDR10	1.1535	1.014	0.643	0.615	0.5835	0.219	1.182	1.076	0.729	Yes (pvalue<0.01,fc>1)	0.00326635	PredHel=0			2.43
E9Q9K5	E9Q9K5	Trdn	1	18	6	6	E9Q9K5	MOUSE	78013.3	8.3	2163	2163.1	56.26	56.26		693	Triadin	cytoplasm|plasma membrane|membrane|integral component of membrane|sarcoplasmic reticulum membrane|	release of sequestered calcium ion into cytosol by sarcoplasmic reticulum|heart contraction|	receptor binding|protein binding|	6	18	2350000000	8.30%		76757	6	FDR10	0.6675	0.778	0.823	1.271	1.4025	1.558	-0.366	-0.22	-0.266		0.0405587	PredHel=1		Yes
O54819	O54819	Tfpi	1	8	5	5	O54819|A2ARA0|O54819-2|A2ARA3|Q8BSB7	MOUSE	36070.2	21.8	2333	2333.1	49.08	49.08		306	Tissue factor pathway inhibitor	extracellular space|cell surface|	blood coagulation|negative regulation of endopeptidase activity|	serine-type endopeptidase inhibitor activity|	5	8	899000000	21.80%	PC	21788	6	FDR10	1.8075	1.282	1.287	0.385	-0.3555	-0.506	2.674	1.943	1.961		0.0415517	PredHel=0	CS pos: 28-29. LNA-LS. Pr: 0.5198			human data	1	1
P14069	P14069	S100a6	1	5	4	4	P14069	MOUSE	10107.5	43.8	2388	2388.1	47	47		89	Protein S100-A6	ruffle|nucleus|nuclear envelope|cytoplasm|cytosol|extrinsic component of cytoplasmic side of plasma membrane|perinuclear region of cytoplasm|extracellular exosome|	ion transmembrane transport|	calcium ion binding|protein binding|tropomyosin binding|zinc ion binding|ion transmembrane transporter activity|protein homodimerization activity|S100 protein binding|calcium-dependent protein binding|	4	5	2040000000	43.80%		20200	6	FDR10	0.6775	-0.002	0.531	1.017	0.2175	0.642	2.08	1.256	1.674		0.0303286	PredHel=0			589	human and mouse data	2	4
Q99ME6	Q99ME6	Atp1b4	1	10	5	5	Q99ME6|Q99ME6-2	MOUSE	41742.1	14.6	2257	2257.1	51.62	51.62		356	Protein ATP1B4	nucleus|nuclear envelope|nuclear inner membrane|sodium:potassium-exchanging ATPase complex|	transcription, DNA-templated|regulation of transcription, DNA-templated|monovalent inorganic cation transport|	protein binding|	5	10	706000000	14.60%		67821	6	FDR10	1.6705	1.378	1.226	1.791	1.4845	1.417	0.582	0.572	0.432	Yes (pvalue<0.01,fc>1)	0.00130171	PredHel=1
Q99P87	Q99P87	Retn	1	7	4	4	Q99P87	MOUSE	13119	55.2	2276	2276.1	50.74	50.74		114	Resistin	extracellular region|extracellular space|extracellular exosome|		hormone activity|	4	7	1460000000	55.20%	PC	57264	6	FDR10	1.1435	1.008	0.985	1.712	1.7935	1.639	0.818	0.68	0.558	Yes (pvalue<0.01,fc>1)	0.00106898	PredHel=0	CS pos: 22-23. GSS-MP. Pr: 0.6914		8.77	mouse data	4		blood FPR0: count=5
Q9D708	Q9D708	S100a16	1	5	4	4	Q9D708	MOUSE	14552	50	2346	2346.1	48.48	48.48		124	Protein S100-A16	nucleus|nucleolus|cytoplasm|cytosol|plasma membrane|extracellular exosome|	response to calcium ion|	calcium ion binding|protein homodimerization activity|poly(A) RNA binding|	4	5	129000000	50.00%	NC	67860	6	FDR10	0.6665	0.636	0.671	0.778	0.4525	0.811	0.63	0.538	0.743	Yes (pvalue<0.01,fc>1)	0.00131863	PredHel=0			10.2			2
A2AS03	A2AS03	Helz2	1	4	3	3	A2AS03|E9QAM5|A2AS05	MOUSE	338736	1.7	2373	2373.1	47.53	47.53		2970	Helicase with zinc finger domain 2	membrane|	positive regulation of transcription from RNA polymerase II promoter|	ATP binding|ligand-dependent nuclear receptor transcription coactivator activity|poly(A) RNA binding|	3	4	213000000	1.70%		229003	6	FDR10	0.7385	0.799	0.835	0.679	0.7485	0.846	0.817	0.876	0.967	Yes (pvalue<0.01,fc>1)	5.91e-05	PredHel=0
A0A140T8M2	A0A140T8M2	Igkv12-44	1	10	4	4	A0A140T8M2|P01636	MOUSE	12728.1	40.8	2381	2381.1	47.1	47.1		115	Immunoglobulin kappa variable 12-44 (Fragment)				4	10	1020000000	40.80%		545851	6	FDR10	0.6575	0.701	0.604	1.341	1.4225	1.175	0.581	0.604	0.432	Yes (pvalue<0.01,fc>1)	0.00427103	PredHel=0	CS pos: 20-21. ARC-DI. Pr: 0.9368						blood FPR0: count=3
S4R1S4	S4R1S4	Ptprc	1	17	4	4	S4R1S4|P06800|P06800-2|S4R2V1|P06800-3|S4R1M0	MOUSE	146546	3.3	2494	2494.1	43.37	43.37		1293	Receptor-type tyrosine-protein phosphatase C	plasma membrane|integral component of plasma membrane|external side of plasma membrane|cell surface|membrane|extracellular exosome|cell periphery|	activation of MAPK activity|positive regulation of T cell mediated cytotoxicity|hematopoietic progenitor cell differentiation|immunoglobulin biosynthetic process|positive regulation of T cell mediated immunity|regulation of humoral immune response mediated by circulating immunoglobulin|positive regulation of humoral immune response mediated by circulating immunoglobulin|negative regulation of pro…	protein tyrosine phosphatase activity|protein binding|heparin binding|protein kinase binding|heparan sulfate proteoglycan binding|	4	17	905000000	3.30%		19264	6	FDR10	0.9885	0.825	0.776	0.518	0.4595	0.408	1.251	1.043	0.979	Yes (pvalue<0.01,fc>1)	0.00159949	PredHel=
Q7TN22	Q7TN22	Txndc16	1	3	3	3	Q7TN22|Q7TN22-2	MOUSE	92731	5.3	2497	2497.1	43.28	43.28		820	Thioredoxin domain-containing protein 16	endoplasmic reticulum lumen|extracellular exosome|	cell redox homeostasis|		3	3	98600000	5.30%	PC	70561	6	FDR10	0.9725	1.369	0.76	0.682	1.6325	0.967	0.779	0.864	0.548	Yes (pvalue<0.01,fc>1)	0.000527137	PredHel=0		Yes
Q14BI2	Q14BI2	Grm2	1	8	3	3	Q14BI2|A0A0J9YVF0	MOUSE	97654.1	3.5	2742	2742.1	35.94	35.94		872	Metabotropic glutamate receptor 2	intracellular|integral component of plasma membrane|cell junction|axon|dendrite|presynaptic membrane|neuron projection|	adenylate cyclase-inhibiting G-protein coupled glutamate receptor signaling pathway|G-protein coupled glutamate receptor signaling pathway|glutamate secretion|regulation of synaptic transmission, glutamatergic|	group II metabotropic glutamate receptor activity|calcium channel regulator activity|	3	8	939000000	3.50%		108068	6	FDR10	1.3405	1.419	1.144	1.353	1.4215	1.148	0.208	0.105	0.07	Yes (pvalue<0.01,fc>1)	0.00829503	PredHel=7	CS pos: 18-19. AVA-EG. Pr: 0.8911		1.11
P97772	P97772	Grm1	1	8	3	3	P97772|P97772-2|P97772-3	MOUSE	135093	2	2805	2805.1	34.39	34.39		1199	Metabotropic glutamate receptor 1	nucleus|cytosol|integral component of plasma membrane|postsynaptic density|dendrite|G-protein coupled receptor dimeric complex|G-protein coupled receptor homodimeric complex|neuron projection|neuronal cell body|postsynaptic membrane|	activation of MAPKK activity|activation of MAPK activity|G-protein coupled receptor signaling pathway|protein kinase C-activating G-protein coupled receptor signaling pathway|phospholipase C-activating G-protein coupled glutamate receptor signaling pathway|G-protein coupled glutamate receptor signaling pathway|locomotory behavior|sensory perception of pain|dimeric G-protein coupled receptor signa…	PLC activating G-protein coupled glutamate receptor activity|G-protein coupled receptor activity|protein binding|glutamate receptor activity|	3	8	1510000000	2.00%		14816	6	FDR10	1.9895	1.793	1.551	1.913	1.4365	1.472	0.714	0.285	0.066	Yes (pvalue<0.01,fc>1)	0.00895427	PredHel=7	CS pos: 20-21. ILP-RM. Pr: 0.2457
Q9QY24	Q9QY24	Zbp1	1	5	3	3	Q9QY24|A2APF7|Q9QY24-2	MOUSE	44673	9.7	2831	2831.1	33.78	33.78		411	Z-DNA-binding protein 1	nucleus|cytoplasm|cytosol|	metabolic process|viral process|innate immune response|defense response to virus|positive regulation of type I interferon-mediated signaling pathway|	DNA binding|left-handed Z-DNA binding|RNA binding|double-stranded RNA adenosine deaminase activity|	3	5	4030000000	9.70%		58203	6	FDR10	1.0535	0.894	1.06	0.439	0.3595	0.549	1.288	1.097	1.214	Yes (pvalue<0.01,fc>1)	0.00122232	PredHel=0
Q9R1V6	Q9R1V6-12	Adam22	1	7	2	2	Q9R1V6-12|Q9R1V6-11|Q9R1V6-14|Q9R1V6-8|Q9R1V6-15|Q9R1V6-13|Q9R1V6-10|Q9R1V6|Q9R1V6-7|D3YUP9|Q9R1V6-6|Q9R1V6-16|Q9R1V6-17|Q9R1V6-4|Q9R1V6-9|Q9R1V6-5|Q9R1V6-1|Q9R1V6-20|Q9R1V6-21|Q9R1V6-18|Q9R1V6-2|Q9R1V6-19|D3YUQ0	MOUSE	110624	3	2869	2869.1	32.72	32.72		904	Isoform 10 of Disintegrin and metalloproteinase domain-containing protein 22	integral component of membrane|axon|	proteolysis|adult locomotory behavior|Schwann cell differentiation|myelination in peripheral nervous system|gliogenesis|	metalloendopeptidase activity|protein binding|zinc ion binding|	2	7	326000000	3.00%		11496	6	FDR10	1.6885	1.739	1.3	1.019	1.3435	0.785	0.513	0.77	0.203	Yes (pvalue<0.01,fc>1)	0.00376579	PredHel=1	CS pos: 23-24. ARC-GR. Pr: 0.6731
Q80UW0	Q80UW0-3	Hs6st2	1	5	4	4	Q80UW0-3|Q80UW0|Q80UW0-2	MOUSE	74408	5.9	2939	2939.1	31.01	31.01		612	Isoform 3 of Heparan-sulfate 6-O-sulfotransferase 2	nucleoplasm|integral component of membrane|extracellular exosome|	heparan sulfate proteoglycan biosynthetic process, enzymatic modification|	heparan sulfate 6-O-sulfotransferase activity|	4	5	40700000	5.90%		50786	6	FDR10	1.2645	1.419	0.797	0.847	0.8835	0.653	0.645	1.012	0.453	Yes (pvalue<0.01,fc>1)	0.00129568	PredHel=1			0.5
Q62165	Q62165	Dag1	1	8	3	3	Q62165	MOUSE	97245.3	4.5	2954	2954.1	30.65	30.65		893	Dystroglycan	basement membrane|extracellular space|nucleoplasm|cytoplasm|cytoskeleton|plasma membrane|cell-cell junction|cell-cell adherens junction|focal adhesion|cell outer membrane|dystrophin-associated glycoprotein complex|dystroglycan complex|membrane|integral component of membrane|basolateral plasma membrane|lamellipodium|filopodium|node of Ranvier|sarcolemma|costamere|membrane raft|postsynaptic membran…	morphogenesis of an epithelial sheet|membrane protein ectodomain proteolysis|NLS-bearing protein import into nucleus|cytoskeletal anchoring at plasma membrane|regulation of gastrulation|regulation of epithelial to mesenchymal transition|Schwann cell development|calcium-dependent cell-matrix adhesion|modulation by virus of host morphology or physiology|nerve maturation|myelination in peripheral ne…	dystroglycan binding|actin binding|calcium ion binding|protein binding|structural constituent of muscle|tubulin binding|vinculin binding|protein complex binding|SH2 domain binding|alpha-actinin binding|	3	8	972000000	4.50%	PC	13138	6	FDR10	1.2775	0.843	1.156	1.14	0.6145	1.03	0.798	0.393	0.679	Yes (pvalue<0.01,fc>1)	0.00147637	PredHel=1	CS pos: 27-28. AQA-HW. Pr: 0.7293		4.52	human data	2	3
A1L3P4	A1L3P4	Slc9a6	1	6	2	2	A1L3P4|B0QZV3	MOUSE	78522	3.5	2956	2956.1	30.58	30.58		702	Sodium/hydrogen exchanger	mitochondrion|endosome|early endosome|late endosome|endoplasmic reticulum membrane|plasma membrane|integral component of membrane|dendrite|cytoplasmic vesicle|early endosome membrane|intracellular membrane-bounded organelle|axon terminus|axonal spine|synapse|recycling endosome|recycling endosome membrane|	regulation of pH|proton transport|brain-derived neurotrophic factor receptor signaling pathway|sodium ion transmembrane transport|axon extension|neuron projection morphogenesis|synapse organization|regulation of neurotrophin TRK receptor signaling pathway|dendritic spine development|dendrite extension|hydrogen ion transmembrane transport|	sodium:proton antiporter activity|	2	6	548000000	3.50%		236794	6	FDR10	1.0535	1.184	1.204	0.909	0.8685	0.943	0.194	0.084	0.163	Yes (pvalue<0.01,fc>1)	0.00888112	PredHel=12	CS pos: 43-44. TGA-LD. Pr: 0.5018	Yes	1.02
Q8R2Q8	Q8R2Q8	Bst2	1	4	2	2	Q8R2Q8	MOUSE	19322.9	16.8	2962	2962.1	30.55	30.55		172	Bone marrow stromal antigen 2	multivesicular body|Golgi apparatus|plasma membrane|cell surface|integral component of membrane|apical plasma membrane|anchored component of membrane|membrane raft|extracellular exosome|cytoplasm|	negative regulation of plasmacytoid dendritic cell cytokine production|signal transduction|response to virus|negative regulation of endopeptidase activity|negative regulation of cell growth|negative regulation of cell migration|regulation of actin cytoskeleton organization|response to interferon-gamma|response to interferon-alpha|response to interferon-beta|positive regulation of I-kappaB kinase/…	signal transducer activity|metalloendopeptidase inhibitor activity|protein homodimerization activity|poly(A) RNA binding|	2	4	756000000	16.80%		69550	6	FDR10	2.0975	2.264	2.197	-0.023	-0.0425	0.058	1.44	1.574	1.519		0.0341254	PredHel=1			2.29
Q61282	Q61282	Acan	1	5	2	2	Q61282	MOUSE	223534	1	2999	2999.1	29.73	29.73		2132	Aggrecan core protein	proteinaceous extracellular matrix|basement membrane|	skeletal system development|cartilage condensation|chondrocyte development|cell adhesion|central nervous system development|proteoglycan biosynthetic process|collagen fibril organization|	protein binding|hyaluronic acid binding|carbohydrate binding|metal ion binding|	2	5	1030000000	1.00%	PC	11595	6	FDR10	0.4935	0.755	0.576	0.29	0.6225	0.636	1.115	0.789	1.083	Yes (pvalue<0.01,fc>1)	0.000318084	PredHel=0	CS pos: 19-20. VIS-EE. Pr: 0.3714		5.35		1
P04370	P04370	Mbp	1	4	3	3	P04370|P04370-4|P04370-10|P04370-9|P04370-11|P04370-5|P04370-6|P04370-7|P04370-13|P04370-8|P04370-14	MOUSE	27167.1	9.6	3012	3012.1	29.55	29.55		250	Myelin basic protein	nucleus|cytoplasm|plasma membrane|internode region of axon|cell projection|neuronal cell body|myelin sheath|cell periphery|	response to toxic substance|substantia nigra development|myelination|membrane organization|	protease binding|structural constituent of myelin sheath|	3	4	334000000	9.60%		17196	6	FDR10	0.9785	0.579	0.29	0.802	0.4185	0.149	1.524	1.234	0.94		0.0222022	PredHel=0
P04202	P04202	Tgfb1	1	5	4	4	P04202	MOUSE	44993.8	10.7	3022	3022.1	29.36	29.36		390	Transforming growth factor beta-1	proteinaceous extracellular matrix|extracellular space|nucleus|cytoplasm|cell surface|secretory granule|axon|neuronal cell body|blood microparticle|microvillus|	protein import into nucleus, translocation|negative regulation of transcription from RNA polymerase II promoter|MAPK cascade|skeletal system development|ureteric bud development|response to hypoxia|cell activation|epithelial to mesenchymal transition|negative regulation of protein phosphorylation|positive regulation of protein phosphorylation|regulation of sodium ion transport|chondrocyte differe…	glycoprotein binding|antigen binding|type II transforming growth factor beta receptor binding|cytokine activity|transforming growth factor beta receptor binding|protein binding|growth factor activity|enzyme binding|type I transforming growth factor beta r	4	5	103000000	10.70%	PC	21803	6	FDR10	0.8465	0.794	0.578	0.624	0.6745	0.399	0.943	0.961	0.745	Yes (pvalue<0.01,fc>1)	0.000656934	PredHel=0	CS pos: 29-30. AAG-LS. Pr: 0.6223		3.43	mouse data	2	2	blood FPR0: count=0
P00687	P00687	Amy1	1	4	3	1	P00687	MOUSE	58327.3	7.8	3067	3067.1	28.42	5.28		511	Alpha-amylase 1	extracellular space|extracellular exosome|	carbohydrate catabolic process|	alpha-amylase activity|calcium ion binding|amylase activity|chloride ion binding|	3	4	137000000	7.80%	PC	11722	6	FDR10	-0.1515	1.007	1.18	-0.082	1.0425	1.209	0.21	0.957	1.058	Yes (pvalue<0.01,fc>1)	0.00379371	PredHel=0	CS pos: 15-16. CWA-QY. Pr: 0.9742		67
Q810C1	Q810C1	Slitrk1	1	2	2	2	Q810C1	MOUSE	78899.7	4.4	3108	3108.1	27.68	27.68		696	SLIT and NTRK-like protein 1	integral component of membrane|	nervous system development|axonogenesis|adult behavior|multicellular organism growth|homeostatic process|positive regulation of synapse assembly|		2	2	19200000	4.40%	PC	76965	6	FDR10	1.7015	1.537	1.498	1.191	1.0195	1	0.807	0.611	0.585	Yes (pvalue<0.01,fc>1)	0.00148931	PredHel=1	CS pos: 15-16. CFA-AG. Pr: 0.6110		0.53
Q69ZP3	Q69ZP3-2	Pnkd	1	4	1	1	Q69ZP3-2|A0A0R4J1J1	MOUSE	15699.7	7.7	3842	3842.1	16.64	16.64		385	Isoform 2 of Probable hydrolase PNKD	nucleus|mitochondrion|membrane|	glutathione biosynthetic process|regulation of synaptic transmission, dopaminergic|regulation of dopamine metabolic process|neuromuscular process controlling posture|	hydroxyacylglutathione hydrolase activity|zinc ion binding|	1	4	381000000	7.70%	NC	56695	6	FDR10	0.6505	0.541	0.651	1.175	1.0525	1.179	-0.225	-0.343	-0.224		0.0944025	PredHel=0
P01819	P01819		1	3	2	2	P01819|A0A075B697|P01820	MOUSE	15986.8	11.8	4062	4062.1	14.84	14.84		144	Ig heavy chain V region MOPC 141			antigen binding|	2	3	412000000	11.80%			6	FDR10	1.4585	1.266	1.105	1.644	1.4425	1.301	0.207	-0.018	-0.167		0.017554	PredHel=0	CS pos: 19-20. ILS-QV. Pr: 0.6406
P63254	P63254	Crip1	1	9	2	2	A0A0G2JEK2|P63254	MOUSE	8949	23.3	3174	3174.1	26.54	26.54		77	Cysteine-rich protein 1	cytoplasm|	intrinsic apoptotic signaling pathway in response to DNA damage|response to zinc ion|cellular response to antibiotic|cellular response to UV-B|	AT DNA binding|zinc ion binding|DNA binding, bending|peptide binding|	2	9	6000000000	23.30%		12925	6	FDR10	1.0295	-0.095	0.826	1.248	0.0605	1.02	1.583	0.321	1.364		0.0367153	PredHel=0			133
P59024	P59024	Fkbp14	1	5	2	2	P59024|D3YWB6	MOUSE	24365.4	13.2	3178	3178.1	26.45	26.45		211	Peptidyl-prolyl cis-trans isomerase FKBP14	cytoplasm|endoplasmic reticulum lumen|endoplasmic reticulum membrane|	protein peptidyl-prolyl isomerization|chaperone-mediated protein folding|	peptidyl-prolyl cis-trans isomerase activity|calcium ion binding|FK506 binding|	2	5	1710000000	13.20%		231997	6	FDR10	0.6395	0.57	0.544	0.596	0.5185	0.5	0.972	0.829	0.68	Yes (pvalue<0.01,fc>1)	0.000631873	PredHel=0	CS pos: 20-21. SGA-LI. Pr: 0.5600	Yes	0.146
P97821	P97821	Ctsc	1	4	2	2	P97821	MOUSE	53174.2	6.9	3222	3222.1	25.54	25.54		462	Dipeptidyl peptidase 1	extracellular space|lysosome|endoplasmic reticulum|Golgi apparatus|membrane|extracellular exosome|	T cell mediated cytotoxicity|proteolysis|apoptotic process|activation of cysteine-type endopeptidase activity involved in apoptotic process|aging|response to organic substance|proteolysis involved in cellular protein catabolic process|positive regulation of proteolysis involved in cellular protein catabolic process|positive regulation of apoptotic signaling pathway|	cysteine-type endopeptidase activity|serine-type endopeptidase activity|cysteine-type peptidase activity|cysteine-type endopeptidase activator activity involved in apoptotic process|peptidase activator activity involved in apoptotic process|phosphatase bi	2	4	541000000	6.90%		13032	6	FDR10	0.6195	0.716	0.593	0.444	0.5325	0.428	0.933	0.986	0.875	Yes (pvalue<0.01,fc>1)	0.00170711	PredHel=0	CS pos: 24-25. VRS-DT. Pr: 0.9467	Yes	74			1
Q60992	Q60992	Vav2	1	4	3	3	Q60992	MOUSE	101226	3.4	3253	3253.1	24.82	24.82		868	Guanine nucleotide exchange factor VAV2	cytoplasm|cytosol|plasma membrane|	angiogenesis|small GTPase mediated signal transduction|regulation of gene expression|cell migration|cell projection assembly|lamellipodium assembly|regulation of blood coagulation|regulation of Rho protein signal transduction|positive regulation of GTPase activity|positive regulation of phosphatidylinositol 3-kinase activity|	guanyl-nucleotide exchange factor activity|Rho guanyl-nucleotide exchange factor activity|epidermal growth factor receptor binding|protein binding|metal ion binding|	3	4	190000000	3.40%		22325	6	FDR10	0.8095	0.716	0.718	1.452	1.3515	1.363	0.606	0.482	0.495	Yes (pvalue<0.01,fc>1)	0.00440533	PredHel=0			0.792
O54830	O54830-2	Prl7a1	1	2	2	2	O54830-2|O54830|Q8BMT3	MOUSE	30268.8	10.9	3287	3287.1	24.12	24.12		266	Isoform 2 of Prolactin-7A1	extracellular region|		hormone activity|	2	2	80400000	10.90%	PC	19113	6	FDR10	1.4715	1.1	0.893	0.518	0.1395	-0.048	2.364	1.961	1.767		0.0247453	PredHel=0	CS pos: 30-31. VAC-LP. Pr: 0.8497
Q8BM13	Q8BM13	Olfm2	1	3	3	3	A0A1L1SV46|A0A1L1SQX6|Q8BM13	MOUSE	51061.8	6	3385	3385.1	22.47	22.47		448	Noelin-2	extracellular region|nucleus|cytoplasm|cell junction|alpha-amino-3-hydroxy-5-methyl-4-isoxazolepropionic acid selective glutamate receptor complex|synaptic membrane|	visual perception|locomotory behavior|protein secretion|positive regulation of smooth muscle cell differentiation|	protein binding|	3	3	36700000	6.00%	PC	244723	6	FDR10	1.1605	1.666	1.142	0.874	1.0845	0.58	0.315	0.857	0.422	Yes (pvalue<0.01,fc>1)	0.00545817	PredHel=0			0.292
Q61542	Q61542	Stard3	1	1	1	1	Q61542	MOUSE	50811.3	4.4	3389	3389.1	22.36	22.36		446	StAR-related lipid transfer protein 3	cytoplasm|mitochondrion|lysosomal membrane|endosome|late endosome|integral component of membrane|late endosome membrane|	progesterone biosynthetic process|cholesterol transport|	cholesterol binding|cholesterol transporter activity|	1	1	16700000	4.40%		59045	6	FDR10	0.8275	0.971	0.331	0.924	1.0595	0.439	1.261	1.373	0.745	Yes (pvalue<0.01,fc>1)	0.00316379	PredHel=3		Yes	0.579
Q3UTR7	Q3UTR7	Agt	1	2	2	2	Q3UTR7|P11859	MOUSE	52954.5	9.5	3404	3404.1	22.17	22.17		482	Angiotensinogen	extracellular space|cytoplasm|extracellular exosome|blood microparticle|	ovarian follicle rupture|blood vessel development|branching involved in ureteric bud morphogenesis|kidney development|regulation of systemic arterial blood pressure by circulatory renin-angiotensin|angiotensin mediated vasoconstriction involved in regulation of systemic arterial blood pressure|renal response to blood flow involved in circulatory renin-angiotensin regulation of systemic arterial b…	serine-type endopeptidase inhibitor activity|hormone activity|sodium channel regulator activity|type 1 angiotensin receptor binding|type 2 angiotensin receptor binding|	2	2	19200000	9.50%		11606	6	FDR10	0.7425	0.465	0.435	0.814	0.5285	0.518	1.661	1.353	1.335		0.0101031	PredHel=0	CS pos: 29-30. TAG-DR. Pr: 0.6840		60	human data	2	1	blood FPR0: count=4
G5E8Q8	G5E8Q8	Adgrf5	1	5	3	3	G5E8Q8	MOUSE	151723	2.5	3428	3428.1	21.86	21.86		1348	Adhesion G protein-coupled receptor F5				3	5	87000000	2.50%		224792	6	FDR10	0.6325	0.823	0.585	0.555	0.7375	0.062	1.058	0.884	0.643	Yes (pvalue<0.01,fc>1)	0.00482645	PredHel=7	CS pos: 21-22. SEA-AL. Pr: 0.5311		0.471
J3QK52	J3QK52	Noc2l	1	3	2	2	J3QK52|Q9WV70|Q8BHX6	MOUSE	86492.6	2	3449	3449.1	21.5	21.5		750	Nucleolar complex protein 2 homolog	nucleus|nucleoplasm|nucleolus|	negative regulation of transcription from RNA polymerase II promoter|negative regulation of B cell apoptotic process|chromatin assembly|nucleolus to nucleoplasm transport|cellular response to UV|negative regulation of histone acetylation|negative regulation of intrinsic apoptotic signaling pathway|	p53 binding|chromatin binding|transcription corepressor activity|nucleosome binding|nucleosomal histone binding|histone binding|poly(A) RNA binding|repressing transcription factor binding|	2	3	1090000000	2.00%		57741	6	FDR10	0.8875	0.458	0.87	1.234	0.7975	1.236	1.067	0.534	0.956	Yes (pvalue<0.01,fc>1)	0.00147603	PredHel=0			50.3
P70677	P70677	Casp3	1	4	2	2	P70677|A0A1B0GRX1	MOUSE	31930.6	6.8	3452	3452.1	21.42	21.42		277	Caspase-3	nucleus|cytoplasm|cytosol|death-inducing signaling complex|membrane raft|	response to hypoxia|B cell homeostasis|proteolysis|apoptotic process|cellular response to DNA damage stimulus|heart development|sensory perception of sound|learning or memory|response to UV|response to wounding|response to glucose|response to X-ray|protein processing|hippocampus development|neuron differentiation|keratinocyte differentiation|erythrocyte differentiation|negative regulation of B ce…	protease binding|aspartic-type endopeptidase activity|cysteine-type endopeptidase activity|serine-type endopeptidase activity|cyclin-dependent protein serine/threonine kinase inhibitor activity|death receptor binding|protein binding|peptidase activity|cys	2	4	840000000	6.80%		12367	6	FDR10	0.9505	0.825	0.461	0.809	0.6755	0.331	1.069	0.912	0.56	Yes (pvalue<0.01,fc>1)	0.00294804	PredHel=0		Yes	127			1
G3X9Z6	G3X9Z6	Stmn4	1	4	2	2	G3X9Z6|D3Z4C2|P63042|Q05DI3	MOUSE	25716.8	8.3	3574	3574.1	19.57	19.57		216	Stathmin-4	cytoplasm|neuron projection|	microtubule depolymerization|regulation of microtubule polymerization or depolymerization|neuron projection development|regulation of cytoskeleton organization|	tubulin binding|	2	4	680000000	8.30%		56471	6	FDR10	0.8845	0.452	0.432	1.515	1.0755	1.061	1.245	0.782	0.68	Yes (pvalue<0.01,fc>1)	0.00601609	PredHel=0
Q8BTY8	Q8BTY8	Scfd2	1	2	1	1	Q8BTY8|Q8BTY8-2|Q8BTY8-3	MOUSE	75434	2.7	3703	3703.1	18.09	18.09		684	Sec1 family domain-containing protein 2	cell|	vesicle docking involved in exocytosis|protein transport|		1	2	39200000	2.70%		212986	6	FDR10	0.6405	1.094	0.581	0.909	1.3555	0.862	-0.273	0.15	-0.351		0.053237	PredHel=0
Q8VDU5	Q8VDU5	Snrk	1	4	2	2	Q8VDU5|Q9EPQ2|E7CHD7|E9QQ97|Q9EPQ2-3|Q9EPQ2-4|Q9EPQ2-2|P61953	MOUSE	82824.1	2.5	3781	3781.1	17.26	17.26		748	SNF-related serine/threonine-protein kinase	nucleus|cytoplasm|	protein phosphorylation|intracellular signal transduction|	magnesium ion binding|protein serine/threonine kinase activity|ATP binding|	3	4	541000000	2.50%		20623	6	FDR10	0.6005	0.681	0.977	1.061	1.1335	1.449	0.332	0.38	0.689	Yes (pvalue<0.01,fc>1)	0.00125618	PredHel=0			1.3
Q8CIP5	Q8CIP5	Disp2	1	1	1	1	Q8CIP5	MOUSE	150167	1.1	3802	3802.1	17	17		1345	Protein dispatched homolog 2	plasma membrane|integral component of membrane|			1	1	8750000	1.10%		214240	6	FDR10	1.1275	0.793	1.005	1.069	0.7265	0.958	0.441	0.075	0.299	Yes (pvalue<0.01,fc>1)	0.00602945	PredHel=11
F8VQ79	F8VQ79	Myo3b	1	2	2	2	F8VQ79|Q1EG27|Q1EG27-2	MOUSE	152808	1.3	3813	3813.1	16.89	16.89		1333	Myosin-IIIb	photoreceptor outer segment|photoreceptor inner segment|myosin complex|stereocilium bundle tip|filopodium tip|	peptidyl-serine phosphorylation|peptidyl-threonine phosphorylation|protein autophosphorylation|positive regulation of filopodium assembly|	microfilament motor activity|protein serine/threonine kinase activity|protein binding|ATP binding|	2	2	1360000000	1.30%		329421	6	FDR10	1.1595	0.759	0.285	0.907	0.4995	0.044	1.336	0.905	0.442		0.745394	PredHel=0			0.289
Q80U19	Q80U19	Daam2	1	3	3	3	Q80U19	MOUSE	129166	1.3	3831	3831.1	16.74	16.74		1115	Disheveled-associated activator of morphogenesis 2	extracellular exosome|	determination of left/right symmetry|actin cytoskeleton organization|	actin binding|Rho GTPase binding|	3	3	402000000	1.30%		76441	6	FDR10	0.8415	0.764	0.873	0.761	1.1635	1	0.466	0.357	0.478	Yes (pvalue<0.01,fc>1)	0.00105964	PredHel=0
Q7TPQ3	Q7TPQ3	Shprh	1	3	3	3	Q7TPQ3|Q7TPQ3-5|Q7TPQ3-2|Q7TPQ3-3	MOUSE	194168	1.5	3867	3867.1	16.41	16.41		1674	E3 ubiquitin-protein ligase SHPRH	nucleosome|nucleus|	protein polyubiquitination|DNA repair|nucleosome assembly|	DNA binding|helicase activity|ubiquitin-protein transferase activity|ATP binding|zinc ion binding|ligase activity|	3	3	125000000	1.50%		268281	6	FDR10	0.1795	0.684	0.625	0.437	0.9335	0.894	0.666	1.139	1.091	Yes (pvalue<0.01,fc>1)	0.00265585	PredHel=0
Q8CAE9	Q8CAE9	Podxl2	1	2	1	1	D3YW47|Q8CAE9|G3X9D3|Q8CAE9-3	MOUSE	65313.8	1.8	3874	3874.1	16.36	16.36		603	Podocalyxin-like protein 2	integral component of membrane|	leukocyte tethering or rolling|		1	2	30100000	1.80%		319655	6	FDR10	1.6215	1.356	1.014	1.62	1.3465	1.024	0.865	0.568	0.238	Yes (pvalue<0.01,fc>1)	0.00422672	PredHel=1	CS pos: 28-29. AYA-VG. Pr: 0.7749
Q9D074	Q9D074-5	Mgrn1	1	5	1	1	A2AAN9|Q3TEL6-2|Q3TEL6|A2AAP0|Q9D074-5|Q9D074-4|Q9D074-3|Q9D074-2|Q9D074	MOUSE	64194.7	1.7	3899	3899.1	16.22	16.22		532	Isoform 5 of E3 ubiquitin-protein ligase MGRN1	nucleus|cytoplasm|early endosome|plasma membrane|membrane|extracellular exosome|	protein polyubiquitination|protein monoubiquitination|endosome to lysosome transport|negative regulation of cAMP-mediated signaling|negative regulation of G-protein coupled receptor protein signaling pathway|	ubiquitin-protein transferase activity|zinc ion binding|ligase activity|ubiquitin protein ligase activity|	1	5	281000000	1.70%		17237	6	FDR10	1.7195	1.418	1.175	1.457	1.2595	1.037	0.795	0.544	0.669	Yes (pvalue<0.01,fc>1)	0.000546317	PredHel=0
D6RIR2	D6RIR2	Tmbim4	1	3	2	2	D6RIR2|Q9DA39|Q8K191	MOUSE	11065.7	35.4	3909	3909.1	16.17	16.17		93	Protein lifeguard 4	Golgi stack|	negative regulation of apoptotic process|regulation of calcium-mediated signaling|		2	3	32000000	35.40%		68212	6	FDR10	0.7615	-0.104	-0.357	1.453	0.5795	0.346	2.478	1.58	1.34		0.0939586	PredHel=2
Q99LH2	Q99LH2	Ptdss1	1	7	2	2	Q99LH2|A0A286YDD2|A0A286YDW7	MOUSE	56344.4	5	3936	3936.1	15.93	15.93		473	Phosphatidylserine synthase 1	endoplasmic reticulum membrane|membrane|integral component of membrane|	phosphatidylserine biosynthetic process|	transferase activity|	2	7	1770000000	5.00%		19210	6	FDR10	0.7485	0.725	0.917	0.744	0.6055	0.918	0.667	0.615	0.973	Yes (pvalue<0.01,fc>1)	0.000136877	PredHel=9		Yes	0.687
P21661	P21661	Pcsk2	1	2	2	2	P21661	MOUSE	71354.7	5.4	3971	3971.1	15.59	15.59		637	Neuroendocrine convertase 2	extracellular space|endoplasmic reticulum lumen|membrane|transport vesicle|secretory granule|dendrite|perikaryon|	proteolysis|nervous system development|protein processing|peptide hormone processing|protein autoprocessing|insulin processing|enkephalin processing|islet amyloid polypeptide processing|	endopeptidase activity|serine-type endopeptidase activity|protein complex binding|	2	2	28500000	5.40%	PC	18549	6	FDR10	0.9515	1.221	0.88	0.711	0.9725	0.652	0.588	0.826	0.498	Yes (pvalue<0.01,fc>1)	0.0004252	PredHel=0	CS pos: 24-25. ASA-ER. Pr: 0.7973	Yes	0.931
Q8BZT9	Q8BZT9	Lacc1	1	1	1	1	Q8BZT9	MOUSE	48369.4	6.5	3994	3994.1	15.43	15.43		430	Laccase domain-containing protein 1				1	1	11000000	6.50%		210808	6	FDR10	0.8645	0.794	0.738	0.832	0.7535	0.717	0.883	0.78	0.737	Yes (pvalue<0.01,fc>1)	0.000127377	PredHel=0			21.4
Q9EQU3	Q9EQU3	Tlr9	1	4	2	2	Q9EQU3	MOUSE	117780	2.7	4050	4050.1	14.91	14.91		1032	Toll-like receptor 9	cytoplasm|lysosome|endosome|endoplasmic reticulum|endoplasmic reticulum membrane|plasma membrane|integral component of membrane|basolateral plasma membrane|apical plasma membrane|early phagosome|	regulation of protein phosphorylation|response to molecule of bacterial origin|regulation of dendritic cell cytokine production|MyD88-dependent toll-like receptor signaling pathway|inflammatory response|immune response|I-kappaB phosphorylation|response to virus|positive regulation of gene expression|maintenance of gastrointestinal epithelium|negative regulation of NF-kappaB transcription factor a…	transmembrane signaling receptor activity|interleukin-1 receptor binding|protein binding|siRNA binding|	2	4	822000000	2.70%		81897	6	FDR10	0.9205	0.982	1.162	0.85	0.9035	1.103	0.075	0.104	0.24	Yes (pvalue<0.01,fc>1)	0.00611243	PredHel=0	CS pos: 25-26. TLA-LG. Pr: 0.2678	Yes	0.037
Q61160	Q61160	Fadd	1	2	1	1	Q61160	MOUSE	23131	4.8	4119	4119.1	14.44	14.44		205	FAS-associated death domain protein	cytosol|death-inducing signaling complex|CD95 death-inducing signaling complex|neuron projection|cell body|membrane raft|ripoptosome|	positive regulation of T cell mediated cytotoxicity|positive regulation of adaptive immune response|apoptotic process|T cell differentiation|positive regulation of interferon-gamma production|positive regulation of interleukin-8 production|positive regulation of tumor necrosis factor production|T cell differentiation in thymus|TRAIL-activated apoptotic signaling pathway|positive regulation of act…	protease binding|death receptor binding|tumor necrosis factor receptor binding|protein binding|protein complex binding|tumor necrosis factor receptor superfamily binding|death effector domain binding|identical protein binding|	1	2	15800000	4.80%		14082	6	FDR10	-0.1835	0.618	1.089	0.008	0.9945	1.485	0.317	1.309	1.792		0.0436481	PredHel=0			109
P52912	P52912	Tia1	1	2	1	1	P52912|D3Z4H6|Q80ZW7|G5E8L2|Q8CII5|D3YY02|A0A0N4SUX1|A0A0N4SVR8	MOUSE	43141.5	4.6	4130	4130.1	14.37	14.37		386	Nucleolysin TIA-1	nucleus|nucleoplasm|cytoplasm|cytoplasmic stress granule|nuclear stress granule|	apoptotic process|negative regulation of translation|negative regulation of cytokine biosynthetic process|regulation of mRNA splicing, via spliceosome|	nucleotide binding|AU-rich element binding|poly(A) RNA binding|	1	2	62600000	4.60%		21841	6	FDR10	0.8595	0.791	0.855	1.259	1.1825	1.266	0.743	0.642	0.718	Yes (pvalue<0.01,fc>1)	0.000394601	PredHel=0			7.36
E9PWN0	E9PWN0	Lpin2	1	2	2	2	E9PWN0|Q99PI5|Q99PI5-2|D6RH34	MOUSE	104656	3.8	4162	4162.1	14.16	14.16		931	Phosphatidate phosphatase LPIN2	nucleus|	fatty acid catabolic process|dephosphorylation|triglyceride biosynthetic process|positive regulation of transcription from RNA polymerase II promoter|	transcription coactivator activity|phosphatidate phosphatase activity|	2	2	401000000	3.80%		64898	6	FDR10	0.8015	0.892	0.591	0.796	0.8785	0.597	0.729	0.789	0.499	Yes (pvalue<0.01,fc>1)	0.000347098	PredHel=0			0.254
P05367	P05367	Saa2	1	1	1	1	P05367|A0A1B0GQV5	MOUSE	13736	10.6	4169	4169.1	14.07	14.07		122	Serum amyloid A-2 protein	extracellular space|cytosol|cytoplasmic microtubule|high-density lipoprotein particle|extracellular exosome|	acute-phase response|response to stilbenoid|positive chemotaxis|cell chemotaxis|	G-protein coupled receptor binding|protein binding|chemoattractant activity|	1	1	1020000	10.60%	PC	20209	6	FDR10	0.1565	0.246	0.815	0.553	0.6345	1.223	1.953	2.011	2.592		0.0291976	PredHel=1	CS pos: 19-20. CHG-GF. Pr: 0.9660		218				blood FPR0: count=0
Q6J9G1	Q6J9G1	Styk1	1	2	2	2	Q6J9G1|Q6J9G1-2	MOUSE	48691	6.2	4193	4193.1	13.84	13.84		429	Tyrosine-protein kinase STYK1	plasma membrane|integral component of membrane|extrinsic component of cytoplasmic side of plasma membrane|	transmembrane receptor protein tyrosine kinase signaling pathway|cell differentiation|peptidyl-tyrosine autophosphorylation|regulation of cell proliferation|innate immune response|	non-membrane spanning protein tyrosine kinase activity|ATP binding|receptor binding|	2	2	17800000	6.20%		243659	6	FDR10	1.1265	1.304	0.754	0.755	0.9255	0.394	0.638	0.784	0.246	Yes (pvalue<0.01,fc>1)	0.00363916	PredHel=1
G5E8V9	G5E8V9	Arfip1	1	3	2	2	G5E8V9|E9Q3G5|A2RSX9|E9QAY5	MOUSE	41631.4	4.8	4199	4199.1	13.82	13.82		373	ADP-ribosylation factor-interacting protein 1	trans-Golgi network membrane|	regulation of protein secretion|	protein domain specific binding|phosphatidylinositol-4-phosphate binding|	2	3	5970000000	4.80%		99889	6	FDR10	1.6655	0.464	1.222	1.673	0.2625	1.084	2.011	0.503	1.59		0.0192822	PredHel=0			9.22
D3Z742	D3Z742	Mb21d2	1	4	2	2	D3Z742|Q8C525	MOUSE	56283.7	7.1	4213	4213.1	13.68	13.68		491	MCG125361, isoform CRA_a			protein complex binding|	2	4	2010000000	7.10%		239796	6	FDR10	0.8315	0.616	0.373	0.791	0.5675	0.374	1.032	0.785	0.518	Yes (pvalue<0.01,fc>1)	0.0016164	PredHel=0			0.646
P97814	P97814	Pstpip1	1	2	2	2	P97814|A0A0R4J0P5	MOUSE	48102.9	4.3	4262	4262.1	13.35	13.35		415	Proline-serine-threonine phosphatase-interacting protein 1	stress fiber|uropod|actomyosin contractile ring|membrane|lamellipodium|cleavage furrow|perinuclear region of cytoplasm|	endocytosis|inflammatory response|cell adhesion|cell migration|innate immune response|	actin binding|protein binding|protein phosphatase binding|	2	2	139000000	4.30%	NC	19200	6	FDR10		3.701	4.231		4.0405	4.591		3.489	4.032	Yes (pvalue<0.01,fc>1)	6.94e-06	PredHel=0
Q571E4	Q571E4	Galns	1	1	1	1	Q571E4|Q8CC47	MOUSE	58185.9	2.3	4274	4274.1	13.27	13.27		520	N-acetylgalactosamine-6-sulfatase	lysosome|extracellular exosome|	metabolic process|	sulfuric ester hydrolase activity|N-acetylgalactosamine-6-sulfatase activity|metal ion binding|	1	1	37700000	2.30%		50917	6	FDR10	1.5645	0.824	1.005	1.002	0.2545	0.455	1.473	0.702	0.894	Yes (pvalue<0.01,fc>1)	0.00823345	PredHel=0	CS pos: 23-24. AAG-AP. Pr: 0.6452		8.75	human data	1	2
Q9WUC3	Q9WUC3	Ly6h	1	2	1	1	Q8K356|Q9WUC3	MOUSE	15296.5	9.3	4281	4281.1	13.25	13.25		139	Lymphocyte antigen 6H	anchored component of membrane|			1	2	71000000	9.30%		23934	6	FDR10	1.1035	0.596	0.589	0.181	-0.3345	-0.322	2.447	1.908	1.912		0.093756	PredHel=0	CS pos: 25-26. AHG-LW. Pr: 0.9804
P42337	P42337	Pik3ca	1	2	2	2	P42337|D3YY41	MOUSE	126179	2.2	4330	4330.1	12.91	12.91		1068	Phosphatidylinositol 4,5-bisphosphate 3-kinase catalytic subunit alpha isoform	cytoplasm|plasma membrane|phosphatidylinositol 3-kinase complex|phosphatidylinositol 3-kinase complex, class IA|lamellipodium|	angiogenesis|liver development|adaptive immune response|glucose metabolic process|protein phosphorylation|inflammatory response|phosphatidylinositol 3-kinase signaling|platelet activation|activation of protein kinase activity|positive regulation of peptidyl-serine phosphorylation|phosphatidylinositol-3-phosphate biosynthetic process|regulation of multicellular organism growth|regulation of cellul…	protein serine/threonine kinase activity|protein binding|ATP binding|1-phosphatidylinositol-3-kinase activity|protein kinase activator activity|1-phosphatidylinositol-4-phosphate 3-kinase activity|insulin receptor substrate binding|phosphatidylinositol-4,	2	2	254000000	2.20%		18706	6	FDR10	0.1555	1.765	1.942	0.609	1.5445	1.742	0.162	1.807	1.996	Yes (pvalue<0.01,fc>1)	0.00108847	PredHel=0			0.38
Q8R357	Q8R357	Olfm1	1	3	2	2	Q8R357|O88998|G3X9Q7|O88998-3|A3KGE4	MOUSE	55769.1	3.2	4333	4333.1	12.86	12.86		485	Noelin	extracellular space|alpha-amino-3-hydroxy-5-methyl-4-isoxazolepropionic acid selective glutamate receptor complex|synaptic membrane|	atrioventricular valve formation|positive regulation of gene expression|negative regulation of gene expression|positive regulation of epithelial to mesenchymal transition|protein oligomerization|cardiac epithelial to mesenchymal transition|regulation of beta-amyloid formation|negative regulation of beta-amyloid formation|negative regulation of neuron migration|	beta-amyloid binding|protein binding|	2	3	1310000000	3.20%		56177	6	FDR10	0.8875	0.461	0.87	1.234	0.7975	1.236	1.067	0.534	0.956	Yes (pvalue<0.01,fc>1)	0.00145929	PredHel=0			4.93				blood FPR0: count=7
Q8BV49	Q8BV49	Pyhin1	1	1	1	1	Q8BV49|Q504N7|E9PVL3|Q504N7-2|A0A0R4J1R5|E9QL87|A0A0A6YXV9	MOUSE	47228.3	3.8	4335	4335.1	12.84	12.84		420	Pyrin and HIN domain-containing protein 1	nucleus|nucleolus|cytoplasm|membrane|	negative regulation of transcription from RNA polymerase II promoter|cellular response to interferon-beta|	RNA polymerase II core promoter proximal region sequence-specific DNA binding|core promoter binding|RNA polymerase II core promoter proximal region sequence-specific DNA binding transcription factor activity involved in negative regulation of transcriptio	1	1	27700000	3.80%	NC	236312	6	FDR10	0.6665	0.881	0.56	0.615	0.8215	0.52	0.922	1.105	0.796	Yes (pvalue<0.01,fc>1)	0.000553168	PredHel=0			1.31
Q8C6K9	Q8C6K9	Col6a6	1	286	67	56	E9Q6A6|Q8C6K9|Q8C6K9-2	MOUSE	248087	30.1	63	63.1	923.78	771		2265	Collagen alpha-6(VI) chain	extracellular region|proteinaceous extracellular matrix|collagen trimer|	cell adhesion|		67	286	69400000000	30.10%	PC	245026	5	FDR10	0.8175	0.857	0.826	0.55	0.5135	0.513	0.857	0.81	0.817	Yes (pvalue<0.01,fc>1)	0.00037368	PredHel=0	CS pos: 18-19. VNQ-DS. Pr: 0.3476
A0A087WSP5	A0A087WSP5	Stat1	1	350	54	2	A0A087WSP5|Q8C3V4|P42225	MOUSE	88658.5	67.4	80	80.1	844.79	33.2		755	Signal transducer and activator of transcription	nuclear chromatin|nucleus|nucleoplasm|nucleolus|cytoplasm|perinuclear region of cytoplasm|	negative regulation of endothelial cell proliferation|transcription, DNA-templated|JAK-STAT cascade|response to bacterium|negative regulation of angiogenesis|cytokine-mediated signaling pathway|lipopolysaccharide-mediated signaling pathway|response to lipopolysaccharide|tumor necrosis factor-mediated signaling pathway|negative regulation of macrophage fusion|cellular response to interferon-beta|n…	RNA polymerase II core promoter proximal region sequence-specific DNA binding|RNA polymerase II core promoter sequence-specific DNA binding|RNA polymerase II core promoter sequence-specific DNA binding transcription factor activity|double-stranded DNA bin	54	350	117000000000	67.40%		20846	5	FDR10	1.7235	1.674	1.656	0.641	0.6605	0.627	0.823	0.831	0.834	Yes (pvalue<0.01,fc>1)	0.00409866	PredHel=0
A2AL78	A2AL78	Asph	1	2	3	1	A2AL78|A2AL76|Q8BSY0-2|Q9CR06	MOUSE	25933.3	18.7	109	109.2	44.99	10.36		245	Aspartyl/asparaginyl beta-hydroxylase	endoplasmic reticulum|plasma membrane|integral component of membrane|integral component of endoplasmic reticulum membrane|cortical endoplasmic reticulum|	pattern specification process|negative regulation of cell proliferation|positive regulation of calcium ion transport into cytosol|regulation of inositol 1,4,5-trisphosphate-sensitive calcium-release channel activity|activation of store-operated calcium channel activity|response to ATP|limb morphogenesis|peptidyl-aspartic acid hydroxylation|positive regulation of proteolysis|positive regulation of…	peptide-aspartate beta-dioxygenase activity|calcium ion binding|	1	2	45800000	4.40%		65973	5	FDR10	0.6635	0.431	0.6	1.101	0.8595	1.049	0.126	-0.139	0.043		0.026623	PredHel=1						1
Q02788	Q02788	Col6a2	1	282	45	45	Q02788|D3Z7D5	MOUSE	111473	33.3	132	132.1	630.92	630.92		1034	Collagen alpha-2(VI) chain	extracellular region|proteinaceous extracellular matrix|collagen trimer|extracellular space|extracellular matrix|sarcolemma|protein complex|extracellular exosome|extracellular vesicle|extracellular matrix|	cell adhesion|response to glucose|protein heterotrimerization|		45	282	159000000000	33.30%	PC	12834	5	FDR10	0.7965	0.608	0.859	0.452	0.2465	0.524	0.967	0.757	0.996	Yes (pvalue<0.01,fc>1)	0.00281526	PredHel=0	CS pos: 25-26. LHA-QQ. Pr: 0.6927		13.6	human and mouse data	8	3
A0A087WRT4	A0A087WRT4	Fat1	1	77	46	44	A0A1L1SQU7|A0A087WRT4|F2Z4A3	MOUSE	511002	14.2	213	213.1	490.09	474.65		4602	FAT atypical cadherin 1	nucleus|plasma membrane|cell-cell junction|focal adhesion|lamellipodium|cell junction|filopodium|perinuclear region of cytoplasm|extracellular exosome|	actin filament organization|homophilic cell adhesion via plasma membrane adhesion molecules|establishment or maintenance of cell polarity|single organismal cell-cell adhesion|	calcium ion binding|protein binding|	46	77	9150000000	14.20%		14107	5	FDR10	0.9205	0.88	0.821	0.722	0.6485	0.585	0.639	0.579	0.548	Yes (pvalue<0.01,fc>1)	0.000520635	PredHel=1	CS pos: 23-24. SDG-SQ. Pr: 0.4966					2	blood FPR0: count=3
Q8BNA6	Q8BNA6	Fat3	1	80	39	37	Q8BNA6|E9QK16|Q8BNA6-2|Q8BNA6-3	MOUSE	505311	14.2	213	213.2	464.81	449.37		4555	Protocadherin Fat 3	plasma membrane|integral component of membrane|dendrite|	cell morphogenesis involved in differentiation|neuron migration|homophilic cell adhesion via plasma membrane adhesion molecules|retina layer formation|negative regulation of dendrite development|	calcium ion binding|	37	80	8490000000	13.80%		270120	5	FDR10	1.0595	1.092	0.922	0.753	0.6825	0.65	0.496	0.496	0.404	Yes (pvalue<0.01,fc>1)	0.00135945	PredHel=1	CS pos: 31-32. SQG-LP. Pr: 0.8352					1
Q80UG2	Q80UG2	Plxna4	1	42	28	16	Q80UG2	MOUSE	215922	17.6	240	240.2	294.34	170.95		1893	Plexin-A4	plasma membrane|integral component of membrane|	nervous system development|axon guidance|motor neuron axon guidance|cranial nerve morphogenesis|facial nerve morphogenesis|facial nerve structural organization|glossopharyngeal nerve morphogenesis|trigeminal nerve morphogenesis|trigeminal nerve structural organization|vagus nerve morphogenesis|postganglionic parasympathetic fiber development|branchiomotor neuron axon guidance|chemorepulsion of br…	protein binding|semaphorin receptor activity|	16	42	2600000000	11.90%		243743	5	FDR10	1.0635	1.083	1.047	0.82	0.7875	0.635	0.314	0.363	0.222	Yes (pvalue<0.01,fc>1)	0.00412171	PredHel=1	CS pos: 23-24. GSS-TL. Pr: 0.3420		0.429	human data
Q80YQ1	Q80YQ1	Thbs1	1	116	30	30	Q80YQ1|P35441	MOUSE	133682	32.7	266	266.1	420.17	420.17		1171	Thrombospondin-1	fibrinogen complex|extracellular space|external side of plasma membrane|cell surface|secretory granule|extracellular matrix|platelet alpha granule|extracellular exosome|extracellular matrix|	activation of MAPK activity|negative regulation of endothelial cell proliferation|negative regulation of cell-matrix adhesion|sprouting angiogenesis|chronic inflammatory response|negative regulation of antigen processing and presentation of peptide or polysaccharide antigen via MHC class II|negative regulation of dendritic cell antigen processing and presentation|outflow tract morphogenesis|endoc…	phosphatidylserine binding|fibronectin binding|integrin binding|calcium ion binding|heparin binding|fibroblast growth factor binding|low-density lipoprotein particle binding|laminin binding|extracellular matrix binding|fibrinogen binding|collagen V bindin	30	116	15400000000	32.70%		21825	5	FDR10	0.7915	0.358	0.661	0.601	0.1505	0.408	1.794	1.285	1.576		0.0239105	PredHel=0	CS pos: 18-19. CGS-NR. Pr: 0.7891		17.9	human and mouse data	6	4	blood FPR0: count=1
P10107	P10107	Anxa1	1	144	29	29	P10107	MOUSE	39018.9	69.3	311	311.1	390.59	390.59		346	Annexin A1	cornified envelope|extracellular space|nucleus|cytoplasm|endosome|cytosol|plasma membrane|focal adhesion|cilium|cell surface|basolateral plasma membrane|mitochondrial membrane|vesicle|sarcolemma|mast cell granule|protein complex|extracellular exosome|	DNA strand renaturation|neutrophil homeostasis|signal transduction|cell surface receptor signaling pathway|response to X-ray|myoblast migration involved in skeletal muscle regeneration|peptide cross-linking|insulin secretion|keratinocyte differentiation|prostate gland development|endocrine pancreas development|positive regulation of vesicle fusion|positive regulation of prostaglandin biosynthetic…	single-stranded DNA binding|single-stranded RNA binding|helicase activity|structural molecule activity|calcium ion binding|protein binding|calcium-dependent phospholipid binding|phospholipase A2 inhibitor activity|protein binding, bridging|double-stranded	29	144	43900000000	69.30%	PC	16952	5	FDR10	0.6645	0.44	0.762	0.005	-0.2765	0.044	1.529	1.297	1.565		0.0827433	PredHel=0			296	human data	3	3	blood FPR0: count=4
G3X8T9	G3X8T9	Serpina3n	1	74	18	15	G3X8T9|Q91WP6|Q5I2A0|F2Z405|Q80X76	MOUSE	46936.4	50	365	365.2	241.02	201.89		418	Serine (Or cysteine) peptidase inhibitor, clade A, member 3N, isoform CRA_a	extracellular region|extracellular space|extracellular exosome|blood microparticle|	negative regulation of endopeptidase activity|response to cytokine|response to peptide hormone|	serine-type endopeptidase inhibitor activity|	15	74	19400000000	43.50%		20716	5	FDR10	0.9305	-0.359	0.41	1.283	-0.0125	0.626	2.285	0.953	1.735		0.0859294	PredHel=0	CS pos: 20-21. VLC-FP. Pr: 0.8322		89.9		2		blood FPR0: count=9
Q60710	Q60710	Samhd1	1	68	27	27	Q60710|F8WJE0|E9Q0K6|E9PYG9|E0CXZ5	MOUSE	73561.9	51.9	406	406.1	320.6	320.6		627	Deoxynucleoside triphosphate triphosphohydrolase SAMHD1	nucleus|nucleoplasm|plasma membrane|	dGTP catabolic process|innate immune response|regulation of innate immune response|dATP catabolic process|protein homotetramerization|defense response to virus|	nucleic acid binding|RNA binding|zinc ion binding|dGTPase activity|dGTP binding|	27	68	8340000000	51.90%	NC	56045	5	FDR10	0.9475	0.844	0.925	0.434	0.3105	0.413	0.953	0.812	0.848	Yes (pvalue<0.01,fc>1)	0.00177549	PredHel=0
D3YTY9	D3YTY9	Kng1	1	91	21	19	A0A0R4J038|D3YTY9|O08677|O08677-3|B99909|P01044|P01045	MOUSE	54288	45	486	486.1	283.13	257.74		480	Kininogen-1	extracellular space|cytosol|extracellular exosome|blood microparticle|	negative regulation of endopeptidase activity|	cysteine-type endopeptidase inhibitor activity|receptor binding|	21	91	18500000000	45.00%		16644	5	FDR10	0.9325	0.086	0.154	0.818	0.0045	0.048	2.563	1.827	1.863		0.0928943	PredHel=0	CS pos: 20-21. TQG-EE. Pr: 0.9172
Q8VCC9	Q8VCC9	Spon1	1	17	10	10	Q8VCC9|Q3UYD7	MOUSE	93444.1	16.1	1128	1128.1	135.06	135.06		807	Spondin-1	proteinaceous extracellular matrix|extracellular space|extracellular matrix|	cell adhesion|		10	17	2720000000	16.10%	PC	233744	5	FDR10	1.0225	1.041	0.92	0.56	0.5245	0.575	0.765	0.831	0.702	Yes (pvalue<0.01,fc>1)	0.000374083	PredHel=0	CS pos: 28-29. ALA-FS. Pr: 0.4289		1.82	human data	4
Q08879	Q08879-2	Fbln1	1	88	18	5	Q08879-2	MOUSE	79390.4	28.6	506	506.1	273.34	79.78		705	Isoform C of Fibulin-1	proteinaceous extracellular matrix|basement membrane|extracellular space|extracellular exosome|elastic fiber|fibrinogen complex|extracellular matrix|	negative regulation of protein phosphorylation|negative regulation of cell adhesion|embryo implantation|positive regulation of gene expression|positive regulation of peptidase activity|extracellular matrix organization|positive regulation of fibroblast proliferation|negative regulation of ERK1 and ERK2 cascade|blood coagulation, fibrin clot formation|negative regulation of substrate adhesion-depe…	fibronectin binding|integrin binding|extracellular matrix structural constituent|calcium ion binding|protein binding|protein C-terminus binding|peptidase activator activity|protein complex binding|identical protein binding|fibrinogen binding|	18	88	23600000000	28.60%	PC	14114	5	FDR10	0.8165	0.465	0.493	0.746	0.2645	0.432	2.19	1.885	1.924		0.037023	PredHel=0	CS pos: 29-30. ANA-DI. Pr: 0.7393			human data	4	2
A0A087WR24	A0A087WR24	Edem3	1	46	18	1	A0A087WR24|Q2HXL6	MOUSE	106697	27.4	550	550.1	258.98	18.51		947	alpha-1,2-Mannosidase	endoplasmic reticulum lumen|membrane|	N-glycan processing|glycoprotein catabolic process|ER-associated ubiquitin-dependent protein catabolic process|endoplasmic reticulum unfolded protein response|proteasome-mediated ubiquitin-dependent protein catabolic process|glycoprotein ERAD pathway|	glycoprotein endo-alpha-1,2-mannosidase activity|mannosyl-oligosaccharide 1,2-alpha-mannosidase activity|calcium ion binding|	18	46	4100000000	27.40%		66967	5	FDR10	1.0205	0.912	0.754	0.778	0.7655	0.688	0.837	0.698	0.664	Yes (pvalue<0.01,fc>1)	0.000261329	PredHel=1	CS pos: 42-43. AGA-AP. Pr: 0.2789
Q64337	Q64337-2	Sqstm1	1	88	16	16	Q64337-2|Q64337|D3YZJ1	MOUSE	44933.3	53.4	571	571.1	253.43	253.43		442	Isoform 2 of Sequestosome-1	pre-autophagosomal structure|cytoplasmic mRNA processing body|cytoplasm|lysosome|late endosome|autophagosome|endoplasmic reticulum|inclusion body|aggresome|PML body|cytoplasmic vesicle|extracellular exosome|	positive regulation of protein phosphorylation|immune system process|ubiquitin-dependent protein catabolic process|autophagy|apoptotic process|macroautophagy|positive regulation of macroautophagy|cell differentiation|regulation of I-kappaB kinase/NF-kappaB signaling|negative regulation of growth of symbiont in host|protein heterooligomerization|activation of mitophagy in response to mitochondrial…	transcription cofactor activity|protein kinase C binding|protein binding|zinc ion binding|protein kinase binding|SH2 domain binding|identical protein binding|protein homodimerization activity|ubiquitin binding|K63-linked polyubiquitin binding|	16	88	17300000000	53.40%		18412	5	FDR10	0.9735	0.95	0.899	0.553	0.5365	0.558	0.886	0.768	0.95	Yes (pvalue<0.01,fc>1)	0.000315688	PredHel=0		Yes
Q5I012	Q5I012-4	Slc38a10	1	2	21	1	Q5I012-4|Q5I012-2	MOUSE	116838	26.8	579	579.2	249.89	15.41		1090	Isoform 4 of Putative sodium-coupled neutral amino acid transporter 10	Golgi apparatus|integral component of membrane|	amino acid transmembrane transport|sodium ion transport|bone development|	amino acid transmembrane transporter activity|	1	2	39700000	2.00%		72055	5	FDR10	1.0495	0.867	0.896	0.893	0.7025	0.75	0.611	0.397	0.437	Yes (pvalue<0.01,fc>1)	0.00109755	PredHel=9
P21958	P21958	Tap1	1	52	16	16	P21958|Q3TBA3	MOUSE	79262	39.2	650	650.1	229.08	229.08		724	Antigen peptide transporter 1	mitochondrion|membrane|integral component of membrane|integral component of endoplasmic reticulum membrane|phagocytic vesicle membrane|TAP complex|host cell|	defense response|metabolic process|peptide transport|intracellular transport of viral protein in host cell|antigen processing and presentation of endogenous peptide antigen via MHC class I|protection from natural killer cell mediated cytotoxicity|cytosol to ER transport|transmembrane transport|	ATP binding|peptide transporter activity|peptide-transporting ATPase activity|MHC class Ib protein binding|MHC class I protein binding|peptide antigen binding|ATPase activity, coupled to transmembrane movement of substances|ADP binding|TAP2 binding|tapasi	16	52	7670000000	39.20%		21354	5	FDR10	1.3515	1.192	1.205	0.753	0.6125	0.613	0.745	0.674	0.666	Yes (pvalue<0.01,fc>1)	0.0010221	PredHel=7		Yes	3
P36371	P36371	Tap2	1	60	15	15	P36371	MOUSE	77899.8	27.3	687	687.1	217.15	217.15		702	Antigen peptide transporter 2	membrane|integral component of membrane|integral component of endoplasmic reticulum membrane|TAP complex|host cell|	positive regulation of T cell mediated cytotoxicity|response to molecule of bacterial origin|antigen processing and presentation of exogenous protein antigen via MHC class Ib, TAP-dependent|antigen processing and presentation of endogenous peptide antigen via MHC class I via ER pathway, TAP-dependent|antigen processing and presentation of endogenous peptide antigen via MHC class Ib via ER pathway…	protein binding|ATP binding|peptide antigen-transporting ATPase activity|MHC class Ib protein binding|ATPase activity, coupled to transmembrane movement of substances|TAP1 binding|tapasin binding|peptide transporter activity|	15	60	15500000000	27.30%		21355	5	FDR10	1.1675	1.281	1.178	0.67	0.7245	0.614	0.797	0.785	0.683	Yes (pvalue<0.01,fc>1)	0.000743921	PredHel=5		Yes	3.27
P57776	P57776	Eef1d	1	77	14	14	P57776|Q80T06|P57776-2|P57776-3|Q91VK2|A0A0R4J1L2|A0A0R4J1E2|D3YY68	MOUSE	31406.6	53.7	816	816.1	185.14	185.14		281	Elongation factor 1-delta	nucleus|nucleolus|cytoplasm|eukaryotic translation elongation factor 1 complex|endoplasmic reticulum|	regulation of transcription, DNA-templated|translational elongation|signal transduction|mRNA transcription|regulation of cell death|positive regulation of I-kappaB kinase/NF-kappaB signaling|cellular response to ionizing radiation|	DNA binding|translation elongation factor activity|signal transducer activity|heat shock protein binding|activating transcription factor binding|	14	77	20300000000	53.70%	NC	66656	5	FDR10	0.7545	0.474	0.601	0.632	0.2755	0.497	1.398	1.052	1.244	Yes (pvalue<0.01,fc>1)	0.00843549	PredHel=0				human and mouse data	2	4
Q7TNB5	Q7TNB5	Gria1	1	5	8	4	Q7TNB5|P23818|F6YNQ1	MOUSE	102390	11.6	883	883.2	94.26	46.13		907	Glutamate receptor 1	endoplasmic reticulum|synaptic vesicle|cell surface|membrane|cell junction|dendrite|alpha-amino-3-hydroxy-5-methyl-4-isoxazolepropionic acid selective glutamate receptor complex|dendritic spine membrane|dendritic spine|axonal spine|synapse|postsynaptic membrane|recycling endosome|	synaptic transmission|ion transmembrane transport|ionotropic glutamate receptor signaling pathway|synaptic transmission, glutamatergic|long term synaptic depression|	alpha-amino-3-hydroxy-5-methyl-4-isoxazole propionate selective glutamate receptor activity|extracellular-glutamate-gated ion channel activity|protein binding|	4	5	79800000	7.80%		14799	5	FDR10	1.0895	0.829	0.739	1.112	0.8435	0.715	0.514	0.345	0.264	Yes (pvalue<0.01,fc>1)	0.00560146	PredHel=3	CS pos: 19-20. VGA-NF. Pr: 0.4905
P02463	P02463	Col4a1	1	33	10	8	P02463|A0A1B0GSI7	MOUSE	161817	7.9	928	928.1	165.99	130.05		1669	Collagen alpha-1(IV) chain	extracellular region|collagen type IV trimer|basement membrane|extracellular matrix|	patterning of blood vessels|brain development|neuromuscular junction development|epithelial cell differentiation|blood vessel morphogenesis|retinal blood vessel morphogenesis|renal tubule morphogenesis|cellular response to amino acid stimulus|basement membrane organization|	extracellular matrix structural constituent|platelet-derived growth factor binding|	10	33	6550000000	7.90%	PC	12826	5	FDR10	0.7245	0.608	0.654	0.366	0.1845	0.367	1.061	0.909	0.992	Yes (pvalue<0.01,fc>1)	0.00462802	PredHel=0	CS pos: 25-26. SRA-AA. Pr: 0.6091		1.8	human and mouse data	8	2
P43274	P43274	Hist1h1e	1	60	13	6	P43274|I7HFT9|Q07133	MOUSE	21976.9	33.3	940	940.1	164.27	81.53		219	Histone H1.4	nucleosome|nucleus|nuclear heterochromatin|extracellular exosome|nucleolus|	negative regulation of transcription from RNA polymerase II promoter|nucleosome assembly|nucleosome positioning|	DNA binding|protein binding|chromatin DNA binding|poly(A) RNA binding|	13	60	27500000000	33.30%		50709	5	FDR10	0.6415	0.242	0.727	-0.17	-0.6285	-0.091	1.211	0.825	1.234		0.223367	PredHel=0			422
P43275	P43275	Hist1h1a	1	5	6	2	P43275	MOUSE	21784.7	28.1	940	940.4	60.83	29.55		213	Histone H1.1	nucleosome|nuclear euchromatin|	nucleosome assembly|spermatogenesis|	DNA binding|protein binding|chromatin DNA binding|	2	5	481000000	17.30%		80838	5	FDR10	0.8105	0.335	0.646	0.074	-0.4925	-0.079	1.68	1.052	1.397		0.122152	PredHel=0			716
Q91WH2	Q91WH2	Ugt2b38	1	3	2	1	Q91WH2|Q8K169|P17717|Q8VCN3|Q8BJL9|Q8R084	MOUSE	61498.5	3.9	956	956.2	27.74	12.12		530	MCG131371	endoplasmic reticulum|intracellular membrane-bounded organelle|	flavonoid biosynthetic process|cellular response to hormone stimulus|flavonoid glucuronidation|	glucuronosyltransferase activity|	1	3	350000000	1.60%		100559	5	FDR10	0.8945	0.69	0.645	0.917	0.7045	0.664	0.769	0.533	0.448	Yes (pvalue<0.01,fc>1)	0.000950163	PredHel=1	CS pos: 23-24. VKC-GK. Pr: 0.6550	Yes	25.8
B1AXB9	B1AXB9	Gm4907	1	1	2	1	B1AXB9	MOUSE	48551.3	9	1017	1017.2	20.66	6.86		411	Predicted gene 4907		regulation of cell proliferation|	zinc ion binding|	1	1	29800000	5.50%		236749	5	FDR10	0.8115	0.584	0.466	0.151	-0.0845	-0.182	1.508	1.249	1.144		0.0674776	PredHel=0			1.04
Q9ER41	Q9ER41	Tor1b	1	25	9	9	Q9ER41|D6REF0	MOUSE	38159.2	32.4	1023	1023.1	150.04	150.04		336	Torsin-1B	nuclear envelope|cytoplasm|endoplasmic reticulum|endoplasmic reticulum lumen|nuclear membrane|extracellular exosome|	endoplasmic reticulum organization|chaperone mediated protein folding requiring cofactor|protein homooligomerization|nuclear membrane organization|	protein binding|ATP binding|ATPase activity|	9	25	9070000000	32.40%	PC	30934	5	FDR10	0.9385	1.232	1.106	0.559	0.7855	0.716	0.639	0.832	0.745	Yes (pvalue<0.01,fc>1)	0.000521349	PredHel=1	CS pos: 24-25. AGA-FE. Pr: 0.6797	Yes	31.2
Q922Q8	Q922Q8	Lrrc59	1	49	11	11	Q922Q8	MOUSE	35333.2	42.6	1084	1084.1	139.96	139.96		307	Leucine-rich repeat-containing protein 59	endoplasmic reticulum|endoplasmic reticulum membrane|membrane|integral component of membrane|mitochondrial nucleoid|		poly(A) RNA binding|	11	49	10700000000	42.60%		98238	5	FDR10	0.9735	0.269	0.305	0.824	0.0585	0.016	2.879	2.028	1.941		0.0764985	PredHel=1		Yes	96.3			1
P11352	P11352	Gpx1	1	40	9	9	P11352|A0A0A6YVV2|A0A0A6YY34	MOUSE	22543.4	73.6	1130	1130.1	134.8	134.8		201	Glutathione peroxidase 1	nucleus|cytoplasm|mitochondrion|extracellular exosome|Lewy body|	response to reactive oxygen species|temperature homeostasis|endothelial cell development|negative regulation of inflammatory response to antigenic stimulus|lipid metabolic process|triglyceride metabolic process|glutathione metabolic process|apoptotic process|response to oxidative stress|response to lipid hydroperoxide|aging|sensory perception of sound|cell proliferation|intrinsic apoptotic signal…	glutathione peroxidase activity|protein binding|selenium binding|SH3 domain binding|glutathione binding|phospholipid-hydroperoxide glutathione peroxidase activity|	9	40	8460000000	73.60%		14775	5	FDR10	0.6125	0.596	0.445	-0.037	-0.0105	-0.107	1.466	1.429	1.259		0.0786206	PredHel=0			443
[truncated: 4,412 more rows]
