# Supplementary material for: Proteomics of protein trafficking by in vivo tissue-specific labeling
Source: Nat Commun. 2021 Apr 22;12:2382. doi: 10.1038/s41467-021-22599-x (PMC8062696; doi:10.1038/s41467-021-22599-x)
Supplement: Supplementary file 7 — Supplementary Data 5 [file 41467_2021_22599_MOESM7_ESM.xlsx]

## Sheet: Serum
accession_final	accession_number	geneSymbol	numColumnsProteinObserved	numSpectraProteinObserved	numPepsUnique	numPepsUniqueSubgroupSpecificCI	accession_numbers	species	protein_mw	percentCoverage	groupNum	subgroupNum	scoreUnique	scoreUniqueSubgroupSpecificCI	orfCategory	sequenceLength	entry_name	cellular_component	biological_process	molecular_function	Plex1_correct unique_peptides	Plex1_correct numSpectra	Plex1_correct totalIntensity	Plex1_correct pct_cov	NC_PC	GeneID	ENRICHMENT SCORE	Criteria	126:129	126:130	126:131	127:129	127:130	127:131	128:129	128:130	128:131	p-value approach	p-value	TM?	SignalP?	ER?	Abundance (PAXdb;ppm)	Mammalian blood?	Adipocyte_secretome_paper_count	Myocyte_secretome_paper_count	Teratoma Enrichment score
P20029	P20029	Hspa5	1	131	39	37	P20029	MOUSE	72534.8	61.3	16	16.1	527.21	500		655	78 kDa glucose-regulated protein	extracellular region|nucleus|mitochondrion|endoplasmic reticulum|endoplasmic reticulum lumen|endoplasmic reticulum membrane|smooth endoplasmic reticulum|endoplasmic reticulum-Golgi intermediate compartment|plasma membrane|focal adhesion|cell surface|membrane|integral component of endoplasmic reticulum membrane|midbody|endoplasmic reticulum chaperone complex|melanosome|myelin sheath|extracellular …	ER overload response|activation of signaling protein activity involved in unfolded protein response|cerebellum structural organization|cerebellar Purkinje cell layer development|substantia nigra development|positive regulation of cell migration|negative regulation of transforming growth factor beta receptor signaling pathway|positive regulation of protein ubiquitination|response to endoplasmic re…	glycoprotein binding|protein binding|ATP binding|ATPase activity|enzyme binding|protein domain specific binding|ubiquitin protein ligase binding|ribosome binding|unfolded protein binding|misfolded protein binding|	39	131	32700000000	61.30%		14828	9	FDR0	1.138	0.569	0.798	2.5685	1.872	2.008	1.816	1.202	1.2395	Yes (pvalue<0.1,fc>1)	0.0070994	PredHel=0	CS pos: 19-20. VRA-EE. Pr: 0.9793	Yes	1413	human and mouse data	7	5	teratoma FPR10: count=9
Q61838	Q61838	Pzp	1	493	98	98	Q61838|F1MI18|F1MJK3	MOUSE	167219	67	2	2.1	1671.92	1671.92		1495	Pregnancy zone protein	extracellular region|extracellular space|	embryo implantation|negative regulation of endopeptidase activity|	serine-type endopeptidase inhibitor activity|protein complex binding|	98	493	798000000000	67.00%	PC	11287	9	FDR0	1.302	1.202	1.366	2.5935	2.374	2.361	1.148	0.946	1.0775	Yes (pvalue<0.1,fc>1)	0.0023587	PredHel=0	CS pos: 24-25. ATT-AT. Pr: 0.3698		739	human and mouse data	4	4	teratoma FPR10: count=8
Q921I1	Q921I1	Tf	1	329	60	57	Q921I1|E9Q035|E9Q939|Q2HJF0	MOUSE	78890.5	73.4	4	4.1	995.26	948.81		697	Serotransferrin	extracellular space|endosome|early endosome|late endosome|coated pit|basal plasma membrane|cell surface|membrane|cytoplasmic membrane-bounded vesicle|apical plasma membrane|vesicle coat|endocytic vesicle|vesicle|basal part of cell|perinuclear region of cytoplasm|recycling endosome|extracellular exosome|blood microparticle|dense body|	iron ion transport|cellular iron ion homeostasis|actin filament organization|activation of JUN kinase activity|ferric iron transport|osteoclast differentiation|positive regulation of phosphorylation|positive regulation of bone resorption|positive regulation of transcription, DNA-templated|SMAD protein signal transduction|ERK1 and ERK2 cascade|positive regulation of cell motility|	protein binding|ferric iron binding|ferric iron transmembrane transporter activity|	60	329	333000000000	73.40%	PC	22041	9	FDR0	1.626	0.877	1.286	3.1575	2.422	2.722	1.617	0.897	1.1785	Yes (pvalue<0.1,fc>1)	0.00418592	PredHel=0	CS pos: 19-20. CLA-VP. Pr: 0.9391		252	human and mouse data	7		teratoma FPR10: count=4
P01029	P01029	C4b	1	144	51	51	P01029|E1BH06|F1MVK1|P01030	MOUSE	194566	36.9	10	10.1	707.6	707.6		1738	Complement C4-B	extracellular space|	inflammatory response|complement activation, classical pathway|negative regulation of endopeptidase activity|innate immune response|	endopeptidase inhibitor activity|	51	144	48300000000	36.90%	PC	12268	9	FDR0	1.191	1.062	1.2	1.6095	1.534	1.324	1.078	0.759	0.7135	Yes (pvalue<0.1,fc>1)	0.00734618	PredHel=0	CS pos: 17-18. ASS-LQ. Pr: 0.4093		162	human data	2	3	teratoma FPR10: count=7
G3X8T9	G3X8T9	Serpina3n	1	80	24	19	G3X8T9|Q91WP6|Q5I2A0|F2Z405	MOUSE	46936.4	54.5	19	19.3	359.55	283.15		418	Serine (Or cysteine) peptidase inhibitor, clade A, member 3N, isoform CRA_a	extracellular region|extracellular space|extracellular exosome|blood microparticle|	negative regulation of endopeptidase activity|response to cytokine|response to peptide hormone|	serine-type endopeptidase inhibitor activity|	19	80	75900000000	45.20%		20716	9	FDR0	1.228	0.685	0.794	2.6535	2.158	2.258	1.358	0.822	0.7525	Yes (pvalue<0.1,fc>1)	0.00954022	PredHel=0	CS pos: 20-21. VLC-FP. Pr: 0.8322		89.9		2		teratoma FPR10: count=5
Q00623	Q00623	Apoa1	1	175	31	31	Q00623	MOUSE	30615	78.4	23	23.1	464.16	464.16		264	Apolipoprotein A-I	extracellular region|extracellular space|nucleus|cytosol|cell surface|endocytic vesicle|cytoplasmic vesicle|very-low-density lipoprotein particle|high-density lipoprotein particle|discoidal high-density lipoprotein particle|spherical high-density lipoprotein particle|chylomicron|extracellular exosome|blood microparticle|extracellular vesicle|	regulation of protein phosphorylation|endothelial cell proliferation|negative regulation of cytokine secretion involved in immune response|phospholipid metabolic process|phosphatidylcholine biosynthetic process|cholesterol biosynthetic process|G-protein coupled receptor signaling pathway|integrin-mediated signaling pathway|response to nutrient|cholesterol metabolic process|glucocorticoid metaboli…	beta-amyloid binding|lipid transporter activity|protein binding|phospholipid binding|phospholipid transporter activity|high-density lipoprotein particle binding|lipid binding|cholesterol binding|cholesterol transporter activity|enzyme binding|phosphatidyl	31	175	232000000000	78.40%	PC	11806	9	FDR0	1.8	1.455	1.539	2.8925	2.425	2.365	1.073	0.707	0.7665	Yes (pvalue<0.1,fc>1)	0.00351052	PredHel=0	CS pos: 18-19. SQA-WH. Pr: 0.9763		2632	mouse data	1		teratoma FPR10: count=8
Q91X72	Q91X72	Hpx	1	54	20	20	Q91X72	MOUSE	52058.5	47.3	46	46.1	242.93	242.93		460	Hemopexin	extracellular space|extracellular exosome|blood microparticle|	positive regulation of immunoglobulin production|positive regulation of humoral immune response mediated by circulating immunoglobulin|transport|hemoglobin metabolic process|heme metabolic process|positive regulation of tyrosine phosphorylation of Stat1 protein|regulation of protein metabolic process|positive regulation of response to interferon-gamma|positive regulation of interferon-gamma-media…	heme binding|metal ion binding|	20	54	18300000000	47.30%	PC	15458	9	FDR0	1.433	0.85	1.001	1.3825	0.751	0.878	1.391	0.809	0.8545	Yes (pvalue<0.1,fc>1)	0.0153346	PredHel=1	CS pos: 23-24. AVA-SP. Pr: 0.7827		1715	mouse data	3		teratoma FPR10: count=3
Q07113	Q07113	Igf2r	1	39	20	20	Q07113	MOUSE	280828	9.4	53	53.1	197.8	197.8		2483	Cation-independent mannose-6-phosphate receptor	nucleus|nuclear envelope lumen|lysosomal membrane|endosome|early endosome|late endosome|trans-Golgi network|focal adhesion|cell surface|membrane|integral component of membrane|endocytic vesicle|trans-Golgi network transport vesicle|extracellular exosome|	transport|	glycoprotein binding|transporter activity|insulin-like growth factor binding|mannose binding|identical protein binding|phosphoprotein binding|	20	39	2250000000	9.40%		16004	9	FDR0	1.094	0.622	0.554	2.6205	2.054	1.694	1.677	1.128	1.0595	Yes (pvalue<0.1,fc>1)	0.00826872	PredHel=1	CS pos: 35-36. AQA-QA. Pr: 0.6636		3.15			2	teratoma FPR10: count=9
P97290	P97290	Serping1	1	28	11	11	P97290|A2ATR8	MOUSE	55868.8	26.7	68	68.1	151.59	151.59		504	Plasma protease C1 inhibitor	extracellular space|extracellular exosome|blood microparticle|	negative regulation of complement activation, lectin pathway|complement activation, classical pathway|aging|blood coagulation|negative regulation of endopeptidase activity|fibrinolysis|innate immune response|	serine-type endopeptidase inhibitor activity|	11	28	6040000000	26.70%	PC	12258	9	FDR0	1.739	1.23	1.285	2.5525	1.949	1.946	1.27	0.708	0.5915	Yes (pvalue<0.1,fc>1)	0.00446996	PredHel=0	CS pos: 22-23. AFS-DP. Pr: 0.8669		123	human and mouse data	8	4	teratoma FPR10: count=7
D3YXF5	D3YXF5	C7	1	27	13	13	D3YXF5	MOUSE	96587.9	20.8	66	66.1	155.72	155.72		845	Complement component 7	membrane attack complex|extracellular exosome|	immune response|		13	27	1770000000	20.80%		109828	9	FDR0	1.504	1.438	1.485	1.6225	1.502	1.183	1.212	0.89	0.8545	Yes (pvalue<0.1,fc>1)	0.00221996	PredHel=0	CS pos: 22-23. SRA-SS. Pr: 0.6694		17.6	human data	3		teratoma FPR10: count=3
P02772	P02772	Afp	1	24	14	14	P02772	MOUSE	69161.7	33.8	78	78.1	138.76	138.76		605	Alpha-fetoprotein	extracellular space|cytoplasm|	ovulation from ovarian follicle|liver development|transport|response to organic substance|sexual reproduction|pancreas development|organ regeneration|progesterone metabolic process|SMAD protein signal transduction|	metal ion binding|	14	24	748000000	33.80%	PC	11576	9	FDR0	0.655	0.666	0.37	1.3855	1.553	1.311	0.816	0.536	0.4265	Yes (pvalue<0.1,fc>1)	0.0547752	PredHel=0	CS pos: 20-21. SKA-LH. Pr: 0.6770		25.4	human data	2	2
Q62356	Q62356	Fstl1	1	18	9	9	Q62356	MOUSE	35694.4	28.7	88	88.1	111.49	111.49		306	Follistatin-related protein 1	extracellular space|extracellular exosome|	response to starvation|	calcium ion binding|protein binding|heparin binding|	9	18	1370000000	28.70%	PC	14314	9	FDR0	1.057	0.503	0.757	2.0225	1.812	1.828	1.13	0.836	1.0285	Yes (pvalue<0.1,fc>1)	0.0115031	PredHel=0	CS pos: 18-19. VHG-EE. Pr: 0.9572		5.48	human data	5	6	teratoma FPR10: count=8
Q02819	Q02819	Nucb1	1	11	7	7	Q02819|A0A1C7CYU3	MOUSE	53407.7	17.8	112	112.1	73.74	73.74		459	Nucleobindin-1	extracellular space|nucleus|early endosome|rough endoplasmic reticulum|endoplasmic reticulum-Golgi intermediate compartment|Golgi apparatus|Golgi-associated vesicle|cis-Golgi network|trans-Golgi network|microtubule cytoskeleton|membrane|Golgi cisterna membrane|extracellular exosome|extrinsic component of Golgi membrane|lumenal side of Golgi membrane|	response to cisplatin|regulation of protein targeting|	G-protein alpha-subunit binding|DNA binding|calcium ion binding|	7	11	273000000	17.80%	PC	18220	9	FDR0	0.884	1.242	1.281	2.2715	2.266	2.093	1.243	1.224	1.1565	Yes (pvalue<0.1,fc>1)	0.00627277	PredHel=0	CS pos: 25-26. VLA-VP. Pr: 0.6931	Yes		human and mouse data	9	4	teratoma FPR10: count=9
Q3UEL9	Q3UEL9	Serpina7	1	11	5	5	Q3UEL9|P61939|Q8BII9	MOUSE	48364.8	12.2	125	125.1	59.38	59.38		426	Thyroxine-binding globulin	extracellular space|extracellular exosome|	aging|post-embryonic development|negative regulation of endopeptidase activity|response to vitamin A|response to prostaglandin E|response to drug|response to peptide hormone|response to corticosterone|thyroid hormone transport|	serine-type endopeptidase inhibitor activity|hormone binding|	5	11	1080000000	12.20%		331535	9	FDR0	1.004	0.612	0.51	1.9935	2.03	1.691	1.132	0.595	0.4335	Yes (pvalue<0.1,fc>1)	0.0193454	PredHel=0	CS pos: 28-29. IHC-AP. Pr: 0.7925		2.72
Q8BSB7	Q8BSB7	Tfpi	1	5	4	4	Q8BSB7|O54819|A2ARA0|O54819-2|A2ARA3	MOUSE	27576.9	23.4	149	149.1	44.4	44.4		235	Tissue factor pathway inhibitor	extracellular space|cell surface|	blood coagulation|negative regulation of endopeptidase activity|	serine-type endopeptidase inhibitor activity|	4	5	352000000	23.40%	PC	21788	9	FDR0	2.16	1.99	1.394	1.7415	1.566	0.715	2.128	1.938	1.2865	Yes (pvalue<0.1,fc>1)	0.00211186	PredHel=0	CS pos: 28-29. LNA-LS. Pr: 0.5198			human data	1	1
Q08761	Q08761	Pros1	1	6	4	4	Q08761	MOUSE	76987.1	5.6	159	159.1	41.64	41.64		675	Vitamin K-dependent protein S	extracellular space|protein complex|extracellular exosome|blood microparticle|	blood coagulation|response to lipopolysaccharide|fibrinolysis|positive regulation of phagocytosis|	calcium ion binding|protein complex binding|	4	6	824000000	5.60%	PC	19128	9	FDR0	1.971	1.09	1.715	2.9835	2.136	2.596	1.567	0.673	1.1195	Yes (pvalue<0.1,fc>1)	0.00522638	PredHel=0	CS pos: 24-25. SET-NF. Pr: 0.4986	Yes	11.1			2	teratoma FPR10: count=9
Q9JLV9	Q9JLV9-2	Prl2c5	1	7	2	2	Q9JLV9-2|Q9JLV9|F2Z418|P04095|P04768|P04095-2	MOUSE	26204.7	6.6	228	228.1	20.9	20.9		222	Isoform 2 of Prolactin-2C5	extracellular space|		hormone activity|	2	7	765000000	6.60%	PC	107849	9	FDR0	2.885	2.334	2.301	2.2965	1.773	1.448	3.361	2.802	2.3545	Yes (pvalue<0.1,fc>1)	0.00023382	PredHel=0	CS pos: 29-30. VAS-LP. Pr: 0.7011
A0A0B4J1J7	A0A0B4J1J7	Ighv1-82	1	2	1	1	A0A0B4J1J7	MOUSE	10763.9	13.2	336	336.1	11.08	11.08		98	Immunoglobulin heavy variable 1-82				1	2	13400000	13.20%		100775175	9	FDR0	1.424	1.239	1.264	0.8865	0.696	0.504	1.356	1.152	1.0645	Yes (pvalue<0.1,fc>1)	0.00966168	PredHel=0
Q9R014	Q9R014	Ctsj	1	1	1	1	Q9R014|A0A0R4J0V8	MOUSE	37731.6	3.2	391	391.1	8.35	8.35		334	Cathepsin J	extracellular space|lysosome|	proteolysis involved in cellular protein catabolic process|	cysteine-type endopeptidase activity|cysteine-type peptidase activity|	1	1	3590000	3.20%		26898	9	FDR0	2.005	1.768	1.726	1.0565	0.814	0.554	2.474	2.219	2.0635	Yes (pvalue<0.1,fc>1)	0.0036365	PredHel=0	CS pos: 20-21. AQA-HD. Pr: 0.7719			human data	4	3
P08113	P08113	Hsp90b1	1	103	41	39	P08113|E9PX27	MOUSE	92759.4	46.5	15	15.1	528.93	508.67		802	Endoplasmin	extracellular region|nucleus|endoplasmic reticulum|endoplasmic reticulum lumen|endoplasmic reticulum membrane|cytosol|plasma membrane|focal adhesion|membrane|midbody|extracellular matrix|endoplasmic reticulum chaperone complex|melanosome|perinuclear region of cytoplasm|extracellular exosome|	response to hypoxia|protein folding|ER-associated ubiquitin-dependent protein catabolic process|retrograde protein transport, ER to cytosol|actin rod assembly|negative regulation of apoptotic process|regulation of phosphoprotein phosphatase activity|cellular response to ATP|	RNA binding|protein binding|ATP binding|protein phosphatase binding|virion binding|low-density lipoprotein particle receptor binding|unfolded protein binding|	41	103	24600000000	46.50%	PC	22027	8	FDR0	1.017	0.296	0.823	2.1255	1.567	1.795	2.163	1.533	1.7005	Yes (pvalue<0.1,fc>1)	0.00735075	PredHel=0	CS pos: 21-22. VRA-DD. Pr: 0.9172	Yes	704	human and mouse data	4	4	teratoma FPR10: count=9
G3X8Q5	G3X8Q5	Cp	1	207	50	1	G3X8Q5|G3X9T8	MOUSE	124936	51.8	9	9.1	798.63	6.85		1085	Ceruloplasmin	extracellular space|lysosomal membrane|extracellular exosome|blood microparticle|	copper ion transport|cellular iron ion homeostasis|oxidation-reduction process|	ferroxidase activity|copper ion binding|chaperone binding|	50	207	108000000000	51.80%		12870	8	FDR0	1.452	0.945	1.268	2.9365	2.242	2.441	0.874	0.413	0.5415	Yes (pvalue<0.1,fc>1)	0.00963197	PredHel=0	CS pos: 19-20. ALA-RD. Pr: 0.8935				1	1
O08710	O08710	Tg	1	146	53	53	O08710	MOUSE	311486	26.3	11	11.1	659.43	659.43		2766	Thyroglobulin	extracellular region|extracellular space|endoplasmic reticulum|Golgi apparatus|protein complex|perinuclear region of cytoplasm|	response to pH|iodide transport|thyroid gland development|regulation of myelination|response to lipopolysaccharide|thyroid hormone metabolic process|hormone biosynthetic process|transcytosis|	hormone activity|protein complex binding|protein homodimerization activity|anion binding|chaperone binding|	53	146	15300000000	26.30%	PC	21819	8	FDR0	0.771	0.322	0.511	1.1355	0.734	0.755	1.817	1.197	1.5395	Yes (pvalue<0.1,fc>1)	0.0218819	PredHel=0	CS pos: 20-21. VAA-NI. Pr: 0.7661	Yes	11				teratoma FPR10: count=6
P09103	P09103	P4hb	1	73	30	30	P09103|P05307|A6H7J6|E9Q8G8	MOUSE	57456.8	60.3	27	27.1	411.34	411.34		509	Protein disulfide-isomerase	endoplasmic reticulum|endoplasmic reticulum lumen|endoplasmic reticulum-Golgi intermediate compartment|focal adhesion|external side of plasma membrane|procollagen-proline 4-dioxygenase complex|endoplasmic reticulum chaperone complex|melanosome|extracellular exosome|	protein folding|peptidyl-proline hydroxylation to 4-hydroxy-L-proline|response to endoplasmic reticulum stress|cell redox homeostasis|cellular response to hypoxia|regulation of oxidative stress-induced intrinsic apoptotic signaling pathway|	protein disulfide isomerase activity|integrin binding|protein binding|enzyme binding|poly(A) RNA binding|protein heterodimerization activity|procollagen-proline 4-dioxygenase activity|peptidyl-proline 4-dioxygenase activity|	30	73	8360000000	60.30%	PC	18453	8	FDR0	0.729	-0.062	0.266	1.9775	1.319	1.33	2.61	1.914	2.1275	Yes (pvalue<0.1,fc>1)	0.019827	PredHel=0	CS pos: 19-20. VGA-DA. Pr: 0.7588	Yes	1297	human and mouse data	9	3	teratoma FPR10: count=9
Q8K182	Q8K182	C8a	1	42	20	20	Q8K182|A2A997|A2A998	MOUSE	67733.7	47.5	43	43.1	272.91	272.91		587	Complement component C8 alpha chain	membrane attack complex|extracellular exosome|blood microparticle|	complement activation|complement activation, alternative pathway|complement activation, classical pathway|cytolysis|	complement binding|protein complex binding|	20	42	2590000000	47.50%	PC	230558	8	FDR0	0.868	0.807	0.935	1.4305	1.519	1.381	0.449	0.592	0.4625	Yes (pvalue<0.1,fc>1)	0.0190315	PredHel=0	CS pos: 20-21. VTA-QE. Pr: 0.9492		98.9				teratoma FPR10: count=9
P32261	P32261	Serpinc1	1	29	16	16	P32261|A0A0A6YX49|A0A0A6YXS8	MOUSE	52516.1	33.5	61	61.1	164.46	164.46		465	Antithrombin-III	extracellular space|extracellular exosome|blood microparticle|	response to nutrient|blood coagulation|negative regulation of endopeptidase activity|negative regulation of inflammatory response|regulation of blood coagulation, intrinsic pathway|	protease binding|serine-type endopeptidase inhibitor activity|heparin binding|	16	29	5510000000	33.50%	PC	11905	8	FDR0	1.138	1.196	1.173	2.5455	2.461	2.215	0.519	0.66	0.4335	Yes (pvalue<0.1,fc>1)	0.00853553	PredHel=0	CS pos: 34-35. CHG-NP. Pr: 0.7891		511	mouse data	1	4	teratoma FPR10: count=3
Q8BPB5	Q8BPB5	Efemp1	1	22	7	7	Q8BPB5	MOUSE	57234.1	20	98	98.1	90.16	90.16		493	EGF-containing fibulin-like extracellular matrix protein 1	proteinaceous extracellular matrix|extracellular space|extracellular exosome|extracellular matrix|	regulation of transcription, DNA-templated|epidermal growth factor receptor signaling pathway|peptidyl-tyrosine phosphorylation|negative regulation of chondrocyte differentiation|	epidermal growth factor-activated receptor activity|epidermal growth factor receptor binding|calcium ion binding|growth factor activity|	7	22	2660000000	20.00%	PC	216616	8	FDR0	1.055	1.031	1.022	1.3955	1.587	1.082	0.951	0.457	0.9795	Yes (pvalue<0.1,fc>1)	0.0213567	PredHel=0	CS pos: 17-18. VKS-QY. Pr: 0.8227		18.1	human data	5	2	teratoma FPR10: count=9
E9QN70	E9QN70	Lamb1	1	8	6	6	E9QN70|P02469	MOUSE	209741	5	104	104.1	84.73	84.73		1834	Laminin subunit beta-1	proteinaceous extracellular matrix|basement membrane|basal lamina|laminin-1 complex|laminin-2 complex|extracellular space|extracellular matrix|laminin complex|laminin-8 complex|laminin-10 complex|extracellular exosome|basement membrane|	embryo implantation|cell migration|neuronal-glial interaction involved in cerebral cortex radial glia guided migration|positive regulation of cell migration|neuron projection development|substrate adhesion-dependent cell spreading|endodermal cell differentiation|odontogenesis|	integrin binding|extracellular matrix structural constituent|protein binding|enzyme binding|glycosphingolipid binding|	6	8	1080000000	5.00%		16777	8	FDR0	1.378	0.435	0.45	2.0115	1.523	1.134	1.409	0.918	0.6515	Yes (pvalue<0.1,fc>1)	0.0232555	PredHel=0			11.1	human data	3	3	teratoma FPR10: count=9
P39039	P39039	Mbl1	1	11	5	5	P39039|P39039-2|A0A2C9F2B6	MOUSE	25852	31.3	126	126.1	59.22	59.22		239	Mannose-binding protein A	collagen trimer|extracellular space|	complement activation, lectin pathway|complement activation, classical pathway|negative regulation of growth of symbiont in host|positive regulation of phagocytosis|defense response to Gram-positive bacterium|protein homotetramerization|killing by host of symbiont cells|protein homotrimerization|	protease binding|calcium ion binding|mannose binding|polysaccharide binding|protein homodimerization activity|calcium-dependent protein binding|phosphatidylinositol-4-phosphate binding|	5	11	982000000	31.30%	PC	17194	8	FDR0	0.337	0.751	0.783	1.2565	1.191	1.071	0.565	0.63	0.6545	Yes (pvalue<0.1,fc>1)	0.0465463	PredHel=0	CS pos: 20-21. SSG-SQ. Pr: 0.3741	Yes					teratoma FPR10: count=9
P29533	P29533	Vcam1	1	4	4	4	P29533|Q3UPN1|P29533-2	MOUSE	82457.1	7.3	164	164.1	36.01	36.01		739	Vascular cell adhesion protein 1	podosome|extracellular space|early endosome|endoplasmic reticulum|Golgi apparatus|microvillus|external side of plasma membrane|cell surface|integral component of membrane|filopodium|anchored component of membrane|apical part of cell|extracellular exosome|alpha9-beta1 integrin-vascular cell adhesion molecule-1 complex|cell periphery|	cell adhesion|heterophilic cell-cell adhesion via plasma membrane cell adhesion molecules|leukocyte cell-cell adhesion|cell-matrix adhesion|heart development|amine metabolic process|viral process|positive regulation of T cell proliferation|leukocyte tethering or rolling|oxidation-reduction process|embryonic placenta morphogenesis|chorio-allantoic fusion|visceral serous pericardium development|cel…	integrin binding|primary amine oxidase activity|cell adhesion molecule binding|	4	4	22700000	7.30%		22329	8	FDR0	0.527	0.44	0.484	0.9805	0.845	0.715	1.068	0.698	0.7695	Yes (pvalue<0.1,fc>1)	0.0778028	PredHel=1	CS pos: 24-25. SQA-FK. Pr: 0.8945	Yes			1	2	teratoma FPR10: count=5
P26618	P26618	Pdgfra	1	9	4	4	P26618|P26618-2|A0A0J9YV87	MOUSE	123651	3.8	180	180.1	31.28	31.28		1089	Platelet-derived growth factor receptor alpha	nucleus|cytoplasm|cytosol|integral component of plasma membrane|microvillus|external side of plasma membrane|cell surface|membrane|intrinsic component of plasma membrane|protein complex|	luteinization|in utero embryonic development|hematopoietic progenitor cell differentiation|positive regulation of cytosolic calcium ion concentration|estrogen metabolic process|positive regulation of cell proliferation|female gonad development|anatomical structure morphogenesis|organ morphogenesis|response to inorganic substance|negative regulation of platelet activation|positive regulation of ph…	protein kinase activity|transmembrane receptor protein tyrosine kinase activity|platelet-derived growth factor alpha-receptor activity|vascular endothelial growth factor-activated receptor activity|platelet-derived growth factor receptor binding|ATP bindi	4	9	285000000	3.80%		18595	8	FDR0	0.315	0.225	0.785	1.5105	1.388	1.564	0.859	0.727	1.0555	Yes (pvalue<0.1,fc>1)	0.0606592	PredHel=2	CS pos: 23-24. ISC-QL. Pr: 0.5925						teratoma FPR10: count=0
P14106	P14106	C1qb	1	4	3	3	P14106	MOUSE	26945.1	12.6	182	182.1	30.86	30.86		253	Complement C1q subcomponent subunit B	collagen trimer|extracellular exosome|blood microparticle|	complement activation, classical pathway|innate immune response|inner ear development|	protein homodimerization activity|	3	4	670000000	12.60%	PC	12260	8	FDR0	1.042	0.559	0.655	1.4945	1.012	0.872	0.714	0.415	0.6475	Yes (pvalue<0.1,fc>1)	0.031384	PredHel=0	CS pos: 25-26. SWA-QS. Pr: 0.8010		97.3	human data	1		teratoma FPR10: count=9
B9EKR1	B9EKR1	Ptprz1	1	6	4	4	B9EKR1|A0A0J9YVD2|B2RXS8	MOUSE	255656	1.5	184	184.1	29.81	29.81		2312	Receptor-type tyrosine-protein phosphatase zeta	proteinaceous extracellular matrix|plasma membrane|integral component of membrane|perineuronal net|	hematopoietic progenitor cell differentiation|axonogenesis|learning or memory|peptidyl-tyrosine dephosphorylation|oligodendrocyte differentiation|regulation of oligodendrocyte progenitor proliferation|	protein tyrosine phosphatase activity|protein binding|	4	6	661000000	1.50%	PC	19283	8	FDR0	1.203	0.262	1.181	1.9995	1.046	1.697	1.444	0.616	1.0405	Yes (pvalue<0.1,fc>1)	0.0104902	PredHel=1	CS pos: 24-25. AYG-YY. Pr: 0.5426		0.479				teratoma FPR10: count=9
P16301	P16301	Lcat	1	9	3	3	P16301	MOUSE	50088.2	7.9	191	191.1	27.6	27.6		438	Phosphatidylcholine-sterol acyltransferase	extracellular space|high-density lipoprotein particle|extracellular exosome|	phospholipid metabolic process|phosphatidylcholine biosynthetic process|cholesterol metabolic process|cholesterol transport|very-low-density lipoprotein particle remodeling|high-density lipoprotein particle remodeling|cholesterol esterification|lipoprotein biosynthetic process|cholesterol homeostasis|reverse cholesterol transport|response to copper ion|response to glucocorticoid|regulation of hig…	phosphatidylcholine-sterol O-acyltransferase activity|phospholipase A2 activity|apolipoprotein A-I binding|	3	9	345000000	7.90%	PC	16816	8	FDR0	1.726	1.234	1.448	2.4305	2.14	2.11	0.846	0.04	0.5935	Yes (pvalue<0.1,fc>1)	0.014242	PredHel=0	CS pos: 24-25. ATP-FW. Pr: 0.5716		20.2				teratoma FPR10: count=8
E9Q8B5	E9Q8B5	Gm4788	1	4	3	3	E9Q8B5|E9Q8B6|E9PUM5	MOUSE	102688	3.2	240	240.1	19.27	19.27		879	Predicted gene 4788				3	4	170000000	3.20%		214403	8	FDR0	0.247	0.521	0.509	1.7645	2.023	1.804	0.296	0.723	0.4265	Yes (pvalue<0.1,fc>1)	0.0299839	PredHel=0	CS pos: 23-24. AKG-EV. Pr: 0.7786		12.2	human data	2	3
Q91XY4	Q91XY4	Pcdhga4	1	3	2	2	Q91XY4	MOUSE	100756	1.8	273	273.1	15.35	15.35		930	Protocadherin gamma-A4	plasma membrane|membrane|integral component of membrane|	homophilic cell adhesion via plasma membrane adhesion molecules|spermatogenesis|	calcium ion binding|	2	3	111000000	1.80%		93712	8	FDR0	0.68	0.945	1.329	1.5665	1.943	1.992	0.137	0.5	0.6535	Yes (pvalue<0.1,fc>1)	0.0118922	PredHel=1	CS pos: 27-28. IRA-EQ. Pr: 0.7600
Q61207	Q61207	Psap	1	4	2	2	Q61207|J3QPG5|K3W4L3|Q8BFQ1|E9PZ00	MOUSE	63303.9	6.1	278	278.1	15.06	15.06		557	Prosaposin	extracellular space|nucleoplasm|nucleolus|mitochondrion|lysosome|Golgi apparatus|intracellular membrane-bounded organelle|extracellular exosome|	sphingolipid metabolic process|adenylate cyclase-inhibiting G-protein coupled receptor signaling pathway|regulation of lipid metabolic process|regulation of MAPK cascade|positive regulation of MAPK cascade|developmental growth|prostate gland growth|epithelial cell differentiation involved in prostate gland development|cellular response to organic substance|negative regulation of hydrogen peroxide…	G-protein coupled receptor binding|	2	4	113000000	6.10%	PC	19156	8	FDR0	0.624	0.644	0.899	1.9285	1.999	2.038	0.59	0.63	0.7735	Yes (pvalue<0.1,fc>1)	0.0135855	PredHel=0	CS pos: 16-17. ALT-SP. Pr: 0.5495		149	human and mouse data	7	4	teratoma FPR10: count=6
Q8BT18	Q8BT18		1	1	1	1	Q8BT18|D3Z566	MOUSE	83943.5	1.8	343	343.1	10.6	10.6		775	Uncharacterized protein C14orf37 homolog	integral component of membrane|			1	1	4260000	1.80%		67419	8	FDR0	0.689	1.594	1.462	1.9105	2.811	2.462	0.603	1.49	1.2455	Yes (pvalue<0.1,fc>1)	0.00225513	PredHel=1			0.537
Q9QUN9	Q9QUN9	Dkk3	1	1	1	1	Q9QUN9	MOUSE	39585.2	2.2	363	363.1	9.46	9.46		349	Dickkopf-related protein 3	extracellular region|extracellular space|	Wnt signaling pathway|adrenal gland development|negative regulation of aldosterone biosynthetic process|negative regulation of transcription, DNA-templated|negative regulation of canonical Wnt signaling pathway|negative regulation of cortisol biosynthetic process|		1	1	56300000	2.20%	PC	50781	8	FDR0	1.207	0.576	1.583	2.4375	1.8	2.591	0.772	0.122	1.0175	Yes (pvalue<0.1,fc>1)	0.0108707	PredHel=0	CS pos: 21-22. TAP-AP. Pr: 0.4171		8.5			3
P01027	P01027	C3	1	289	83	83	P01027|P01027-2|Q2UVX4|A0A0F6QNP7|G3X7A5	MOUSE	188021	58.3	3	3.1	1143.14	1143.14		1663	Complement C3	extracellular space|extracellular exosome|blood microparticle|	positive regulation of type IIa hypersensitivity|positive regulation of protein phosphorylation|positive regulation of activation of membrane attack complex|tolerance induction|fatty acid metabolic process|inflammatory response|complement activation|complement activation, alternative pathway|complement activation, classical pathway|blood coagulation|positive regulation of vascular endothelial gro…	endopeptidase inhibitor activity|protein binding|lipid binding|C5L2 anaphylatoxin chemotactic receptor binding|cofactor binding|	83	289	64700000000	58.30%	PC	12266	7	FDR0	0.961	0.404	0.731	1.9405	1.332	1.402	1.088	0.431	0.6565	Yes (pvalue<0.1,fc>1)	0.0217004	PredHel=1	CS pos: 24-25. ALG-IP. Pr: 0.9422			human and mouse data	6	2	teratoma FPR10: count=8
Q6GQT1	Q6GQT1	A2m	1	118	46	46	Q6GQT1|Q7SIH1|K4JBR5|K4JR81|K4JDS3|K4JDR8|K4JF13|K4JBA2|K4JB97	MOUSE	165776	39	12	12.1	594.75	594.75		1474	Alpha-2-macroglobulin-P	extracellular exosome|blood microparticle|	negative regulation of complement activation, lectin pathway|female pregnancy|negative regulation of endopeptidase activity|stem cell differentiation|	protease binding|serine-type endopeptidase inhibitor activity|receptor binding|protein binding|growth factor binding|enzyme binding|interleukin-8 binding|interleukin-1 binding|peptidase inhibitor activity|tumor necrosis factor binding|calcium-dependent pr	47	118	19700000000	39.00%	PC	232345	7	FDR0	0.796	0.591	0.613	2.0795	1.991	1.69	0.683	0.532	0.3865	Yes (pvalue<0.1,fc>1)	0.0174943	PredHel=1	CS pos: 30-31. TNA-SA. Pr: 0.7377		7.47	human and mouse data	4	3	teratoma FPR10: count=2
B8JJN0	B8JJN0	Gm20547	1	102	38	36	B8JJN0|B8JJM5|P04186|B8JJM6|F6XQ00	MOUSE	144605	25.1	13	13.1	558.27	533.63		1276	Predicted gene 20547		proteolysis|	serine-type endopeptidase activity|	38	102	28000000000	25.10%			7	FDR0	1.401	0.963	1.18	2.4395	2.039	2.001	0.8	0.303	0.3365	Yes (pvalue<0.1,fc>1)	0.0129557	PredHel=0	CS pos: 18-19. GLA-AL. Pr: 0.7033		99.5
E9Q8I0	E9Q8I0	Cfh	1	120	42	42	E9Q8I0|P06909|D6RGQ0|E9Q8H9|A0A0A6YVP8|Q4LDF6|Q61405	MOUSE	145947	41.5	14	14.1	542.65	542.65		1252	Complement factor H	extracellular exosome|blood microparticle|	regulation of complement activation|	complement component C3b binding|heparin binding|heparan sulfate proteoglycan binding|	42	120	15600000000	41.50%		12628	7	FDR0	0.894	0.394	0.737	2.1225	1.68	1.791	0.713	0.417	0.4225	Yes (pvalue<0.1,fc>1)	0.0218003	PredHel=0	CS pos: 36-37. CAA-ED. Pr: 0.6216		419	human data	2	3	teratoma FPR10: count=4
E9PVD2	E9PVD2	Itih4	1	99	34	1	E9PVD2|E9Q5L2|A0A0R4J1N1	MOUSE	104758	47.6	18	18.1	500.86	13.56		941	Inter alpha-trypsin inhibitor, heavy chain 4	cytoplasm|plasma membrane|extracellular exosome|blood microparticle|	negative regulation of endopeptidase activity|hyaluronan metabolic process|	serine-type endopeptidase inhibitor activity|calcium ion binding|hyaluronic acid binding|	34	99	33100000000	47.60%		16427	7	FDR0	0.057	-0.037	0.141	1.6515	1.375	1.388	1.203	1.011	1.0785	Yes (pvalue<0.1,fc>1)	0.0512121	PredHel=0	CS pos: 28-29. TTA-EK. Pr: 0.6531			human data	1
A6X935	A6X935	Itih4	1	1	34	1	A6X935|A6X935-2	MOUSE	104829	47.6	18	18.2	497.11	9.81		942	Inter alpha-trypsin inhibitor, heavy chain 4	cytoplasm|plasma membrane|extracellular exosome|blood microparticle|	acute-phase response|negative regulation of endopeptidase activity|hyaluronan metabolic process|response to cytokine|	serine-type endopeptidase inhibitor activity|protein binding|calcium ion binding|hyaluronic acid binding|	1	1	1190000	2.30%	PC	16427	7	FDR0	-0.048	-0.089	-0.199	0.9215	0.875	0.548	0.984	0.925	0.7015		0.175044	PredHel=0	CS pos: 28-29. TTA-EK. Pr: 0.6531			human data	1		teratoma FPR10: count=3
P28665	P28665	Mug1	1	75	33	33	P28665|P28666|A0A0N4SVU1	MOUSE	166721	36	22	22.1	489.91	489.91		1476	Murinoglobulin-1	extracellular space|	embryo implantation|negative regulation of endopeptidase activity|	serine-type endopeptidase inhibitor activity|	34	75	9100000000	36.00%	PC	17836	7	FDR0	0.539	1.017	0.854	0.8015	1.121	0.818	0.093	0.524	0.2935	Yes (pvalue<0.1,fc>1)	0.0544095	PredHel=0	CS pos: 27-28. LNG-DS. Pr: 0.3292		331	human and mouse data	2		teratoma FPR10: count=7
O08795	O08795-2	Prkcsh	1	25	13	13	O08795-2|O08795	MOUSE	60528.5	15.5	70	70.1	147.11	147.11		521	Isoform 2 of Glucosidase 2 subunit beta	endoplasmic reticulum|	in utero embryonic development|liver development|N-glycan processing|nitrogen compound metabolic process|negative regulation of neuron projection development|protein heterooligomerization|renal system development|	RNA binding|protein kinase C binding|calcium ion binding|protein binding|ion channel binding|phosphoprotein binding|	13	25	2470000000	15.50%		19089	7	FDR0	0.66	0.218	0.146	1.8385	1.411	1.222	2.896	2.612	2.3335	Yes (pvalue<0.1,fc>1)	0.0279999	PredHel=0	CS pos: 14-15. CWA-VE. Pr: 0.9414	Yes		human and mouse data	3	4	teratoma FPR10: count=9
A0A0A6YY47	A0A0A6YY47	Ncam1	1	28	13	13	A0A0A6YY47|E9Q589|P13595|P13595-2|P13595-3|E9QB01|A0A0A6YWU2|P13595-4	MOUSE	94289.1	25.2	71	71.1	145.38	145.38		848	Neural cell adhesion molecule 1	cell-cell junction|external side of plasma membrane|cell surface|membrane|axon|growth cone|neuronal cell body|extracellular exosome|	regulation of exocyst assembly|cell surface receptor signaling pathway|neuron projection development|homotypic cell-cell adhesion|positive regulation of calcium-mediated signaling|	protein binding|identical protein binding|	13	28	891000000	25.20%		17967	7	FDR0	1.173	0.48	0.657	2.2205	1.399	1.501	0.761	0.427	0.6075	Yes (pvalue<0.1,fc>1)	0.0335063	PredHel=1	CS pos: 19-20. AVS-LQ. Pr: 0.5985					5	teratoma FPR10: count=6
Q8R357	Q8R357	Olfm1	1	4	2	2	Q8R357|O88998|G3X9Q7|O88998-3|A3KGE4	MOUSE	55769.1	3.7	220	220.1	22.24	22.24		485	Noelin	extracellular space|alpha-amino-3-hydroxy-5-methyl-4-isoxazolepropionic acid selective glutamate receptor complex|synaptic membrane|	atrioventricular valve formation|positive regulation of gene expression|negative regulation of gene expression|positive regulation of epithelial to mesenchymal transition|protein oligomerization|cardiac epithelial to mesenchymal transition|regulation of beta-amyloid formation|negative regulation of beta-amyloid formation|negative regulation of neuron migration|	beta-amyloid binding|protein binding|	2	4	41500000	3.70%		56177	7	FDR0	1.388	1.121	1.459	2.6065	2.371	2.478	0.473	0.442	0.4355	Yes (pvalue<0.1,fc>1)	0.00705316	PredHel=0			4.93				teratoma FPR10: count=6
O55111	O55111	Dsg2	1	3	3	3	O55111|Q811I1|Q8VCE3	MOUSE	123182	2.8	223	223.1	21.81	21.81		1122	Desmoglein-2	plasma membrane|cell surface|intercalated disc|integral component of membrane|apical plasma membrane|lateral plasma membrane|desmosome|extracellular exosome|	desmosome organization|Purkinje myocyte development|cell adhesion|homophilic cell adhesion via plasma membrane adhesion molecules|response to progesterone|maternal process involved in female pregnancy|bundle of His cell-Purkinje myocyte adhesion involved in cell communication|regulation of heart rate by cardiac conduction|regulation of ventricular cardiac muscle cell action potential|	calcium ion binding|cell adhesion molecule binding|	3	3	27700000	2.80%		13511	7	FDR0	0.877	0.766	0.595	1.1605	1.354	0.713	0.592	0.69	0.2355	Yes (pvalue<0.1,fc>1)	0.0472347	PredHel=1	CS pos: 28-29. GNG-LH. Pr: 0.9067		1.95				teratoma FPR10: count=0
P70663	P70663	Sparcl1	1	32	11	11	P70663	MOUSE	73141.8	24	74	74.1	143.83	143.83		650	SPARC-like protein 1	proteinaceous extracellular matrix|extracellular space|extracellular exosome|	signal transduction|	calcium ion binding|	11	32	3430000000	24.00%	PC	13602	7	FDR0	1.216	0.308	0.842	1.5835	0.75	0.642	1.003	0.402	0.7285	Yes (pvalue<0.1,fc>1)	0.014411	PredHel=0	CS pos: 16-17. AVA-IP. Pr: 0.9081		18.4	mouse data	3		teratoma FPR10: count=8
Q8CG16	Q8CG16	C1ra	1	13	7	7	Q8CG16|Q8CFG9	MOUSE	81555.2	15.7	100	100.1	89.42	89.42		707	Complement C1r-A subcomponent	extracellular exosome|blood microparticle|	proteolysis|complement activation, classical pathway|innate immune response|	serine-type endopeptidase activity|calcium ion binding|	7	13	422000000	15.70%		50909	7	FDR0	1.113	0.993	1.326	1.4755	1.412	1.204	0.495	0.195	0.5885	Yes (pvalue<0.1,fc>1)	0.0182796	PredHel=0	CS pos: 16-17. VEG-SI. Pr: 0.9868		22	human data	3	4	teratoma FPR10: count=9
P08003	P08003	Pdia4	1	9	7	6	A0A0R4J0Z1|P08003|Q29RV1|F1MEN8	MOUSE	72323.4	10	113	113.1	69.95	57.6		638	Protein disulfide-isomerase A4	endoplasmic reticulum|endoplasmic reticulum lumen|cell surface|endoplasmic reticulum chaperone complex|melanosome|	protein folding|response to endoplasmic reticulum stress|cell redox homeostasis|chaperone-mediated protein folding|	protein disulfide isomerase activity|poly(A) RNA binding|	6	9	209000000	8.40%		12304	7	FDR0	0.336	-0.313	0.143	1.5545	0.694	0.701	2.556	1.997	2.2425	Yes (pvalue<0.1,fc>1)	0.0593411	PredHel=0	CS pos: 24-25. ASA-GD. Pr: 0.4930	Yes		human and mouse data	3	2	teratoma FPR10: count=9
P01887	P01887	B2m	1	14	5	5	P01887	MOUSE	13892.8	42	115	115.1	68.87	68.87		119	Beta-2-microglobulin	extracellular space|cytoplasm|Golgi apparatus|plasma membrane|focal adhesion|external side of plasma membrane|membrane|phagocytic vesicle membrane|MHC class I protein complex|extracellular exosome|	positive regulation of T cell mediated cytotoxicity|response to molecule of bacterial origin|antigen processing and presentation of peptide antigen via MHC class I|antigen processing and presentation of exogenous protein antigen via MHC class Ib, TAP-dependent|cellular defense response|T cell differentiation in thymus|protein refolding|response to drug|response to cadmium ion|iron ion homeostasis…	glycoprotein binding|protein binding|identical protein binding|	5	14	3900000000	42.00%	PC	12010	7	FDR0	2.173	2.185	2.26	2.8095	2.746	2.502	0.291	-0.085	0.4885	Yes (pvalue<0.1,fc>1)	0.00448464	PredHel=1	CS pos: 20-21. LYA-IQ. Pr: 0.8477		109	human and mouse data	6	4	teratoma FPR10: count=9
D3YZ61	D3YZ61	C1qtnf3	1	9	4	4	D3YZ61|Q9ES30	MOUSE	35268.9	10	160	160.1	39.09	39.09		319	Complement C1q tumor necrosis factor-related protein 3	extracellular region|collagen trimer|extracellular space|cell|membrane|extracellular exosome|	negative regulation of gene expression|cellular triglyceride homeostasis|negative regulation of NF-kappaB import into nucleus|glucose homeostasis|negative regulation of gluconeogenesis|positive regulation of cytokine secretion|negative regulation of inflammatory response|protein oligomerization|positive regulation of protein kinase B signaling|positive regulation of adiponectin secretion|protein …	identical protein binding|	4	9	232000000	10.00%	PC	81799	7	FDR0	1.554	0.195	1.42	0.9005	1.72	1.498	0.943	0.069	0.6785	Yes (pvalue<0.1,fc>1)	0.00579646	PredHel=0	CS pos: 22-23. CLC-QD. Pr: 0.8938		2.81			1	teratoma FPR10: count=8
P43025	P43025	Clec3b	1	6	3	3	P43025|Q8CFZ6	MOUSE	22656.5	14.3	193	193.1	27.27	27.27		202	Tetranectin	granular component|proteinaceous extracellular matrix|extracellular space|cytoplasm|extracellular exosome|	skeletal system development|ossification|positive regulation of plasminogen activation|bone mineralization|	calcium ion binding|protein binding|heparin binding|carbohydrate binding|kringle domain binding|	3	6	218000000	14.30%	PC	21922	7	FDR0	0.397	0.782	0.577	1.7075	2.033	1.617	0.45	0.58	0.2475	Yes (pvalue<0.1,fc>1)	0.0475969	PredHel=0	CS pos: 21-22. LTA-ES. Pr: 0.7688			human and mouse data	2	2
P05366	P05366	Saa1	1	3	2	1	P05366	MOUSE	13884.1	18.8	195	195.1	26.75	13.93		122	Serum amyloid A-1 protein	extracellular space|cytosol|cytoplasmic microtubule|high-density lipoprotein particle|extracellular exosome|	acute-phase response|cholesterol metabolic process|positive chemotaxis|cell chemotaxis|	G-protein coupled receptor binding|protein binding|heparin binding|chemoattractant activity|	2	3	95400000	18.80%	PC	20208	7	FDR0	0.731	-0.993	0.405	0.6055	-0.363	0.99	1.602	0.619	2.0415		0.609127	PredHel=1	CS pos: 19-20. CHG-GF. Pr: 0.9670		348				teratoma FPR10: count=5
Q5BKQ4	Q5BKQ4	Pnliprp1	1	2	2	2	Q5BKQ4	MOUSE	53493.5	3.3	243	243.1	18.59	18.59		473	Inactive pancreatic lipase-related protein 1	extracellular region|	lipid metabolic process|	triglyceride lipase activity|calcium ion binding|	2	2	31200000	3.30%	PC	18946	7	FDR0	-0.116	-0.148	-0.018	1.2615	1.224	1.137	1.257	1.206	1.2235	Yes (pvalue<0.1,fc>1)	0.0795819	PredHel=0	CS pos: 17-18. AQG-KE. Pr: 0.9795		1.59
Q8HWB2	Q8HWB2	H2-Q4	1	3	3	3	Q8HWB2|P14430|P79568|P01902	MOUSE	39902.4	8.1	245	245.1	18.57	18.57		354	Histocompatibility 2, Q region locus 4	endoplasmic reticulum|Golgi apparatus|Golgi medial cisterna|plasma membrane|cell surface|membrane|MHC class I protein complex|extracellular exosome|endoplasmic reticulum exit site|	antigen processing and presentation of peptide antigen via MHC class I|immune response|	receptor binding|beta-2-microglobulin binding|peptide antigen binding|T cell receptor binding|poly(A) RNA binding|TAP binding|	3	3	42700000	8.10%		15015	7	FDR0	1.36	1.608	1.615	1.5235	1.915	1.556	0.522	0.555	0.3415	Yes (pvalue<0.1,fc>1)	0.00519204	PredHel=0	CS pos: 21-22. IRA-AP. Pr: 0.7638		13.6				teratoma FPR10: count=8
P20918	P20918	Plg	1	114	41	41	P20918	MOUSE	93544.9	51.8	17	17.1	508.2	508.2		812	Plasminogen	extracellular region|extracellular space|cell surface|extrinsic component of plasma membrane|extrinsic component of external side of plasma membrane|plasma lipoprotein particle|intracellular membrane-bounded organelle|extracellular exosome|blood microparticle|	blood coagulation|negative regulation of cell-substrate adhesion|negative regulation of angiogenesis|extracellular matrix disassembly|tissue regeneration|fibrinolysis|myoblast differentiation|muscle cell cellular homeostasis|tissue remodeling|proteolysis involved in cellular protein catabolic process|negative regulation of fibrinolysis|positive regulation of fibrinolysis|trophoblast giant cell di…	fibronectin binding|serine-type endopeptidase activity|receptor binding|protein domain specific binding|apolipoprotein binding|	41	114	25900000000	51.80%	PC	18815	6	FDR0	0.618	0.576	0.852	1.9235	1.733	1.799	0.285	0.379	0.3795	Yes (pvalue<0.1,fc>1)	0.0296249	PredHel=0	CS pos: 19-20. GQG-DS. Pr: 0.9121		593				teratoma FPR10: count=3
E9PZD8	E9PZD8	Cp	1	3	50	1	E9PZD8|Q61147	MOUSE	125008	51.9	9	9.2	798.05	6.27		1086	Ceruloplasmin	extracellular space|lysosomal membrane|extracellular exosome|blood microparticle|	copper ion transport|cellular iron ion homeostasis|oxidation-reduction process|	ferroxidase activity|copper ion binding|chaperone binding|	1	3	23100000	1.10%		12870	6	FDR0	1.322	-0.715	1.978	2.2465	0.091	2.567	1.29	-0.988	1.5925		0.130817	PredHel=0	CS pos: 19-20. ALA-RD. Pr: 0.8935		273		1	1	teratoma FPR10: count=6
P06684	P06684	C5	1	94	34	34	P06684|A0A0J9YUU3	MOUSE	190586	19.4	30	30.1	399.89	399.89		1680	Complement C5	membrane attack complex|extracellular space|extracellular exosome|	in utero embryonic development|inflammatory response|complement activation, alternative pathway|complement activation, classical pathway|positive regulation of vascular endothelial growth factor production|negative regulation of macrophage chemotaxis|negative regulation of endopeptidase activity|cytolysis|positive regulation of angiogenesis|positive regulation of chemokine secretion|activation of…	endopeptidase inhibitor activity|	34	94	18700000000	19.40%	PC	15139	6	FDR0	0.621	0.582	0.42	1.1995	1.095	0.78	0.425	0.276	0.0695	Yes (pvalue<0.1,fc>1)	0.0884668	PredHel=0	CS pos: 18-19. TWG-QE. Pr: 0.9879		21.6				teratoma FPR10: count=0
P19221	P19221	F2	1	67	28	28	P19221|H7BX99	MOUSE	71693.8	44.3	38	38.1	318.2	318.2		618	Prothrombin	extracellular space|cytosol|extracellular matrix|extracellular exosome|blood microparticle|	positive regulation of protein phosphorylation|proteolysis|acute-phase response|cell surface receptor signaling pathway|positive regulation of cell proliferation|regulation of cell shape|response to wounding|regulation of gene expression|positive regulation of phosphatidylinositol 3-kinase signaling|response to inactivity|platelet activation|positive regulation of blood coagulation|positive regul…	serine-type endopeptidase activity|receptor binding|calcium ion binding|protein binding|peptidase activity|thrombospondin receptor activity|	28	67	14700000000	44.30%		14061	6	FDR0	0.866	0.666	0.711	2.0575	1.835	1.562	-0.028	-0.325	-0.3865	Yes (pvalue<0.1,fc>1)	0.0777689	PredHel=0	CS pos: 24-25. VHS-QH. Pr: 0.8517	Yes	232				teratoma FPR10: count=3
Q61704	Q61704	Itih3	1	55	20	20	Q61704	MOUSE	99698.3	35.9	42	42.1	278.63	278.63		889	Inter-alpha-trypsin inhibitor heavy chain H3	extracellular exosome|	negative regulation of endopeptidase activity|hyaluronan metabolic process|	serine-type endopeptidase inhibitor activity|	20	55	4820000000	35.90%	PC	16426	6	FDR0	0.59	-0.102	0.271	1.9195	1.108	1.398	0.723	-0.111	0.1165	Yes (pvalue<0.1,fc>1)	0.0910353	PredHel=0	CS pos: 21-22. TSG-FP. Pr: 0.8892		65.8				teratoma FPR10: count=0
P14211	P14211	Calr	1	62	19	19	P14211	MOUSE	48164.8	55.5	45	45.1	249.44	249.44		416	Calreticulin	acrosomal vesicle|extracellular region|extracellular space|nucleus|cytoplasm|endoplasmic reticulum|endoplasmic reticulum lumen|smooth endoplasmic reticulum|Golgi apparatus|cytosol|polysome|focal adhesion|external side of plasma membrane|membrane|extracellular matrix|sarcoplasmic reticulum lumen|MHC class I peptide loading complex|phagocytic vesicle|perinuclear region of cytoplasm|extracellular ex…	negative regulation of transcription from RNA polymerase II promoter|peptide antigen assembly with MHC class I protein complex|protein export from nucleus|cell cycle arrest|spermatogenesis|positive regulation of cell proliferation|positive regulation of gene expression|negative regulation of translation|cortical actin cytoskeleton organization|response to estradiol|negative regulation of intracel…	glycoprotein binding|mRNA binding|integrin binding|iron ion binding|calcium ion binding|protein binding|carbohydrate binding|ubiquitin protein ligase binding|peptide binding|hormone binding|poly(A) RNA binding|androgen receptor binding|unfolded protein bi	19	62	14600000000	55.50%		12317	6	FDR0	1.297	0.811	1.179	2.7935	2.158	2.336	0.515	0.369	0.3305	Yes (pvalue<0.1,fc>1)	0.0207079	PredHel=0	CS pos: 17-18. AAA-DP. Pr: 0.9185	Yes	2021	human and mouse data	9	3	teratoma FPR10: count=9
Q61129	Q61129	Cfi	1	49	18	18	Q61129	MOUSE	69541.5	34.6	50	50.1	209.98	209.98		603	Complement factor I	extracellular space|membrane|extracellular exosome|	proteolysis|receptor-mediated endocytosis|complement activation, classical pathway|innate immune response|	serine-type endopeptidase activity|scavenger receptor activity|metal ion binding|	18	49	7910000000	34.60%	PC	12630	6	FDR0	1.293	0.805	1.4	2.6255	2.084	2.474	0.497	0.008	0.3725	Yes (pvalue<0.1,fc>1)	0.0142564	PredHel=0	CS pos: 18-19. SSS-RS. Pr: 0.5102		296				teratoma FPR10: count=4
Q61247	Q61247	Serpinf2	1	70	16	16	Q61247	MOUSE	55199.1	32.5	52	52.1	201.94	201.94		491	Alpha-2-antiplasmin	fibrinogen complex|extracellular space|cell surface|extracellular exosome|blood microparticle|	regulation of blood vessel size by renin-angiotensin|acute-phase response|response to organic substance|negative regulation of plasminogen activation|negative regulation of endopeptidase activity|collagen fibril organization|positive regulation of collagen biosynthetic process|positive regulation of cell differentiation|positive regulation of transcription from RNA polymerase II promoter|positive…	protease binding|serine-type endopeptidase inhibitor activity|protein homodimerization activity|	16	70	31800000000	32.50%	PC	18816	6	FDR0	-0.526	0.496	0.656	0.6195	1.41	1.611	0.129	1.15	1.1075	Yes (pvalue<0.1,fc>1)	0.0902462	PredHel=0	CS pos: 27-28. VSA-VD. Pr: 0.4488		234				teratoma FPR10: count=2
Q8BH35	Q8BH35	C8b	1	33	17	17	Q8BH35|Q8BH35-2	MOUSE	68053.9	33.1	57	57.1	184.6	184.6		589	Complement component C8 beta chain	membrane attack complex|extracellular space|extracellular exosome|extracellular vesicle|	complement activation, alternative pathway|complement activation, classical pathway|cytolysis|	protein complex binding|	17	33	1340000000	33.10%	PC	110382	6	FDR0	0.636	0.677	0.634	1.2365	1.2	1.011	0.146	0.005	0.0785	Yes (pvalue<0.1,fc>1)	0.0806528	PredHel=0	CS pos: 31-32. SRG-GK. Pr: 0.4538						teratoma FPR10: count=5
P55284	P55284	Cdh5	1	38	14	14	P55284	MOUSE	88186.6	26.7	58	58.1	179.12	179.12		784	Cadherin-5	plasma membrane|cell-cell junction|adherens junction|bicellular tight junction|integral component of membrane|cell junction|cell periphery|	blood vessel maturation|homophilic cell adhesion via plasma membrane adhesion molecules|negative regulation of cell proliferation|single organismal cell-cell adhesion|regulation of establishment of cell polarity|	receptor binding|calcium ion binding|protein binding|beta-catenin binding|protein phosphatase binding|ion channel binding|	14	38	2500000000	26.70%		12562	6	FDR0	0.943	0.671	0.433	2.0645	1.977	1.85	0.292	0.032	-0.0555	Yes (pvalue<0.1,fc>1)	0.076877	PredHel=2	CS pos: 24-25. AMA-GP. Pr: 0.8268		3.17	human data	1		teratoma FPR10: count=0
P26262	P26262	Klkb1	1	25	13	13	P26262	MOUSE	73492.3	29.6	72	72.1	144.76	144.76		638	Plasma kallikrein	extracellular space|extracellular exosome|	inflammatory response|blood coagulation|plasminogen activation|fibrinolysis|positive regulation of fibrinolysis|liver regeneration|	serine-type endopeptidase activity|	13	25	950000000	29.60%	PC	16621	6	FDR0	0.472	0.169	0.585	1.9195	1.271	1.455	0.66	0.505	0.2715	Yes (pvalue<0.1,fc>1)	0.0429238	PredHel=1	CS pos: 23-24. CMT-QL. Pr: 0.1708						teratoma FPR10: count=3
Q8C102	Q8C102	Galnt5	1	35	15	15	Q8C102	MOUSE	106577	15.6	62	62.1	163.25	163.25		930	Polypeptide N-acetylgalactosaminyltransferase 5	Golgi membrane|integral component of membrane|	protein glycosylation|	polypeptide N-acetylgalactosaminyltransferase activity|carbohydrate binding|metal ion binding|	15	35	3310000000	15.60%		241391	6	FDR0	1.182	1.019	1.029	2.2425	2.316	2.111	-0.084	-0.35	-0.2795	Yes (pvalue<0.1,fc>1)	0.0323543	PredHel=1			0.137			1	teratoma FPR10: count=9
Q61702	Q61702	Itih1	1	28	13	13	Q61702|F8WJ05	MOUSE	101522	18.3	63	63.1	161.7	161.7		907	Inter-alpha-trypsin inhibitor heavy chain H1	extracellular exosome|blood microparticle|	negative regulation of endopeptidase activity|hyaluronan metabolic process|	serine-type endopeptidase inhibitor activity|	13	28	2350000000	18.30%	PC	16424	6	FDR0	0.404	0.52	0.61	1.3125	1.58	1.102	0.287	0.316	0.1925	Yes (pvalue<0.1,fc>1)	0.0381368	PredHel=0	CS pos: 26-27. ALG-LA. Pr: 0.5603		25.9				teratoma FPR10: count=3
P41317	P41317	Mbl2	1	33	10	10	P41317	MOUSE	26356	46.7	75	75.1	143.45	143.45		244	Mannose-binding protein C	collagen trimer|extracellular space|	complement activation, lectin pathway|complement activation, classical pathway|negative regulation of growth of symbiont in host|innate immune response|negative regulation of viral process|positive regulation of phagocytosis|defense response to Gram-positive bacterium|killing by host of symbiont cells|	receptor binding|calcium ion binding|mannose binding|calcium-dependent protein binding|	10	33	6520000000	46.70%	PC	17195	6	FDR0	0.905	0.652	0.86	1.8225	1.523	1.767	-0.361	-0.062	-0.2875	Yes (pvalue<0.1,fc>1)	0.0533938	PredHel=0	CS pos: 18-19. VYA-ET. Pr: 0.8359		136				teratoma FPR10: count=7
E9Q6C2	E9Q6C2	C1s1	1	23	11	11	E9Q6C2|Q8CG14|A0A1W2P7F1|Q8CFG8	MOUSE	79039.3	21.4	76	76.1	141.22	141.22		694	Complement component 1, s subcomponent 1	extracellular exosome|blood microparticle|	proteolysis|complement activation|	serine-type endopeptidase activity|calcium ion binding|identical protein binding|	11	23	1640000000	21.40%		50908	6	FDR0	1.066	0.765	0.74	1.8095	1.309	1.098	0.562	0.007	0.2155	Yes (pvalue<0.1,fc>1)	0.0643796	PredHel=0	CS pos: 21-22. FSA-EP. Pr: 0.4544		18.3	human data	6	4	teratoma FPR10: count=4
Q62009	Q62009	Postn	1	41	14	14	Q62009|Q62009-2|Q62009-3|Q62009-5|Q62009-4	MOUSE	93826.5	18.8	77	77.1	140.51	140.51		838	Periostin	proteinaceous extracellular matrix|extracellular space|trans-Golgi network|extracellular matrix|	cell adhesion|regulation of Notch signaling pathway|tissue development|extracellular matrix organization|	heparin binding|cell adhesion molecule binding|	14	41	3470000000	18.80%	PC	50706	6	FDR0	0.473	0.805	0.686	1.7825	2.135	1.765	0.055	0.024	0.0015	Yes (pvalue<0.1,fc>1)	0.0530137	PredHel=0	CS pos: 23-24. ANA-NS. Pr: 0.9633			human and mouse data	7	3	teratoma FPR10: count=2
Q9DBB9	Q9DBB9	Cpn2	1	25	8	8	Q9DBB9	MOUSE	61333.9	21.2	81	81.1	135.46	135.46		547	Carboxypeptidase N subunit 2	extracellular exosome|blood microparticle|			8	25	5410000000	21.20%	PC	71756	6	FDR0	0.28	0.54	0.434	0.8455	0.958	0.662	-0.072	0.459	-0.0265		0.149727	PredHel=0	CS pos: 21-22. TQP-CP. Pr: 0.7603		98.2				teratoma FPR10: count=2
Q8BHN3	Q8BHN3-2	Ganab	1	16	12	12	Q8BHN3-2|Q8BHN3|Q8BHN3-3	MOUSE	109858	16.8	84	84.1	117.38	117.38		944	Isoform 2 of Neutral alpha-glucosidase AB	endoplasmic reticulum|Golgi apparatus|membrane|glucosidase II complex|melanosome|extracellular exosome|	N-glycan processing|	protein binding|glucosidase activity|carbohydrate binding|glucan 1,3-alpha-glucosidase activity|poly(A) RNA binding|	12	16	4760000000	16.80%		14376	6	FDR0	-0.036	-0.633	-0.233	0.6435	-0.053	0.22	1.619	0.84	1.2825		0.178359	PredHel=1	CS pos: 32-33. TLA-VD. Pr: 0.3745	Yes	216	human data	1	2	teratoma FPR10: count=9
Q01339	Q01339	Apoh	1	21	12	12	Q01339	MOUSE	39930.4	36.8	87	87.1	112.02	112.02		345	Beta-2-glycoprotein 1	extracellular space|cell surface|very-low-density lipoprotein particle|high-density lipoprotein particle|chylomicron|extracellular exosome|extracellular matrix|	negative regulation of endothelial cell proliferation|triglyceride metabolic process|blood coagulation, intrinsic pathway|negative regulation of endothelial cell migration|negative regulation of angiogenesis|regulation of blood coagulation|negative regulation of blood coagulation|organ regeneration|plasminogen activation|negative regulation of myeloid cell apoptotic process|negative regulation of…	glycoprotein binding|phospholipid binding|heparin binding|lipid binding|identical protein binding|lipoprotein lipase activator activity|	12	21	3230000000	36.80%	PC	11818	6	FDR0	0.73	0.52	0.899	1.7895	1.568	1.753	0.122	-0.027	0.2715	Yes (pvalue<0.1,fc>1)	0.0594282	PredHel=0	CS pos: 19-20. AIA-GR. Pr: 0.8475		548				teratoma FPR10: count=3
Q5I012	Q5I012	Slc38a10	1	18	10	10	Q5I012|J3QNE8|Q5I012-3|Q5I012-2|Q5I012-4	MOUSE	117762	14.7	89	89.1	105.28	105.28		1090	Putative sodium-coupled neutral amino acid transporter 10	Golgi apparatus|integral component of membrane|	amino acid transmembrane transport|sodium ion transport|bone development|	amino acid transmembrane transporter activity|	10	18	795000000	14.70%		72055	6	FDR0	0.564	0.275	0.683	1.7955	1.7	1.864	0.403	0.489	0.4975	Yes (pvalue<0.1,fc>1)	0.0312597	PredHel=9
E9PYH0	E9PYH0	Vcan	1	17	10	10	E9PYH0|G3XA35|Q62059|Q62059-2|E9QMK2|Q62059-3|E9QMK3|Q62059-4|Q8BS97	MOUSE	368942	3.4	93	93.1	93	93		3354	Versican core protein	extracellular region|proteinaceous extracellular matrix|extracellular space|membrane|extracellular matrix|intracellular membrane-bounded organelle|extracellular matrix|	skeletal system development|osteoblast differentiation|cell adhesion|central nervous system development|heart development|glial cell migration|regulation of phosphoprotein phosphatase activity|	calcium ion binding|hyaluronic acid binding|protein phosphatase binding|	10	17	1620000000	3.40%		13003	6	FDR0	0.141	-0.882	0.339	1.6985	0.354	1.489	1.435	0.038	1.0115		0.163483	PredHel=0	CS pos: 20-21. THA-LH. Pr: 0.6350		3.45	human data	4	3	teratoma FPR10: count=9
P42703	P42703-2	Lifr	1	14	7	7	P42703-2|P42703	MOUSE	82255.7	12.1	96	96.1	92.44	92.44		1092	Isoform 2 of Leukemia inhibitory factor receptor	plasma membrane|integral component of membrane|receptor complex|extracellular exosome|	positive regulation of cell proliferation|negative regulation of muscle cell apoptotic process|response to organic cyclic compound|cytokine-mediated signaling pathway|organ regeneration|response to cytokine|oncostatin-M-mediated signaling pathway|neuron projection morphogenesis|leukemia inhibitory factor signaling pathway|ciliary neurotrophic factor-mediated signaling pathway|	leukemia inhibitory factor receptor activity|ciliary neurotrophic factor receptor binding|protein binding|growth factor binding|cytokine binding|protein heterodimerization activity|ciliary neurotrophic factor receptor activity|oncostatin-M receptor activi	7	14	1570000000	12.10%	PC	16880	6	FDR0	0.702	0.723	0.551	1.1205	1.084	0.864	0.263	0.296	0.1465	Yes (pvalue<0.1,fc>1)	0.0534476	PredHel=1	CS pos: 43-44. ANG-LK. Pr: 0.4433					1
P33146	P33146	Cdh15	1	9	6	6	P33146	MOUSE	85870.3	14.9	105	105.1	83	83		784	Cadherin-15	caveola|integral component of membrane|neuromuscular junction|extracellular exosome|	homophilic cell adhesion via plasma membrane adhesion molecules|	calcium ion binding|protein binding|	6	9	242000000	14.90%		12555	6	FDR0	0.427	0.772	0.515	0.7505	1.894	0.697	0.115	-0.128	0.0235	Yes (pvalue<0.1,fc>1)	0.073617	PredHel=1	CS pos: 21-22. SWA-VP. Pr: 0.8450		1.23			5	teratoma FPR10: count=0
Q8R121	Q8R121	Serpina10	1	9	5	5	Q8R121|Q8R121-2	MOUSE	51910.6	10.4	134	134.1	53.06	53.06		448	Protein Z-dependent protease inhibitor	extracellular space|extracellular exosome|	blood coagulation|negative regulation of endopeptidase activity|	serine-type endopeptidase inhibitor activity|heparin binding|	5	9	536000000	10.40%	PC	217847	6	FDR0	0.016	0.004	0.506	1.0535	0.169	0.658	0.899	0.257	0.5945		0.296992	PredHel=0	CS pos: 21-22. VTS-FN. Pr: 0.6406
P08607	P08607	C4bpa	1	12	5	5	P08607|E9PUZ8	MOUSE	53006.2	11.9	136	136.1	52.27	52.27		469	C4b-binding protein	extracellular region|	complement activation, classical pathway|innate immune response|	protein binding|	5	12	514000000	11.90%	PC	12269	6	FDR0	0.971	0.591	1.114	1.9515	1.51	2.033	0.342	-0.032	0.2595	Yes (pvalue<0.1,fc>1)	0.0409141	PredHel=0			63.6
Q8BI84	Q8BI84	Mia3	1	8	5	5	Q8BI84|Q8BI84-2	MOUSE	214299	3.4	140	140.1	48.82	48.82		1930	Transport and Golgi organization protein 1 homolog	endoplasmic reticulum membrane|membrane|integral component of membrane|intracellular membrane-bounded organelle|	chondrocyte development|positive regulation of leukocyte migration|exocytosis|negative regulation of cell adhesion|protein transport|collagen fibril organization|negative regulation of cell migration|positive regulation of bone mineralization|wound healing|		5	8	119000000	3.40%		338366	6	FDR0	-0.182	-0.444	-0.072	0.7595	0.186	0.563	0.9	0.556	0.7865		0.45092	PredHel=1	CS pos: 24-25. GQS-DL. Pr: 0.7188	Yes					teratoma FPR10: count=9
P06330	P06330		1	10	5	5	P06330|P01757|P01756|A0A075B5V0|A0A075B5V1|A0A075B5V6|A0A075B5U5|A0A075B5V2|A0A075B5U4|A0A0A6YVW3|A0A075B5U7|A0A075B5Y4|A0A0A6YXA5	MOUSE	13048.2	59.3	141	141.1	48.47	48.47		118	Ig heavy chain V region AC38 205.12			antigen binding|	5	10	583000000	59.30%		380820	6	FDR0	0.129	0.195	0.269	-0.0795	-0.076	0.104	1.776	1.282	1.6445		0.163864	PredHel=0
B2RPV6	B2RPV6	Mmrn1	1	4	3	3	B2RPV6|G3UVV6|A0A0N4SVL8	MOUSE	137358	3.3	147	147.1	46.06	46.06		1210	Multimerin-1	extracellular region|			3	4	38600000	3.30%	PC	70945	6	FDR0	-1.682	0.54	0.227	-0.4585	1.76	1.404	-1.207	0.751	0.6395		0.609252	PredHel=0	CS pos: 23-24. TNT-QH. Pr: 0.3326						teratoma FPR10: count=8
P27773	P27773	Pdia3	1	5	4	4	P27773|A5D7E8|P38657	MOUSE	57133.7	9.3	155	155.1	43.14	43.14		505	Protein disulfide-isomerase A3	nucleus|endoplasmic reticulum|endoplasmic reticulum lumen|smooth endoplasmic reticulum|focal adhesion|cell surface|melanosome|myelin sheath|extracellular exosome|	protein folding|response to endoplasmic reticulum stress|cell redox homeostasis|positive regulation of extrinsic apoptotic signaling pathway|	protein disulfide isomerase activity|protein binding|poly(A) RNA binding|	4	5	139000000	9.30%		14827	6	FDR0	0.756	-0.847	0.173	1.6645	0.342	0.871	2.257	1.259	1.8925		0.216372	PredHel=0	CS pos: 24-25. AAA-SD. Pr: 0.6527	Yes	1011	human and mouse data	7	5	teratoma FPR10: count=9
O88200	O88200	Clec11a	1	6	5	5	O88200	MOUSE	36793.1	18.9	158	158.1	41.71	41.71		328	C-type lectin domain family 11 member A	extracellular region|extracellular space|cytoplasm|	positive regulation of cell proliferation|	growth factor activity|carbohydrate binding|	5	6	257000000	18.90%	PC	20256	6	FDR0	0.632	0.587	0.428	1.4535	1.514	1.07	0.336	-0.108	-0.1545	Yes (pvalue<0.1,fc>1)	0.0507294	PredHel=0	CS pos: 21-22. GHG-AR. Pr: 0.6521		2.26	human data	1	2	teratoma FPR10: count=3
P06683	P06683	C9	1	7	4	4	A0A0R4J032|P06683	MOUSE	63256.4	6.5	161	161.1	38.5	38.5		548	Complement component C9	membrane attack complex|cytoplasm|plasma membrane|extracellular exosome|blood microparticle|	complement activation, alternative pathway|complement activation, classical pathway|cytolysis|		4	7	504000000	6.50%	PC	12279	6	FDR0	0.513	0.863	0.784	1.0605	1.064	0.887	-0.012	0.218	-0.0105	Yes (pvalue<0.1,fc>1)	0.0858853	PredHel=0	CS pos: 20-21. VNA-QM. Pr: 0.9593
P98086	P98086	C1qa	1	6	3	3	P98086	MOUSE	26202.1	16.3	165	165.1	35.59	35.59		245	Complement C1q subcomponent subunit A	collagen trimer|extracellular exosome|	complement activation, classical pathway|innate immune response|	protein binding|	3	6	170000000	16.30%	PC	12259	6	FDR0	1.042	1.327	1.246	0.8625	1.762	0.919	0.103	0.081	0.2105	Yes (pvalue<0.1,fc>1)	0.0623184	PredHel=0	CS pos: 22-23. TVA-ED. Pr: 0.7984		28.9				teratoma FPR10: count=7
Q03311	Q03311	Bche	1	4	4	4	Q03311	MOUSE	68974.5	7.4	168	168.1	34.37	34.37		603	Cholinesterase	nuclear envelope lumen|endoplasmic reticulum|endoplasmic reticulum lumen|membrane|blood microparticle|	learning|negative regulation of cell proliferation|neuroblast differentiation|choline metabolic process|response to drug|response to alkaloid|negative regulation of synaptic transmission|response to glucocorticoid|response to folic acid|	acetylcholinesterase activity|cholinesterase activity|choline binding|identical protein binding|	4	4	154000000	7.40%	PC	12038	6	FDR0	0.693	0.451	0.477	1.4875	1.291	1.034	0.679	0.519	0.3165	Yes (pvalue<0.1,fc>1)	0.0367908	PredHel=1	CS pos: 29-30. SHT-EE. Pr: 0.5016	Yes	6.78				teratoma FPR10: count=8
P01636	P01636		1	1	2	1	P01636	MOUSE	12144.3	23.1	170	170.2	20.29	4.92		108	Ig kappa chain V-V region MOPC 149			antigen binding|	1	1	1940000	9.20%		545851	6	FDR0	1.924	1.817	2.516	0.3995	0.288	0.77	0.684	0.558	1.1445	Yes (pvalue<0.1,fc>1)	0.0375105	PredHel=0
O09164	O09164	Sod3	1	3	3	3	O09164	MOUSE	27733.7	12.3	181	181.1	31.06	31.06		251	Extracellular superoxide dismutase [Cu-Zn]	extracellular space|nucleus|cytoplasm|Golgi lumen|trans-Golgi network|extracellular exosome|extracellular matrix|	response to hypoxia|removal of superoxide radicals|response to copper ion|oxidation-reduction process|	superoxide dismutase activity|copper ion binding|protein binding|zinc ion binding|	3	3	199000000	12.30%	PC	20657	6	FDR0	0.054	1.071	1.216	2.2845	3.088	2.74	-0.081	-0.696	-0.3425	Yes (pvalue<0.1,fc>1)	0.047645	PredHel=0	CS pos: 20-21. TMS-NP. Pr: 0.4785		71.8	human and mouse data	7	2
Q60963	Q60963	Pla2g7	1	5	3	3	Q60963	MOUSE	49599.7	6.8	185	185.1	29.12	29.12		440	Platelet-activating factor acetylhydrolase	cytoplasm|low-density lipoprotein particle|	inflammatory response|lipid catabolic process|low-density lipoprotein particle remodeling|lipid oxidation|plasma lipoprotein particle oxidation|positive regulation of monocyte chemotaxis|	1-alkyl-2-acetylglycerophosphocholine esterase activity|phospholipid binding|calcium-independent phospholipase A2 activity|	3	5	179000000	6.80%	PC	27226	6	FDR0	1.594	1.542	1.53	2.1985	2.021	1.796	-0.103	-0.243	-0.5825	Yes (pvalue<0.1,fc>1)	0.0254661	PredHel=0	CS pos: 21-22. VHP-FH. Pr: 0.9001		9.35
Q02105	Q02105	C1qc	1	4	3	3	Q02105	MOUSE	26390.5	14.2	187	187.1	28.59	28.59		246	Complement C1q subcomponent subunit C	collagen trimer|extracellular space|membrane|extracellular exosome|blood microparticle|	complement activation, classical pathway|negative regulation of granulocyte differentiation|innate immune response|negative regulation of macrophage differentiation|	tumor necrosis factor receptor binding|	3	4	165000000	14.20%	PC	12262	6	FDR0	1.273	0.932	1.007	1.7045	1.358	1.278	0.223	-0.074	0.1725	Yes (pvalue<0.1,fc>1)	0.02735	PredHel=0	CS pos: 29-30. SQA-SA. Pr: 0.5929		27.8				teratoma FPR10: count=9
O35664	O35664	Ifnar2	1	5	3	3	O35664|O35664-3|O35664-2	MOUSE	57204.9	4.8	189	189.1	28.26	28.26		513	Interferon alpha/beta receptor 2	extracellular space|plasma membrane|integral component of plasma membrane|integral component of membrane|	regulation of transcription from RNA polymerase II promoter|cell proliferation|cytokine-mediated signaling pathway|response to interferon-alpha|type I interferon signaling pathway|	type I interferon receptor activity|protein kinase binding|type I interferon binding|	3	5	179000000	4.80%	PC	15976	6	FDR0	0.791	0.896	1.13	2.0025	2.019	1.876	0.046	0.28	0.2645	Yes (pvalue<0.1,fc>1)	0.0188059	PredHel=0	CS pos: 21-22. VSA-SL. Pr: 0.5864
Q06770	Q06770	Serpina6	1	3	2	2	Q06770	MOUSE	44939.5	4.7	230	230.1	20.57	20.57		397	Corticosteroid-binding globulin	extracellular space|extracellular exosome|	transport|glucocorticoid metabolic process|negative regulation of endopeptidase activity|	serine-type endopeptidase inhibitor activity|steroid binding|	2	3	146000000	4.70%	PC	12401	6	FDR0	0.768	0.358	-0.889	1.9195	1.594	0.131	1.91	1.605	0.2125		0.144398	PredHel=0	CS pos: 22-23. TQA-VT. Pr: 0.8380		206
Q6P5E4	Q6P5E4	Uggt1	1	3	2	2	Q6P5E4	MOUSE	177115	1.3	233	233.1	20.21	20.21		1551	UDP-glucose:glycoprotein glucosyltransferase 1	endoplasmic reticulum|endoplasmic reticulum lumen|endoplasmic reticulum-Golgi intermediate compartment|extracellular exosome|	protein glycosylation|UDP-glucosylation|	UDP-glucose:glycoprotein glucosyltransferase activity|protein binding|unfolded protein binding|	2	3	21400000	1.30%		320011	6	FDR0	0.273	-0.514	-0.508	0.9535	0.631	-0.178	2.28	2.087	1.2395		0.598371	PredHel=0	CS pos: 42-43. AEA-NS. Pr: 0.4539	Yes	79.9			2	teratoma FPR10: count=9
Q8R4G6	Q8R4G6	Mgat5	1	2	2	2	Q8R4G6|Q8BIS8|Q8BIS8-2	MOUSE	85690.2	2.8	237	237.1	19.35	19.35		740	Alpha-1,6-mannosylglycoprotein 6-beta-N-acetylglucosaminyltransferase A	Golgi membrane|Golgi apparatus|integral component of membrane|extracellular exosome|	protein N-linked glycosylation|	acetylglucosaminyltransferase activity|alpha-1,6-mannosylglycoprotein 6-beta-N-acetylglucosaminyltransferase activity|	2	2	45000000	2.80%	PC	107895	6	FDR0	1.123	1.058	0.226	1.7035	1.633	0.584	0.417	0.334	-0.6105	Yes (pvalue<0.1,fc>1)	0.0909034	PredHel=1			0.546			1	teratoma FPR10: count=8
Q71KU9	Q71KU9	Fgl1	1	3	2	2	Q71KU9|A0A0R4J0E1	MOUSE	36724.1	7.6	239	239.1	19.31	19.31		314	Fibrinogen-like protein 1	extracellular exosome|	cholesterol metabolic process|regulation of glucose metabolic process|response to stilbenoid|adipose tissue development|		2	3	75700000	7.60%	PC	234199	6	FDR0	0.018	-0.953	0.383	0.4875	-0.645	0.11	1.048	0.084	1.3075		0.696384	PredHel=0	CS pos: 22-23. GWA-LE. Pr: 0.9532
Q8QZR4	Q8QZR4	Oaf	1	3	3	3	Q8QZR4	MOUSE	32151.3	10.9	249	249.1	17.97	17.97		282	Out at first protein homolog	extracellular exosome|			3	3	11300000	10.90%		102644	6	FDR0	0.329	-0.34	-0.205	1.0115	0.483	0.401	1.842	0.864	1.1065		0.177214	PredHel=0	CS pos: 36-37. VGA-GS. Pr: 0.4715		3.05	human data	1	2
Q60715	Q60715	P4ha1	1	3	3	3	Q60715|Q60715-2|E9Q7B0	MOUSE	61194.2	8	257	257.1	16.94	16.94		534	Prolyl 4-hydroxylase subunit alpha-1	mitochondrion|endoplasmic reticulum|endoplasmic reticulum lumen|membrane|procollagen-proline 4-dioxygenase complex|intracellular membrane-bounded organelle|	peptidyl-proline hydroxylation to 4-hydroxy-L-proline|collagen fibril organization|oxidation-reduction process|	procollagen-proline 4-dioxygenase activity|iron ion binding|oxidoreductase activity, acting on single donors with incorporation of molecular oxygen, incorporation of two atoms of oxygen|L-ascorbic acid binding|procollagen-proline 4-dioxygenase activity|	3	3	92700000	8.00%		18451	6	FDR0	-0.11	-0.714	-0.099	1.1845	0.576	0.973	0.944	0.321	0.8235		0.266252	PredHel=0	CS pos: 17-18. SLA-HP. Pr: 0.8912	Yes		human and mouse data	3	2	teratoma FPR10: count=0
G3X9W4	G3X9W4	Nr2c2	1	4	2	2	G3X9W4	MOUSE	69699	2.8	267	267.1	15.69	15.69		629	Nuclear receptor subfamily 2 group C member 2	nucleoplasm|	transcription, DNA-templated|spermatogenesis|steroid hormone mediated signaling pathway|positive regulation of transcription from RNA polymerase II promoter|meiotic cell cycle|activation of mitophagy in response to mitochondrial depolarization|	sequence-specific DNA binding transcription factor activity|steroid hormone receptor activity|zinc ion binding|sequence-specific DNA binding|protein heterodimerization activity|	2	4	630000000	2.80%		22026	6	FDR0	-3.238	3.951	0.4	-0.7885	4.766	0.743	0.584	5.766	1.8825		0.708735	PredHel=0
Q60994	Q60994	Adipoq	1	6	1	1	Q60994	MOUSE	26922.6	4	271	271.1	15.46	15.46		247	Adiponectin	collagen trimer|extracellular space|endoplasmic reticulum|cell surface|perinuclear region of cytoplasm|extracellular exosome|cell periphery|	response to hypoxia|positive regulation of protein phosphorylation|glucose metabolic process|fatty acid beta-oxidation|response to nutrient|circadian rhythm|response to sucrose|response to glucose|positive regulation of signal transduction|negative regulation of platelet-derived growth factor receptor signaling pathway|positive regulation of protein kinase A signaling|negative regulation of macro…	receptor binding|hormone activity|protein binding|sialic acid binding|identical protein binding|protein homodimerization activity|	1	6	2530000000	4.00%	PC	11450	6	FDR0	0.867	0.671	0.75	2.8695	2.715	2.764	-0.712	-0.719	-0.1255	Yes (pvalue<0.1,fc>1)	0.0741101	PredHel=0	CS pos: 17-18. SHA-ED. Pr: 0.9769	Yes	35.8	human and mouse data	10
P56564	P56564	Slc1a3	1	2	1	1	P56564	MOUSE	59792.6	2.7	279	279.1	14.83	14.83		543	Excitatory amino acid transporter 1	mitochondrial inner membrane|plasma membrane|cell surface|integral component of membrane|basolateral plasma membrane|cell projection|neuron projection|neuronal cell body|dendritic spine|fibril|synapse|cell periphery|	positive regulation of defense response to virus by host|glutamate metabolic process|glutamate biosynthetic process|sensory perception of sound|response to light stimulus|gamma-aminobutyric acid biosynthetic process|response to wounding|response to inorganic substance|L-glutamate transport|cranial nerve development|auditory behavior|response to drug|response to amino acid|malate-aspartate shuttle…	L-glutamate transmembrane transporter activity|high-affinity glutamate transmembrane transporter activity|protein binding|glutamate binding|amino acid binding|sodium:dicarboxylate symporter activity|	1	2	18300000	2.70%		20512	6	FDR0	0.893		0.568	1.1205		0.573	1.374		0.9175	Yes (pvalue<0.1,fc>1)	0.0393137	PredHel=10			14.4				teratoma FPR10: count=0
P11152	P11152	Lpl	1	3	2	2	P11152	MOUSE	53679	6.1	298	298.1	13.18	13.18		474	Lipoprotein lipase	extracellular space|plasma membrane|cell surface|extracellular matrix|anchored component of membrane|very-low-density lipoprotein particle|chylomicron|extracellular exosome|	fatty acid biosynthetic process|response to cold|positive regulation of macrophage derived foam cell differentiation|positive regulation of cholesterol storage|positive regulation of sequestering of triglyceride|triglyceride biosynthetic process|triglyceride catabolic process|very-low-density lipoprotein particle remodeling|response to drug|triglyceride homeostasis|	lipoprotein lipase activity|triglyceride lipase activity|receptor binding|protein binding|heparin binding|triglyceride binding|apolipoprotein binding|	2	3	16600000	6.10%	PC	16956	6	FDR0	0.48	0.604	0.429	1.0085	1.23	0.97	0.654	0.486	0.3185	Yes (pvalue<0.1,fc>1)	0.0685094	PredHel=0	CS pos: 27-28. VAA-AD. Pr: 0.3832	Yes	8.75	human and mouse data	5	1	teratoma FPR10: count=3
P07361	P07361	Orm2	1	3	2	1	P07361	MOUSE	23957.1	8.6	305	305.1	12.87	7.32		207	Alpha-1-acid glycoprotein 2	extracellular space|	regulation of immune system process|transport|acute-phase response|		2	3	154000000	8.60%	PC	18406	6	FDR0	0.463	-0.516	0.146	1.4555	0.895	0.916	1.083	0.094	0.8185		0.212745	PredHel=0	CS pos: 18-19. LEA-QN. Pr: 0.9691		483		1
Q9CR35	Q9CR35	Ctrb1	1	2	1	1	P00767|Q9CR35	MOUSE	28448.9	2.6	320	320.1	11.92	11.92		263	Chymotrypsinogen B	extracellular space|	proteolysis|digestion|	serine-type endopeptidase activity|peptidase activity|	1	2	97200000	2.60%	PC	66473	6	FDR0	0.524	-0.773	0.265	1.1815	-0.121	0.701	1.633	0.318	1.2435		0.224658	PredHel=1	CS pos: 18-19. TFG-CG. Pr: 0.4299		45.9			1
Q6P1G2	Q6P1G2	Kdm2b	1	2	2	2	Q6P1G2|E9QL25|D3YVU4|D3YVU7|Q6P1G2-2|Q6P1G2-3	MOUSE	152127	2.2	335	335.1	11.2	11.2		1309	Lysine-specific demethylase 2B	nucleolus|PcG protein complex|	negative regulation of transcription from RNA polymerase II promoter|transcription, DNA-templated|spermatogenesis|histone demethylation|midbrain-hindbrain boundary morphogenesis|fourth ventricle development|lateral ventricle development|third ventricle development|initiation of neural tube closure|forebrain development|midbrain development|hindbrain development|histone H2A monoubiquitination|nega…	DNA binding|protein binding|zinc ion binding|rRNA binding|histone demethylase activity|histone demethylase activity (H3-K36 specific)|	2	2	663000000	2.20%		30841	6	FDR0	0.603	0.472	0.353	-0.2395	2.259	0.928	0.114	2.599	1.3715		0.231362	PredHel=0							teratoma FPR10: count=0
P48759	P48759	Ptx3	1	1	1	1	P48759	MOUSE	42381.4	2.6	339	339.1	10.83	10.83		381	Pentraxin-related protein PTX3	extracellular space|	response to yeast|opsonization|negative regulation by host of viral exo-alpha-sialidase activity|negative regulation by host of viral glycoprotein metabolic process|innate immune response|positive regulation of nitric oxide biosynthetic process|negative regulation of viral entry into host cell|positive regulation of phagocytosis|negative regulation of exo-alpha-sialidase activity|negative regulat…	complement component C1q binding|(1->3)-beta-D-glucan binding|virion binding|	1	1	13000000	2.60%	PC	19288	6	FDR0	0.252	0.113	0.666	2.2305	2.086	2.422	0.388	0.23	0.6705	Yes (pvalue<0.1,fc>1)	0.037513	PredHel=0	CS pos: 17-18. VVA-ET. Pr: 0.8060		0.995	human and mouse data	5	2	teratoma FPR10: count=0
Q9JL18	Q9JL18	Bace2	1	2	1	1	A0A0R4J0I8|Q9JL18	MOUSE	56255.4	3.3	340	340.1	10.71	10.71		514	Beta-secretase 2	endosome|endoplasmic reticulum|Golgi apparatus|cell surface|integral component of membrane|	membrane protein ectodomain proteolysis|protein catabolic process|negative regulation of amyloid precursor protein biosynthetic process|beta-amyloid metabolic process|	beta-amyloid binding|aspartic-type endopeptidase activity|	1	2	838000000	3.30%		56175	6	FDR0	-1.701	1.047	0.395	0.0445	2.786	1.917	0.372	3.101	2.3355		0.15653	PredHel=2	CS pos: 25-26. ALA-PA. Pr: 0.3037	Yes
P19788	P19788	Mgp	1	1	1	1	P19788	MOUSE	12530.1	10.5	348	348.1	10.33	10.33		104	Matrix Gla protein	extracellular exosome|extracellular matrix|	ossification|cell differentiation|regulation of bone mineralization|cartilage development|	calcium ion binding|	1	1	12000000	10.50%	PC	17313	6	FDR0	0.165	-0.563	0.355	1.0875	0.353	1.055	1.146	0.399	1.2045		0.158968	PredHel=0	CS pos: 19-20. TLC-YE. Pr: 0.7958	Yes	9.57	human data	2	1	teratoma FPR10: count=3
Q9CQ45	Q9CQ45	Nenf	1	2	1	1	Q9CQ45	MOUSE	18904.1	5.8	354	354.1	9.73	9.73		171	Neudesin	extracellular space|nucleus|nucleoplasm|endomembrane system|membrane|	negative regulation of appetite|positive regulation of MAPK cascade|	growth factor activity|heme binding|metal ion binding|	1	2	52600000	5.80%	PC	66208	6	FDR0	-0.03	-0.781	-0.197	0.9475	0.191	0.558	1.823	1.053	1.5235		0.243928	PredHel=1	CS pos: 30-31. AWA-GQ. Pr: 0.9483		7.51			1	teratoma FPR10: count=9
P09813	P09813	Apoa2	1	2	1	1	P09813	MOUSE	11366	9.8	365	365.1	9.38	9.38		102	Apolipoprotein A-II	extracellular region|extracellular space|cytosol|very-low-density lipoprotein particle|high-density lipoprotein particle|spherical high-density lipoprotein particle|chylomicron|extracellular exosome|blood microparticle|	acute inflammatory response|negative regulation of cytokine secretion involved in immune response|protein folding|fatty acid metabolic process|phosphatidylcholine biosynthetic process|lipid transport|cholesterol metabolic process|phospholipid catabolic process|response to glucose|positive regulation of cholesterol esterification|negative regulation of very-low-density lipoprotein particle remodel…	lipid transporter activity|phospholipid binding|high-density lipoprotein particle binding|lipid binding|cholesterol binding|phosphatidylcholine binding|apolipoprotein receptor binding|protein homodimerization activity|protein heterodimerization activity|l	1	2	150000000	9.80%	PC	11807	6	FDR0	0.539	-0.02	0.765	0.8945	0.33	0.898	0.744	0.166	0.8375	Yes (pvalue<0.1,fc>1)	0.0937983	PredHel=0	CS pos: 18-19. LEG-AL. Pr: 0.6577		834				teratoma FPR10: count=3
O70165	O70165	Fcn1	1	2	1	1	O70165	MOUSE	36868.4	2.6	371	371.1	9.1	9.1		334	Ficolin-1	collagen trimer|extrinsic component of external side of plasma membrane|blood microparticle|	cell surface pattern recognition receptor signaling pathway|G-protein coupled receptor signaling pathway|recognition of apoptotic cell|negative regulation of viral entry into host cell|defense response to virus|negative regulation of RNA biosynthetic process|positive regulation of interleukin-8 secretion|	antigen binding|protein binding|signaling pattern recognition receptor activity|carbohydrate binding|metal ion binding|carbohydrate derivative binding|	1	2	19200000	2.60%	PC	14133	6	FDR0	-0.296	0.568	0.241	1.3345	2.194	1.65	-0.175	0.67	0.2305	Yes (pvalue<0.1,fc>1)	0.099072	PredHel=0	CS pos: 22-23. ALG-QE. Pr: 0.6248		48.4
Q6PIU9	Q6PIU9		1	1	1	1	Q6PIU9	MOUSE	37932.2	7.6	385	385.1	8.45	8.45		354	Uncharacterized protein FLJ45252 homolog				1	1	20000000	7.60%		102637099	6	FDR0	0.821	0.997	0.636	2.0275	2.199	1.62	0.206	0.364	-0.1105	Yes (pvalue<0.1,fc>1)	0.027527	PredHel=0							teratoma FPR10: count=0
Q9D1Q6	Q9D1Q6	Erp44	1	2	1	1	Q9D1Q6	MOUSE	47251.5	2.9	390	390.1	8.36	8.36		406	Endoplasmic reticulum resident protein 44	endoplasmic reticulum lumen|endoplasmic reticulum membrane|endoplasmic reticulum-Golgi intermediate compartment|cell surface|extracellular exosome|	protein folding|response to unfolded protein|glycoprotein metabolic process|response to endoplasmic reticulum stress|cell redox homeostasis|	protein disulfide isomerase activity|protein binding|	1	2	7860000	2.90%		76299	6	FDR0	1.701	-0.496	1.118	1.4625	-0.74	0.657	2.492	0.277	1.7785		0.135715	PredHel=0	CS pos: 29-30. ITA-EI. Pr: 0.6992	Yes	177			2	teratoma FPR10: count=9
P21180	P21180	C2	1	1	3	1	P21180|P21180-2|B8JJN2|B8JJM9	MOUSE	85995.1	4.3	13	13.2	34.62	9.98		760	Complement C2	extracellular exosome|	proteolysis|complement activation|complement activation, classical pathway|response to nutrient|innate immune response|positive regulation of apoptotic cell clearance|	serine-type endopeptidase activity|metal ion binding|	1	1	2330000	1.50%	PC	12263	5	FDR0	0.761	-0.085	0.024	0.6285	-0.222	-0.331	1.404	0.54	0.5355		0.356366	PredHel=0	CS pos: 18-19. GLA-AL. Pr: 0.7033			human and mouse data	3
P07744	P07744	Krt4	1	2	11	1	P07744	MOUSE	56624.7	12	25	25.6	136.01	11.57		525	Keratin, type II cytoskeletal 4	nucleus|cell surface|keratin filament|intermediate filament cytoskeleton|	cytoskeleton organization|embryo development|epithelial cell differentiation|negative regulation of epithelial cell proliferation|	structural molecule activity|protein heterodimerization activity|	1	2	129000000	2.20%		16682	5	FDR0	1.417	-2.223	-1.001	2.1195	-2.304	-1.299	5.785	2.484	3.5935		0.992475	PredHel=0			14.7	human data		1	teratoma FPR10: count=0
A0A0R4J038	A0A0R4J038	Kng1	1	142	28	26	A0A0R4J038|O08677|D3YTY9|O08677-3|B99909|P01044|P01045	MOUSE	74183.9	46.1	28	28.1	408.93	377.34		661	Kininogen-1				28	142	105000000000	46.10%		16644	5	FDR0	0.105	0.078	0.335	0.5135	0.521	0.549	0	-0.029	0.1355		0.358292	PredHel=0	CS pos: 20-21. TQG-EE. Pr: 0.9172		664
Q91ZX7	Q91ZX7	Lrp1	1	67	42	42	A0A0R4J0I9|Q91ZX7|Q3U5J2|D3Z5M3|Q9JI18|A2API5|E9Q202	MOUSE	523675	10.5	31	31.1	396.71	396.71		4545	Prolow-density lipoprotein receptor-related protein 1	nucleolus|cytoplasm|lysosomal membrane|integral component of plasma membrane|coated pit|focal adhesion|membrane|receptor complex|perinuclear region of cytoplasm|	receptor-mediated endocytosis|cholesterol metabolic process|positive regulation of cholesterol efflux|negative regulation of smooth muscle cell migration|negative regulation of Wnt signaling pathway|positive regulation of lipid transport|regulation of cholesterol transport|regulation of phospholipase A2 activity|regulation of actin cytoskeleton organization|aorta morphogenesis|apoptotic cell clea…	calcium ion binding|protein binding|protein complex binding|apolipoprotein binding|poly(A) RNA binding|	42	67	4050000000	10.50%		16971	5	FDR0	0.263	0.008	0.083	1.3185	1.03	0.909	0.729	0.423	0.3515		0.116572	PredHel=1	CS pos: 19-20. VSG-AT. Pr: 0.7616			human data	3	4	teratoma FPR10: count=9
G3X977	G3X977	Itih2	1	86	27	27	G3X977|Q61703	MOUSE	106759	38.5	32	32.1	395.39	395.39		950	Inter-alpha trypsin inhibitor, heavy chain 2	extracellular exosome|blood microparticle|	negative regulation of endopeptidase activity|hyaluronan metabolic process|	serine-type endopeptidase inhibitor activity|	27	86	18600000000	38.50%		16425	5	FDR0	0.821	0.463	0.772	2.1735	1.863	1.838	0.624	0.418	0.3715	Yes (pvalue<0.1,fc>1)	0.0207511	PredHel=0	CS pos: 22-23. AQA-FE. Pr: 0.9764		36.4	human data	1	2	teratoma FPR10: count=4
P13020	P13020	Gsn	1	45	18	18	P13020|P13020-2	MOUSE	86339.4	37.5	49	49.1	213.22	213.22		780	Gelsolin	ruffle|podosome|extracellular region|extracellular space|cytoplasm|cytosol|plasma membrane|focal adhesion|sarcoplasm|lamellipodium|actin cap|cortical actin cytoskeleton|myelin sheath|perinuclear region of cytoplasm|extracellular exosome|blood microparticle|nucleus|focal adhesion|cortical actin cytoskeleton|	phagocytosis, engulfment|aging|positive regulation of gene expression|oligodendrocyte development|striated muscle atrophy|vesicle-mediated transport|actin filament polymerization|protein destabilization|tissue regeneration|sequestering of actin monomers|actin nucleation|response to ethanol|negative regulation of viral entry into host cell|phosphatidylinositol-mediated signaling|actin filament sev…	actin binding|calcium ion binding|protein binding|protein domain specific binding|myosin II binding|	18	45	3190000000	37.50%	PC	227753	5	FDR0	0.11	0.202	0.242	0.4155	0.541	0.476	-0.233	-0.088	-0.0775		0.542481	PredHel=0	CS pos: 25-26. SHA-AT. Pr: 0.9307			human and mouse data	9	5	teratoma FPR10: count=0
P29699	P29699	Ahsg	1	68	12	12	P29699	MOUSE	38123.7	38.8	51	51.1	207.17	207.17		345	Alpha-2-HS-glycoprotein	extracellular space|extracellular exosome|blood microparticle|	ossification|acute-phase response|negative regulation of endopeptidase activity|negative regulation of bone mineralization|regulation of inflammatory response|positive regulation of phagocytosis|	cysteine-type endopeptidase inhibitor activity|	12	68	16800000000	38.80%	PC	11625	5	FDR0	0.558	-0.182	0.361	1.5395	0.91	1.211	-0.167	-0.779	-0.4445		0.307882	PredHel=0	CS pos: 18-19. CQS-AP. Pr: 0.9517		1904	human data	1		teratoma FPR10: count=4
P51885	P51885	Lum	1	45	12	12	P51885	MOUSE	38663.6	39.3	65	65.1	156	156		338	Lumican	proteinaceous extracellular matrix|fibrillar collagen trimer|extracellular space|extracellular exosome|extracellular matrix|	visual perception|response to organic cyclic compound|collagen fibril organization|positive regulation of transforming growth factor beta1 production|positive regulation of transcription from RNA polymerase II promoter|cartilage development|response to growth factor|	collagen binding|	12	45	7670000000	39.30%	PC	17022	5	FDR0	0.693	0.273	0.544	2.0175	1.499	1.442	0.546	0.061	0.1485	Yes (pvalue<0.1,fc>1)	0.0474229	PredHel=0	CS pos: 18-19. VSG-QY. Pr: 0.9668		160	human and mouse data	7	3	teratoma FPR10: count=8
A0A140T8N1	A0A140T8N1	Igkv1-88	1	7	3	3	A0A140T8N1|A0A140T8M0|A0A0B4J1I0|A0A075B5K8|P01631|A0A140T8M9|A0A075B5N0	MOUSE	13280.9	16.6	218	218.1	22.62	22.62		120	Immunoglobulin kappa chain variable 1-88 (Fragment)				3	7	352000000	16.60%		692154	5	FDR0	0.937	0.321	0.348	-0.1885	-0.589	-0.961	2.002	1.633	1.2995		0.316985	PredHel=0	CS pos: 20-21. SRG-DV. Pr: 0.9496
P34928	P34928	Apoc1	1	2	2	2	P34928	MOUSE	9696.2	22.7	219	219.1	22.3	22.3		88	Apolipoprotein C-I	endoplasmic reticulum|very-low-density lipoprotein particle|high-density lipoprotein particle|extracellular exosome|	triglyceride metabolic process|cholesterol metabolic process|negative regulation of phosphatidylcholine catabolic process|negative regulation of very-low-density lipoprotein particle clearance|negative regulation of cholesterol transport|cholesterol efflux|phospholipid efflux|plasma lipoprotein particle remodeling|chylomicron remnant clearance|very-low-density lipoprotein particle clearance|lipop…	phospholipase inhibitor activity|fatty acid binding|	2	2	212000000	22.70%	PC	11812	5	FDR0	0.294	0.123	0.422	1.2925	1.117	1.198	-0.207	-0.396	-0.2105		0.203789	PredHel=0	CS pos: 26-27. AQA-AP. Pr: 0.7781	Yes	387
E9Q6D8	E9Q6D8	C6	1	4	3	3	E9Q6D8|Q91X70	MOUSE	108049	4.4	222	222.1	22.12	22.12		931	Complement component 6	membrane attack complex|extracellular exosome|	in utero embryonic development|immune response|		3	4	108000000	4.40%		12274	5	FDR0	0.041	0.414	0.288	0.5205	0.538	0.453	-0.093	0.183	-0.2565		0.580484	PredHel=0	CS pos: 21-22. SEA-CF. Pr: 0.9964				1
P08226	P08226	Apoe	1	31	12	12	P08226	MOUSE	35923	38.5	80	80.1	136.9	136.9		311	Apolipoprotein E	extracellular region|extracellular space|nucleus|endoplasmic reticulum|Golgi apparatus|cytosol|membrane|extracellular matrix|very-low-density lipoprotein particle|low-density lipoprotein particle|intermediate-density lipoprotein particle|high-density lipoprotein particle|chylomicron|extracellular exosome|blood microparticle|extracellular vesicle|	negative regulation of endothelial cell proliferation|response to dietary excess|lipid metabolic process|triglyceride metabolic process|cholesterol biosynthetic process|cholesterol catabolic process|cellular calcium ion homeostasis|receptor-mediated endocytosis|response to oxidative stress|G-protein coupled receptor signaling pathway|nitric oxide mediated signal transduction|cholesterol metabolic…	beta-amyloid binding|lipid transporter activity|protein binding|phospholipid binding|heparin binding|lipid binding|cholesterol binding|antioxidant activity|cholesterol transporter activity|identical protein binding|protein homodimerization activity|metal	12	31	8400000000	38.50%	PC	11816	5	FDR0	-0.064	0.077	0.313	0.8375	1.074	0.882	-0.45	-0.174	-0.1875		0.406481	PredHel=0	CS pos: 18-19. CLA-EG. Pr: 0.7035	Yes	597	human and mouse data	5	2	teratoma FPR10: count=8
P21614	P21614	Gc	1	21	9	9	P21614	MOUSE	55196.9	25	82	82.1	124.18	124.18		476	Vitamin D-binding protein	extracellular space|cytosol|axon|perinuclear region of cytoplasm|extracellular exosome|blood microparticle|	female pregnancy|lactation|response to nutrient levels|response to estradiol|vitamin D metabolic process|vitamin transport|	actin binding|vitamin transporter activity|calcidiol binding|	9	21	1610000000	25.00%	PC	14473	5	FDR0	0.315	0.096	0.285	1.5775	1.373	1.459	-0.099	-0.708	-0.4345		0.256301	PredHel=0	CS pos: 16-17. GHA-LE. Pr: 0.9321		1309	human data	1		teratoma FPR10: count=3
Q07456	Q07456	Ambp	1	30	7	7	Q07456	MOUSE	39941.4	33.8	92	92.1	98.28	98.28		349	Protein AMBP	extracellular space|plasma membrane|cell surface|intracellular membrane-bounded organelle|extracellular exosome|blood microparticle|	negative regulation of endopeptidase activity|protein-chromophore linkage|protein catabolic process|protein maturation|	serine-type endopeptidase inhibitor activity|IgA binding|heme binding|small molecule binding|protein homodimerization activity|	7	30	4810000000	33.80%	PC	11699	5	FDR0	0.518	0.128	0.479	2.0385	1.53	1.664	0.478	0.235	0.2675	Yes (pvalue<0.1,fc>1)	0.0506473	PredHel=0	CS pos: 19-20. SRA-DP. Pr: 0.7501		51.8				teratoma FPR10: count=5
Q9DBD0	Q9DBD0	Ica	1	24	7	7	Q9DBD0|D3YY36	MOUSE	78761.2	11.8	94	94.1	92.99	92.99		700	Inhibitor of carbonic anhydrase	extracellular space|	negative regulation of catalytic activity|	enzyme inhibitor activity|iron ion binding|	7	24	3080000000	11.80%	PC	71775	5	FDR0	0.631	0.328	0.312	1.6075	1.608	1.448	-0.102	-0.23	-0.4065		0.136341	PredHel=0	CS pos: 19-20. CLA-LP. Pr: 0.8683		271	human data	4		teratoma FPR10: count=3
G5E8D6	G5E8D6	Efemp2	1	15	6	6	G5E8D6|Q9WVJ9|E9Q3N9	MOUSE	53745	18.6	117	117.1	64.23	64.23		462	EGF-containing fibulin-like extracellular matrix protein 2	proteinaceous extracellular matrix|extracellular exosome|extracellular vesicle|		calcium ion binding|	6	15	451000000	18.60%		58859	5	FDR0	1.036	0.312	1.232	1.7725	1.446	1.716	0.279	-0.205	0.1545	Yes (pvalue<0.1,fc>1)	0.0325288	PredHel=0	CS pos: 46-47. ASP-QD. Pr: 0.3335		5.14	human data	3	2	teratoma FPR10: count=8
P55065	P55065	Pltp	1	15	7	7	P55065|A2A5K2	MOUSE	54680.3	23.1	120	120.1	62.69	62.69		493	Phospholipid transfer protein	extracellular space|	lipid metabolic process|lipid transport|vitamin E biosynthetic process|positive regulation of cholesterol efflux|sperm motility|high-density lipoprotein particle remodeling|	lipid binding|	7	15	403000000	23.10%	PC	18830	5	FDR0	0.683	0.018	0.205	1.0275	0.928	0.86	0.402	0	-0.1695		0.184838	PredHel=0	CS pos: 17-18. AHA-EL. Pr: 0.9744		6.49	human data	2	3
Q3U3V1	Q3U3V1	F10	1	9	5	5	Q3U3V1|O88947|D3Z215|D3Z521	MOUSE	56680.8	19	121	121.1	61.94	61.94		493	Coagulation factor X	extracellular region|membrane|intracellular membrane-bounded organelle|	proteolysis|blood coagulation|positive regulation of protein kinase B signaling|	serine-type endopeptidase activity|calcium ion binding|phospholipid binding|	5	9	1180000000	19.00%	PC	14058	5	FDR0	0.948	0.465	1.096	1.2125	0.82	0.865	0.377	0.057	0.3655	Yes (pvalue<0.1,fc>1)	0.076136	PredHel=0			112				teratoma FPR10: count=3
Q9JKR6	Q9JKR6	Hyou1	1	8	6	6	Q9JKR6	MOUSE	111407	8.7	129	129.1	57.41	57.41		999	Hypoxia up-regulated protein 1	extracellular region|endoplasmic reticulum lumen|focal adhesion|membrane|endoplasmic reticulum chaperone complex|extracellular exosome|	response to ischemia|response to endoplasmic reticulum stress|negative regulation of apoptotic process|cellular response to hypoxia|negative regulation of hypoxia-induced intrinsic apoptotic signaling pathway|negative regulation of endoplasmic reticulum stress-induced neuron intrinsic apoptotic signaling pathway|	ATP binding|	6	8	172000000	8.70%		12282	5	FDR0	0.757	-0.009	0.414	1.5085	0.772	0.863	0.677	-0.077	0.3825		0.110697	PredHel=1	CS pos: 30-31. ALS-DT. Pr: 0.4695	Yes	182			2	teratoma FPR10: count=9
P47877	P47877	Igfbp2	1	7	6	6	P47877|D3YU40	MOUSE	33930.2	27.2	151	151.1	43.85	43.85		305	Insulin-like growth factor-binding protein 2	extracellular region|extracellular space|apical plasma membrane|cytoplasmic vesicle|extracellular exosome|	regulation of cell growth|signal transduction|female pregnancy|aging|response to nutrient|response to mechanical stimulus|response to lithium ion|response to estradiol|response to retinoic acid|cellular response to hormone stimulus|positive regulation of activated T cell proliferation|response to drug|regulation of insulin-like growth factor receptor signaling pathway|response to glucocorticoid|	insulin-like growth factor binding|insulin-like growth factor I binding|insulin-like growth factor II binding|	6	7	78000000	27.20%	PC	16008	5	FDR0	0.82	0.253	1.005	2.1315	1.705	2.059	-0.514	-0.438	-0.4985	Yes (pvalue<0.1,fc>1)	0.0836031	PredHel=0	CS pos: 34-35. VRA-EV. Pr: 0.7610		74.4			4	teratoma FPR10: count=3
A2AS37	A2AS37	AI182371	1	8	4	4	A2AS37	MOUSE	40887.3	11.7	163	163.1	36.82	36.82		356	Expressed sequence AI182371	extracellular region|	inflammatory response|complement activation|negative regulation of endopeptidase activity|	endopeptidase inhibitor activity|	4	8	179000000	11.70%		98870	5	FDR0	0.314	0.19	0.226	1.3445	1.22	1.126	0.268	-0.004	0.1725		0.114693	PredHel=0	CS pos: 26-27. SWG-QE. Pr: 0.9724		38.3
Q99P87	Q99P87	Retn	1	5	3	3	Q99P87	MOUSE	13119	28.9	166	166.1	35.54	35.54		114	Resistin	extracellular region|extracellular space|extracellular exosome|		hormone activity|	3	5	756000000	28.90%	PC	57264	5	FDR0	0.422	0.091	0.422	2.7785	1.651	2.557	-0.696	-1.015	-0.9545		0.126049	PredHel=0	CS pos: 22-23. GSS-MP. Pr: 0.6914		8.77	mouse data	4		teratoma FPR10: count=6
Q9Z1T2	Q9Z1T2	Thbs4	1	7	3	3	Q9Z1T2|Q9R0G6	MOUSE	109046	4.3	167	167.1	35.39	35.39		963	Thrombospondin-4	basement membrane|extracellular space|endoplasmic reticulum|sarcoplasmic reticulum|extracellular matrix|extracellular exosome|	positive regulation of endothelial cell proliferation|response to unfolded protein|negative regulation of angiogenesis|regulation of tissue remodeling|response to endoplasmic reticulum stress|behavioral response to pain|tissue remodeling|positive regulation of peptidyl-tyrosine phosphorylation|myoblast migration|positive regulation of cell division|endothelial cell-cell adhesion|positive regulati…	integrin binding|calcium ion binding|protein binding|growth factor activity|heparin binding|	3	7	162000000	4.30%	PC	21828	5	FDR0	0.384	0.307	0.456	2.0505	1.731	1.819	-0.01	0.09	-0.1775	Yes (pvalue<0.1,fc>1)	0.0934228	PredHel=0	CS pos: 26-27. TSA-QA. Pr: 0.6262	Yes	7.34	human data			teratoma FPR10: count=7
O89020	O89020-3	Afm	1	5	3	3	O89020-3|O89020|O89020-2	MOUSE	71605	6.7	198	198.1	26.52	26.52		608	Isoform 3 of Afamin	extracellular space|extracellular exosome|blood microparticle|	vitamin transport|	vitamin E binding|	3	5	112000000	6.70%	PC	280662	5	FDR0	0.21	-0.144	0.609	0.7915	0.688	0.941	-0.023	0.271	0.0435		0.203606	PredHel=0	CS pos: 21-22. SLA-LP. Pr: 0.7858
P97326	P97326	Cdh6	1	3	3	3	P97326	MOUSE	88638.3	4.8	205	205.1	25.99	25.99		790	Cadherin-6	plasma membrane|integral component of membrane|extracellular exosome|	homophilic cell adhesion via plasma membrane adhesion molecules|Notch signaling pathway|	calcium ion binding|	3	3	27800000	4.80%		12563	5	FDR0	0.864	-0.813	0.42	1.2335	-0.183	0.724	0.846	-0.584	0.3845		0.376829	PredHel=1	CS pos: 21-22. TFS-NP. Pr: 0.5988		0.695
Q64726	Q64726	Azgp1	1	7	2	2	Q64726	MOUSE	35559.5	4.2	232	232.1	20.51	20.51		307	Zinc-alpha-2-glycoprotein	extracellular space|nucleus|plasma membrane|MHC class I protein complex|extracellular exosome|	detection of chemical stimulus involved in sensory perception of bitter taste|retina homeostasis|antigen processing and presentation of peptide antigen via MHC class I|immune response|cell adhesion|regulation of multicellular organism growth|	glycoprotein binding|peptide antigen binding|	2	7	614000000	4.20%	PC	12007	5	FDR0	0.7	0.371	0.415	1.7365	1.419	1.288	-0.145	-0.53	-0.3745		0.179701	PredHel=0	CS pos: 18-19. VFQ-ET. Pr: 0.2696		144	human data	1
Q7TQN3	Q7TQN3	Wfikkn2	1	3	2	2	Q7TQN3	MOUSE	65557.4	3.5	238	238.1	19.33	19.33		571	WAP, Kazal, immunoglobulin, Kunitz and NTR domain-containing protein 2	extracellular region|	skeletal system development|transforming growth factor beta receptor signaling pathway|negative regulation of endopeptidase activity|negative regulation of protein binding|negative regulation of DNA binding|muscle fiber development|palate development|	serine-type endopeptidase inhibitor activity|protein binding|metalloendopeptidase inhibitor activity|	2	3	84700000	3.50%	PC	278507	5	FDR0	1.049	0.456	0.515	2.6925	2.225	2.126	0.659	0.172	0.1835	Yes (pvalue<0.1,fc>1)	0.0407347	PredHel=0	CS pos: 29-30. GLA-LP. Pr: 0.8085
A0A075B5N7	A0A075B5N7	Igkv6-13	1	3	2	2	A0A075B5N7|P01633|A0A140T8P1|A0A140T8N5|A0A140T8Q3|A0A140T8M5|A0A140T8N7	MOUSE	10554.5	17.8	251	251.1	17.53	17.53		95	Immunoglobulin kappa variable 6-13				2	3	45000000	17.80%		667899	5	FDR0	1.299	2.492	2.316	-1.2925	-0.477	-0.667	0.662	1.524	1.1735		0.260317	PredHel=0
O55134	O55134	Pcdh12	1	2	2	2	O55134	MOUSE	129298	2.7	284	284.1	14.23	14.23		1180	Protocadherin-12	integral component of plasma membrane|cell-cell junction|extracellular exosome|	glycogen metabolic process|homophilic cell adhesion via plasma membrane adhesion molecules|calcium-dependent cell-cell adhesion via plasma membrane cell adhesion molecules|labyrinthine layer development|	calcium ion binding|	2	2	6730000	2.70%	PC	53601	5	FDR0	0.529	0.385	0.32	1.0815	0.932	0.65	-0.244	-0.406	-0.5845		0.27072	PredHel=1	CS pos: 18-19. SYL-FI. Pr: 0.2933		0.171
Q08879	Q08879	Fbln1	1	2	2	2	Q08879|Q08879-2	MOUSE	82139.4	3.1	289	289.1	14.02	14.02		705	Fibulin-1	proteinaceous extracellular matrix|basement membrane|extracellular space|extracellular exosome|elastic fiber|fibrinogen complex|extracellular matrix|	negative regulation of protein phosphorylation|negative regulation of cell adhesion|embryo implantation|positive regulation of gene expression|positive regulation of peptidase activity|extracellular matrix organization|positive regulation of fibroblast proliferation|negative regulation of ERK1 and ERK2 cascade|blood coagulation, fibrin clot formation|negative regulation of substrate adhesion-depe…	fibronectin binding|integrin binding|extracellular matrix structural constituent|calcium ion binding|protein binding|protein C-terminus binding|peptidase activator activity|protein complex binding|identical protein binding|fibrinogen binding|	2	2	28300000	3.10%	PC	14114	5	FDR0	0.262	1.514	-1.382	0.9415	2.188	-0.925	0.559	1.792	-1.2165		0.758478	PredHel=0	CS pos: 29-30. ANA-DI. Pr: 0.7393			human data	4	2	teratoma FPR10: count=4
Q60590	Q60590	Orm1	1	3	2	2	Q60590	MOUSE	24008.9	8.6	305	305.2	10.81	10.81		207	Alpha-1-acid glycoprotein 1	extracellular space|	regulation of immune system process|transport|acute-phase response|		2	3	145000000	8.60%	PC	18405	5	FDR0	0.463	-0.755	0.146	1.3815	-0.298	0.691	1.408	0.094	0.8085		0.362539	PredHel=0	CS pos: 18-19. LEA-QN. Pr: 0.9514		864	mouse data	3
P09535	P09535-2	Igf2	1	1	1	1	P09535-2|P09535	MOUSE	21517.4	8.3	308	308.1	12.6	12.6		180	Isoform 2 of Insulin-like growth factor II	extracellular space|extracellular exosome|	osteoblast differentiation|positive regulation of protein phosphorylation|glucose metabolic process|organ morphogenesis|exocrine pancreas development|insulin receptor signaling pathway via phosphatidylinositol 3-kinase|positive regulation of activated T cell proliferation|positive regulation of catalytic activity|positive regulation of MAPK cascade|positive regulation of glycogen biosynthetic pro…	insulin receptor binding|insulin-like growth factor receptor binding|hormone activity|protein binding|growth factor activity|receptor activator activity|protein serine/threonine kinase activator activity|	1	1	23500000	8.30%	PC	16002	5	FDR0	-0.191	-0.472	0.875	0.7195	0.433	1.563	-0.33	-0.631	0.6035		0.412315	PredHel=1	CS pos: 24-25. CIA-AY. Pr: 0.5180		29.1			3	teratoma FPR10: count=8
Q9R0E1	Q9R0E1	Plod3	1	1	1	1	Q9R0E1	MOUSE	85491.3	1.2	312	312.1	12.39	12.39		741	Procollagen-lysine,2-oxoglutarate 5-dioxygenase 3	rough endoplasmic reticulum membrane|extracellular exosome|	in utero embryonic development|endothelial cell morphogenesis|protein localization|neural tube development|collagen fibril organization|cellular response to hormone stimulus|vasodilation|epidermis morphogenesis|oxidation-reduction process|lung morphogenesis|basement membrane assembly|	iron ion binding|procollagen-lysine 5-dioxygenase activity|L-ascorbic acid binding|procollagen glucosyltransferase activity|	1	1	19200000	1.20%	PC	26433	5	FDR0	0.167	0.44	0.356	2.0455	2.313	2.013	-0.004	0.25	0.0545	Yes (pvalue<0.1,fc>1)	0.0561694	PredHel=0	CS pos: 27-28. TSA-SD. Pr: 0.4549	Yes	4.06	human data	2	2	teratoma FPR10: count=8
Q9DC11	Q9DC11	Plxdc2	1	3	2	2	Q9DC11|B1AY85|B1AY86	MOUSE	60185.7	2.8	323	323.1	11.69	11.69		530	Plexin domain-containing protein 2	plasma membrane|integral component of membrane|extracellular exosome|			2	3	11300000	2.80%		67448	5	FDR0	0.331	0.209	0.835	1.3285	1.533	1.615	-0.168	-0.236	0.1265		0.100728	PredHel=1	CS pos: 30-31. AHG-EP. Pr: 0.4435		3
A2ASS6	A2ASS6	Ttn	1	2	2	2	A2ASS6|E9Q8K5|E9Q8N1|A2ASS6-2	MOUSE	3.93574e+06	0	355	355.1	9.72	9.72		35213	Titin	nucleus|cytoplasm|	somitogenesis|protein phosphorylation|heart development|regulation of relaxation of cardiac muscle|	protein serine/threonine kinase activity|protein binding|calmodulin binding|ATP binding|ankyrin binding|metal ion binding|	2	2	290000000	0.00%		22138	5	FDR0	0.315	0.339	0.405	0.7185	0.737	0.586	0.219	0.224	0.1775		0.108335	PredHel=0						2
Q8BYB9	Q8BYB9	Poglut1	1	2	1	1	Q8BYB9	MOUSE	46892.1	3.3	386	386.1	8.41	8.41		392	Protein O-glucosyltransferase 1	endoplasmic reticulum lumen|extracellular exosome|	protein O-linked glycosylation|regulation of Notch signaling pathway|cardiovascular system development|	protein xylosyltransferase activity|UDP-glucosyltransferase activity|UDP-xylosyltransferase activity|glucosyltransferase activity|	1	2	25200000	3.30%	PC	224143	5	FDR0	0.293	0.457	0.149	0.9385	1.097	0.572	0.55	0.695	0.2745	Yes (pvalue<0.1,fc>1)	0.0971751	PredHel=0	CS pos: 23-24. VQG-RQ. Pr: 0.9569	Yes	0.745			1	teratoma FPR10: count=9
Q8R555	Q8R555	Crtac1	1	1	1	1	Q8R555	MOUSE	71065	1.3	397	397.1	8.16	8.16		646	Cartilage acidic protein 1	proteinaceous extracellular matrix|growth cone|extracellular exosome|	axonal fasciculation|olfactory bulb development|negative regulation of receptor binding|	calcium ion binding|protein binding|	1	1	5220000	1.30%	PC	72832	5	FDR0	0.303	0.305	0.454	0.9625	0.959	0.891	-0.016	-0.033	0.0045		0.170389	PredHel=0	CS pos: 28-29. TGG-SQ. Pr: 0.3357		1.45
A0A087WR50	A0A087WR50	Fn1	1	1063	170	4	A0A087WR50|Q3UHL6|P11276|A0A087WS56|Q4KL80	MOUSE	266489	76.6	1	1.1	2906.54	30.63		2386	Fibronectin	fibrinogen complex|proteinaceous extracellular matrix|basement membrane|basal lamina|extracellular space|endoplasmic reticulum-Golgi intermediate compartment|apical plasma membrane|extracellular matrix|extracellular exosome|blood microparticle|extracellular matrix|	regulation of protein phosphorylation|cell-substrate junction assembly|cell adhesion|cell-matrix adhesion|calcium-independent cell-matrix adhesion|positive regulation of cell proliferation|positive regulation of gene expression|positive regulation of peptidase activity|peptide cross-linking|integrin activation|substrate adhesion-dependent cell spreading|endodermal cell differentiation|wound heali…	protease binding|integrin binding|protein binding|peptidase activator activity|	170	1063	1890000000000	76.60%		14268	4	FDR0	-2.378	-0.421	-0.586	-0.3945	1.269	1.204	-0.276	1.585	1.5685		0.969498	PredHel=0	CS pos: 24-25. VRC-TE. Pr: 0.6827			human and mouse data	9	5
E9PV24	E9PV24	Fga	1	329	55	55	E9PV24|E9PV24-2|P02672|A5PJE3	MOUSE	88169.4	68.9	6	6.1	846.86	846.86		789	Fibrinogen alpha chain	fibrinogen complex|extracellular space|rough endoplasmic reticulum|cell cortex|external side of plasma membrane|cell surface|platelet alpha granule|extracellular exosome|blood microparticle|extracellular vesicle|	protein complex assembly|acute-phase response|cell-matrix adhesion|signal transduction|blood coagulation|plasminogen activation|response to estradiol|response to genistein|positive regulation of heterotypic cell-cell adhesion|fibrinolysis|induction of bacterial agglutination|response to morphine|cellular protein complex assembly|innate immune response|positive regulation of vasoconstriction|posit…	structural molecule activity|protein binding, bridging|receptor binding|cell adhesion molecule binding|	55	329	1020000000000	68.90%	PC	14161	4	FDR0	-2.538	-0.223	-0.388	-0.3615	1.404	1.654	0.346	2.13	2.5235		0.620573	PredHel=0	CS pos: 19-20. VWT-TD. Pr: 0.8473	Yes					teratoma FPR10: count=3
Q8K0E8	Q8K0E8	Fgb	1	261	50	50	Q8K0E8|F1MAV0|P02676	MOUSE	55436.4	80.2	7	7.1	843.06	843.06		481	Fibrinogen beta chain	fibrinogen complex|extracellular space|cell cortex|external side of plasma membrane|cell surface|platelet alpha granule|extracellular exosome|blood microparticle|extracellular vesicle|	cell-matrix adhesion|signal transduction|plasminogen activation|positive regulation of heterotypic cell-cell adhesion|fibrinolysis|induction of bacterial agglutination|cellular protein complex assembly|cellular response to leptin stimulus|innate immune response|positive regulation of vasoconstriction|positive regulation of exocytosis|positive regulation of protein secretion|protein polymerization…	structural molecule activity|protein binding, bridging|chaperone binding|receptor binding|cell adhesion molecule binding|	50	261	259000000000	80.20%	PC	110135	4	FDR0	-2.419	-0.089	-0.416	-0.1675	1.546	1.516	0.388	2.009	2.2175		0.569205	PredHel=0	CS pos: 19-20. TQA-AD. Pr: 0.9071	Yes	798				teratoma FPR10: count=3
Q3UER8	Q3UER8	Fgg	1	153	34	34	Q3UER8|Q8VCM7|P12799|F1MGU7|Q3SZZ9	MOUSE	51033.2	70.2	21	21.1	491.66	491.66		443	Fibrinogen gamma chain	fibrinogen complex|extracellular space|cell cortex|external side of plasma membrane|cell surface|platelet alpha granule|extracellular exosome|blood microparticle|	cell-matrix adhesion|signal transduction|protein secretion|plasminogen activation|positive regulation of heterotypic cell-cell adhesion|fibrinolysis|cellular protein complex assembly|positive regulation of vasoconstriction|positive regulation of exocytosis|positive regulation of protein secretion|protein polymerization|response to calcium ion|positive regulation of ERK1 and ERK2 cascade|platelet …	receptor binding|structural molecule activity|protein binding, bridging|cell adhesion molecule binding|	34	153	148000000000	70.20%		99571	4	FDR0	-2.853	0.043	-0.45	-0.4435	2.001	1.54	-0.06	2.567	2.2255		0.784706	PredHel=0	CS pos: 25-26. GLA-YV. Pr: 0.9148						teratoma FPR10: count=2
Q6S9I0	Q6S9I0	Kng2	1	8	8	6	Q6S9I0|Q6S9I3|Q6S9I2|E0CYI5	MOUSE	48970.3	20	28	28.2	90.64	59.05		433	Kininogen 2	extracellular space|cytosol|extracellular exosome|blood microparticle|	negative regulation of endopeptidase activity|	cysteine-type endopeptidase inhibitor activity|receptor binding|	6	8	545000000	15.70%		385643	4	FDR0	0.154	-0.433	0.179	0.9385	0.566	1.15	0.188	-0.68	-0.0565		0.35426	PredHel=0	CS pos: 20-21. TQG-EE. Pr: 0.9193						teratoma FPR10: count=4
P22599	P22599	Serpina1b	1	77	20	5	P22599	MOUSE	46145	52.3	39	39.1	307.75	89.93		413	Alpha-1-antitrypsin 1-2	extracellular region|extracellular space|endoplasmic reticulum|Golgi apparatus|extracellular exosome|	in utero embryonic development|protein N-linked glycosylation|acute-phase response|negative regulation of endopeptidase activity|response to cytokine|response to peptide hormone|	glycoprotein binding|protease binding|serine-type endopeptidase inhibitor activity|protein binding|identical protein binding|	20	77	33600000000	52.30%	PC	20701	4	FDR0	0.458	0.157	0.472	0.5695	0.285	0.328	-0.1	-0.284	-0.2695		0.55628	PredHel=0	CS pos: 24-25. FLA-ED. Pr: 0.8191	Yes	851	human data	1		teratoma FPR10: count=1
Q61508	Q61508	Ecm1	1	68	21	21	Q61508|F8WI14|Q61508-2	MOUSE	64485.6	44	44	44.1	269.73	269.73		559	Extracellular matrix protein 1	proteinaceous extracellular matrix|extracellular space|extracellular matrix|extracellular exosome|	ossification|angiogenesis|positive regulation of endothelial cell proliferation|negative regulation of cytokine-mediated signaling pathway|regulation of type 2 immune response|regulation of transcription from RNA polymerase II promoter|inflammatory response|signal transduction|negative regulation of peptidase activity|negative regulation of bone mineralization|biomineral tissue development|positi…	protease binding|signal transducer activity|interleukin-2 receptor binding|protein C-terminus binding|enzyme binding|laminin binding|	21	68	18500000000	44.00%	PC	13601	4	FDR0	-2.481	-0.231	-0.418	-0.6355	1.073	0.92	-0.457	1.282	1.3325		0.981393	PredHel=0	CS pos: 19-20. ASA-AS. Pr: 0.3623			human data	4	5	teratoma FPR10: count=3
E9PWQ3	E9PWQ3	Col6a3	1	29	20	20	E9PWQ3|J3QQ16|A0A087WS16	MOUSE	355523	8.3	56	56.1	186.91	186.91		3284	Collagen, type VI, alpha 3	proteinaceous extracellular matrix|collagen trimer|extracellular space|extracellular matrix|sarcolemma|extracellular exosome|extracellular vesicle|extracellular matrix|	negative regulation of endopeptidase activity|	serine-type endopeptidase inhibitor activity|	20	29	2400000000	8.30%		12835	4	FDR0	0.064	-0.534	-0.111	1.0795	0.849	0.58	0.389	-0.068	0.0815		0.348328	PredHel=0	CS pos: 25-26. THA-QQ. Pr: 0.8864			human data	4	3	teratoma FPR10: count=6
Q9QZF2	Q9QZF2	Gpc1	1	2	2	2	Q9QZF2	MOUSE	62442.7	6.8	221	221.1	22.24	22.24		557	Glypican-1	proteinaceous extracellular matrix|extracellular space|endosome|Golgi lumen|plasma membrane|anchored component of membrane|membrane raft|extracellular exosome|membrane raft|	Schwann cell differentiation|heparan sulfate proteoglycan catabolic process|myelin assembly|negative regulation of fibroblast growth factor receptor signaling pathway|positive regulation of skeletal muscle cell differentiation|	copper ion binding|fibroblast growth factor binding|laminin binding|heparan sulfate proteoglycan binding|	2	2	12000000	6.80%	PC	14733	4	FDR0	0.526	-0.608	0.398	1.5615	0.422	1.21	-0.985	-2.138	-1.2455		0.760262	PredHel=0	CS pos: 23-24. ARG-DP. Pr: 0.7405		5.58	human data	1	5	teratoma FPR10: count=4
Q8BH61	Q8BH61	F13a1	1	25	13	13	Q8BH61	MOUSE	83719.2	17.6	79	79.1	137.68	137.68		732	Coagulation factor XIII A chain	cytoplasm|blood microparticle|	blood coagulation|peptide cross-linking|	protein-glutamine gamma-glutamyltransferase activity|metal ion binding|	13	25	1290000000	17.60%	PC	74145	4	FDR0	-2.259	0.437	-0.296	-0.8455	1.446	0.881	-0.848	1.822	0.7945		0.812455	PredHel=0			14.9	human data	1	1	teratoma FPR10: count=4
P97298	P97298	Serpinf1	1	15	9	9	P97298|E9PWS2	MOUSE	46290.3	27	86	86.1	113.82	113.82		417	Pigment epithelium-derived factor	extracellular region|basement membrane|extracellular space|melanosome|axon hillock|perinuclear region of cytoplasm|extracellular exosome|extracellular matrix|	kidney development|aging|short-term memory|response to acidic pH|negative regulation of endothelial cell migration|negative regulation of gene expression|negative regulation of endopeptidase activity|positive regulation of neuron projection development|negative regulation of angiogenesis|ovulation cycle|response to arsenic-containing substance|negative regulation of inflammatory response|positive…	serine-type endopeptidase inhibitor activity|	9	15	587000000	27.00%	PC	20317	4	FDR0	0.055	-0.175	-0.211	1.0095	0.703	0.485	-0.371	-0.686	-0.8095		0.852869	PredHel=0	CS pos: 19-20. GSS-QN. Pr: 0.6497		51	human and mouse data	8	5	teratoma FPR10: count=0
P01837	P01837		1	17	5	5	P01837|A0A075B5P2	MOUSE	11948.8	77.3	103	103.1	85.78	85.78		106	Ig kappa chain C region	plasma membrane|		antigen binding|	5	17	6050000000	77.30%		16071	4	FDR0	0.993	1.488	0.856	-0.3465	0.21	-0.623	0.371	1.008	0.2835		0.359245	PredHel=0					2		teratoma FPR10: count=9
Q3UTR7	Q3UTR7	Agt	1	11	5	5	Q3UTR7|P11859	MOUSE	52954.5	19.9	114	114.1	69.1	69.1		482	Angiotensinogen	extracellular space|cytoplasm|extracellular exosome|blood microparticle|	ovarian follicle rupture|blood vessel development|branching involved in ureteric bud morphogenesis|kidney development|regulation of systemic arterial blood pressure by circulatory renin-angiotensin|angiotensin mediated vasoconstriction involved in regulation of systemic arterial blood pressure|renal response to blood flow involved in circulatory renin-angiotensin regulation of systemic arterial b…	serine-type endopeptidase inhibitor activity|hormone activity|sodium channel regulator activity|type 1 angiotensin receptor binding|type 2 angiotensin receptor binding|	5	11	519000000	19.90%		11606	4	FDR0	0.591	-0.038	0.066	1.9925	1.707	1.59	-0.368	-0.455	-0.6295		0.180484	PredHel=0	CS pos: 29-30. TAG-DR. Pr: 0.6840		60	human data	2	1	teratoma FPR10: count=6
Q8VCG4	Q8VCG4	C8g	1	10	5	5	Q8VCG4|Q9DAC2	MOUSE	22678.7	38.6	122	122.1	60.95	60.95		202	Complement component C8 gamma chain	membrane attack complex|extracellular exosome|blood microparticle|	complement activation, alternative pathway|complement activation, classical pathway|cytolysis|	complement binding|retinol binding|protein complex binding|	5	10	230000000	38.60%	PC	69379	4	FDR0	0.231	0.025	-0.107	0.6975	0.553	0.421	0.089	0.155	-0.0745		0.392462	PredHel=0	CS pos: 20-21. SLG-QR. Pr: 0.8276		118
P98064	P98064-2	Masp1	1	9	6	6	P98064-2|P98064	MOUSE	83984.9	8.3	135	135.1	52.67	52.67		704	Isoform 2 of Mannan-binding lectin serine protease 1	extracellular space|	complement activation, lectin pathway|proteolysis|	serine-type endopeptidase activity|calcium ion binding|protein homodimerization activity|calcium-dependent protein binding|	6	9	462000000	8.30%	PC	17174	4	FDR0	-0.322	0.355	0.393	0.5695	1.444	0.789	-0.149	0.38	0.1375		0.267243	PredHel=0	CS pos: 24-25. VSA-HT. Pr: 0.8855			human data	2	1
A0A0A6YXW6	A0A0A6YXW6	Igha	1	10	3	3	A0A0A6YXW6|P01878	MOUSE	42869.8	12.5	144	144.1	48.24	48.24		389	Immunoglobulin heavy constant alpha (Fragment)				3	10	242000000	12.50%		238447	4	FDR0	0.315	0.021	0.056	0.0155	-0.686	-0.703	1.474	1.169	0.9395		0.492343	PredHel=0							teratoma FPR10: count=6
Q5SX75	Q5SX75	P4ha2	1	9	5	5	Q5SX75|Q60716|Q60716-2	MOUSE	61356.4	10.8	152	152.1	43.69	43.69		537	Procollagen-proline, 2-oxoglutarate 4-dioxygenase (Proline 4-hydroxylase), alpha II polypeptide, isoform CRA_f	collagen trimer|nucleus|cytoplasm|endoplasmic reticulum|procollagen-proline 4-dioxygenase complex|intracellular membrane-bounded organelle|	peptidyl-proline hydroxylation to 4-hydroxy-L-proline|oxidation-reduction process|	iron ion binding|protein binding|oxidoreductase activity, acting on single donors with incorporation of molecular oxygen, incorporation of two atoms of oxygen|L-ascorbic acid binding|procollagen-proline 4-dioxygenase activity|	5	9	629000000	10.80%		18452	4	FDR0	-0.056	0.103	-0.073	1.4845	1.812	1.291	0.14	0.224	0.0525		0.130275	PredHel=1	CS pos: 23-24. VQA-EF. Pr: 0.8550	Yes	5.65	human data			teratoma FPR10: count=9
P01869	P01869	Ighg1	1	9	3	3	P01869|P01868	MOUSE	44070.3	9.9	177	177.1	31.73	31.73		393	Ig gamma-1 chain C region, membrane-bound form	plasma membrane|integral component of membrane|		antigen binding|immunoglobulin receptor binding|	3	9	893000000	9.90%	PC	16017	4	FDR0	1.374	0.555	0.445	1.1645	0.31	-0.069	0.089	0.198	-0.8335		0.387187	PredHel=1							teratoma FPR10: count=9
Q6PCX7	Q6PCX7	Rgma	1	5	2	2	Q6PCX7|Q6PCX7-2|Q8C4C4	MOUSE	50530.5	5.2	203	203.1	26.12	26.12		454	Repulsive guidance molecule A	endoplasmic reticulum|plasma membrane|cell surface|anchored component of membrane|extracellular exosome|HFE-transferrin receptor complex|	neural tube closure|positive regulation of protein phosphorylation|BMP signaling pathway|regulation of BMP signaling pathway|negative regulation of collateral sprouting|	glycoprotein binding|protein binding|coreceptor activity|transferrin receptor binding|	2	5	106000000	5.20%		244058	4	FDR0	0.247	0.313	-0.005	0.7885	0.936	0.211	0.225	0.258	0.3225		0.429372	PredHel=0		Yes				1	teratoma FPR10: count=4
Q9ET66	Q9ET66	Pi16	1	2	1	1	E9QNE5|Q9ET66|D3Z6T6|Q9ET66-2	MOUSE	53234.3	2.2	294	294.1	13.48	13.48		489	Peptidase inhibitor 16	extracellular space|integral component of membrane|extracellular exosome|	negative regulation of peptidase activity|negative regulation of cell growth involved in cardiac muscle cell development|	peptidase inhibitor activity|	1	2	231000000	2.20%	PC	74116	4	FDR0	-0.035	-0.108	-0.182	1.0545	0.976	0.685	-0.639	-0.731	-0.9165		0.713374	PredHel=0	CS pos: 29-30. TTA-LT. Pr: 0.7515
Q8BYC6	Q8BYC6	Taok3	1	3	2	2	Q8BYC6|Q3V3K3	MOUSE	105790	3.1	299	299.1	13.11	13.11		898	Serine/threonine-protein kinase TAO3	nucleus|cytoplasm|	MAPK cascade|activation of MAPKK activity|DNA repair|protein phosphorylation|cellular response to DNA damage stimulus|mitotic G2 DNA damage checkpoint|regulation of mitotic cell cycle|signal transduction by protein phosphorylation|stress-activated protein kinase signaling cascade|positive regulation of stress-activated MAPK cascade|regulation of apoptotic process|positive regulation of JUN kinase…	protein serine/threonine kinase activity|MAP kinase kinase kinase activity|ATP binding|transferase activity|	2	3	459000000	3.10%		330177	4	FDR0	-2.896	-0.347	-0.825	-0.7485	1.795	1.099	-0.676	1.854	1.2635		0.775329	PredHel=0			4.25			1	teratoma FPR10: count=0
P10107	P10107	Anxa1	1	2	2	2	P10107	MOUSE	39018.9	6.3	314	314.1	12.2	12.2		346	Annexin A1	cornified envelope|extracellular space|nucleus|cytoplasm|endosome|cytosol|plasma membrane|focal adhesion|cilium|cell surface|basolateral plasma membrane|mitochondrial membrane|vesicle|sarcolemma|mast cell granule|protein complex|extracellular exosome|	DNA strand renaturation|neutrophil homeostasis|signal transduction|cell surface receptor signaling pathway|response to X-ray|myoblast migration involved in skeletal muscle regeneration|peptide cross-linking|insulin secretion|keratinocyte differentiation|prostate gland development|endocrine pancreas development|positive regulation of vesicle fusion|positive regulation of prostaglandin biosynthetic…	single-stranded DNA binding|single-stranded RNA binding|helicase activity|structural molecule activity|calcium ion binding|protein binding|calcium-dependent phospholipid binding|phospholipase A2 inhibitor activity|protein binding, bridging|double-stranded	2	2	30200000	6.30%	PC	16952	4	FDR0	-0.037	-1.793	-0.635	0.0275	-1.734	-0.793	3.221	1.446	2.4915		0.694125	PredHel=0			296	human data	3	3	teratoma FPR10: count=5
D3Z3S5	D3Z3S5	Gm4744	1	1	1	1	D3Z3S5	MOUSE	17056.1	12.3	327	327.1	11.47	11.47		154	Predicted gene 4744	extracellular space|	proteolysis|		1	1	443000000	12.30%		194360	4	FDR0	-0.07	1.727	-0.298	-0.9885	0.803	-1.439	-0.641	1.137	-1.0005		0.900865	PredHel=0			2.37
Q9R0E2	Q9R0E2	Plod1	1	1	1	1	Q9R0E2	MOUSE	84164	2	337	337.1	10.93	10.93		728	Procollagen-lysine,2-oxoglutarate 5-dioxygenase 1	rough endoplasmic reticulum membrane|extracellular exosome|	response to hypoxia|epidermis development|peptidyl-lysine hydroxylation|cellular response to hormone stimulus|oxidation-reduction process|	ferrous iron binding|procollagen-lysine 5-dioxygenase activity|L-ascorbic acid binding|peptide binding|	1	1	98100000	2.00%		18822	4	FDR0	-0.086	-0.008	-0.611	1.2885	1.361	0.54	0.38	0.44	-0.2765		0.343284	PredHel=0	CS pos: 18-19. VQA-KD. Pr: 0.9701	Yes	4.66	human and mouse data	5	3	teratoma FPR10: count=8
E9QPU1	E9QPU1	Vwf	1	1	1	1	E9QPU1|Q8CIZ8	MOUSE	322559	0.4	344	344.1	10.51	10.51		2813	von Willebrand factor	extracellular region|proteinaceous extracellular matrix|endoplasmic reticulum|external side of plasma membrane|extracellular matrix|Weibel-Palade body|extracellular exosome|	liver development|placenta development|cell adhesion|blood coagulation|hemostasis|platelet activation|cell-substrate adhesion|protein homooligomerization|platelet activation|	glycoprotein binding|protease binding|integrin binding|protein binding|collagen binding|immunoglobulin binding|identical protein binding|protein homodimerization activity|protein N-terminus binding|chaperone binding|	1	1	5190000	0.40%	PC	22371	4	FDR0	-2.737	0.018	-0.549	-1.5665	1.183	0.398	-1.278	1.458	0.7785		0.989396	PredHel=0	CS pos: 22-23. TLC-TE. Pr: 0.8736	Yes		human data	1		teratoma FPR10: count=0
A0A0A6YXQ0	A0A0A6YXQ0	Ighv8-8	1	2	1	1	A0A0A6YXQ0|A0A075B5X8	MOUSE	13299	5	345	345.1	10.42	10.42		119	Immunoglobulin heavy variable 8-8 (Fragment)				1	2	44000000	5.00%		780938	4	FDR0	0.478	1.723	1.299	-1.3065	-0.067	-0.709	-0.615	0.611	0.0735		0.709485	PredHel=0	CS pos: 19-20. VLS-QV. Pr: 0.6060
Q9Z1T6	Q9Z1T6	Pikfyve	1	2	2	2	Q9Z1T6|Q9Z1T6-1|D3Z5N5	MOUSE	239611	1.5	351	351.1	10.13	10.13		2097	1-phosphatidylinositol 3-phosphate 5-kinase	Golgi membrane|cytosol|cell-cell junction|endosome membrane|vesicle membrane|cytoplasmic vesicle membrane|cytoplasmic vesicle|early endosome membrane|late endosome membrane|membrane raft|perinuclear region of cytoplasm|insulin-responsive compartment|	myelin assembly|protein localization to nucleus|intracellular signal transduction|retrograde transport, endosome to Golgi|phosphatidylinositol phosphorylation|	1-phosphatidylinositol-3-phosphate 5-kinase activity|protein binding|ATP binding|zinc ion binding|1-phosphatidylinositol-4-phosphate 5-kinase activity|1-phosphatidylinositol-5-kinase activity|	2	2	18300000	1.50%		18711	4	FDR0	-0.544	0.945	0.746	-1.1125	0.371	-0.045	-0.351	1.119	0.8075		0.497499	PredHel=0							teratoma FPR10: count=0
A0A075B5R4	A0A075B5R4	Ighv14-1	1	3	1	1	A0A075B5R4|A0A075B5R9	MOUSE	13162.6	10.2	361	361.1	9.49	9.49		117	Immunoglobulin heavy variable 14-1 (Fragment)				1	3	205000000	10.20%		780801	4	FDR0	1.509	0.888	-0.018	0.4715	-0.154	-1.243	0.897	0.108	-0.6015		0.701282	PredHel=0	CS pos: 19-20. VNS-EV. Pr: 0.9399
P35505	P35505	Fah	1	1	1	1	P35505	MOUSE	46517.3	5.9	394	394.1	8.29	8.29		419	Fumarylacetoacetase	extracellular exosome|	arginine catabolic process|L-phenylalanine catabolic process|tyrosine catabolic process|	fumarylacetoacetase activity|metal ion binding|	1	1	1020000000	5.90%		14085	4	FDR0	-0.151	1.563	-0.629	0.0265	1.735	-0.674	-0.313	1.382	-0.9225		0.686598	PredHel=0			164	human data	4	1
A0A0R4J0I1	A0A0R4J0I1	Serpina3k	1	63	24	14	A0A0R4J0I1	MOUSE	46900.1	52.3	19	19.2	421	258.07		418	MCG1051009				14	63	23400000000	35.60%		20714	3	FDR0	0.877	0.563	0.793	0.1325	-0.058	0.051	0.044	-0.334	-0.0725		0.553592	PredHel=0	CS pos: 21-22. VLC-FP. Pr: 0.8253		1109				teratoma FPR10: count=0
P01872	P01872	Ighm	1	127	30	30	P01872|P01872-2|P04221|P03988	MOUSE	50655.7	70	24	24.1	459.67	459.67		454	Ig mu chain C region	extracellular space|plasma membrane|external side of plasma membrane|integral component of membrane|B cell receptor complex|immunoglobulin complex, circulating|perinuclear region of cytoplasm|	activation of MAPK activity|humoral immune response mediated by circulating immunoglobulin|immunoglobulin mediated immune response|antigen processing and presentation|positive regulation of B cell proliferation|positive regulation of MAPK cascade|early endosome to late endosome transport|positive regulation of endocytosis|positive regulation of peptidyl-tyrosine phosphorylation|defense response t…	antigen binding|transmembrane signaling receptor activity|protein binding|immunoglobulin receptor binding|identical protein binding|	30	127	115000000000	70.00%	PC	16019	3	FDR0	0.082	0.806	0.196	-0.7025	-0.021	-0.821	0.07	0.83	0.0595		0.912553	PredHel=0					1
P50446	P50446	Krt6a	1	20	26	4	P50446|Q9Z331|Q3UV11|D3Z6R0	MOUSE	59676.4	29.1	25	25.2	319.63	50.7		553	Keratin, type II cytoskeletal 6A	keratin filament|extracellular exosome|	morphogenesis of an epithelium|Wnt signaling pathway|keratinization|wound healing|intermediate filament organization|	structural molecule activity|	4	20	10500000000	5.90%		16687	3	FDR0	-2.381	1.661	-2.917	-3.1975	1.227	-3.494	-1.6	2.429	-2.0165		0.209434	PredHel=0			74.2	human data	1	2	teratoma FPR10: count=0
Q00897	Q00897	Serpina1d	1	11	20	3	Q00897	MOUSE	46168.7	51	39	39.3	303.12	48.46		413	Alpha-1-antitrypsin 1-4	extracellular region|extracellular space|endoplasmic reticulum|Golgi apparatus|extracellular exosome|	negative regulation of endopeptidase activity|response to cytokine|response to peptide hormone|	glycoprotein binding|protease binding|serine-type endopeptidase inhibitor activity|identical protein binding|	3	11	1590000000	11.80%	PC	20703	3	FDR0	0.218	-0.493	0.439	0.1305	-0.073	0.224	0.312	-0.094	0.3505		0.957739	PredHel=0	CS pos: 24-25. FLA-ED. Pr: 0.8407	Yes	589	human data	1		teratoma FPR10: count=1
P29788	P29788	Vtn	1	45	14	14	P29788	MOUSE	55646.8	27.4	59	59.1	174.89	174.89		478	Vitronectin	proteinaceous extracellular matrix|extracellular space|extracellular matrix|extracellular exosome|blood microparticle|extracellular matrix|	receptor-mediated endocytosis|immune response|cell-matrix adhesion|positive regulation of cell-substrate adhesion|negative regulation of endopeptidase activity|positive regulation of smooth muscle cell migration|extracellular matrix organization|positive regulation of protein binding|cell adhesion mediated by integrin|endodermal cell differentiation|positive regulation of receptor-mediated endocy…	scavenger receptor activity|integrin binding|heparin binding|polysaccharide binding|extracellular matrix binding|	14	45	26400000000	27.40%	PC	22370	3	FDR0	-0.082	-0.043	0.239	-0.4425	-0.307	-0.317	0.299	0.424	0.5255		0.911872	PredHel=0	CS pos: 19-20. SLA-DQ. Pr: 0.8368	Yes	166			1	teratoma FPR10: count=1
P06728	P06728	Apoa4	1	29	13	13	P06728	MOUSE	45028.2	32.4	67	67.1	153.68	153.68		395	Apolipoprotein A-IV	extracellular region|extracellular space|cytosol|very-low-density lipoprotein particle|high-density lipoprotein particle|chylomicron|extracellular exosome|blood microparticle|cell surface|	innate immune response in mucosa|cholesterol biosynthetic process|lipid transport|response to lipid hydroperoxide|leukocyte cell-cell adhesion|cholesterol metabolic process|positive regulation of cholesterol esterification|positive regulation of triglyceride catabolic process|removal of superoxide radicals|triglyceride catabolic process|regulation of intestinal cholesterol absorption|neuron proje…	copper ion binding|lipid binding|cholesterol binding|antioxidant activity|cholesterol transporter activity|phosphatidylcholine binding|protein homodimerization activity|phosphatidylcholine-sterol O-acyltransferase activator activity|	13	29	8360000000	32.40%	PC	11808	3	FDR0	-0.632	-0.088	0.145	0.4985	1.051	0.894	-0.571	-0.041	0.0025		0.620152	PredHel=0	CS pos: 20-21. TRA-EV. Pr: 0.9632		503		1		teratoma FPR10: count=3
Q640N1	Q640N1	Aebp1	1	5	3	3	Q640N1|Q640N1-2	MOUSE	129104	3.6	217	217.1	22.73	22.73		1128	Adipocyte enhancer-binding protein 1	extracellular space|nucleus|cytoplasm|extracellular exosome|extracellular matrix|	negative regulation of transcription from RNA polymerase II promoter|transcription, DNA-templated|regulation of transcription, DNA-templated|proteolysis|	RNA polymerase II regulatory region sequence-specific DNA binding|RNA polymerase II transcription regulatory region sequence-specific DNA binding transcription factor activity involved in negative regulation of transcription|transcription corepressor acti	3	5	19600000	3.60%	PC	11568	3	FDR0	0.394	-0.135	0.643	-0.1435	-1.125	-0.54	0.483	0.097	0.4115		0.929615	PredHel=0	CS pos: 25-26. GNP-QT. Pr: 0.4557			human data	2	2	teratoma FPR10: count=8
Q99MN9	Q99MN9	Pccb	1	13	8	8	Q99MN9|E9Q1J7	MOUSE	59035.6	21.8	107	107.1	81.81	81.81		541	Propionyl-CoA carboxylase beta chain, mitochondrial	mitochondrion|mitochondrial matrix|	metabolic process|	propionyl-CoA carboxylase activity|ATP binding|	8	13	129000000	21.80%		66904	3	FDR0	0.651	-0.161	0.123	0.3335	-0.702	-0.763	1.422	0.446	0.5375		0.754573	PredHel=0			53.5				teratoma FPR10: count=0
P01592	P01592	Jchain	1	28	5	5	P01592	MOUSE	18469.7	47.1	108	108.1	81.71	81.71		159	Immunoglobulin J chain	extracellular space|extracellular exosome|monomeric IgA immunoglobulin complex|dimeric IgA immunoglobulin complex|secretory IgA immunoglobulin complex|secretory dimeric IgA immunoglobulin complex|pentameric IgM immunoglobulin complex|blood microparticle|	adaptive immune response|glomerular filtration|humoral immune response|antibacterial humoral response|positive regulation of protein oligomerization|innate immune response|positive regulation of respiratory burst|	antigen binding|IgA binding|protein homodimerization activity|single-stranded DNA binding|phosphatidylcholine binding|immunoglobulin receptor binding|peptidoglycan binding|	5	28	5150000000	47.10%	PC	16069	3	FDR0	0.16	0.811	0.175	-0.4795	-0.011	-0.613	-0.072	0.551	-0.1275		0.967721	PredHel=0	CS pos: 22-23. VTG-DD. Pr: 0.5987		12.6	human data	1		teratoma FPR10: count=5
O08538	O08538	Angpt1	1	12	8	8	O08538	MOUSE	58088.5	18.4	110	110.1	77.01	77.01		498	Angiopoietin-1	extracellular space|plasma membrane|microvillus|membrane raft|extracellular exosome|	angiogenesis|patterning of blood vessels|vasculogenesis|in utero embryonic development|negative regulation of protein phosphorylation|sprouting angiogenesis|positive regulation of receptor internalization|negative regulation of cytokine secretion involved in immune response|endocardium morphogenesis|negative regulation of cell adhesion|transmembrane receptor protein tyrosine kinase signaling path…	receptor binding|vascular endothelial growth factor receptor binding|receptor tyrosine kinase binding|	8	12	184000000	18.40%	PC	11600	3	FDR0	0.116	0.316	-0.118	0.2905	0.638	0.236	-0.134	0.194	-0.3775		0.65289	PredHel=0	CS pos: 19-20. IGC-SN. Pr: 0.4439		0.699			2
P07309	P07309	Ttr	1	10	5	5	P07309	MOUSE	15889.7	31.2	137	137.1	50.73	50.73		147	Transthyretin	extracellular space|protein complex|extracellular exosome|	retinol metabolic process|thyroid hormone transport|	hormone activity|protein binding|identical protein binding|protein heterodimerization activity|thyroid hormone binding|	5	10	294000000	31.20%	PC	22139	3	FDR0	-0.071	-0.223	0.118	0.4275	0.09	0.302	-0.504	-0.5	-0.3195		0.927471	PredHel=0	CS pos: 20-21. SEA-GP. Pr: 0.7597		139				teratoma FPR10: count=0
Q8VCE0	Q8VCE0	Atp1a3	1	10	3	3	Q8VCE0|A0A0G2JGX4|Q6PIC6|Q8VDN2|Q6PIE5|D3YYN7|Q9WV27	MOUSE	117621	6.2	138	138.1	50.38	50.38		1053	Sodium/potassium-transporting ATPase subunit alpha	nucleus|cytoplasm|endoplasmic reticulum|Golgi apparatus|sodium:potassium-exchanging ATPase complex|axon|myelin sheath|dendritic spine neck|dendritic spine head|synapse|extracellular vesicle|	cellular sodium ion homeostasis|memory|metabolic process|adult locomotory behavior|visual learning|potassium ion import|cellular potassium ion homeostasis|ionotropic glutamate receptor signaling pathway|sodium ion export from cell|response to drug|	sodium:potassium-exchanging ATPase activity|ATP binding|D1 dopamine receptor binding|metal ion binding|chaperone binding|	3	10	151000000	6.20%		232975	3	FDR0	-3.037	-4.069	1.373	-1.8185	-3.088	1.916	-1.103	-2.223	2.7805		0.712926	PredHel=8			105				teratoma FPR10: count=6
F6TQW2	F6TQW2	Ighg2c	1	11	3	3	F6TQW2|P01864	MOUSE	44892.5	9.1	157	157.1	42.54	42.54		404	Immunoglobulin heavy constant gamma 2C (Fragment)	extracellular space|immunoglobulin complex, circulating|	humoral immune response mediated by circulating immunoglobulin|immunoglobulin mediated immune response|antibacterial humoral response|defense response to bacterium|	antigen binding|	3	11	1420000000	9.10%		404711	3	FDR0	1.94	2.072	2.177	-0.2745	-0.182	-0.532	-0.046	0.328	0.0475		0.358124	PredHel=1			24				teratoma FPR10: count=9
A0A140T8M2	A0A140T8M2	Igkv12-44	1	10	3	2	A0A140T8M2	MOUSE	12728.1	29.5	170	170.1	33.62	18.25		115	Immunoglobulin kappa variable 12-44 (Fragment)				3	10	311000000	29.50%		545851	3	FDR0	1.702	1.994	1.805	-0.0755	0.23	-0.188	0.362	0.449	0.1385		0.280035	PredHel=0	CS pos: 20-21. ARC-DI. Pr: 0.9368						teratoma FPR10: count=6
P47879	P47879	Igfbp4	1	8	4	4	P47879|H3BLB7	MOUSE	28947.5	18.5	176	176.1	32.15	32.15		254	Insulin-like growth factor-binding protein 4	extracellular space|	regulation of cell growth|inflammatory response|regulation of glucose metabolic process|regulation of growth|positive regulation of MAPK cascade|positive regulation of insulin-like growth factor receptor signaling pathway|type B pancreatic cell proliferation|	insulin-like growth factor binding|insulin-like growth factor I binding|insulin-like growth factor II binding|	4	8	111000000	18.50%	PC	16010	3	FDR0	0.371	-1.006	0.033	1.0475	-0.387	0.624	0.141	-0.188	-0.1595		0.905352	PredHel=0	CS pos: 21-22. SLG-DE. Pr: 0.9459		36	human data	4	4	teratoma FPR10: count=7
Q91XL1	Q91XL1	Lrg1	1	8	3	3	Q91XL1	MOUSE	37829.6	10.8	183	183.1	30.27	30.27		342	Leucine-rich HEV glycoprotein	extracellular space|extracellular exosome|	positive regulation of endothelial cell proliferation|positive regulation of transforming growth factor beta receptor signaling pathway|positive regulation of angiogenesis|brown fat cell differentiation|	transforming growth factor beta receptor binding|	3	8	469000000	10.80%		76905	3	FDR0	-0.309	0.17	-0.314	1.3405	1.152	1.307	0.086	-0.221	-0.5145		0.390322	PredHel=0	CS pos: 32-33. VSS-LK. Pr: 0.6203		270
A0A075B5S2	A0A075B5S2	Ighv7-1	1	7	3	3	A0A075B5S2|P01791|P01794|P01788|P01787|P01790	MOUSE	13815.5	30.5	196	196.1	26.66	26.66		121	Immunoglobulin heavy variable 7-1 (Fragment)				3	7	354000000	30.50%		780799	3	FDR0	-0.379	0.033	0.002	-0.2335	0.011	-0.482	1.175	1.431	1.1465		0.411183	PredHel=0	CS pos: 19-20. IQC-EV. Pr: 0.9303
Q8R1U2	Q8R1U2	Cgref1	1	6	2	2	E9QPK1|Q8R1U2	MOUSE	30846.9	10.3	200	200.1	26.4	26.4		281	Cell growth regulator with EF hand domain protein 1	extracellular region|	cell cycle arrest|cell adhesion|	calcium ion binding|	2	6	657000000	10.30%	PC	68567	3	FDR0	0.199	-0.606	-0.245	0.6185	-0.182	0.17	0.179	-0.56	-0.3875		0.835546	PredHel=0	CS pos: 21-22. GRA-AP. Pr: 0.9408						teratoma FPR10: count=2
Q8CIF4	Q8CIF4	Btd	1	5	3	3	A0A0R4J131|Q8CIF4	MOUSE	58952	7.3	206	206.1	25.97	25.97		520	Biotinidase	extracellular space|nucleolus|perikaryon|apical part of cell|extracellular exosome|	biotin metabolic process|	biotinidase activity|	3	5	169000000	7.30%	PC	26363	3	FDR0	-0.228	0.051	-0.082	0.7895	1.358	0.663	0.131	0.391	0.1125		0.294012	PredHel=0	CS pos: 25-26. SSA-SQ. Pr: 0.3315			human data	2	2
Q8QZT1	Q8QZT1	Acat1	1	3	1	1	Q8QZT1	MOUSE	45157.7	5.6	244	244.1	18.58	18.58		424	Acetyl-CoA acetyltransferase, mitochondrial	mitochondrion|mitochondrial inner membrane|mitochondrial matrix|extracellular exosome|	liver development|brain development|metabolic process|response to hormone|response to organic cyclic compound|response to starvation|protein homooligomerization|adipose tissue development|metanephric proximal convoluted tubule development|	acetyl-CoA C-acetyltransferase activity|enzyme binding|protein homodimerization activity|metal ion binding|coenzyme binding|	1	3	21200000	5.60%		110446	3	FDR0	-1.939	-2.437	0.673	-1.2715	-1.919	0.588	-0.907	-1.593	1.6995		0.146582	PredHel=0			237				teratoma FPR10: count=0
Q8R0Z6	Q8R0Z6	Angptl6	1	4	2	2	Q8R0Z6	MOUSE	51493.9	3.9	268	268.1	15.66	15.66		457	Angiopoietin-related protein 6	secretory granule|extracellular exosome|	angiogenesis|cell differentiation|		2	4	79900000	3.90%	PC	70726	3	FDR0	-1.838	0.334	-0.566	-0.6055	1.527	0.609	-0.818	1.359	0.3905		0.82324	PredHel=0	CS pos: 24-25. GGA-AR. Pr: 0.3539		0.546			1
P70389	P70389	Igfals	1	2	2	2	A0A0R4J0S2|P70389	MOUSE	67757.5	3.6	269	269.1	15.59	15.59		603	Insulin-like growth factor-binding protein complex acid labile subunit	nucleoplasm|insulin-like growth factor ternary complex|extracellular exosome|	cell adhesion|		2	2	21700000	3.60%	PC	16005	3	FDR0	-0.232	-0.156	-0.342	0.4705	0.541	0.138	0.358	0.415	0.1165		0.601977	PredHel=0	CS pos: 27-28. LQG-TD. Pr: 0.3173						teratoma FPR10: count=0
P47878	P47878	Igfbp3	1	2	1	1	P47878	MOUSE	32713.3	4.4	292	292.1	13.76	13.76		292	Insulin-like growth factor-binding protein 3	extracellular space|nucleus|insulin-like growth factor ternary complex|extracellular exosome|	regulation of cell growth|osteoblast differentiation|negative regulation of protein phosphorylation|protein phosphorylation|negative regulation of cell proliferation|regulation of glucose metabolic process|negative regulation of smooth muscle cell migration|regulation of growth|positive regulation of apoptotic process|positive regulation of catalytic activity|positive regulation of MAPK cascade|p…	fibronectin binding|insulin-like growth factor binding|protein tyrosine phosphatase activator activity|insulin-like growth factor I binding|insulin-like growth factor II binding|	1	2	38500000	4.40%	PC	16009	3	FDR0	0.611	0.331	0.022	0.7905	0.504	-0.021	0.547	0.248	-0.1725		0.313227	PredHel=0	CS pos: 27-28. ARA-GA. Pr: 0.7536		58.4	human data	1	1
A0A0B4J1M6	A0A0B4J1M6	Fcgr3	1	3	2	2	A0A0B4J1M6|E9PUV2|P08508|A0A0B4J1E6|P08101|E9Q415|P08101-3|A0A0B4J1G1|P08101-2	MOUSE	31072.7	5.6	309	309.1	12.54	12.54		267	Low affinity immunoglobulin gamma Fc region receptor III	cell|extracellular exosome|	antibody-dependent cellular cytotoxicity|positive regulation of type IIa hypersensitivity|positive regulation of type III hypersensitivity|positive regulation of type I hypersensitivity|serotonin secretion|phagocytosis, recognition|phagocytosis, engulfment|cell surface receptor signaling pathway|neutrophil chemotaxis|Fc-gamma receptor signaling pathway|positive regulation of tumor necrosis factor…	IgG receptor activity|IgG binding|	2	3	37500000	5.60%		14131	3	FDR0	-1.105	1.768	-0.752	-1.3795	1.2	-1.232	-1.599	1.259	-1.3775		0.888703	PredHel=1	CS pos: 37-38. SAA-LP. Pr: 0.5663		0.877
A0A087WRT4	A0A087WRT4	Fat1	1	3	2	2	A0A1L1SQU7|A0A087WRT4|F2Z4A3	MOUSE	511002	0.3	316	316.1	12.03	12.03		4602	FAT atypical cadherin 1	nucleus|plasma membrane|cell-cell junction|focal adhesion|lamellipodium|cell junction|filopodium|perinuclear region of cytoplasm|extracellular exosome|	actin filament organization|homophilic cell adhesion via plasma membrane adhesion molecules|establishment or maintenance of cell polarity|single organismal cell-cell adhesion|	calcium ion binding|protein binding|	2	3	9390000	0.30%		14107	3	FDR0	-0.283	0.458	0.154	1.0925	1.533	1.307	-0.015	0.421	0.1135		0.198713	PredHel=1	CS pos: 23-24. SDG-SQ. Pr: 0.4966					2	teratoma FPR10: count=5
Q9R1E6	Q9R1E6-2	Enpp2	1	2	1	1	Q9R1E6-2|G3UXY9|Q9R1E6-3|Q9R1E6	MOUSE	106970	1	326	326.1	11.48	11.48		862	Isoform 2 of Ectonucleotide pyrophosphatase/phosphodiesterase family member 2	extracellular space|integral component of plasma membrane|	receptor-mediated endocytosis|chemotaxis|immune response|phospholipid catabolic process|positive regulation of epithelial cell migration|regulation of cell migration|phosphatidylcholine catabolic process|regulation of angiogenesis|positive regulation of peptidyl-tyrosine phosphorylation|nucleic acid phosphodiester bond hydrolysis|positive regulation of lamellipodium morphogenesis|	nucleic acid binding|phosphodiesterase I activity|nucleotide diphosphatase activity|lysophospholipase activity|scavenger receptor activity|calcium ion binding|zinc ion binding|polysaccharide binding|alkylglycerophosphoethanolamine phosphodiesterase activi	1	2	17200000	1.00%	PC	18606	3	FDR0	-0.431	-0.067	0.199	0.9965	1.355	1.403	-0.98	-0.636	-0.4825		0.496787	PredHel=1	CS pos: 27-28. CLG-FT. Pr: 0.3400		2.04	human and mouse data	4	1
Q3TAQ9	Q3TAQ9	Wdr36	1	1	1	1	Q3TAQ9|Q3TA68	MOUSE	100403	1.3	376	376.1	8.82	8.82		899	WD repeat domain 36	nucleolus|small-subunit processome|Pwp2p-containing subcomplex of 90S preribosome|	retina homeostasis|rRNA processing|regulation of axon extension|	poly(A) RNA binding|	1	1	176000000	1.30%		225348	3	FDR0	-0.546	-0.749	-0.75	-0.6135	-0.822	-1.039	0.928	0.706	0.5925		0.575509	PredHel=0			3.72				teratoma FPR10: count=0
A0A075B5S1	A0A075B5S1	Ighv9-1	1	2	1	1	A0A075B5S1|A0A075B5S9	MOUSE	11203.5	11.2	383	383.1	8.54	8.54		98	Immunoglobulin heavy variable 9-1				1	2	10200000	11.20%		195180	3	FDR0	0.562	0.652	0.512	-0.0385	0.046	-0.311	0.238	0.309	0.0565		0.484722	PredHel=0
P63017	P63017	Hspa8	1	9	8	6	P63017|Q504P4|P16627|P17879|Q61696|P17156	MOUSE	71098	13	16	16.2	76.49	49.28		646	Heat shock cognate 71 kDa protein	Prp19 complex|extracellular space|intracellular|nucleus|spliceosomal complex|nucleolus|cytosol|plasma membrane|focal adhesion|membrane|ribonucleoprotein complex|melanosome|myelin sheath|extracellular exosome|blood microparticle|ubiquitin ligase complex|	transcription, DNA-templated|mRNA processing|protein folding|RNA splicing|protein refolding|negative regulation of transcription, DNA-templated|ATP metabolic process|positive regulation of mRNA splicing, via spliceosome|chaperone mediated protein folding requiring cofactor|regulation of cell cycle|clathrin coat disassembly|negative regulation of fibril organization|	G-protein coupled receptor binding|protein binding|ATP binding|ATPase activity|enzyme binding|MHC class II protein complex binding|heat shock protein binding|ubiquitin protein ligase binding|ATPase activity, coupled|poly(A) RNA binding|unfolded protein bi	6	9	97800000	10.20%		15481	2	FDR0	-0.295	-0.836	-0.38	1.0455	0.437	0.85	0.05	-0.589	0.0385		0.549893	PredHel=0			5020	human and mouse data	7	4	teratoma FPR10: count=0
A0A087WSN6	A0A087WSN6	Fn1	1	22	168	2	A0A087WSN6|B9EHT6|B7ZNJ1	MOUSE	256658	78.1	1	1.2	2918.15	42.24		2296	Fibronectin	fibrinogen complex|proteinaceous extracellular matrix|basement membrane|basal lamina|extracellular space|endoplasmic reticulum-Golgi intermediate compartment|apical plasma membrane|extracellular matrix|extracellular exosome|blood microparticle|extracellular matrix|	regulation of protein phosphorylation|cell-substrate junction assembly|cell adhesion|cell-matrix adhesion|calcium-independent cell-matrix adhesion|positive regulation of cell proliferation|positive regulation of gene expression|positive regulation of peptidase activity|peptide cross-linking|integrin activation|substrate adhesion-dependent cell spreading|endodermal cell differentiation|wound heali…	protease binding|integrin binding|protein binding|peptidase activator activity|	2	22	19900000000	2.00%		14268	2	FDR0	-1.575	-1.459	-0.791	-0.7645	0.332	0.22	-0.466	0.475	0.4555		0.662484	PredHel=0	CS pos: 24-25. VRC-TE. Pr: 0.6827			human and mouse data	9	5	teratoma FPR10: count=0
Q6IFZ8	Q6IFZ8	Gm5414	1	3	7	2	Q6IFZ8	MOUSE	60683.4	10.8	25	25.11	64.95	13.63		552	MCG1050941	keratin filament|		structural molecule activity|	2	3	58500000	4.50%		406223	2	FDR0	-2.224	-0.333	-0.552	-2.3895	-0.493	-1.144	-0.405	1.366	0.8185		0.387916	PredHel=0			7.76	human data	1	2
Q91ZA3	Q91ZA3	Pcca	1	94	33	33	Q91ZA3	MOUSE	80547.9	52.9	29	29.1	407.74	407.74		724	Propionyl-CoA carboxylase alpha chain, mitochondrial	mitochondrion|mitochondrial matrix|	metabolic process|	biotin carboxylase activity|propionyl-CoA carboxylase activity|ATP binding|enzyme binding|metal ion binding|	33	94	7870000000	52.90%		110821	2	FDR0	0.618	-0.977	-0.197	0.0265	-1.565	-0.973	1.163	-0.544	0.1315		0.532731	PredHel=0			56				teratoma FPR10: count=0
P28653	P28653	Bgn	1	94	23	23	P28653	MOUSE	42094.9	58.2	35	35.1	357.82	357.82		369	Biglycan	proteinaceous extracellular matrix|intracellular|cell surface|transport vesicle|sarcolemma|extracellular exosome|extracellular matrix|	blood vessel remodeling|peptide cross-linking via chondroitin 4-sulfate glycosaminoglycan|	glycosaminoglycan binding|extracellular matrix binding|	23	94	46600000000	58.20%	PC	12111	2	FDR0	0.32	0.219	0.314	-1.0155	-0.846	-1.256	0.046	0.064	-0.1875		0.461382	PredHel=0	CS pos: 16-17. SQA-LP. Pr: 0.8048		64.7	human and mouse data	5	3	teratoma FPR10: count=0
Q99K41	Q99K41	Emilin1	1	26	15	15	Q99K41|E9PWI3|G3UW40	MOUSE	108895	18.8	60	60.1	164.81	164.81		1017	EMILIN-1	extracellular region|proteinaceous extracellular matrix|collagen trimer|extracellular matrix|extracellular exosome|extracellular matrix|	cell adhesion|positive regulation of cell-substrate adhesion|extracellular matrix organization|	protein binding|extracellular matrix constituent conferring elasticity|identical protein binding|	15	26	2520000000	18.80%	PC	100952	2	FDR0	-1.554	-0.275	-0.662	-0.1855	0.726	0.839	-1.057	0.393	-0.0555		0.77591	PredHel=0	CS pos: 21-22. TEA-AS. Pr: 0.8063		2.91	human and mouse data	5	1	teratoma FPR10: count=3
P49182	P49182	Serpind1	1	24	8	8	P49182	MOUSE	54781	17.1	91	91.1	99.87	99.87		478	Heparin cofactor 2	extracellular space|extracellular exosome|	blood coagulation|negative regulation of endopeptidase activity|	serine-type endopeptidase inhibitor activity|heparin binding|	8	24	2470000000	17.10%		15160	2	FDR0	0.264	0.268	0.112	0.4135	0.259	-0.108	-0.145	-0.202	-0.4625		0.794339	PredHel=0	CS pos: 23-24. GLA-EQ. Pr: 0.6944		25.8
O08807	O08807	Prdx4	1	11	4	4	O08807	MOUSE	31280.1	12.7	124	124.1	60.31	60.31		274	Peroxiredoxin-4	extracellular space|nucleus|cytoplasm|mitochondrion|endoplasmic reticulum|smooth endoplasmic reticulum|cytosol|extracellular exosome|	spermatogenesis|male gonad development|4-hydroxyproline metabolic process|protein maturation by protein folding|extracellular matrix organization|cell redox homeostasis|oxidation-reduction process|reactive oxygen species metabolic process|negative regulation of male germ cell proliferation|	peroxidase activity|protein homodimerization activity|peroxiredoxin activity|	4	11	1260000000	12.70%	PC	53381	2	FDR0	-0.692	0.067	-0.032	-0.3575	-0.269	-0.54	0.664	0.738	0.7585		0.751074	PredHel=0	CS pos: 37-38. TES-LQ. Pr: 0.5588	Yes	90.6	human and mouse data	4	3	teratoma FPR10: count=9
P12246	P12246	Apcs	1	5	4	4	P12246	MOUSE	26417.6	20	169	169.1	33.91	33.91		224	Serum amyloid P-component	extracellular space|nucleus|protein complex|extracellular exosome|blood microparticle|extracellular matrix|	protein complex assembly|negative regulation by host of viral exo-alpha-sialidase activity|negative regulation by host of viral glycoprotein metabolic process|innate immune response|negative regulation of monocyte differentiation|negative regulation of viral entry into host cell|negative regulation of viral process|negative regulation of exo-alpha-sialidase activity|negative regulation of glycopr…	complement component C1q binding|calcium ion binding|carbohydrate binding|virion binding|	4	5	279000000	20.00%	PC	20219	2	FDR0	-0.077	-1.629	-0.986	0.3685	-1.028	-0.434	1.284	-0.179	0.0195		0.588833	PredHel=0	CS pos: 20-21. AFC-QT. Pr: 0.5415		79.4				teratoma FPR10: count=0
P07141	P07141	Csf1	1	2	2	2	P07141	MOUSE	61332.2	3	175	175.1	32.17	32.17		552	Macrophage colony-stimulating factor 1	extracellular space|plasma membrane|integral component of membrane|perinuclear region of cytoplasm|extracellular exosome|CSF1-CSF1R complex|	positive regulation of cell-matrix adhesion|osteoclast proliferation|developmental process involved in reproduction|inflammatory response|transmembrane receptor protein tyrosine kinase signaling pathway|positive regulation of cell proliferation|positive regulation of gene expression|positive regulation of macrophage derived foam cell differentiation|positive regulation of macrophage chemotaxis|re…	cytokine activity|macrophage colony-stimulating factor receptor binding|protein binding|growth factor activity|protein homodimerization activity|	2	2	230000000	3.00%	PC	12977	2	FDR0	-0.3	-1.946	-1.127	0.0125	-1.639	-1.037	1.585	-0.081	0.6255		0.513494	PredHel=1	CS pos: 32-33. SIA-KE. Pr: 0.9386			human data	4	4
O88783	O88783	F5	1	5	3	3	O88783	MOUSE	248367	1.6	178	178.1	31.72	31.72		2183	Coagulation factor V	extracellular space|membrane|platelet alpha granule|extracellular vesicle|	blood coagulation|blood circulation|platelet activation|	copper ion binding|	3	5	392000000	1.60%	PC	14067	2	FDR0	-0.334	0.005	0.054	-0.4975	0.346	-0.302	0.231	0.802	0.5165		0.947839	PredHel=0	CS pos: 22-23. GWG-SH. Pr: 0.3395	Yes	11.3
Q9CR57	Q9CR57	Rpl14	1	2	2	2	Q9CR57	MOUSE	23677.8	11.5	194	194.1	26.88	26.88		217	60S ribosomal protein L14	cytoplasm|membrane|cytosolic large ribosomal subunit|extracellular exosome|	rRNA processing|translation|ribosomal large subunit biogenesis|	structural constituent of ribosome|poly(A) RNA binding|	2	2	56600000	11.50%		67115	2	FDR0	-0.563	-1.406	-0.911	0.2785	-0.57	-0.292	0.93	0.069	0.4515		0.668375	PredHel=0			313				teratoma FPR10: count=0
P43277	P43277	Hist1h1d	1	6	3	3	P43277|P15864|P43274|I7HFT9|Q07133	MOUSE	22099.1	12.2	208	208.1	25.2	25.2		221	Histone H1.3	nucleosome|nuclear chromatin|nuclear euchromatin|	negative regulation of transcription from RNA polymerase II promoter|nucleosome assembly|nucleosome positioning|	DNA binding|protein binding|chromatin DNA binding|poly(A) RNA binding|	3	6	1380000000	12.20%		14957	2	FDR0	0.431	0.063	0.348	-0.1705	-0.512	-0.102	0.261	-0.193	0.0745		0.845891	PredHel=0			422				teratoma FPR10: count=0
Q8K426	Q8K426	Retnlg	1	5	2	2	Q8K426	MOUSE	13276.1	23	224	224.1	21.67	21.67		117	Resistin-like gamma	extracellular space|	myeloid dendritic cell chemotaxis|	hormone activity|	2	5	324000000	23.00%	PC	245195	2	FDR0	0.407	-1.094	0.231	-0.6505	-2.066	-0.898	0.118	-1.401	-0.0815		0.25614	PredHel=0	CS pos: 29-30. VNT-EG. Pr: 0.7031		3.01
P00920	P00920	Ca2	1	1	1	1	P00920	MOUSE	29146.1	6.1	226	226.1	21.21	21.21		260	Carbonic anhydrase 2	extracellular space|cytoplasm|cytosol|plasma membrane|microvillus|basolateral plasma membrane|axon|myelin sheath|apical part of cell|extracellular exosome|	kidney development|morphogenesis of an epithelium|one-carbon metabolic process|regulation of pH|response to pH|response to zinc ion|carbon dioxide transport|positive regulation of synaptic transmission, GABAergic|positive regulation of cellular pH reduction|angiotensin-activated signaling pathway|odontogenesis of dentin-containing tooth|response to estrogen|regulation of anion transport|positive …	arylesterase activity|carbonate dehydratase activity|zinc ion binding|	1	1	39600000	6.10%		12349	2	FDR0	-1.326	-4.665	-1.153	2.7805	-0.565	2.73					0.641915	PredHel=0			465	human data	1		teratoma FPR10: count=0
P10493	P10493	Nid1	1	2	2	2	P10493	MOUSE	139388	3.7	231	231.1	20.56	20.56		1245	Nidogen-1	extracellular region|proteinaceous extracellular matrix|basement membrane|basal lamina|extracellular matrix|extracellular exosome|cell periphery|extracellular matrix|	cell-matrix adhesion|positive regulation of cell-substrate adhesion|extracellular matrix organization|glomerular basement membrane development|	calcium ion binding|protein binding|collagen binding|laminin binding|laminin-1 binding|proteoglycan binding|extracellular matrix binding|	2	2	6440000	3.70%	PC	18073	2	FDR0	0.367	-0.225	0.39	-0.0955	-0.167	-0.296	-0.016	0.32	-0.1255		0.847723	PredHel=0	CS pos: 28-29. GGC-LN. Pr: 0.6801		10.2	human and mouse data	10	3	teratoma FPR10: count=9
Q62351	Q62351	Tfrc	1	2	2	2	Q62351|Q8C872	MOUSE	86129.2	3.2	255	255.1	17.04	17.04		763	Transferrin receptor protein 1	extracellular region|extracellular space|mitochondrion|endosome|plasma membrane|coated pit|external side of plasma membrane|cell surface|membrane|integral component of membrane|cytoplasmic membrane-bounded vesicle|melanosome|intracellular membrane-bounded organelle|perinuclear region of cytoplasm|recycling endosome|recycling endosome membrane|extracellular exosome|blood microparticle|extracellula…	response to hypoxia|cellular iron ion homeostasis|receptor-mediated endocytosis|acute-phase response|aging|response to nutrient|response to manganese ion|osteoclast differentiation|cellular response to extracellular stimulus|response to retinoic acid|transferrin transport|iron ion transmembrane transport|cellular response to drug|positive regulation of bone resorption|response to copper ion|cellu…	glycoprotein binding|double-stranded RNA binding|transferrin receptor activity|iron ion transmembrane transporter activity|protein binding|Hsp70 protein binding|transferrin transmembrane transporter activity|identical protein binding|poly(A) RNA binding|c	2	2	7740000	3.20%		22042	2	FDR0	0.177	-0.696	-0.273	0.4035	-0.475	-0.268	0.541	-0.351	-0.0405		0.831419	PredHel=1			162	human data	1	2	teratoma FPR10: count=3
P11881	P11881	Itpr1	1	2	1	1	P11881|P11881-3|P11881-2|P11881-4|P11881-5|P11881-6|P11881-7|P11881-8	MOUSE	316585	0.6	274	274.1	15.32	15.32		2749	Inositol 1,4,5-trisphosphate receptor type 1	nuclear envelope|nuclear inner membrane|nucleolus|cytoplasm|endoplasmic reticulum|endoplasmic reticulum membrane|calcineurin complex|postsynaptic density|membrane|integral component of membrane|sarcoplasmic reticulum|platelet dense granule membrane|platelet dense tubular network|protein complex|	response to hypoxia|calcium ion transport|post-embryonic development|endoplasmic reticulum calcium ion homeostasis|epithelial fluid transport|inositol phosphate-mediated signaling|negative regulation of calcium-mediated signaling|voluntary musculoskeletal movement|release of sequestered calcium ion into cytosol|intrinsic apoptotic signaling pathway in response to endoplasmic reticulum stress|calc…	intracellular ligand-gated calcium channel activity|inositol 1,4,5-trisphosphate-sensitive calcium-release channel activity|protein binding|calcium channel inhibitor activity|phosphatidylinositol binding|	1	2	22200000	0.60%		16438	2	FDR0	-2.996	-4.167	0.099	-2.2835	-3.461	1.043	-1.41	-2.601	1.9995		0.302477	PredHel=6		Yes					teratoma FPR10: count=4
P02468	P02468	Lamc1	1	2	1	1	P02468|F8VQJ3	MOUSE	182944	1	304	304.1	12.95	12.95		1607	Laminin subunit gamma-1	extracellular region|basement membrane|basal lamina|extracellular matrix|laminin-10 complex|extracellular exosome|basement membrane|extracellular matrix|	protein complex assembly|cell adhesion|cell migration|extracellular matrix disassembly|neuron projection development|hemidesmosome assembly|substrate adhesion-dependent cell spreading|	extracellular matrix structural constituent|protein binding|glycosphingolipid binding|	1	2	21400000	1.00%	PC	226519	2	FDR0	-0.017	-0.331	0.091	0.3755	0.056	0.261	0.374	0.04	0.3495		0.613842	PredHel=0	CS pos: 33-34. VRA-AM. Pr: 0.8587			human and mouse data	7	3
P98203	P98203-3	Arvcf	1	3	2	2	P98203-3|P98203|P98203-2|P98203-5|P98203-4	MOUSE	106924	2.2	321	321.1	11.76	11.76		962	Isoform 3 of Armadillo repeat protein deleted in velo-cardio-facial syndrome homolog	nucleus|nucleoplasm|cytoplasm|plasma membrane|cell junction|	multicellular organismal development|single organismal cell-cell adhesion|calcium-dependent cell-cell adhesion via plasma membrane cell adhesion molecules|	protein binding|	2	3	1460000000	2.20%		11877	2	FDR0	-3.069	0.238	-3.871	-4.0385	0.515	-5.062	-2.4	0.992	-3.4105		0.0409133	PredHel=0
Q80Z25	Q80Z25	Ofd1	1	3	2	2	A2AEG2|Q80Z25	MOUSE	117800	1.6	322	322.1	11.74	11.74		1017	Oral-facial-digital syndrome 1 protein homolog	nucleus|centrosome|centriole|cilium|microtubule cytoskeleton|membrane|centriolar satellite|ciliary basal body|	embryonic body morphogenesis|axoneme assembly|cilium morphogenesis|epithelial cilium movement involved in determination of left/right asymmetry|negative regulation of fibroblast growth factor receptor signaling pathway involved in neural plate anterior/posterior pattern formation|mitotic nuclear division|centriole replication|mitotic spindle assembly|	alpha-tubulin binding|gamma-tubulin binding|	2	3	942000000	1.60%		237222	2	FDR0	0.048	-2.649	-0.073	0.2575	-2.156	0.143	-0.125	-2.642	-0.2385		0.265918	PredHel=0
Q01149	Q01149	Col1a2	1	1	1	1	Q01149	MOUSE	130068	0.4	362	362.1	9.48	9.48		1372	Collagen alpha-2(I) chain	collagen trimer|collagen type I trimer|extracellular space|intracellular|extracellular matrix|extracellular exosome|extracellular matrix|	skeletal system development|blood vessel development|transforming growth factor beta receptor signaling pathway|Rho protein signal transduction|regulation of blood pressure|collagen fibril organization|skin morphogenesis|protein heterotrimerization|cellular response to amino acid stimulus|	extracellular matrix structural constituent|protein binding|protein binding, bridging|identical protein binding|SMAD binding|metal ion binding|platelet-derived growth factor binding|	1	1	11800000	0.40%	PC	12843	2	FDR0	-2.392	-0.068	-0.256	-0.4685	1.85	1.444	-2.452	-0.148	-0.4485		0.963203	PredHel=0	CS pos: 22-23. ATC-QY. Pr: 0.5899	Yes	58.5	human and mouse data	6	5	teratoma FPR10: count=8
Q7SIG6	Q7SIG6	Asap2	1	3	1	1	E9PX52|Q7SIG6|D3YX85	MOUSE	108058	0.8	375	375.1	8.89	8.89		958	Arf-GAP with SH3 domain, ANK repeat and PH domain-containing protein 2	plasma membrane|Golgi cisterna membrane|	positive regulation of GTPase activity|	GTPase activator activity|metal ion binding|	1	3	35600000000	0.80%		211914	2	FDR0	-2.623	0.766	-2.013	-4.0295	0.039	-3.643	-3.204	1.139	-2.7265		0.0151822	PredHel=0							teratoma FPR10: count=0
A2ARP1	A2ARP1	Ppip5k1	1	1	1	1	A2ARP1|A2ARP1-2|A2ARP1-3	MOUSE	161745	0.4	382	382.1	8.55	8.55		1436	Inositol hexakisphosphate and diphosphoinositol-pentakisphosphate kinase 1	nucleoplasm|cytoplasm|cytosol|plasma membrane|	inositol metabolic process|phosphorylation|dephosphorylation|	inositol-1,3,4,5,6-pentakisphosphate kinase activity|inositol hexakisphosphate 5-kinase activity|acid phosphatase activity|ATP binding|diphosphoinositol-pentakisphosphate kinase activity|inositol hexakisphosphate 1-kinase activity|inositol hexakisphosphat	1	1	279000000	0.40%		327655	2	FDR0		-1.304	-3.982		-1.168	-4.063		3.431	0.6405		0.423437	PredHel=0
Q9EQI5	Q9EQI5	Ppbp	1	2	1	1	Q9EQI5	MOUSE	12593.7	10.6	389	389.1	8.37	8.37		113	Chemokine (C-X-C motif) ligand 7, isoform CRA_b	extracellular space|cell|	leukocyte migration involved in inflammatory response|positive regulation of leukocyte chemotaxis|inflammatory response|immune response|G-protein coupled receptor signaling pathway|neutrophil chemotaxis|response to lipopolysaccharide|regulation of cell proliferation|neutrophil degranulation|chemokine-mediated signaling pathway|	chemokine activity|CXCR chemokine receptor binding|	1	2	280000000	10.60%	PC	57349	2	FDR0	0.013	0.148	0.541	-0.6785	-0.55	-0.374	-0.379	-0.264	0.0165		0.676671	PredHel=1	CS pos: 39-40. TAG-KS. Pr: 0.5486		9.92				teratoma FPR10: count=4
P07724	P07724	Alb	1	342	59	57	P07724	MOUSE	70745.2	78.7	5	5.1	950.54	915.76		608	Serum albumin	extracellular region|extracellular space|nucleus|cytoplasm|myelin sheath|protein complex|extracellular exosome|blood microparticle|	retina homeostasis|transport|cellular response to starvation|hemolysis by symbiont of host erythrocytes|negative regulation of apoptotic process|maintenance of mitochondrion location|	DNA binding|fatty acid binding|drug binding|toxic substance binding|pyridoxal phosphate binding|metal ion binding|chaperone binding|oxygen binding|	59	342	515000000000	78.70%	PC	11657	1	FDR0	0.127	-0.825	0.029	-0.1045	-1.051	-0.408	-0.413	-1.381	-0.5505		0.176992	PredHel=0	CS pos: 18-19. AFS-RG. Pr: 0.6691	Yes	1687	human and mouse data	11	1	teratoma FPR10: count=0
E9Q414	E9Q414	Apob	1	187	67	67	E9Q414	MOUSE	510792	15.5	8	8.1	811.38	811.38		4505	Apolipoprotein B-100	extracellular region|cytoplasm|endoplasmic reticulum|Golgi apparatus|plasma membrane|vesicle membrane|actin cytoskeleton|vesicle lumen|mature chylomicron|very-low-density lipoprotein particle|low-density lipoprotein particle|intermediate-density lipoprotein particle|chylomicron|neuronal cell body|extracellular exosome|	in utero embryonic development|lipid metabolic process|triglyceride mobilization|spermatogenesis|nervous system development|cholesterol metabolic process|fertilization|response to virus|response to carbohydrate|post-embryonic development|response to selenium ion|positive regulation of gene expression|positive regulation of macrophage derived foam cell differentiation|positive regulation of lipid …	phospholipid binding|heparin binding|cholesterol transporter activity|lipase binding|low-density lipoprotein particle receptor binding|	67	187	41100000000	15.50%	PC	238055	1	FDR0	0.019	-1.21	-0.517	0.0365	-1.21	-0.71	-0.237	-1.464	-0.9245		0.122489	PredHel=0	CS pos: 27-28. VWA-QD. Pr: 0.9941	Yes	14.7			1	teratoma FPR10: count=2
Q3TTY5	Q3TTY5	Krt2	1	61	15	8	Q3TTY5	MOUSE	71377.9	12.7	25	25.3	176.41	89.97		707	Keratin, type II cytoskeletal 2 epidermal	extracellular space|nucleus|Golgi apparatus|membrane|keratin filament|extracellular exosome|	keratinization|keratinocyte activation|keratinocyte proliferation|keratinocyte migration|	structural molecule activity|	8	61	42200000000	8.90%		16681	1	FDR0	-1.98	0.726	-1.404	-3.0535	-0.652	-3.034	-2.534	0.213	-2.0475		0.0628782	PredHel=0			23.3	human and mouse data	2	2	teratoma FPR10: count=0
Q6IFZ6	Q6IFZ6	Krt77	1	19	11	3	Q6IFZ6|Q6IFZ9	MOUSE	61414.7	11.1	25	25.5	143.56	52.9		572	Keratin, type II cytoskeletal 1b	cytoskeleton|keratin filament|extracellular exosome|		structural molecule activity|	3	19	29800000000	6.20%		406220	1	FDR0	0.204	-1.406	-0.882	-1.7345	-2.76	-2.547	0.574	-1.005	-0.7535		0.0711768	PredHel=0			41.6	human and mouse data	2		teratoma FPR10: count=0
Q06890	Q06890	Clu	1	168	28	28	Q06890	MOUSE	52282.3	46.6	26	26.1	413.19	413.19		448	Clusterin	extracellular space|intracellular|nucleus|cytoplasm|mitochondrion|endoplasmic reticulum|cytosol|extracellular matrix|mitochondrial membrane|spherical high-density lipoprotein particle|chromaffin granule|perinuclear region of cytoplasm|extracellular exosome|blood microparticle|neurofibrillary tangle|apical dendrite|extracellular matrix|	cell morphogenesis|microglial cell activation|response to virus|protein import|central nervous system myelin maintenance|positive regulation of proteasomal ubiquitin-dependent protein catabolic process|negative regulation of protein homooligomerization|positive regulation of tumor necrosis factor production|positive regulation of apoptotic process|positive regulation of nitric oxide biosynthetic …	protein binding|ubiquitin protein ligase binding|misfolded protein binding|ATPase activity|	28	168	213000000000	46.60%	PC	12759	1	FDR0	0.469	-0.179	0.186	0.0855	-0.603	-0.422	0.281	-0.353	-0.1195		0.899621	PredHel=0	CS pos: 21-22. VLG-EQ. Pr: 0.9083	Yes	269	human and mouse data	6	3	teratoma FPR10: count=7
P28654	P28654	Dcn	1	114	28	28	P28654	MOUSE	40150.6	58.4	34	34.1	390.64	390.64		354	Decorin	collagen type VI trimer|extracellular space|extracellular matrix|	kidney development|placenta development|skeletal muscle tissue development|aging|response to mechanical stimulus|positive regulation of autophagy|peptide cross-linking via chondroitin 4-sulfate glycosaminoglycan|response to lipopolysaccharide|wound healing|	collagen binding|glycosaminoglycan binding|poly(A) RNA binding|protein N-terminus binding|extracellular matrix binding|	28	114	108000000000	58.40%	PC	13179	1	FDR0	0.308	-0.143	-0.053	-0.6975	-1.165	-1.289	0.236	-0.215	-0.2115		0.325529	PredHel=0	CS pos: 16-17. SWA-GP. Pr: 0.9586		52.9	human and mouse data	6	3	teratoma FPR10: count=3
Q792Z1	Q792Z1	Try10	1	12	3	2	Q792Z1	MOUSE	26905	25.6	36	36.3	45.14	21.79		246	MCG140784	extracellular space|extracellular exosome|blood microparticle|	proteolysis|digestion|	serine-type endopeptidase activity|	2	12	767000000	13.40%		436522	1	FDR0	0.068	-0.859	-0.127	-0.7085	-1.582	-1.234	-0.224	-1.35	-0.5745		0.0916596	PredHel=0	CS pos: 15-16. AVA-FP. Pr: 0.7234		72	human data	1	1	teratoma FPR10: count=0
Q80YQ1	Q80YQ1	Thbs1	1	81	28	28	Q80YQ1|P35441	MOUSE	133682	27.5	37	37.1	329.8	329.8		1171	Thrombospondin-1	fibrinogen complex|extracellular space|external side of plasma membrane|cell surface|secretory granule|extracellular matrix|platelet alpha granule|extracellular exosome|extracellular matrix|	activation of MAPK activity|negative regulation of endothelial cell proliferation|negative regulation of cell-matrix adhesion|sprouting angiogenesis|chronic inflammatory response|negative regulation of antigen processing and presentation of peptide or polysaccharide antigen via MHC class II|negative regulation of dendritic cell antigen processing and presentation|outflow tract morphogenesis|endoc…	phosphatidylserine binding|fibronectin binding|integrin binding|calcium ion binding|heparin binding|fibroblast growth factor binding|low-density lipoprotein particle binding|laminin binding|extracellular matrix binding|fibrinogen binding|collagen V bindin	28	81	11300000000	27.50%		21825	1	FDR0	-0.38	0.377	0.1	-0.2215	0.533	-0.009	-0.239	0.489	0.1325		0.747481	PredHel=0	CS pos: 18-19. CGS-NR. Pr: 0.7891		17.9	human and mouse data	6	4	teratoma FPR10: count=5
A0A0R4J0X5	A0A0R4J0X5	Serpina1c	1	2	20	1	A0A0R4J0X5|Q00896	MOUSE	46024.7	51	39	39.2	304.7	25.69		413	Alpha-1-antitrypsin 1-3				1	2	63400000	7.20%		20702	1	FDR0	-0.086	0.08	-0.18	0.0745	0.235	-0.242	0.004	0.151	-0.2215		0.990842	PredHel=0	CS pos: 24-25. FLA-ED. Pr: 0.8417		674	human data	1
Q00898	Q00898	Serpina1e	1	8	12	3	Q00898	MOUSE	46118.8	24.9	39	39.5	156.86	47.43		413	Alpha-1-antitrypsin 1-5	extracellular space|endoplasmic reticulum|Golgi apparatus|extracellular exosome|	negative regulation of endopeptidase activity|response to cytokine|response to peptide hormone|	glycoprotein binding|protease binding|serine-type endopeptidase inhibitor activity|identical protein binding|	3	8	569000000	11.30%	PC	20704	1	FDR0	-0.049	0.163	-0.109	0.2165	-0.011	-0.091	-0.541	-0.56	-0.7285		0.579439	PredHel=0	CS pos: 24-25. FLA-ED. Pr: 0.8279	Yes	516	human data	1		teratoma FPR10: count=0
P02535	P02535	Krt10	1	59	13	9	P02535|P02535-2|A2A513|P02535-3	MOUSE	57940	20.3	40	40.5	172.86	116.48		570	Keratin, type I cytoskeletal 10	keratin filament|	epithelial cell differentiation|cellular response to calcium ion|	structural molecule activity|protein binding|	9	59	147000000000	15.40%		16661	1	FDR0	-1.527	0.556	-0.819	-3.8905	-1.468	-3.191	-2.65	-0.313	-1.9115		0.0592072	PredHel=0				human and mouse data	3	2	teratoma FPR10: count=1
P19001	P19001	Krt19	1	3	7	1	P19001	MOUSE	44541	13.6	40	40.7	91.29	12.94		403	Keratin, type I cytoskeletal 19	intermediate filament|plasma membrane|dystrophin-associated glycoprotein complex|Z disc|sarcolemma|costamere|extracellular exosome|cell periphery|terminal web|	Notch signaling pathway|response to estrogen|sarcomere organization|cell differentiation involved in embryonic placenta development|	protein binding|structural constituent of muscle|protein complex binding|	1	3	557000000	2.90%		16669	1	FDR0	-2.188	-0.138	-3.191	-2.7615	-0.279	-3.603	-1.48	0.778	-2.4725		0.0485752	PredHel=0			50.5				teratoma FPR10: count=0
Q9QWK4	Q9QWK4	Cd5l	1	77	17	17	Q9QWK4	MOUSE	40345.4	45.4	47	47.1	233.97	233.97		352	CD5 antigen-like	membrane|extracellular exosome|blood microparticle|	receptor-mediated endocytosis|apoptotic process|	scavenger receptor activity|	17	77	37800000000	45.40%	PC	11801	1	FDR0	0.461	0.163	0.192	-0.0695	-0.392	-0.636	0.222	-0.041	-0.2425		0.814479	PredHel=0	CS pos: 21-22. CFS-ES. Pr: 0.8445		23.6				teratoma FPR10: count=2
P97873	P97873	Loxl1	1	41	14	14	P97873|A0A0R4J0Q4	MOUSE	67189.7	34.4	54	54.1	196.65	196.65		607	Lysyl oxidase homolog 1	proteinaceous extracellular matrix|extracellular space|extracellular matrix|	oxidation-reduction process|	copper ion binding|protein binding|oxidoreductase activity, acting on the CH-NH2 group of donors, oxygen as acceptor|	14	41	10700000000	34.40%	PC	16949	1	FDR0	-0.915	-0.44	-0.279	0.0505	0.342	0.283	-0.576	-0.158	-0.1615		0.600626	PredHel=0	CS pos: 25-26. VHG-QQ. Pr: 0.7008					2	teratoma FPR10: count=0
Q9ESB3	Q9ESB3	Hrg	1	29	12	12	A0A0R4J039|Q9ESB3	MOUSE	60131.6	24.3	73	73.1	144.23	144.23		525	Histidine-rich glycoprotein	extracellular region|vesicle|endolysosome|phagolysosome membrane|	angiogenesis|positive regulation of immune response to tumor cell|chemotaxis|negative regulation of cell adhesion|negative regulation of cell proliferation|regulation of gene expression|regulation of platelet activation|negative regulation of lamellipodium assembly|negative regulation of endopeptidase activity|response to organic cyclic compound|heme transport|negative regulation of angiogenesis|…	serine-type endopeptidase inhibitor activity|cysteine-type endopeptidase inhibitor activity|receptor binding|protein binding|heparin binding|zinc ion binding|immunoglobulin binding|heme binding|heparan sulfate proteoglycan binding|metal ion binding|	12	29	3450000000	24.30%	PC	94175	1	FDR0	0.047	-0.29	0.193	-0.1015	-0.178	0.024	0.116	0.141	0.1935		0.802092	PredHel=0	CS pos: 18-19. SHA-LS. Pr: 0.9348						teratoma FPR10: count=4
E9QPX1	E9QPX1	Col18a1	1	24	9	9	E9QPX1|P39061|P39061-1|P39061-2	MOUSE	183320	6.5	83	83.1	118.06	118.06		1774	Collagen alpha-1(XVIII) chain	collagen trimer|basement membrane|extracellular space|extracellular matrix|extracellular exosome|extracellular matrix|	angiogenesis|endothelial cell morphogenesis|cell adhesion|positive regulation of cell proliferation|extracellular matrix organization|positive regulation of cell migration|positive regulation of endothelial cell apoptotic process|	structural molecule activity|identical protein binding|	9	24	24700000000	6.50%		12822	1	FDR0	0.143	0.083	-0.249	-0.4985	-0.632	-1.051	0.008	-0.169	-0.3825		0.394097	PredHel=0	CS pos: 26-27. ASA-DG. Pr: 0.7904			human data	4	3	teratoma FPR10: count=9
Q04857	Q04857	Col6a1	1	11	5	5	Q04857	MOUSE	109629	6.7	118	118.1	62.81	62.81		1025	Collagen alpha-1(VI) chain	extracellular region|proteinaceous extracellular matrix|collagen trimer|lysosomal membrane|membrane|extracellular matrix|sarcolemma|protein complex|extracellular exosome|extracellular matrix|	osteoblast differentiation|cell adhesion|endodermal cell differentiation|protein heterotrimerization|cellular response to amino acid stimulus|	platelet-derived growth factor binding|	5	11	177000000	6.70%	PC	12833	1	FDR0	-0.288	-0.119	0.17	0.1805	0.458	0.421	-0.305	-0.28	0.0145		0.592321	PredHel=0	CS pos: 19-20. VAT-QD. Pr: 0.6045		9.46	human and mouse data	8	4	teratoma FPR10: count=6
P01844	P01844	Iglc2	1	10	4	4	P01844|P01845	MOUSE	11425.5	47.1	132	132.1	54.43	54.43		104	Ig lambda-2 chain C region	plasma membrane|			4	10	967000000	47.10%		110786	1	FDR0	-0.062	-0.364	-0.356	-1.0535	-1.246	-1.105	-0.079	-0.416	-0.3515		0.139585	PredHel=0			24.7				teratoma FPR10: count=8
Q9QYY7	Q9QYY7	Esm1	1	10	5	5	Q9QYY7	MOUSE	21069.4	38.5	133	133.1	53.64	53.64		184	Endothelial cell-specific molecule 1	extracellular region|	regulation of cell growth|sprouting angiogenesis|positive regulation of cell proliferation|positive regulation of hepatocyte growth factor receptor signaling pathway|	hepatocyte growth factor receptor binding|integrin binding|insulin-like growth factor binding|	5	10	106000000	38.50%	PC	71690	1	FDR0	0	-1.83	-0.623	-0.3375	-1.951	-0.989	-0.261	-1.66	-0.8595		0.0530926	PredHel=0	CS pos: 21-22. AWS-AK. Pr: 0.7710		0.007		1
Q8K1I3	Q8K1I3	Spp2	1	11	5	5	Q8K1I3|H3BLP2	MOUSE	23421	26.6	142	142.1	48.4	48.4		203	Secreted phosphoprotein 24	extracellular exosome|	bone remodeling|		5	11	361000000	26.60%	PC	75396	1	FDR0	-0.711	-0.966	-0.204	-0.7105	-1.007	-0.471	0.209	-0.141	0.4585		0.373732	PredHel=0	CS pos: 23-24. ATG-FP. Pr: 0.8242		24.9
Q8CG19	Q8CG19	Ltbp1	1	7	4	4	Q8CG19|Q8CG19-2|Q8CG19-3	MOUSE	195158	2.9	146	146.1	46.86	46.86		1712	Latent-transforming growth factor beta-binding protein 1	microfibril|proteinaceous extracellular matrix|extracellular matrix|protein complex|extracellular matrix|	transforming growth factor beta receptor signaling pathway|	calcium ion binding|transforming growth factor beta binding|microfibril binding|	4	7	144000000	2.90%	PC	268977	1	FDR0	-0.886	-0.359	-0.264	-0.2745	0.435	0.131	-0.715	0.027	0.1395		0.864104	PredHel=0	CS pos: 23-24. AHG-RV. Pr: 0.8375					2	teratoma FPR10: count=2
Q60605	Q60605-2	Myl6	1	8	5	5	A0A1W2P7Q9|A0A1W2P6F6|Q60605-2|Q60605|A0A1W2P6G5|Q8CI43|P09542|P05977|E9PWG4|P05977-2|A0A0G2JDM3|A0A087WRZ7	MOUSE	17132	47	148	148.1	45.54	45.54		151	Isoform Smooth muscle of Myosin light polypeptide 6	brush border|membrane|myosin complex|unconventional myosin complex|vesicle|extracellular exosome|	muscle contraction|skeletal muscle tissue development|muscle filament sliding|	motor activity|calcium ion binding|protein binding|structural constituent of muscle|actin-dependent ATPase activity|	5	8	173000000	47.00%		17904	1	FDR0	-2.925	0.123	-0.253	-2.4405	0.657	-0.024	-2.538	0.303	-0.4445		0.679479	PredHel=0			469	human data	2	1	teratoma FPR10: count=0
P07146	P07146	Prss2	1	9	4	4	P07146	MOUSE	26887.7	16.2	154	154.1	43.17	43.17		246	Anionic trypsin-2	extracellular region|extracellular space|	proteolysis|response to nutrient|digestion|collagen catabolic process|response to caffeine|response to nicotine|	serine-type endopeptidase activity|calcium ion binding|	4	9	1620000000	16.20%	PC	22072	1	FDR0	0.125	-0.839	-0.244	-0.6345	-1.766	-1.318	0.04	-1.203	-0.4935		0.0932548	PredHel=0	CS pos: 15-16. AVA-FP. Pr: 0.7480		79.3	human data	1	1
P01843	P01843		1	4	3	3	A0A0G2JE99|P01843	MOUSE	11745.8	32.3	171	171.1	33.61	33.61		105	Ig lambda-1 chain C region	plasma membrane|		antigen binding|	3	4	164000000	32.30%		433053	1	FDR0	-0.71	0.409	-0.318	-1.1325	0.076	-0.927	0.066	1.229	0.3625		0.779697	PredHel=0
O35988	O35988	Sdc4	1	9	3	3	O35988	MOUSE	21539.1	21.7	174	174.1	32.56	32.56		198	Syndecan-4	Golgi lumen|focal adhesion|cell surface|integral component of membrane|costamere|membrane raft|extracellular exosome|	ureteric bud development|neural tube closure|signal transduction|regulation of fibroblast migration|cell migration|wound healing|positive regulation of protein kinase activity|positive regulation of stress fiber assembly|positive regulation of focal adhesion assembly|inner ear receptor stereocilium organization|positive regulation of exosomal secretion|positive regulation of extracellular exosome…	fibronectin binding|protein kinase C binding|thrombospondin receptor activity|	3	9	538000000	21.70%	PC	20971	1	FDR0	0.34	0.302	-0.37	0.1335	0.444	-0.533	-0.199	0.388	-0.6395		0.713826	PredHel=1	CS pos: 23-24. VPG-ES. Pr: 0.6109		94.3			2
Q59IW6	Q59IW6	Abi3bp	1	4	3	3	Q59IW6|Q59IW5|Q59IW9|E9Q8E3	MOUSE	130164	3.3	179	179.1	31.64	31.64		1179	ABI gene family, member 3 (NESH)-binding protein	proteinaceous extracellular matrix|interstitial matrix|extracellular space|	positive regulation of cell-substrate adhesion|extracellular matrix organization|	collagen binding|glycosaminoglycan binding|heparin binding|	3	4	93700000	3.30%		320712	1	FDR0	-0.519	-0.587	-0.212	0.2105	0.136	0.295	-0.177	-0.265	-0.0015		0.930751	PredHel=0	CS pos: 21-22. GNA-QK. Pr: 0.6954		1.06	human data	2	2	teratoma FPR10: count=7
P54320	P54320	Eln	1	5	2	2	P54320	MOUSE	72051.1	3.9	190	190.1	27.77	27.77		860	Elastin	proteinaceous extracellular matrix|mitochondrion|elastic fiber|	skeletal muscle tissue development|extracellular matrix organization|regulation of actin filament polymerization|stress fiber assembly|	extracellular matrix structural constituent|protein binding|extracellular matrix binding|	2	5	97400000	3.90%	PC	13717	1	FDR0	-0.064	-0.843	-0.446	0.3695	-0.962	-0.533	-0.305	-1.055	-0.7425		0.205722	PredHel=0	CS pos: 27-28. AQP-GG. Pr: 0.7186		4.14			1	teratoma FPR10: count=0
Q9CPN9	Q9CPN9	2210010C04Rik	1	16	3	3	Q9CPN9	MOUSE	27106.2	21	197	197.1	26.52	26.52		247	RIKEN cDNA 2210010C04 gene	extracellular space|	proteolysis|	serine-type endopeptidase activity|	3	16	2720000000	21.00%		67373	1	FDR0	-0.159	-0.047	-0.434	-0.6085	-0.395	-0.979	-0.372	-0.344	-0.8085		0.279445	PredHel=0	CS pos: 15-16. AVA-LP. Pr: 0.7181		42.7	human data	1	1	teratoma FPR10: count=0
P03987	P03987		1	7	3	3	A0A1Y7VJN6|P03987|P03987-2	MOUSE	44498.8	8	209	209.1	25.19	25.19		398	Ig gamma-3 chain C region	extracellular region|plasma membrane|integral component of membrane|		antigen binding|immunoglobulin receptor binding|	3	7	805000000	8.00%	PC	380795	1	FDR0	0.334	0.297	0.102	-0.7875	-0.085	-0.891	-0.071	0.326	-0.0125		0.678854	PredHel=1							teratoma FPR10: count=8
P68433	P68433	Hist1h3a	1	5	3	3	A0A1W2P768|P68433|P84228|P84244|P02301|F8WI35	MOUSE	15517.9	12.5	210	210.1	24.93	24.93		136	Histone H3.1	nuclear nucleosome|nucleoplasm|membrane|extracellular exosome|	chromatin silencing at rDNA|DNA replication-dependent nucleosome assembly|protein heterotetramerization|regulation of gene silencing|	DNA binding|protein binding|histone binding|protein heterodimerization activity|	3	5	229000000	12.50%		360198	1	FDR0	-1.342	-1.374	-0.86	-0.7665	-0.752	-0.62	0.579	0.348	0.8695		0.402281	PredHel=0			970
P31532	P31532	Saa4	1	2	2	2	P31532	MOUSE	15144.6	23.8	212	212.1	24.4	24.4		130	Serum amyloid A-4 protein	extracellular space|high-density lipoprotein particle|	acute-phase response|positive chemotaxis|cell chemotaxis|	chemoattractant activity|	2	2	6640000	23.80%	PC	20211	1	FDR0	0.416	0.058	0.089	0.0465	-0.317	-0.503	0.374	-0.003	-0.0845		0.956194	PredHel=0	CS pos: 18-19. VSG-DG. Pr: 0.9156		140
E0CZ58	E0CZ58	Prg4	1	3	3	3	E0CZ58|Q9JM99|Q9JM99-2|E9QQ17|Q9JM99-3|E9QQ18|Q9JM99-4|A0A0R4J207|Q9JM99-5	MOUSE	135832	2.2	227	227.1	21.04	21.04		1221	Proteoglycan 4	extracellular space|cytoplasm|	receptor-mediated endocytosis|immune response|peptide cross-linking|regulation of cell proliferation|negative regulation of interleukin-6 biosynthetic process|hematopoietic stem cell proliferation|	scavenger receptor activity|polysaccharide binding|	3	3	200000000	2.20%		96875	1	FDR0	-0.124	-0.901	-0.2	-0.5045	-1.012	-0.915	0.536	0.15	0.1685		0.484378	PredHel=0	CS pos: 24-25. VSS-QD. Pr: 0.9402		22.4	human data	1	2
P13609	P13609	Srgn	1	5	2	2	P13609	MOUSE	16825.2	19.7	229	229.1	20.79	20.79		152	Serglycin	Golgi membrane|extracellular space|Golgi apparatus|secretory granule|zymogen granule|mast cell granule|	granzyme-mediated apoptotic signaling pathway|protein processing|negative regulation of bone mineralization|biomineral tissue development|mast cell secretory granule organization|T cell secretory granule organization|maintenance of protease location in mast cell secretory granule|maintenance of granzyme B location in T cell secretory granule|negative regulation of cytokine secretion|	protein binding|collagen binding|	2	5	442000000	19.70%	PC	19073	1	FDR0	-0.284	-0.436	-0.503	-0.2635	-0.107	-0.654	0.355	0.681	-0.1355		0.539598	PredHel=1	CS pos: 25-26. VQG-YP. Pr: 0.9404		1.75			1
F8WGL3	F8WGL3	Cfl1	1	2	1	1	F8WGL3|P18760	MOUSE	25089.5	12.3	248	248.1	18.17	18.17		227	Cofilin-1	extracellular space|cytoplasm|cell-cell junction|focal adhesion|membrane|cortical actin cytoskeleton|vesicle|extracellular exosome|	mitotic cytokinesis|neural crest cell migration|neural fold formation|protein phosphorylation|cytoskeleton organization|actin filament organization|response to virus|regulation of cell morphogenesis|establishment of cell polarity|cell projection organization|actin filament depolymerization|positive regulation of actin filament depolymerization|response to amino acid|negative regulation of cell si…	actin binding|	1	2	8700000	12.30%		12631	1	FDR0	-3.054	-2.13		-0.9735	-0.292		-0.099	0.57			0.271815	PredHel=0			6109	human and mouse data	7	4
P23953	P23953	Ces1c	1	3	2	2	D3Z5G7|P23953	MOUSE	61339.9	3.9	258	258.1	16.72	16.72		554	Carboxylesterase 1C	extracellular space|endoplasmic reticulum lumen|	metabolic process|	hydrolase activity, acting on ester bonds|carboxylic ester hydrolase activity|	2	3	155000000	3.90%		13884	1	FDR0	0.074	0.176	-0.564	0.1975	0.181	-0.479	-0.249	-0.337	-0.5715		0.599349	PredHel=0	CS pos: 20-21. GHS-LL. Pr: 0.5087	Yes	125	human data	2	1
Q8C351	Q8C351	Layn	1	2	2	2	Q8C351|A4QPF5|Q8C351-2	MOUSE	43952.5	8.9	276	276.1	15.26	15.26		381	Layilin	ruffle|cell surface|integral component of membrane|focal adhesion|		hyaluronic acid binding|carbohydrate binding|	2	2	105000000	8.90%		244864	1	FDR0	-0.151	0.303	-0.167	-0.7625	-0.313	-1	-0.319	0.117	-0.4655		0.414027	PredHel=1	CS pos: 24-25. SKG-RL. Pr: 0.5664
Q61884	Q61884	Mns1	1	5	2	2	Q61884	MOUSE	60291.8	3.2	287	287.1	14.16	14.16		491	Meiosis-specific nuclear structural protein 1	nuclear envelope|intermediate filament|axoneme|sperm flagellum|	spermatogenesis|cilium organization|positive regulation of cilium assembly|meiotic cell cycle|left/right axis specification|	identical protein binding|	2	5	494000000	3.20%		17427	1	FDR0	-0.038	-0.522	-0.102	-1.1485	-1.786	-1.405	0.029	-0.54	-0.3995		0.122988	PredHel=0			0.356
Q505F1	Q505F1	Nr2c1	1	3	2	2	Q505F1|P49117|Q3ZAR9|E9QLU4|Q80VM3|Q3V2R3|Q91V57|A7VK13|Q505F1-2	MOUSE	66501.7	2.3	293	293.1	13.54	13.54		590	Nuclear receptor subfamily 2 group C member 1	nucleus|PML body|	negative regulation of transcription from RNA polymerase II promoter|transcription, DNA-templated|steroid hormone mediated signaling pathway|negative regulation of transcription, DNA-templated|positive regulation of retinoic acid receptor signaling pathway|	RNA polymerase II core promoter proximal region sequence-specific DNA binding|RNA polymerase II core promoter proximal region sequence-specific DNA binding transcription factor activity involved in negative regulation of transcription|DNA binding|steroid	3	3	201000000	2.30%		22025	1	FDR0	-0.196	-0.44	-0.094	-0.9575	-1.535	-1.078	0.261	-0.874	0.2315		0.241332	PredHel=0
P62849	P62849	Rps24	1	2	1	1	P62849|P62849-3|P62849-2|A0A286YEB7	MOUSE	15422.9	8.2	317	317.1	12	12		133	40S ribosomal protein S24	nucleus|cytoplasm|small ribosomal subunit|membrane|cytosolic small ribosomal subunit|	maturation of SSU-rRNA from tricistronic rRNA transcript (SSU-rRNA, 5.8S rRNA, LSU-rRNA)|rRNA processing|translation|erythrocyte homeostasis|ribosomal small subunit biogenesis|	nucleotide binding|structural constituent of ribosome|poly(A) RNA binding|	1	2	15600000	8.20%		20088	1	FDR0	-1.213	-1.533	-1.096	0.3675	0.042	0.262	-0.51	-0.849	-0.5245		0.291302	PredHel=0							teratoma FPR10: count=0
Q9CZ13	Q9CZ13	Uqcrc1	1	2	1	1	Q9CZ13	MOUSE	53478.4	4.7	324	324.1	11.65	11.65		480	Cytochrome b-c1 complex subunit 1, mitochondrial	mitochondrion|mitochondrial inner membrane|mitochondrial respiratory chain complex III|myelin sheath|	mitochondrial electron transport, ubiquinol to cytochrome c|aerobic respiration|response to activity|protein processing|response to alkaloid|	metalloendopeptidase activity|protein binding|zinc ion binding|ubiquitin protein ligase binding|protein complex binding|	1	2	4210000	4.70%		22273	1	FDR0	-1.24	-1.744	-0.47	-1.2545	-1.733	-0.166	0.22	-0.273	1.5295		0.23886	PredHel=0			325				teratoma FPR10: count=0
Q9JJN5	Q9JJN5	Cpn1	1	1	1	1	Q9JJN5	MOUSE	52129.7	1.5	329	329.1	11.43	11.43		457	Carboxypeptidase N catalytic chain	extracellular space|	proteolysis|bradykinin catabolic process|response to glucocorticoid|	carboxypeptidase activity|metallocarboxypeptidase activity|zinc ion binding|	1	1	47500000	1.50%	PC	93721	1	FDR0	-0.107	0.035	-0.077	-0.2355	-0.099	-0.428	0.153	0.276	0.0515		0.90238	PredHel=0	CS pos: 20-21. VTP-VT. Pr: 0.3645		84.1
Q60841	Q60841-2	Reln	1	2	2	2	Q60841-2|Q60841|Q60841-3	MOUSE	394320	1	331	331.1	11.35	11.35		3461	Isoform 2 of Reelin	proteinaceous extracellular matrix|extracellular space|cytoplasm|dendrite|	cell morphogenesis involved in differentiation|neuron migration|proteolysis|cell adhesion|axon guidance|central nervous system development|brain development|learning|long-term memory|associative learning|glial cell differentiation|regulation of gene expression|positive regulation of neuron projection development|positive regulation of phosphatidylinositol 3-kinase signaling|dendrite development|c…	protein binding|serine-type peptidase activity|metal ion binding|lipoprotein particle receptor binding|very-low-density lipoprotein particle receptor binding|	2	2	20100000	1.00%	PC	19699	1	FDR0	0.172	-0.003	-0.023	-0.1185	-0.299	-0.536	0.072	-0.122	-0.2545		0.729604	PredHel=1	CS pos: 26-27. ARA-AT. Pr: 0.9068
Q8C1W1	Q8C1W1	Vash1	1	5	1	1	Q8C1W1	MOUSE	42045.2	2.9	332	332.1	11.31	11.31		375	Vasohibin-1	extracellular space|cytoplasm|endoplasmic reticulum|apical part of cell|	angiogenesis|negative regulation of endothelial cell proliferation|cell cycle arrest|response to wounding|negative regulation of endothelial cell migration|positive regulation of gene expression|negative regulation of angiogenesis|negative regulation of blood vessel endothelial cell migration|negative regulation of lymphangiogenesis|regulation of cellular senescence|		1	5	28100000000	2.90%	PC	238328	1	FDR0	-1.672	1.118	-0.724	-3.3375	-1.049	-2.806	-2.845	0.028	-1.9835		0.230616	PredHel=0		Yes	0.641
Z4YKJ7	Z4YKJ7	Slc1a7	1	4	2	2	Z4YKJ7|Q8JZR4	MOUSE	61923.6	4	338	338.1	10.86	10.86		569	Amino acid transporter	integral component of membrane|	dicarboxylic acid transport|transmembrane transport|	sodium:dicarboxylate symporter activity|	2	4	545000000	4.00%		242607	1	FDR0	-0.008	-0.979	-0.365	-0.8595	-1.84	-1.471	-0.203	-1.138	-0.7235		0.0604377	PredHel=7			0.218
Q9QUK9	Q9QUK9	Try5	1	2	2	2	Q9QUK9|Q9R0T7	MOUSE	26961	10.5	341	341.1	10.65	10.65		246	MCG15083	extracellular space|extracellular exosome|	proteolysis|digestion|	serine-type endopeptidase activity|calcium ion binding|serine-type peptidase activity|	2	2	910000000	10.50%		103964	1	FDR0	-0.183	-1.097	-0.38	-0.9865	-1.905	-1.406	-0.193	-1.125	-0.5205		0.0544943	PredHel=0	CS pos: 15-16. AVA-FP. Pr: 0.7410		44.2	human data	1		teratoma FPR10: count=0
P26041	P26041	Msn	1	1	1	1	P26041	MOUSE	67879.9	4.5	342	342.1	10.64	10.64		577	Moesin	uropod|extracellular space|nucleus|cytoplasm|cytoskeleton|plasma membrane|microvillus|focal adhesion|basolateral plasma membrane|apical plasma membrane|extrinsic component of membrane|filopodium|microvillus membrane|vesicle|myelin sheath|apical part of cell|extracellular exosome|cell periphery|blood microparticle|focal adhesion|	leukocyte cell-cell adhesion|positive regulation of gene expression|membrane to membrane docking|leukocyte migration|establishment of endothelial barrier|regulation of organelle assembly|positive regulation of protein localization to early endosome|positive regulation of cellular protein catabolic process|regulation of lymphocyte migration|positive regulation of early endosome to late endosome tr…	double-stranded RNA binding|actin binding|receptor binding|protein kinase binding|cell adhesion molecule binding|	1	1	1540000000	4.50%		17698	1	FDR0	0.233	-0.02	0.156	-0.9235	-1.181	-1.223	-0.078	-0.349	-0.2865		0.306245	PredHel=0			280	human and mouse data	6	6	teratoma FPR10: count=0
E9Q328	E9Q328	5430401F13Rik	1	3	1	1	E9Q328|F6URP1	MOUSE	18977.3	6.8	346	346.1	10.42	10.42		175	RIKEN cDNA 5430401F13 gene				1	3	398000000	6.80%		71392	1	FDR0	-0.3	-0.539	0.647	-2.3155	-1.947	-2.241	-0.381	-0.751	-0.7545		0.0599116	PredHel=0	CS pos: 21-22. TSA-QR. Pr: 0.9284
P16879	P16879	Fes	1	2	2	2	P16879|A0A0U1RPM2|A0A0U1RNL3	MOUSE	94461.6	7	357	357.1	9.62	9.62		822	Tyrosine-protein kinase Fes/Fps	cytoplasm|Golgi apparatus|cytosol|focal adhesion|microtubule cytoskeleton|cytoplasmic membrane-bounded vesicle|extrinsic component of cytoplasmic side of plasma membrane|cytoplasmic vesicle|	microtubule bundle formation|chemotaxis|cell adhesion|transmembrane receptor protein tyrosine kinase signaling pathway|regulation of cell shape|positive regulation of neuron projection development|cell migration|peptidyl-tyrosine phosphorylation|cell differentiation|regulation of cell adhesion|positive regulation of microtubule polymerization|peptidyl-tyrosine autophosphorylation|regulation of ce…	protein kinase activity|protein tyrosine kinase activity|non-membrane spanning protein tyrosine kinase activity|receptor binding|protein binding|ATP binding|microtubule binding|immunoglobulin receptor binding|phosphatidylinositol binding|	2	2	19400000	7.00%		14159	1	FDR0	-0.141	0.104	-0.316	-0.2775	-0.037	-0.674	-0.148	0.079	-0.4535		0.595499	PredHel=0			0.699
Q1JRP2	Q1JRP2	Tmprss11c	1	1	1	1	Q1JRP2|A0A0G2JET7	MOUSE	48814.1	7.1	367	367.1	9.14	9.14		431	Transmembrane protease serine 11C	extracellular region|integral component of plasma membrane|	proteolysis|	serine-type endopeptidase activity|	1	1	124000000	7.10%		435845	1	FDR0	-0.138	-0.619	-1.163	-0.5885	-1.076	-1.837	-0.129	-0.629	-1.2855		0.0544272	PredHel=1			0.173
Q6GQX6	Q6GQX6	Anks6	1	2	2	2	Q6GQX6|A2ANT9|E9PUD3	MOUSE	93871.8	3.3	378	378.1	8.75	8.75		883	Ankyrin repeat and SAM domain-containing protein 6	cytoplasm|cilium|			2	2	1010000000	3.30%		75691	1	FDR0	0.161	-0.17	0.157	-0.8375	-0.787	-1.064	-0.222	-0.742	-0.3575		0.294348	PredHel=0
G3UXW9	G3UXW9	Gps1	1	4	1	1	G3UXW9|B1ATU4|Q3MIA8|A0A140LJB7|Q99LD4-2|Q99LD4|Q9QXY7	MOUSE	59487.6	1.1	379	379.1	8.63	8.63		526	COP9 signalosome complex subunit 1	nucleus|cytoplasm|COP9 signalosome|	cullin deneddylation|	protein binding|	1	4	6440000000	1.10%		209318	1	FDR0	-0.939	1.058	-0.958	-3.4135	-1.368	-3.686	-1.994	-0.037	-2.1655		0.0969173	PredHel=0			13.4				teratoma FPR10: count=0
Q9CRA9	Q9CRA9	Fgfr1op2	1	3	1	1	Q9CRA9|Q9CRA9-2|F8WGG1	MOUSE	29544.9	2.7	380	380.1	8.61	8.61		253	FGFR1 oncogene partner 2 homolog	cytoplasm|	wound healing|	protein homodimerization activity|	1	3	145000000	2.70%		67529	1	FDR0	-0.776	0.003	-0.577	-0.4605	0.313	-0.484	-0.223	0.537	-0.1555		0.633115	PredHel=0
Q99MQ4	Q99MQ4	Aspn	1	1	1	1	Q99MQ4	MOUSE	42971.1	2.9	387	387.1	8.41	8.41		373	Asporin	proteinaceous extracellular matrix|extracellular matrix|	bone mineralization|negative regulation of transforming growth factor beta receptor signaling pathway|negative regulation of tooth mineralization|	calcium ion binding|protein binding|collagen binding|	1	1	8190000	2.90%	PC	66695	1	FDR0	0.197	0.296	0.098	-0.0275	0.066	-0.35	0.218	0.298	-0.0135		0.756854	PredHel=0	CS pos: 15-16. CSA-KP. Pr: 0.7720		5.44				teratoma FPR10: count=0
P16406	P16406	Enpep	1	2	1	1	P16406	MOUSE	108468	3	396	396.1	8.18	8.18		945	Glutamyl aminopeptidase	lysosomal membrane|plasma membrane|brush border|external side of plasma membrane|integral component of membrane|apical plasma membrane|cytoplasmic vesicle|apical part of cell|extracellular exosome|	angiogenesis|regulation of systemic arterial blood pressure by renin-angiotensin|proteolysis|cell proliferation|cell migration|glomerulus development|	aminopeptidase activity|peptidase activity|metallopeptidase activity|zinc ion binding|metalloaminopeptidase activity|	1	2	1010000000	3.00%		13809	1	FDR0	0.05	-0.713	0.061	-0.1985	-1.583	-0.41	-0.185	-1.282	-0.3065		0.237219	PredHel=1			5.02	human data
P11499	P11499	Hsp90ab1	1	5	4	2	P11499	MOUSE	83622	8.2	15	15.2	32.54	12.28		724	Heat shock protein HSP 90-beta	intracellular|cytoplasm|mitochondrion|cytosol|cell surface|membrane|inclusion body|basolateral plasma membrane|apical plasma membrane|brush border membrane|melanosome|extracellular exosome|COP9 signalosome|	placenta development|protein folding|response to salt stress|virion attachment to host cell|positive regulation of protein binding|negative regulation of proteasomal ubiquitin-dependent protein catabolic process|positive regulation of protein import into nucleus, translocation|negative regulation of neuron apoptotic process|positive regulation of nitric oxide biosynthetic process|positive regulat…	UTP binding|CTP binding|double-stranded RNA binding|protein binding|ATP binding|GTP binding|sulfonylurea receptor binding|kinase binding|protein kinase binding|MHC class II protein complex binding|nitric-oxide synthase regulator activity|TPR domain bindin	2	5	35700000	6.30%	PC	15516	0	FDR0												PredHel=0			1888	human and mouse data	5	2	teratoma FPR10: count=0
Q03734	Q03734	Serpina3m	1	122	30	19	Q03734|P29621|Q80X76|Q6P4P1|D3Z451	MOUSE	47234.5	65.7	19	19.1	493.51	313.96		418	Serine protease inhibitor A3M	extracellular space|extracellular exosome|blood microparticle|	negative regulation of endopeptidase activity|response to cytokine|response to peptide hormone|	serine-type endopeptidase inhibitor activity|	31	122	46400000000	65.70%	PC	20717	0	FDR0	-0.309	-0.738	-0.514	0.0705	-0.366	-0.332	0.555	0.077	0.2245		0.761883	PredHel=0	CS pos: 20-21. VLC-FS. Pr: 0.7766		195				teratoma FPR10: count=0
E9QPD7	E9QPD7	Pcx	1	112	42	42	E9QPD7|G5E8R3|Q05920	MOUSE	130571	45.2	20	20.1	492.64	492.64		1179	Pyruvate carboxylase	mitochondrion|	pyruvate metabolic process|gluconeogenesis|negative regulation of gene expression|viral RNA genome packaging|positive regulation by host of viral release from host cell|	DNA binding|biotin carboxylase activity|pyruvate carboxylase activity|ATP binding|biotin binding|metal ion binding|	42	112	8560000000	45.20%		18563	0	FDR0	-0.269	-1.976	-0.984	-0.4845	-2.1	-1.285	0.152	-1.324	-0.2975		0.0675188	PredHel=0			209				teratoma FPR10: count=0
Q3UV17	Q3UV17	Krt76	1	16	14	1	Q3UV17	MOUSE	63357	14.1	25	25.4	177.01	17.5		594	Keratin, type II cytoskeletal 2 oral	nucleus|keratin filament|extracellular exosome|	epidermis development|sebaceous gland development|	structural molecule activity|	1	16	107000000000	1.50%		77055	0	FDR0	-0.929	-0.513	-0.632	-3.2595	-2.868	-3.265	-1.739	-1.267	-1.5075		0.0154536	PredHel=0			13.7	human and mouse data	1		teratoma FPR10: count=1
Q8VED5	Q8VED5	Krt79	1	12	11	1	Q8VED5	MOUSE	57836.6	11.1	25	25.7	126.65	21.35		531	Keratin, type II cytoskeletal 79	keratin filament|extracellular exosome|		structural molecule activity|enzyme binding|	1	12	24000000000	2.20%		223917	0	FDR0	-2.031	0.281	-1.645	-2.3225	-0.878	-2.328	-2.114	0.268	-1.8815		0.050267	PredHel=0			30.4	human and mouse data	1	1	teratoma FPR10: count=1
P04104	P04104	Krt1	1	38	8	3	P04104	MOUSE	66118.3	7.3	25	25.8	109.78	47.99		637	Keratin, type II cytoskeletal 1	extracellular space|nucleus|plasma membrane|membrane|extracellular matrix|keratin filament|extracellular exosome|blood microparticle|	complement activation, lectin pathway|retina homeostasis|negative regulation of inflammatory response|establishment of skin barrier|	structural molecule activity|carbohydrate binding|	3	38	149000000000	2.00%		16678	0	FDR0	-1.261	0.267	-1.061	-3.6605	-2.023	-3.721	-1.968	-0.478	-1.9725		0.0442298	PredHel=0			196	human and mouse data	4	3	teratoma FPR10: count=1
Q6NXH9	Q6NXH9	Krt73	1	13	8	2	Q6NXH9	MOUSE	59538	10.3	25	25.9	108.38	24.86		539	Keratin, type II cytoskeletal 73	nucleus|keratin filament|extracellular exosome|	activation of mitophagy in response to mitochondrial depolarization|	structural molecule activity|	2	13	65200000000	3.70%		223915	0	FDR0	-0.954	-0.248	-0.744	-3.2855	-2.776	-3.333	-1.589	-1.042	-1.6725		0.0180319	PredHel=0			54.4	mouse data	1	1	teratoma FPR10: count=0
Q9R0H5	Q9R0H5	Krt71	1	1	7	1	Q9R0H5	MOUSE	57895	9.1	25	25.1	88.3	9.1		524	Keratin, type II cytoskeletal 71	cytoplasm|keratin filament|extracellular exosome|	hair follicle morphogenesis|intermediate filament organization|	structural molecule activity|	1	1	4960000	1.70%	NC	56735	0	FDR0	-1.036	0.482	-4.669	-1.1705	0.342	-5.027	-1.009	0.49	-4.7745		0.0386292	PredHel=0			45.9	mouse data	1
Q6IME9	Q6IME9	Krt72	1	2	6	1	Q6IME9	MOUSE	57262.8	6.9	25	25.12	79.5	14.21		520	Keratin, type II cytoskeletal 72	keratin filament|extracellular exosome|		structural molecule activity|	1	2	384000000	2.30%		105866	0	FDR0	-2.161	-0.459	-1.939	-3.3665	-1.67	-3.367	-2	-0.317	-1.9105		0.014985	PredHel=0			8.11
Q5SWU9	Q5SWU9	Acaca	1	71	37	37	Q5SWU9|Q5SWU9-2|E9Q4Z2	MOUSE	266849	19.6	33	33.1	395.38	395.38		2345	Acetyl-CoA carboxylase 1	nucleolus|cytoplasm|mitochondrion|cytosol|actin cytoskeleton|extracellular exosome|	tissue homeostasis|acetyl-CoA metabolic process|lipid metabolic process|fatty acid biosynthetic process|multicellular organismal protein metabolic process|protein homotetramerization|lipid homeostasis|cellular response to prostaglandin E stimulus|malonyl-CoA biosynthetic process|	acetyl-CoA carboxylase activity|biotin carboxylase activity|protein binding|ATP binding|metal ion binding|	37	71	4680000000	19.60%		107476	0	FDR0	-0.761	-2.15	-1.585	-0.5085	-1.93	-1.544	-0.549	-1.757	-1.4565		0.00829422	PredHel=0							teratoma FPR10: count=0
A0A0A0MQA3	A0A0A0MQA3	Serpina1a	1	4	20	2	A0A0A0MQA3|P07758	MOUSE	49023.3	48.3	39	39.4	292.64	35.08		436	Alpha-1-antitrypsin 1-1	extracellular region|extracellular space|endoplasmic reticulum|Golgi apparatus|extracellular exosome|	protein N-linked glycosylation|negative regulation of endopeptidase activity|response to cytokine|response to peptide hormone|	glycoprotein binding|protease binding|serine-type endopeptidase inhibitor activity|protein binding|identical protein binding|	2	4	922000000	11.90%		20700	0	FDR0	-0.298	0.218	0.007	-0.2035	0.088	-0.249	-0.283	-0.225	-0.2615		0.620229	PredHel=1			655	human data	1		teratoma FPR10: count=1
Q9QWL7	Q9QWL7	Krt17	1	110	26	10	Q9QWL7|Q9D312|Q8CCX5|Q8CCX5-2|Q99PS0	MOUSE	48446.3	49.6	40	40.1	291.86	95.74		433	Keratin, type I cytoskeletal 17	cytoplasm|intermediate filament|extracellular exosome|cell periphery|	morphogenesis of an epithelium|signal transduction|positive regulation of cell growth|hair follicle morphogenesis|keratinization|intermediate filament organization|positive regulation of translation|positive regulation of hair follicle development|	structural molecule activity|protein binding|MHC class II receptor activity|MHC class II protein binding|	27	110	220000000000	49.60%		16667	0	FDR0	-1.861	0.199	-1.655	-3.4145	-1.384	-3.469	-1.877	0.012	-2.0275		0.0530858	PredHel=0			59.9	human data		1	teratoma FPR10: count=0
Q61781	Q61781	Krt14	1	18	23	5	Q61781|Q9Z320|Q8VCW2	MOUSE	53208.4	43.1	40	40.2	306.78	81.44		484	Keratin, type I cytoskeletal 14	intracellular|nucleus|cytoplasm|intermediate filament|keratin filament|extracellular exosome|cell periphery|	aging|response to zinc ion|response to ionizing radiation|epithelial cell differentiation|hair cycle|intermediate filament bundle assembly|	structural molecule activity|protein binding|keratin filament binding|	5	18	7420000000	13.60%		16664	0	FDR0	-1.937	-0.207	-1.689	-3.0425	-0.974	-3.237	-1.61	0.013	-1.6585		0.0384179	PredHel=0			52.5	human and mouse data	4	2	teratoma FPR10: count=0
Q6IFX2	Q6IFX2	Krt42	1	21	19	6	Q6IFX2	MOUSE	50474.5	33.1	40	40.3	220.88	56.01		452	Keratin, type I cytoskeletal 42	cytoplasm|intermediate filament|		structural molecule activity|	6	21	7190000000	9.50%		68239	0	FDR0	-1.822	0.481	-1.866	-3.3185	-1.008	-3.664	-2.022	0.278	-2.2515		0.0557999	PredHel=0			31.4	human data			teratoma FPR10: count=0
Q9Z2K1	Q9Z2K1	Krt16	1	30	15	7	Q9Z2K1	MOUSE	52004.9	21.7	40	40.4	188.09	93.09		469	Keratin, type I cytoskeletal 16	nucleus|cytoskeleton|intermediate filament|extracellular exosome|	morphogenesis of an epithelium|inflammatory response|aging|keratinocyte differentiation|negative regulation of cell migration|keratinization|hair cycle|innate immune response|intermediate filament cytoskeleton organization|keratinocyte migration|establishment of skin barrier|	structural constituent of cytoskeleton|protein binding|	7	30	9580000000	12.70%		16666	0	FDR0	-1.854	-0.053	-2.312	-2.6235	-0.877	-3.229	-1.497	0.303	-2.3905		0.0627655	PredHel=0			30.6	human and mouse data	2	2	teratoma FPR10: count=0
E9Q557	E9Q557	Dsp	1	51	28	28	E9Q557|E9PZW0	MOUSE	335360	11.2	41	41.1	297.96	297.96		2883	Desmoplakin	cornified envelope|nucleus|cytoplasm|plasma membrane|cell-cell junction|fascia adherens|intercalated disc|membrane|basolateral plasma membrane|desmosome|extracellular exosome|intermediate filament|	desmosome organization|ventricular compact myocardium morphogenesis|single organismal cell-cell adhesion|peptide cross-linking|keratinocyte differentiation|adherens junction organization|wound healing|skin development|intermediate filament cytoskeleton organization|intermediate filament organization|protein localization to adherens junction|bundle of His cell-Purkinje myocyte adhesion involved in…	protein kinase C binding|structural molecule activity|protein binding|protein binding, bridging|poly(A) RNA binding|cell adhesion molecule binding|scaffold protein binding|	28	51	3910000000	11.20%	NC	109620	0	FDR0	-1.247	-0.261	-0.992	-2.3135	-1.339	-2.294	-1.313	-0.37	-1.2275		0.030039	PredHel=0			10.6			1	teratoma FPR10: count=0
Q02257	Q02257	Jup	1	37	16	16	Q02257	MOUSE	82541	26.3	55	55.1	187.09	187.09		745	Junction plakoglobin	nucleus|cytoplasm|cytosol|intermediate filament|plasma membrane|cell-cell junction|cell-cell adherens junction|focal adhesion|intercalated disc|membrane|catenin complex|Z disc|desmosome|protein-DNA complex|extracellular exosome|gamma-catenin-TCF7L2 complex|	desmosome assembly|cell adhesion|signal transduction|single organismal cell-cell adhesion|cell migration|adherens junction assembly|regulation of cell proliferation|positive regulation of protein import into nucleus|regulation of cell fate specification|skin development|detection of mechanical stimulus|positive regulation of sequence-specific DNA binding transcription factor activity|cellular res…	transcription coactivator activity|signal transducer activity|structural molecule activity|protein binding|protein phosphatase binding|alpha-catenin binding|cadherin binding|cell adhesion molecule binding|nuclear hormone receptor binding|	16	37	2420000000	26.30%		16480	0	FDR0	-1.183	-0.36	-1.003	-2.0045	-1.359	-2.227	-1.206	-0.374	-1.1635		0.0212868	PredHel=0			28.4			1	teratoma FPR10: count=0
P60710	P60710	Actb	1	36	14	4	P60710|P63260|E9Q1F2|G3UYG0|Q8BFZ3|B1ATY1|V9GXQ2	MOUSE	42078.3	49	69	69.1	147.74	62.22		375	Actin, cytoplasmic 1	nuclear chromatin|extracellular space|cytosol|plasma membrane|focal adhesion|membrane|ribonucleoprotein complex|cortical cytoskeleton|NuA4 histone acetyltransferase complex|cytoplasmic ribonucleoprotein granule|myelin sheath|protein complex|extracellular exosome|MLL5-L complex|blood microparticle|dense body|	retina homeostasis|substantia nigra development|ATP-dependent chromatin remodeling|platelet aggregation|	protein binding|ATP binding|kinesin binding|Tat protein binding|identical protein binding|nitric-oxide synthase binding|RNA polymerase II core promoter proximal region sequence-specific DNA binding|RNA polymerase II distal enhancer sequence-specific DNA b	14	36	3240000000	49.00%	NC	11461	0	FDR0	-0.341	-1.188	-0.511	0.2645	-0.441	0.071	0.163	-0.666	-0.0815		0.428462	PredHel=0			9752	human and mouse data	8	5	teratoma FPR10: count=0
P68134	P68134	Acta1	1	1	11	1	P68134|P68033|P62737|P63268	MOUSE	42392.6	29.7	69	69.2	98.25	12.73		377	Actin, alpha skeletal muscle	stress fiber|extracellular space|cytoplasm|striated muscle thin filament|actin filament|actin cytoskeleton|sarcomere|lamellipodium|filopodium|protein complex|cell body|extracellular exosome|blood microparticle|	response to mechanical stimulus|response to extracellular stimulus|response to lithium ion|positive regulation of gene expression|cell growth|skeletal muscle thin filament assembly|skeletal muscle fiber adaptation|response to steroid hormone|skeletal muscle fiber development|mesenchyme migration|	protein binding|ATP binding|	1	1	3730000	4.20%	NC	11459	0	FDR0	-0.222	-0.171	-0.433	0.3935	0.439	-0.04	-0.179	-0.147	-0.5215		0.877373	PredHel=0			444	human data		3	teratoma FPR10: count=0
E9PZ16	E9PZ16	Hspg2	1	21	15	15	E9PZ16|B1B0C7|Q05793	MOUSE	480503	4.2	64	64.1	156.94	156.94		4383	Basement membrane-specific heparan sulfate proteoglycan core protein	proteinaceous extracellular matrix|basement membrane|basal lamina|extracellular space|focal adhesion|extracellular matrix|extracellular exosome|extracellular matrix|	endochondral ossification|chondrocyte differentiation|brain development|protein localization|extracellular matrix organization|embryonic skeletal system morphogenesis|cardiac muscle tissue development|cartilage development involved in endochondral bone morphogenesis|	protein binding|protein C-terminus binding|	15	21	553000000	4.20%		15530	0	FDR0	-0.722	-0.708	-0.491	-0.6125	-0.593	-0.532	-0.5	-0.235	-0.4235		0.116162	PredHel=0	CS pos: 25-26. THG-LR. Pr: 0.3611		12.6	human data	5	4	teratoma FPR10: count=7
Q6P542	Q6P542	Abcf1	1	20	12	12	Q6P542	MOUSE	95400.1	20.6	85	85.1	114.8	114.8		837	ATP-binding cassette sub-family F member 1	nuclear envelope|nucleoplasm|cytoplasm|membrane|polysomal ribosome|	translational initiation|positive regulation of translation|ribosome biogenesis|	ATP binding|translation activator activity|ATPase activity|ribosome binding|poly(A) RNA binding|	12	20	1780000000	20.60%		224742	0	FDR0	-0.568	-1.384	-0.622	-0.5365	-1.055	-0.63	-0.498	-1.15	-0.6185		0.0401955	PredHel=0			90.9				teratoma FPR10: count=0
A8DUK4	A8DUK4	Hbb-bs	1	28	7	7	A8DUK4|P02088|P02089|P02081|D4QBB3|P02070|P02104|P06642|P06643	MOUSE	15804.8	57.1	90	90.1	100.26	100.26		147	Beta-globin	hemoglobin complex|	oxygen transport|	oxygen transporter activity|iron ion binding|oxygen binding|heme binding|	7	28	23500000000	57.10%		100503605	0	FDR0	-0.241	-0.897	-0.447	-0.1755	-0.885	-0.591	0.306	-0.662	-0.1305		0.300519	PredHel=0			3101		1	1	teratoma FPR10: count=6
Q91VB8	Q91VB8	Hba-a1	1	27	6	6	Q91VB8|P01942|P01966	MOUSE	15169	54.9	95	95.1	92.81	92.81		142	Alpha globin 1	hemoglobin complex|	oxygen transport|	oxygen transporter activity|iron ion binding|oxygen binding|heme binding|	6	27	22000000000	54.90%		15122	0	FDR0	-0.272	-0.837	-0.38	-0.1785	-0.423	-0.5	0.291	-0.263	0.0295		0.437118	PredHel=0			3877		1	1	teratoma FPR10: count=6
Q01853	Q01853	Vcp	1	9	9	9	Q01853|Q3UMC0|A0A0A0MQ80|A0A0G2JFY0|Q9D3R6|D3Z4J2|Q9D3R6-3|D6RGM7|D3Z0U5	MOUSE	90004.9	15.5	97	97.1	90.18	90.18		806	Transitional endoplasmic reticulum ATPase	proteasome complex|Hrd1p ubiquitin ligase complex|nucleus|nucleoplasm|cytoplasm|endoplasmic reticulum|endoplasmic reticulum membrane|lipid particle|cytosol|VCP-NPL4-UFD1 AAA ATPase complex|site of double-strand break|myelin sheath|protein complex|perinuclear region of cytoplasm|extracellular exosome|VCP-NSFL1C complex|	double-strand break repair|ubiquitin-dependent protein catabolic process|ER to Golgi vesicle-mediated transport|activation of cysteine-type endopeptidase activity involved in apoptotic process|cellular response to DNA damage stimulus|protein ubiquitination|protein N-linked glycosylation via asparagine|viral genome replication|translesion synthesis|ER-associated ubiquitin-dependent protein catabol…	protein binding|ATP binding|lipid binding|ATPase activity|protein phosphatase binding|protein domain specific binding|polyubiquitin binding|protein complex binding|deubiquitinase activator activity|K48-linked polyubiquitin binding|MHC class I protein bind	9	9	380000000	15.50%		269523	0	FDR0	-2.61	-0.462	-1.057	-2.1765	-0.042	-0.867	-2.057	0.142	-0.3975		0.175365	PredHel=0		Yes	950	human and mouse data	4	3	teratoma FPR10: count=2
P51655	P51655	Gpc4	1	9	6	6	P51655|Q8R3X6|Q9R087	MOUSE	63669.2	19.2	99	99.1	89.92	89.92		557	Glypican-4	proteinaceous extracellular matrix|extracellular space|nucleus|Golgi lumen|external side of plasma membrane|anchored component of membrane|extracellular exosome|		heparan sulfate proteoglycan binding|	6	9	920000000	19.20%	PC	14735	0	FDR0	-0.299	0.222	-0.245	-1.0065	-0.242	-1.126	-0.719	-0.161	-0.9595		0.22218	PredHel=0	CS pos: 22-23. LLA-AE. Pr: 0.7506		3.82	human data			teratoma FPR10: count=2
Q05D44	Q05D44	Eif5b	1	8	6	6	Q05D44	MOUSE	138070	8.3	101	101.1	88.74	88.74		1216	Eukaryotic translation initiation factor 5B	cytoplasm|	translational initiation|regulation of translational initiation|	translation initiation factor activity|GTPase activity|GTP binding|poly(A) RNA binding|	6	8	248000000	8.30%		226982	0	FDR0	-1.111	-2.35	-1.817	-0.5315	-1.541	-1.269	-0.674	-1.784	-1.4175		0.00933828	PredHel=0			63.6			1	teratoma FPR10: count=0
P21981	P21981	Tgm2	1	14	10	10	P21981|G3UXE8	MOUSE	78200.7	19.3	102	102.1	88.68	88.68		686	Protein-glutamine gamma-glutamyltransferase 2	proteinaceous extracellular matrix|cytoplasm|mitochondrion|endoplasmic reticulum|cytosol|focal adhesion|membrane|intrinsic component of plasma membrane|extracellular exosome|	G-protein coupled receptor signaling pathway|phospholipase C-activating G-protein coupled receptor signaling pathway|peptide cross-linking|negative regulation of endoplasmic reticulum calcium ion concentration|positive regulation of apoptotic process|apoptotic cell clearance|positive regulation of cell adhesion|positive regulation of mitochondrial calcium ion concentration|branching involved in s…	protein-glutamine gamma-glutamyltransferase activity|calcium ion binding|GTP binding|transaminase activity|	10	14	461000000	19.30%		21817	0	FDR0	-2.728	-0.928	-1.025	-1.6405	0.148	-0.28	-1.433	0.294	0.1425		0.343801	PredHel=0		Yes	125				teratoma FPR10: count=6
Q8VDD5	Q8VDD5	Myh9	1	10	8	8	Q8VDD5|O08638|E9QPE7|O08638-2|Q3UH59|Q5SV64|Q6URW6-3|Q61879|Q6URW6|K3W4R2|Q6URW6-2|F2Z494	MOUSE	227566	6.4	106	106.1	82.19	82.19		1960	Myosin-9	stress fiber|ruffle|uropod|nucleus|cytoplasm|actomyosin contractile ring|cytosol|plasma membrane|brush border|cell-cell adherens junction|cell cortex|actin cytoskeleton|membrane|myosin complex|myosin II complex|cortical cytoskeleton|cell leading edge|cleavage furrow|actomyosin|protein complex|extracellular exosome|myosin II filament|immunological synapse|spindle|plasma membrane|focal adhesion|COP…	meiotic spindle organization|cell morphogenesis involved in differentiation|cytokinesis|angiogenesis|in utero embryonic development|establishment of T cell polarity|membrane protein ectodomain proteolysis|phagocytosis, engulfment|cell adhesion|myoblast fusion|regulation of cell shape|protein transport|single organismal cell-cell adhesion|actin filament-based movement|platelet formation|monocyte d…	microfilament motor activity|actin binding|protein binding|calmodulin binding|ATP binding|ATPase activity|protein domain specific binding|actin-dependent ATPase activity|protein homodimerization activity|protein anchor|ADP binding|poly(A) RNA binding|acti	8	10	356000000	6.40%		17886	0	FDR0	-1.616	0.229	-0.065	-2.3095	-0.162	-0.602	-1.622	0.362	-0.3785		0.538655	PredHel=0			155	human data	1	3	teratoma FPR10: count=0
P52480	P52480	Pkm	1	14	8	8	P52480|P52480-2|P53657|G3X925|E9Q509	MOUSE	58414.4	19.7	109	109.1	77.57	77.57		531	Pyruvate kinase PKM	nucleus|cytoplasm|mitochondrion|plasma membrane|cilium|extracellular matrix|vesicle|myelin sheath|extracellular exosome|extracellular vesicle|	glycolytic process|programmed cell death|phosphorylation|	magnesium ion binding|pyruvate kinase activity|protein binding|ATP binding|MHC class II protein complex binding|potassium ion binding|poly(A) RNA binding|	8	14	330000000	19.70%		18746	0	FDR0	-0.38	-1.403	-0.802	0.3065	-0.819	-0.571	0.305	-0.675	-0.2445		0.247798	PredHel=0				human and mouse data	6	4	teratoma FPR10: count=4
P17182	P17182	Eno1	1	9	6	6	P17182|Q6PHC1|P21550|P17183|A0A0N4SUX5|D3Z6E4|A0A0N4SUW8	MOUSE	47482.3	23.9	111	111.1	73.95	73.95		434	Alpha-enolase	phosphopyruvate hydratase complex|plasma membrane|myelin sheath|	glycolytic process|	magnesium ion binding|phosphopyruvate hydratase activity|	6	9	120000000	23.90%		13806	0	FDR0	-0.553	-1.661	-0.825	-0.6645	-1.303	-0.613	-0.194	-1.024	-0.5145		0.0553165	PredHel=0			665	human and mouse data	5	4	teratoma FPR10: count=3
P62631	P62631	Eef1a2	1	13	5	2	P62631	MOUSE	50795.6	19	116	116.1	67.45	39.32		463	Elongation factor 1-alpha 2	nucleus|cytoplasm|eukaryotic translation elongation factor 1 complex|neuronal cell body|myelin sheath|	translational elongation|response to inorganic substance|positive regulation of apoptotic process|positive regulation of lipid kinase activity|	translation elongation factor activity|GTPase activity|GTP binding|protein kinase binding|	5	13	765000000	19.00%		13628	0	FDR0	-0.79	-1.664	-0.852	-0.0385	-1.018	-0.218	-0.823	-2.698	0.1615		0.0538145	PredHel=0			753	human and mouse data	1	1	teratoma FPR10: count=0
P10126	P10126	Eef1a1	1	7	5	2	P10126	MOUSE	50455.3	18.1	116	116.2	59.48	31.35		462	Elongation factor 1-alpha 1	extracellular space|nucleus|nucleolus|cytoplasm|cytosol|plasma membrane|membrane|cortical actin cytoskeleton|ruffle membrane|myelin sheath|extracellular exosome|	translational elongation|cellular response to epidermal growth factor stimulus|	tRNA binding|translation elongation factor activity|GTPase activity|protein binding|GTP binding|protein kinase binding|poly(A) RNA binding|	2	7	141000000	12.10%	NC	13627	0	FDR0				-0.8615	-1.913		-0.395	-0.96			0.0591935	PredHel=0			3930	human and mouse data	5	5	teratoma FPR10: count=0
P47911	P47911	Rpl6	1	15	6	6	P47911	MOUSE	33566.1	14.8	119	119.1	62.74	62.74		296	60S ribosomal protein L6	nucleus|nucleolus|cytoplasm|focal adhesion|membrane|cytosolic large ribosomal subunit|cytoplasmic ribonucleoprotein granule|	translation|	structural constituent of ribosome|poly(A) RNA binding|	6	15	1520000000	14.80%		19988	0	FDR0	-1.438	-2.319	-1.25	-0.0745	-0.902	-0.083	-1.269	-1.95	-1.1205		0.0416695	PredHel=0		Yes	644	human data	1		teratoma FPR10: count=2
P16858	P16858	Gapdh	1	9	5	5	A0A0A0MQF6|A0A1D5RLD8|P16858|S4R1W1|P10096|V9GXA7	MOUSE	36094.6	23.4	123	123.1	60.72	60.72		333	Glyceraldehyde-3-phosphate dehydrogenase	nucleus|cytoplasm|cytosol|microtubule cytoskeleton|myelin sheath|GAIT complex|	microtubule cytoskeleton organization|glucose metabolic process|glycolytic process|negative regulation of translation|peptidyl-cysteine S-trans-nitrosylation|protein stabilization|neuron apoptotic process|oxidation-reduction process|	glyceraldehyde-3-phosphate dehydrogenase (NAD+) (phosphorylating) activity|protein binding|microtubule binding|enzyme binding|peptidyl-cysteine S-nitrosylase activity|NADP binding|NAD binding|	5	9	693000000	23.40%	NC	14433	0	FDR0	-1.045	-1.175	-0.787	-1.1955	-1.4	-1.062	-0.615	-1.183	-0.7615		0.00874144	PredHel=0			9681	human and mouse data	4	6	teratoma FPR10: count=0
P62242	P62242	Rps8	1	13	6	6	P62242	MOUSE	24490	32.2	128	128.1	58.17	58.17		208	40S ribosomal protein S8	nucleus|cytoplasm|focal adhesion|membrane|cytosolic small ribosomal subunit|ribonucleoprotein complex|extracellular exosome|	maturation of SSU-rRNA from tricistronic rRNA transcript (SSU-rRNA, 5.8S rRNA, LSU-rRNA)|translation|	structural constituent of ribosome|poly(A) RNA binding|	6	13	1000000000	32.20%		20116	0	FDR0	-0.877	-1.178	-1.072	-0.2165	-0.408	-0.296	-0.235	-0.616	-0.6825		0.111904	PredHel=0		Yes	1326				teratoma FPR10: count=0
Q7TNC4	Q7TNC4	Luc7l2	1	10	5	5	Q7TNC4|Q7TNC4-4|Q7TNC4-3|Q7TNC4-2|Q05CX5|E9Q715|Q9CYI4|A0A0R4J047|Q9CYI4-2	MOUSE	46981.6	14.2	130	130.1	56.62	56.62		392	Putative RNA-binding protein Luc7-like 2	U1 snRNP|nuclear speck|	mRNA splice site selection|	mRNA binding|enzyme binding|poly(A) RNA binding|	5	10	811000000	14.20%		192196	0	FDR0	-1.115	-2.394	-2.001	-0.8935	-1.927	-2.051	-0.376	-1.676	-1.3985		0.00519111	PredHel=0							teratoma FPR10: count=0
P46412	P46412	Gpx3	1	12	5	5	P46412|P21765	MOUSE	25581.2	29.2	131	131.1	55.01	55.01		226	Glutathione peroxidase 3	extracellular space|extracellular exosome|	response to oxidative stress|hydrogen peroxide catabolic process|protein homotetramerization|oxidation-reduction process|	glutathione peroxidase activity|selenium binding|	5	12	825000000	29.20%	PC	14778	0	FDR0	-0.463	-0.544	-0.39	-0.0045	-0.165	-0.256	0.151	-0.171	0.1135		0.575349	PredHel=0	CS pos: 24-25. GRG-QE. Pr: 0.9644		154	human data	2		teratoma FPR10: count=1
P62751	P62751	Rpl23a	1	14	4	4	A0A140T8M7|P62751|D3YTY6	MOUSE	17694.7	16.6	139	139.1	48.88	48.88		156	60S ribosomal protein L23a	nucleus|nucleolus|cytosolic large ribosomal subunit|extracellular exosome|TORC2 complex|	translation|cell proliferation|	nucleotide binding|structural constituent of ribosome|protein binding|rRNA binding|poly(A) RNA binding|	4	14	1340000000	16.60%		268449	0	FDR0	-1.488	-2.045	-1.308	0.0185	-0.542	-0.071	-1.465	-1.765	-1.4475		0.0938674	PredHel=0			868				teratoma FPR10: count=1
E9Q0F0	E9Q0F0	Krt78	1	22	3	3	E9Q0F0	MOUSE	114088	1.9	143	143.1	48.32	48.32		1068	Keratin 78	extracellular space|keratin filament|extracellular exosome|		structural molecule activity|	3	22	49700000000	1.90%		332131	0	FDR0	-1.314	0.031	-1.247	-3.1125	-1.185	-3.433	-1.905	0.179	-1.8835		0.0311238	PredHel=0			8.19				teratoma FPR10: count=0
P62983	P62983	Rps27a	1	10	6	6	P62983|P0CG50|P0CG49|E9QNP0|P62984|A0A0A6YW67|D3YYZ2	MOUSE	18292.9	44.2	145	145.1	46.89	46.89		156	Ubiquitin-40S ribosomal protein S27a	nucleoplasm|nucleolus|cytoplasm|cytosol|small ribosomal subunit|membrane|cytosolic small ribosomal subunit|myelin sheath|extracellular exosome|	translation|circadian rhythm|	structural constituent of ribosome|poly(A) RNA binding|metal ion binding|	6	10	167000000	44.20%		78294	0	FDR0	-1.003	-0.058	-0.248	-1.4785	-0.882	-1.262	-1.114	-0.08	-0.2515		0.163635	PredHel=0		Yes	1232				teratoma FPR10: count=0
Q03265	Q03265	Atp5a1	1	6	4	4	Q03265|D3Z6F5	MOUSE	59865.6	11.5	150	150.1	44.04	44.04		553	ATP synthase subunit alpha, mitochondrial	mitochondrion|mitochondrial inner membrane|mitochondrial proton-transporting ATP synthase complex|plasma membrane|membrane|myelin sheath|proton-transporting ATP synthase complex, catalytic core F(1)|extracellular exosome|COP9 signalosome|	negative regulation of endothelial cell proliferation|lipid metabolic process|ATP synthesis coupled proton transport|ATP hydrolysis coupled proton transport|	ATP binding|MHC class I protein binding|poly(A) RNA binding|proton-transporting ATP synthase activity, rotational mechanism|proton-transporting ATPase activity, rotational mechanism|ATPase activity|	4	6	344000000	11.50%		11946	0	FDR0				-1.4465	-2.963	-2.645	-0.688	-2.293	-0.2265		0.0308412	PredHel=0			1019	mouse data	1	1	teratoma FPR10: count=0
Q8CGP2	Q8CGP2-2	Hist1h2bp	1	9	4	4	Q8CGP2-2|Q8CBB6|Q8CGP2|Q64475|P10853|P10854|Q64478|Q64525|Q8CGP1|Q6ZWY9|Q9D2U9|Q64524|Q8CGP0|P70696	MOUSE	15564.9	30.4	153	153.1	43.3	43.3		126	Isoform 2 of Histone H2B type 1-P	nuclear nucleosome|nucleus|nucleoplasm|	nucleosome assembly|	DNA binding|protein heterodimerization activity|	4	9	998000000	30.40%		319188	0	FDR0	-0.435	-1.749	-0.642	-0.9305	-2.095	-1.473	0.473	-0.942	-0.2105		0.096136	PredHel=0			841	human data
P05213	P05213	Tuba1b	1	7	3	3	P05213|P68369|P68373|Q9JJZ2|P68368|P05214	MOUSE	50835.4	11	162	162.1	38.5	38.5		451	Tubulin alpha-1B chain	cytosol|microtubule|cytoplasmic microtubule|myelin sheath|extracellular exosome|	microtubule cytoskeleton organization|protein folding|protein polymerization|cellular response to interleukin-4|	double-stranded RNA binding|GTPase activity|structural constituent of cytoskeleton|protein binding|GTP binding|ubiquitin protein ligase binding|	3	7	223000000	11.00%	NC	22143	0	FDR0	-0.562	-0.596	-0.686	-1.1175	-0.851	-0.354	-0.318	-0.321	0.3805		0.071101	PredHel=0			411	human and mouse data	3	3
P26369	P26369	U2af2	1	3	3	3	P26369|Q80XR5|Q3KQM4	MOUSE	53858.4	12.6	172	172.1	33.55	33.55		475	Splicing factor U2AF 65 kDa subunit	nucleoplasm|spliceosomal complex|nuclear speck|Prp19 complex|	mRNA processing|RNA splicing|positive regulation of RNA splicing|negative regulation of mRNA splicing, via spliceosome|regulation of mitochondrion degradation|positive regulation of protein targeting to mitochondrion|	nucleotide binding|protein binding|enzyme binding|poly(A) RNA binding|C2H2 zinc finger domain binding|	3	3	65700000	12.60%	NC	22185	0	FDR0	-2.022	-2.288	-2.196	-1.2145	-1.371	-1.909	-1.416	-1.816	-1.6305		0.00109716	PredHel=0						1	teratoma FPR10: count=0
P48962	P48962	Slc25a4	1	3	2	2	P48962|P51881	MOUSE	33131.9	12	173	173.1	33.39	33.39		298	ADP/ATP translocase 1	nucleus|mitochondrion|mitochondrial outer membrane|mitochondrial inner membrane|integral component of membrane|myelin sheath|	apoptotic mitochondrial changes|transmembrane transport|negative regulation of necroptotic process|	transporter activity|protein binding|	2	3	31400000	12.00%		11739	0	FDR0				-1.1775	-2.517		-1.058	-1.999			0.0512822	PredHel=3			280				teratoma FPR10: count=0
A0A075B5M7	A0A075B5M7	Igkv5-39	1	6	2	2	A0A075B5M7|A0A0B4J1J1|A0A0B4J1J2	MOUSE	10459.3	30.5	186	186.1	28.85	28.85		95	Immunoglobulin kappa variable 5-39				2	6	260000000	30.50%		620017	0	FDR0	-0.479	0.105	-0.718	-0.3825	0.169	-0.771	-0.534	0.138	-0.9245		0.248317	PredHel=0
Q9CWF2	Q9CWF2	Tubb2b	1	5	2	2	Q9CWF2|P68372|P99024|Q9D6F9|Q922F4|Q7TMM9	MOUSE	50408.6	14.6	188	188.1	28.39	28.39		445	Tubulin beta-2B chain	nucleus|cytoplasm|microtubule|	neuron migration|microtubule-based process|metabolic process|protein polymerization|	GTPase activity|structural constituent of cytoskeleton|GTP binding|	2	5	48500000	14.60%	NC	73710	0	FDR0				-1.2035	-1.625		-0.707	-1.142			0.037409	PredHel=0			4348	human data			teratoma FPR10: count=0
Q5F226	Q5F226	Fat2	1	2	2	2	Q5F226	MOUSE	483067	1.4	192	192.1	27.44	27.44		4351	Protocadherin Fat 2	nucleus|plasma membrane|cell-cell adherens junction|integral component of membrane|extracellular exosome|	homophilic cell adhesion via plasma membrane adhesion molecules|epithelial cell migration|	calcium ion binding|	2	2	2190000	1.40%		245827	0	FDR0							0.006	-1.049			0.338049	PredHel=1	CS pos: 18-19. AAC-EK. Pr: 0.9135		0.066				teratoma FPR10: count=2
P05367	P05367	Saa2	1	2	2	1	P05367|A0A1B0GQV5	MOUSE	13736	18.8	195	195.2	20.71	7.89		122	Serum amyloid A-2 protein	extracellular space|cytosol|cytoplasmic microtubule|high-density lipoprotein particle|extracellular exosome|	acute-phase response|response to stilbenoid|positive chemotaxis|cell chemotaxis|	G-protein coupled receptor binding|protein binding|chemoattractant activity|	1	2	7930000	10.60%	PC	20209	0	FDR0		-1.423			-1.425			-0.945			0.0457056	PredHel=1	CS pos: 19-20. CHG-GF. Pr: 0.9660		218				teratoma FPR10: count=6
P62814	P62814	Atp6v1b2	1	2	2	2	P62814	MOUSE	56892.1	8.4	199	199.1	26.49	26.49		511	V-type proton ATPase subunit B, brain isoform	ruffle|cytoplasm|lysosomal membrane|cytosol|plasma membrane|microvillus|endomembrane system|integral component of membrane|proton-transporting V-type ATPase, V1 domain|melanosome|myelin sheath|intracellular membrane-bounded organelle|extracellular exosome|	ATP hydrolysis coupled proton transport|ATP metabolic process|	ATP binding|hydrolase activity, acting on acid anhydrides, catalyzing transmembrane movement of substances|	2	2	17800000	8.40%		11966	0	FDR0	-3.203	-4.35		-1.6275	-3.258		-0.65	-2.294			0.00921446	PredHel=0			152				teratoma FPR10: count=0
P20152	P20152	Vim	1	8	2	2	P20152|A0A0A6YWC8	MOUSE	53743.8	5.5	201	201.1	26.22	26.22		466	Vimentin	cytoplasm|peroxisome|cytosol|cytoskeleton|intermediate filament|plasma membrane|focal adhesion|cell leading edge|cell projection|neuron projection|type III intermediate filament|intermediate filament cytoskeleton|extracellular exosome|plasma membrane|	positive regulation of gene expression|negative regulation of neuron projection development|astrocyte development|intermediate filament-based process|intermediate filament organization|Bergmann glial cell differentiation|SMAD protein signal transduction|lens fiber cell development|	glycoprotein binding|double-stranded RNA binding|structural molecule activity|structural constituent of cytoskeleton|structural constituent of eye lens|protein binding|protein C-terminus binding|identical protein binding|scaffold protein binding|keratin f	2	8	1700000000	5.50%		22352	0	FDR0	-1.812	-0.365	-1.928	-3.1145	-1.862	-3.776	-1.519	-0.509	-2.1225		0.013844	PredHel=0		Yes	1008	human and mouse data	9	5	teratoma FPR10: count=0
Q542V3	Q542V3	Srsf4	1	7	3	2	Q542V3|Q8VE97|Q9D8S5|O35326	MOUSE	56361.9	7.1	202	202.1	26.19	13.76		491	Serine/arginine-rich-splicing factor 4	nucleoplasm|	hematopoietic progenitor cell differentiation|negative regulation of mRNA splicing, via spliceosome|	nucleotide binding|poly(A) RNA binding|	3	7	262000000	7.10%		57317	0	FDR0	-1.4	-3.202	-2.286	-0.6275	-2.077	-1.537	0.261	-1.442	-0.7295		0.0233404	PredHel=0			29.6				teratoma FPR10: count=0
Q3TWW8	Q3TWW8	Srsf6	1	1	2	1	Q3TWW8	MOUSE	39138.7	6.4	202	202.2	20.15	7.72		339	Serine/arginine-rich splicing factor 6	nucleoplasm|nuclear speck|	alternative mRNA splicing, via spliceosome|regulation of alternative mRNA splicing, via spliceosome|mRNA splice site selection|regulation of keratinocyte proliferation|negative regulation of keratinocyte differentiation|negative regulation of mRNA splicing, via spliceosome|positive regulation of epithelial cell proliferation involved in lung morphogenesis|negative regulation of cell death|regulat…	nucleotide binding|RNA binding|pre-mRNA binding|poly(A) RNA binding|	1	1	70900000	3.80%	NC	67996	0	FDR0	-0.865	-2.722	-1.751	-0.2865	-2.15	-1.395	0.186	-1.691	-0.8315		0.0384403	PredHel=0			34.8				teratoma FPR10: count=0
P0C192	P0C192	Lrrc4b	1	2	1	1	P0C192	MOUSE	77067.2	6.2	207	207.1	25.5	25.5		709	Leucine-rich repeat-containing protein 4B	integral component of membrane|cell junction|presynaptic membrane|cerebellar mossy fiber|	positive regulation of synapse assembly|	receptor binding|protein binding|	1	2	20700000	6.20%		272381	0	FDR0							-0.558					PredHel=1	CS pos: 38-39. LRA-GG. Pr: 0.3812		0.623				teratoma FPR10: count=3
P35700	P35700	Prdx1	1	5	2	2	P35700	MOUSE	22404.3	9	211	211.1	24.87	24.87		199	Peroxiredoxin-1	extracellular space|nucleus|cytoplasm|mitochondrion|melanosome|myelin sheath|extracellular exosome|	response to reactive oxygen species|retina homeostasis|response to oxidative stress|cell proliferation|removal of superoxide radicals|regulation of stress-activated MAPK cascade|erythrocyte homeostasis|natural killer cell mediated cytotoxicity|regulation of NF-kappaB import into nucleus|hydrogen peroxide catabolic process|oxidation-reduction process|	peroxidase activity|protein binding|thioredoxin peroxidase activity|identical protein binding|poly(A) RNA binding|	2	5	90600000	9.00%		18477	0	FDR0	-1.097	-0.211	-1.049	-1.3495	-0.352	-1.524	-0.894	-0.02	-0.9775		0.0749747	PredHel=0			1370	human and mouse data	9	5	teratoma FPR10: count=1
P62806	P62806	Hist1h4a	1	5	3	3	P62806	MOUSE	11367.1	27.1	213	213.1	23.61	23.61		103	Histone H4	nuclear chromosome|nucleosome|nucleoplasm|membrane|extracellular exosome|	chromatin silencing at rDNA|nucleosome assembly|DNA replication-dependent nucleosome assembly|DNA replication-independent nucleosome assembly|negative regulation of megakaryocyte differentiation|protein heterotetramerization|	DNA binding|protein binding|histone binding|poly(A) RNA binding|protein heterodimerization activity|	3	5	60100000	27.10%		326619	0	FDR0	-0.58	-1.44	-0.706	-0.8985	-1.727	-1.355	0.682	-0.077	0.2855		0.184036	PredHel=0			968	human and mouse data	1		teratoma FPR10: count=3
M0QWP1	M0QWP1	Agrn	1	3	2	2	M0QWP1|A2ASQ1|A2ASQ1-2|Z4YK85|A2ASQ1-3	MOUSE	224747	1.2	214	214.1	23.53	23.53		2034	Agrin	basement membrane|basal lamina|extracellular space|cytoplasm|plasma membrane|cell surface|extracellular matrix|synapse|extracellular exosome|extracellular matrix|	plasma membrane organization|G-protein coupled acetylcholine receptor signaling pathway|synaptic transmission|neuromuscular junction development|regulation of synaptic growth at neuromuscular junction|regulation of receptor activity|receptor clustering|positive regulation of neuron apoptotic process|neurotransmitter receptor metabolic process|positive regulation of transcription from RNA polymera…	acetylcholine receptor regulator activity|laminin binding|	2	3	15100000	1.20%		11603	0	FDR0	-0.259	-0.75	-0.488	-1.0225	-1.647	-1.472	-0.143	-1.033	-0.5045		0.0566034	PredHel=0	CS pos: 28-29. VPG-AS. Pr: 0.1693		2.97			2	teratoma FPR10: count=8
Q8VIJ6	Q8VIJ6	Sfpq	1	3	1	1	Q8VIJ6	MOUSE	75554.5	3.2	215	215.1	22.99	22.99		699	Splicing factor, proline- and glutamine-rich	chromatin|nucleus|nucleoplasm|cytoplasm|nuclear matrix|paraspeckles|RNA polymerase II transcription factor complex|	negative regulation of transcription from RNA polymerase II promoter|alternative mRNA splicing, via spliceosome|double-strand break repair via homologous recombination|transcription, DNA-templated|cellular response to DNA damage stimulus|regulation of circadian rhythm|negative regulation of circadian rhythm|positive regulation of sister chromatid cohesion|negative regulation of transcription, DNA…	nucleotide binding|transcription regulatory region sequence-specific DNA binding|RNA polymerase II distal enhancer sequence-specific DNA binding|core promoter binding|chromatin binding|protein binding|histone deacetylase binding|transcription regulatory r	1	3	4500000	3.20%	NC	71514	0	FDR0				-0.4565	-1.965		0.618	-1.139			0.770976	PredHel=0			274			1	teratoma FPR10: count=0
Q9Z0Z4	Q9Z0Z4	Heph	1	4	3	3	Q9Z0Z4|Q9Z0Z4-2|A2AI62	MOUSE	130577	3.6	216	216.1	22.87	22.87		1157	Hephaestin	intracellular|integral component of membrane|basolateral plasma membrane|perinuclear region of cytoplasm|	copper ion transport|iron ion transport|cellular iron ion homeostasis|oxidation-reduction process|	ferroxidase activity|copper ion binding|ferrous iron binding|	3	4	21600000	3.60%		15203	0	FDR0	-0.599	-0.458	-0.56	0.1015	0.276	-0.131	0.335	0.226	0.3025		0.918366	PredHel=1	CS pos: 23-24. TDG-AI. Pr: 0.7465
Q02053	Q02053	Uba1	1	2	1	1	Q02053	MOUSE	119005	2.1	225	225.1	21.47	21.47		1058	Ubiquitin-like modifier-activating enzyme 1	nucleus|cytoplasm|mitochondrion|cytosol|extracellular exosome|heterochromatin|lysosomal membrane|endosome membrane|desmosome|rough endoplasmic reticulum membrane|	cellular response to DNA damage stimulus|protein ubiquitination|modification-dependent protein catabolic process|	ubiquitin activating enzyme activity|ubiquitin-protein transferase activity|protein binding|ATP binding|poly(A) RNA binding|	1	2	9800000	2.10%		22201	0	FDR0				-0.9685	-1.854		0.104	-0.795			0.148962	PredHel=0		Yes	331	human data	1	3	teratoma FPR10: count=0
Q8BK67	Q8BK67	Rcc2	1	3	2	2	Q8BK67	MOUSE	56724	5	234	234.1	20.15	20.15		520	Protein RCC2	nucleus|nucleolus|microtubule|plasma membrane|midbody|early endosome membrane|chromosome, centromeric core domain|mitotic spindle midzone|membrane|	endosome organization|mitotic nuclear division|integrin-mediated signaling pathway|regulation of fibroblast migration|positive regulation of G2/M transition of mitotic cell cycle|regulation of cell migration|negative regulation of GTPase activity|establishment of protein localization|focal adhesion assembly|cell division|negative regulation of focal adhesion assembly|positive regulation of attach…	microtubule binding|protein kinase binding|protein domain specific binding|small GTPase binding|poly(A) RNA binding|Rac GTPase binding|	2	3	24100000	5.00%	NC	108911	0	FDR0	-1.276	-1.216	-1.37	-0.9105	-1.156	-1.227	-1.199	-0.968	-1.2755		0.00658593	PredHel=0			24.7				teratoma FPR10: count=0
H7BX95	H7BX95	Srsf1	1	3	2	2	H7BX95|Q6PDM2|Q6PDM2-2|Q6PDM2-3	MOUSE	28442.8	7.9	235	235.1	20.12	20.12		253	Serine/arginine-rich-splicing factor 1	nucleus|nucleoplasm|nuclear speck|extracellular exosome|catalytic step 2 spliceosome|exon-exon junction complex|	mRNA 5'-splice site recognition|in utero embryonic development|regulation of transcription, DNA-templated|regulation of translation|RNA splicing|regulation of mRNA stability|regulation of mRNA splicing, via spliceosome|cardiac muscle contraction|	nucleotide binding|RNA binding|mRNA binding|poly(A) RNA binding|RS domain binding|	2	3	22600000	7.90%		110809	0	FDR0	-1.415	-2.362	-1.966	-0.6075	-1.547	-1.377	-0.407	-1.554	-1.2705		0.0106413	PredHel=0							teratoma FPR10: count=0
P16125	P16125	Ldhb	1	1	1	1	P16125	MOUSE	36856.9	5.9	236	236.1	19.97	19.97		334	L-lactate dehydrogenase B chain	cytoplasm|mitochondrion|membrane|myelin sheath|membrane raft|extracellular exosome|	carbohydrate metabolic process|lactate biosynthetic process from pyruvate|NAD metabolic process|oxidation-reduction process|	L-lactate dehydrogenase activity|kinase binding|identical protein binding|NAD binding|	1	1	12300000	5.90%		16832	0	FDR0	-3.277	-3.843		-1.5135	-2.086		-0.922	-1.507			0.0139311	PredHel=0			612	human data	5	3	teratoma FPR10: count=3
O54774	O54774	Ap3d1	1	2	2	2	O54774	MOUSE	136277	2.2	241	241.1	18.92	18.92		1199	AP-3 complex subunit delta-1	Golgi membrane|nucleoplasm|lysosomal membrane|trans-Golgi network|endosome membrane|membrane|membrane coat|axon|terminal bouton|	zinc II ion transport|intracellular protein transport|anterograde axon cargo transport|vesicle-mediated transport|antigen processing and presentation|protein localization to organelle|endosome to melanosome transport|antigen processing and presentation, exogenous lipid antigen via MHC class Ib|anterograde synaptic vesicle transport|synaptic vesicle membrane organization|positive regulation of NK …		2	2	5920000	2.20%		11776	0	FDR0	-0.291	-1.555	-0.955	-0.0745	-1.343	-0.961	-0.112	-1.395	-0.9075		0.073043	PredHel=0			43.9			1	teratoma FPR10: count=0
P01898	P01898	H2-Q10	1	6	2	2	P01898	MOUSE	37478.5	7.3	242	242.1	18.76	18.76		325	H-2 class I histocompatibility antigen, Q10 alpha chain	endoplasmic reticulum|Golgi apparatus|Golgi medial cisterna|plasma membrane|cell surface|membrane|phagocytic vesicle membrane|MHC class I protein complex|extracellular exosome|endoplasmic reticulum exit site|integral component of lumenal side of endoplasmic reticulum membrane|	antigen processing and presentation of peptide antigen via MHC class I|immune response|	receptor binding|beta-2-microglobulin binding|peptide antigen binding|T cell receptor binding|poly(A) RNA binding|TAP binding|	2	6	333000000	7.30%		15007	0	FDR0	-0.262	0.029	-0.002	-0.3335	0.136	-0.355	0.253	0.225	0.1425		0.906998	PredHel=0	CS pos: 24-25. TQA-GS. Pr: 0.8789	Yes	140				teratoma FPR10: count=3
P46660	P46660	Ina	1	2	1	1	P46660	MOUSE	55552.8	7.5	246	246.1	18.42	18.42		501	Alpha-internexin	extracellular space|nucleoplasm|neurofilament|nuclear membrane|cytoplasmic ribonucleoprotein granule|myelin sheath|intermediate filament cytoskeleton|	substantia nigra development|cell differentiation|intermediate filament cytoskeleton organization|neurofilament cytoskeleton organization|	structural molecule activity|protein binding|	1	2	6740000	7.50%		226180	0	FDR0				-2.1685	-2.928		-0.913	-1.687			0.0123793	PredHel=0			39.1	mouse data	1	1	teratoma FPR10: count=0
Q8BJD1	Q8BJD1	Itih5	1	3	2	2	Q8BJD1	MOUSE	107203	1.5	247	247.1	18.41	18.41		952	Inter-alpha-trypsin inhibitor heavy chain H5	extracellular region|	negative regulation of endopeptidase activity|hyaluronan metabolic process|	serine-type endopeptidase inhibitor activity|	2	3	34800000	1.50%	PC	209378	0	FDR0	-0.361	0.051	-0.5	-0.4005	-0.012	-0.78	-0.2	0.193	-0.4645		0.457682	PredHel=0	CS pos: 17-18. SES-QE. Pr: 0.6485		0.046	human data	1		teratoma FPR10: count=7
A0A0A6YVP0	A0A0A6YVP0	Ighg2b	1	4	2	2	A0A0A6YVP0|P01867|P01867-2	MOUSE	45094.4	8.1	250	250.1	17.69	17.69		405	Immunoglobulin heavy constant gamma 2B (Fragment)	extracellular space|immunoglobulin complex, circulating|	positive regulation of type IIa hypersensitivity|positive regulation of type I hypersensitivity|humoral immune response mediated by circulating immunoglobulin|phagocytosis, recognition|phagocytosis, engulfment|complement activation, classical pathway|immunoglobulin mediated immune response|positive regulation of phagocytosis|positive regulation of immune response|	antigen binding|	2	4	84700000	8.10%		16016	0	FDR0	-0.285	-0.608	-0.471	0.2935	-0.38	-0.271	0.464	0.329	0.3055		0.700427	PredHel=1							teratoma FPR10: count=8
P03953	P03953	Cfd	1	2	2	2	P03953|P03953-2	MOUSE	28569.8	11.9	252	252.1	17.38	17.38		259	Complement factor D	extracellular space|extracellular exosome|	proteolysis|complement activation, alternative pathway|	serine-type endopeptidase activity|	2	2	288000000	11.90%	PC	11537	0	FDR0	-0.889	-0.714	-0.576	-0.4485	-0.28	-0.358	0.075	0.231	0.2565		0.441935	PredHel=0	CS pos: 20-21. CAA-QP. Pr: 0.5965			human and mouse data	8	1	teratoma FPR10: count=5
P50543	P50543	S100a11	1	1	1	1	P50543	MOUSE	11253.7	16.3	253	253.1	17.29	17.29		98	Protein S100-A11	ruffle|extracellular space|nucleoplasm|cytoplasm|extracellular exosome|	regulation of cell proliferation|spermatogenesis|	calcium ion binding|protein homodimerization activity|S100 protein binding|calcium-dependent protein binding|	1	1	2440000	16.30%		20195	0	FDR0	-0.526	-0.756	-0.765	0.1255	-0.11	-0.336	0.124	-0.126	-0.2465		0.448586	PredHel=0			1410	human data	2	4	teratoma FPR10: count=9
P51410	P51410	Rpl9	1	1	1	1	P51410|A0A140T8T4	MOUSE	21995.1	20.3	256	256.1	17.03	17.03		192	60S ribosomal protein L9	nucleus|nucleolus|cytoplasm|focal adhesion|membrane|cytosolic large ribosomal subunit|	translation|	structural constituent of ribosome|rRNA binding|	1	1	645000	20.30%		20005	0	FDR0				-0.7885	-2.359		-0.534	-2.119			0.0463568	PredHel=0			933				teratoma FPR10: count=0
P50516	P50516	Atp6v1a	1	2	2	2	P50516|P50516-2	MOUSE	68667.2	7.1	259	259.1	16.65	16.65		617	V-type proton ATPase catalytic subunit A	mitochondrion|lysosomal membrane|cytosol|plasma membrane|microvillus|apical plasma membrane|proton-transporting V-type ATPase, V1 domain|myelin sheath|extracellular exosome|	ATP hydrolysis coupled proton transport|ATP metabolic process|	ATP binding|proton-transporting ATPase activity, rotational mechanism|	2	2	39200000000	7.10%		11964	0	FDR0	-0.901	-1.139	-0.099	-1.1345	-1.377	-1.57	-0.47	-0.727	-0.6145		0.0166979	PredHel=0						1	teratoma FPR10: count=0
Q61495	Q61495	Dsg1a	1	2	2	2	Q61495|Q7TSF1	MOUSE	115622	1.5	260	260.1	16.59	16.59		1057	Desmoglein-1-alpha	plasma membrane|cytoplasmic side of plasma membrane|integral component of membrane|desmosome|extracellular exosome|cell-cell junction|	homophilic cell adhesion via plasma membrane adhesion molecules|	calcium ion binding|protein binding|gamma-catenin binding|	2	2	188000000	1.50%		13510	0	FDR0	-0.98	-0.351	-0.499	-1.5875	-0.964	-1.33	-0.876	-0.267	-0.5275		0.0613566	PredHel=0	CS pos: 23-24. VNS-EF. Pr: 0.8935		0.802
E9QP56	E9QP56	Apoc3	1	3	1	1	E9QP56|P33622|A0A0R4J1N3	MOUSE	15162.8	13.8	261	261.1	16.38	16.38		137	Apolipoprotein C-III	extracellular region|	triglyceride metabolic process|triglyceride mobilization|lipid transport|cholesterol metabolic process|triglyceride catabolic process|lipoprotein metabolic process|	lipid binding|	1	3	79400000	13.80%		11814	0	FDR0	-0.943	-0.758	-1.142	-0.0725	0.172	-0.617	-0.008	0.223	-0.4615		0.264078	PredHel=0
Q8BFU2	Q8BFU2	Hist3h2a	1	4	2	2	Q8CGP5|Q8CGP7|C0HKE6|Q8BFU2|Q6GSS7|Q8CGP4|Q8R1M2|Q64523|Q8CGP6|A0A0N4SV66|P27661|Q64522|P0C0S6|Q3THW5|Q3UA95|G3UWL7	MOUSE	14121.2	21.5	262	262.1	16.31	16.31		130	Histone H2A type 3	nuclear nucleosome|extracellular exosome|	nucleosome disassembly|UV-damage excision repair|	DNA binding|protein heterodimerization activity|	2	4	277000000	21.50%		319162	0	FDR0	-0.367	-0.959	-0.697	-0.5955	-1.01	-0.953	0.115	-0.608	-0.4455		0.0945729	PredHel=0			559			1	teratoma FPR10: count=3
P17751	P17751	Tpi1	1	4	1	1	P17751|H7BXC3	MOUSE	32704.7	9.6	263	263.1	16.1	16.1		299	Triosephosphate isomerase	extracellular space|nucleus|extracellular exosome|	glucose metabolic process|gluconeogenesis|glycolytic process|pentose-phosphate shunt|multicellular organismal development|glyceraldehyde-3-phosphate metabolic process|	triose-phosphate isomerase activity|isomerase activity|ubiquitin protein ligase binding|	1	4	6980000	9.60%		21991	0	FDR0				-1.4295	-1.596		0.144	-0.899			0.129371	PredHel=0			816	human and mouse data	5	6	teratoma FPR10: count=3
P63158	P63158	Hmgb1	1	4	3	3	P63158|P30681	MOUSE	25064.5	7.9	264	264.1	15.8	15.8		215	High mobility group protein B1	condensed chromosome|extracellular region|extracellular space|nucleus|cytoplasm|cell surface|transcriptional repressor complex|	inflammatory response to antigenic stimulus|base-excision repair, DNA ligation|inflammatory response|negative regulation of RNA polymerase II transcriptional preinitiation complex assembly|DNA geometric change|V(D)J recombination|positive regulation of cysteine-type endopeptidase activity involved in apoptotic process|positive regulation of DNA binding|negative regulation of blood vessel endothel…	four-way junction DNA binding|bubble DNA binding|phosphatidylserine binding|sequence-specific DNA binding transcription factor activity|cytokine activity|protein binding|heparin binding|DNA binding, bending|poly(A) RNA binding|repressing transcription fac	3	4	347000000	7.90%	PC	15289	0	FDR0	-0.232	-0.699	-0.432	-1.1245	-1.557	-1.39	-0.639	-1.07	-0.7565		0.0329944	PredHel=0		Yes	723	mouse data	1	1	teratoma FPR10: count=5
P62918	P62918	Rpl8	1	3	2	2	P62918	MOUSE	28252.4	10.5	265	265.1	15.79	15.79		257	60S ribosomal protein L8	nucleolus|cytoplasm|focal adhesion|membrane|cytosolic large ribosomal subunit|	translation|	structural constituent of ribosome|protein binding|rRNA binding|poly(A) RNA binding|	2	3	46600000	10.50%		26961	0	FDR0	-0.657	-1.236	-0.127	-0.4605	-0.744	-0.109	-0.688	-1.486	-0.3985		0.196257	PredHel=0			422				teratoma FPR10: count=0
Q6ZWZ6	Q6ZWZ6	Rps12-ps3	1	1	1	1	F7AEH4|Q6ZWZ6|P63323	MOUSE	14914.1	16.6	266	266.1	15.69	15.69		132	40S ribosomal protein S12	membrane|cytosolic small ribosomal subunit|	translation|	structural constituent of ribosome|poly(A) RNA binding|	1	1	8680000	16.60%		100034727	0	FDR0				-1.7465	-1.21		-0.655	-0.132			0.150239	PredHel=0							teratoma FPR10: count=3
P62754	P62754	Rps6	1	5	2	2	P62754	MOUSE	28851.3	10	270	270.1	15.54	15.54		249	40S ribosomal protein S6	nucleus|nucleolus|cytoplasm|ribosome|polysome|small ribosomal subunit|membrane|cytosolic small ribosomal subunit|dendrite|ribonucleoprotein complex|cytoplasmic ribonucleoprotein granule|cell body|perinuclear region of cytoplasm|	G1/S transition of mitotic cell cycle|placenta development|T cell proliferation involved in immune response|rRNA processing|translation|activation-induced cell death of T cells|mitotic nuclear division|mitotic cell cycle checkpoint|gastrulation|oogenesis stage|TOR signaling|T cell differentiation in thymus|ribosomal small subunit biogenesis|glucose homeostasis|positive regulation of apoptotic pro…	structural constituent of ribosome|protein binding|protein kinase binding|poly(A) RNA binding|	2	5	534000000	10.00%		20104	0	FDR0	-0.997	-1.974	-1.098	-0.0275	-0.913	-0.154	-0.35	-0.5	-0.3795		0.113422	PredHel=0		Yes	681	human data	1		teratoma FPR10: count=0
Q8CAQ8	Q8CAQ8	Immt	1	1	1	1	Q8CAQ8|Q8CAQ8-2|Q8CAQ8-3|E9Q800	MOUSE	84298	3	272	272.1	15.39	15.39		757	MICOS complex subunit Mic60	mitochondrion|mitochondrial inner membrane|membrane|integral component of membrane|myelin sheath|	mitochondrial calcium ion homeostasis|	protein binding|poly(A) RNA binding|	1	1	5420000	3.00%		76614	0	FDR0												PredHel=0						1	teratoma FPR10: count=0
Q01705	Q01705	Notch1	1	2	1	1	Q01705|Q01705-3|Q01705-4|Q01705-2	MOUSE	284809	0.4	275	275.1	15.27	15.27		2531	Neurogenic locus notch homolog protein 1	Golgi membrane|acrosomal vesicle|ruffle|MAML1-RBP-Jkappa- ICN1 complex|extracellular region|nucleus|nucleoplasm|cytoplasm|endoplasmic reticulum|endoplasmic reticulum membrane|cytosol|cytoskeleton|plasma membrane|integral component of plasma membrane|cell surface|lamellipodium|cytoplasmic vesicle|receptor complex|cell periphery|	negative regulation of transcription from RNA polymerase II promoter|in utero embryonic development|cell fate specification|epithelial to mesenchymal transition|liver development|heart looping|sprouting angiogenesis|osteoblast fate commitment|positive regulation of neuroblast proliferation|inflammatory response to antigenic stimulus|endocardium development|endocardium morphogenesis|atrioventricul…	core promoter binding|RNA polymerase II transcription factor binding transcription activator activity|chromatin binding|sequence-specific DNA binding transcription factor activity|enzyme inhibitor activity|receptor activity|Notch binding|calcium ion bindi	1	2	19300000	0.40%		18128	0	FDR0	-0.438	-0.27	-0.666	-0.6465	-0.484	-1.096	0.258	0.407	-0.1005		0.366261	PredHel=0	CS pos: 21-22. ARG-LR. Pr: 0.5956	Yes
P97350	P97350	Pkp1	1	3	2	2	P97350	MOUSE	82321.1	3.7	277	277.1	15.11	15.11		728	Plakophilin-1	nucleus|nucleoplasm|plasma membrane|desmosome|intracellular membrane-bounded organelle|extracellular exosome|	single organismal cell-cell adhesion|intermediate filament bundle assembly|	protein binding|lamin binding|	2	3	13500000	3.70%		18772	0	FDR0	-0.75	-1.262	-0.947	-1.1315	-1.72	-1.389	-0.678	-1.124	-1.0835		0.0074132	PredHel=0			4.3
Q792Z0	Q792Z0	Prss3	1	10	1	1	Q792Z0|Q792Y8	MOUSE	26867.9	8.1	280	280.1	14.77	14.77		246	Protease, serine 3	extracellular space|	proteolysis|digestion|	serine-type endopeptidase activity|	1	10	505000000	8.10%		22073	0	FDR0	-0.209	-0.72	-0.382	-0.8855	-1.708	-1.183	-0.274	-1.001	-0.5945		0.0517831	PredHel=0	CS pos: 15-16. AVA-FP. Pr: 0.7846		55.3	human data	1
P12970	P12970	Rpl7a	1	2	2	2	A0A140T8L1|A0A140T8L3|P12970	MOUSE	30147.2	8.2	281	281.1	14.68	14.68		266	60S ribosomal protein L7a	nucleus|nucleolus|cytoplasm|focal adhesion|membrane|cytosolic large ribosomal subunit|polysomal ribosome|extracellular exosome|	ribosome biogenesis|	protein binding|poly(A) RNA binding|	2	2	7500000	8.20%		27176	0	FDR0	-0.846	-1.12	-0.88	-0.4605	-0.74	-0.717	-0.575	-0.868	-0.7405		0.0406159	PredHel=0			627				teratoma FPR10: count=0
P08249	P08249	Mdh2	1	1	1	1	P08249	MOUSE	36067.2	5.6	282	282.1	14.57	14.57		338	Malate dehydrogenase, mitochondrial	nucleus|nucleoplasm|mitochondrion|mitochondrial inner membrane|mitochondrial matrix|plasma membrane|membrane|myelin sheath|extracellular exosome|	carbohydrate metabolic process|tricarboxylic acid cycle|oxaloacetate metabolic process|malate metabolic process|internal protein amino acid acetylation|NADH metabolic process|	malate dehydrogenase activity|L-malate dehydrogenase activity|protein self-association|poly(A) RNA binding|malate dehydrogenase (NADP+) activity|	1	1	9640000	5.60%		17448	0	FDR0				-1.4785	-2.081		-1.033	-1.649			0.0125679	PredHel=0			1179	human and mouse data	5	5	teratoma FPR10: count=0
P47915	P47915	Rpl29	1	3	2	2	P47915|F6QL70|W4VSN7|F6YH22	MOUSE	17643.7	12.5	283	283.1	14.38	14.38		160	60S ribosomal protein L29	ribosome|	translation|	structural constituent of ribosome|	2	3	221000000	12.50%		19944	0	FDR0	-2.433	-4.337	-2.109	-0.3105	-2.075	0.053	-1.121	-3.044	-0.9465		0.0495366	PredHel=0			87.2				teratoma FPR10: count=3
E9QB02	E9QB02	Mars	1	1	1	1	E9QB02|Q68FL6	MOUSE	103740	3	285	285.1	14.21	14.21		910	Methionine--tRNA ligase, cytoplasmic	nucleolus|cytoplasm|mitochondrion|cytosol|membrane|extracellular exosome|	methionyl-tRNA aminoacylation|rRNA transcription|	methionine-tRNA ligase activity|ATP binding|	1	1	3470000	3.00%		216443	0	FDR0				-1.5455	-2.446		-1.334	-2.249			0.00628273	PredHel=0			66				teratoma FPR10: count=0
P11627	P11627	L1cam	1	2	1	1	P11627|Q6PGJ3|A2AFG8|A2AFG7	MOUSE	141936	1.9	286	286.1	14.16	14.16		1260	Neural cell adhesion molecule L1	plasma membrane|focal adhesion|external side of plasma membrane|cell surface|membrane|integral component of membrane|presynaptic membrane|terminal bouton|	homophilic cell adhesion via plasma membrane adhesion molecules|heterophilic cell-cell adhesion via plasma membrane cell adhesion molecules|leukocyte cell-cell adhesion|cell surface receptor signaling pathway|axon guidance|positive regulation of cell-cell adhesion|neuron projection development|cell-cell adhesion mediated by integrin|homotypic cell-cell adhesion|positive regulation of calcium-medi…	integrin binding|protein binding|sialic acid binding|identical protein binding|protein self-association|	1	2	7590000	1.90%		16728	0	FDR0				-0.5655	-1.555		-0.501	-1.623			0.0292282	PredHel=1	CS pos: 19-20. CLL-IQ. Pr: 0.4896					2
Q61171	Q61171	Prdx2	1	4	1	1	Q61171	MOUSE	21949.4	5.5	288	288.1	14.11	14.11		198	Peroxiredoxin-2	mitochondrion|myelin sheath|extracellular exosome|	activation of MAPK activity|respiratory burst involved in inflammatory response|response to oxidative stress|regulation of hydrogen peroxide metabolic process|removal of superoxide radicals|positive regulation of blood coagulation|negative regulation of lipopolysaccharide-mediated signaling pathway|negative regulation of NF-kappaB transcription factor activity|response to lipopolysaccharide|cellu…	peroxidase activity|protein binding|thioredoxin peroxidase activity|selenium binding|antioxidant activity|	1	4	463000000	5.50%		21672	0	FDR0	-1.056	-0.745	-1.058	-1.5465	-1.502	-1.774	-1.171	-1.102	-1.3075		0.00581278	PredHel=0			675	human and mouse data	9	4	teratoma FPR10: count=0
P63318	P63318	Prkcg	1	1	1	1	P63318|Q2NKI4	MOUSE	79611.4	3.8	290	290.1	14	14		697	Protein kinase C gamma type	nucleus|cytoplasm|cytosol|plasma membrane|cell-cell junction|dendrite|perinuclear region of cytoplasm|synaptic membrane|neuronal postsynaptic density|	synaptic transmission|learning or memory|chemosensory behavior|phosphorylation|negative regulation of protein ubiquitination|regulation of response to food|positive regulation of mismatch repair|intracellular signal transduction|negative regulation of protein catabolic process|regulation of circadian rhythm|response to morphine|negative regulation of neuron apoptotic process|protein autophosphory…	protein kinase activity|calcium-dependent protein kinase C activity|protein serine/threonine/tyrosine kinase activity|protein binding|ATP binding|zinc ion binding|	1	1	21700000	3.80%		18752	0	FDR0												PredHel=0			6.93
Q8VEK3	Q8VEK3	Hnrnpu	1	2	1	1	Q8VEK3|Q8VEK3-2	MOUSE	88714.9	3.3	291	291.1	13.81	13.81		800	Heterogeneous nuclear ribonucleoprotein U	nucleus|nucleoplasm|cell surface|membrane|ribonucleoprotein complex|cytoplasmic ribonucleoprotein granule|CRD-mediated mRNA stability complex|catalytic step 2 spliceosome|	osteoblast differentiation|mRNA processing|RNA splicing|circadian regulation of gene expression|CRD-mediated mRNA stabilization|	core promoter binding|protein binding|ATP binding|poly(A) RNA binding|	1	2	19800000	3.30%	NC	51810	0	FDR0				-1.5895	-2.588		-0.74	-1.753			0.0179887	PredHel=0						1	teratoma FPR10: count=0
Q6P5H2	Q6P5H2	Nes	1	8	1	1	Q6P5H2|Q6P5H2-2	MOUSE	207748	0.4	295	295.1	13.38	13.38		1864	Nestin	intracellular|cytoplasm|intermediate filament|	G2/M transition of mitotic cell cycle|nervous system development|brain development|positive regulation of intermediate filament depolymerization|embryonic camera-type eye development|negative regulation of protein binding|negative regulation of catalytic activity|negative regulation of neuron apoptotic process|cell projection morphogenesis|stem cell proliferation|positive regulation of neural pre…	structural molecule activity|protein binding|intermediate filament binding|	1	8	89700000000	0.40%		18008	0	FDR0	-1.709	0.134	-1.608	-3.7445	-1.939	-3.806	-2.177	-0.339	-2.1475		0.0272211	PredHel=0						5	teratoma FPR10: count=0
Q9DB77	Q9DB77	Uqcrc2	1	1	1	1	Q9DB77	MOUSE	48291.1	8.1	296	296.1	13.32	13.32		453	Cytochrome b-c1 complex subunit 2, mitochondrial	mitochondrion|mitochondrial inner membrane|mitochondrial respiratory chain complex III|myelin sheath|extracellular exosome|	mitochondrial electron transport, ubiquinol to cytochrome c|aerobic respiration|protein processing|	metalloendopeptidase activity|zinc ion binding|protein complex binding|	1	1	944000	8.10%		67003	0	FDR0	-1.946	-2.436		-1.4875	-1.983		-0.631	-1.14			0.0106891	PredHel=0			188				teratoma FPR10: count=0
P61922	P61922	Abat	1	1	1	1	P61922|P61922-2	MOUSE	57135.5	3	297	297.1	13.31	13.31		500	4-aminobutyrate aminotransferase, mitochondrial	mitochondrion|mitochondrial matrix|4-aminobutyrate transaminase complex|neuron projection|extracellular exosome|	response to hypoxia|copulation|locomotory behavior|gamma-aminobutyric acid biosynthetic process|response to iron ion|positive regulation of heat generation|positive regulation of insulin secretion|response to nicotine|neurotransmitter catabolic process|response to drug|response to ethanol|negative regulation of blood pressure|behavioral response to cocaine|	pyridoxal phosphate binding|succinate-semialdehyde dehydrogenase binding|protein homodimerization activity|metal ion binding|(S)-3-amino-2-methylpropionate transaminase activity|iron-sulfur cluster binding|4-aminobutyrate transaminase activity|	1	1	5790000	3.00%		268860	0	FDR0				-0.2895	-2.214		0.555	-1.383			0.273956	PredHel=0
P05064	P05064	Aldoa	1	2	2	2	A6ZI44|P05064|P00883|A6ZI47|A6ZI46|Q9CPQ9	MOUSE	39811.6	7.1	300	300.1	13.07	13.07		364	Fructose-bisphosphate aldolase A	membrane|Z disc|M band|myelin sheath|protein complex|	glycolytic process|protein homotetramerization|	protease binding|fructose-bisphosphate aldolase activity|	2	2	400000000	7.10%		11674	0	FDR0	-0.417	-0.915	-0.406	0.2675	-0.236	0.057	0.32	-0.197	0.2005		0.755142	PredHel=0				human and mouse data	9	6	teratoma FPR10: count=3
Q64332	Q64332	Syn2	1	1	1	1	Q64332|Q64332-2	MOUSE	63656.7	5.4	301	301.1	13.06	13.06		586	Synapsin-2	cell junction|synaptic vesicle membrane|myelin sheath|synapse|neuronal postsynaptic density|	neurotransmitter secretion|metabolic process|	catalytic activity|ATP binding|protein dimerization activity|	1	1	2800000	5.40%		20965	0	FDR0				-1.9425	-2.905		-1.005	-1.982			0.00946584	PredHel=0							teratoma FPR10: count=0
Q8VCT4	Q8VCT4	Ces1d	1	3	2	2	Q8VCT4	MOUSE	62071.9	3.7	302	302.1	13.02	13.02		565	Carboxylesterase 1D	endoplasmic reticulum|endoplasmic reticulum lumen|lipid particle|cytosol|	acyl-CoA metabolic process|response to toxic substance|lipid catabolic process|short-chain fatty acid catabolic process|epithelial cell differentiation|very-low-density lipoprotein particle assembly|acylglycerol catabolic process|	sterol esterase activity|triglyceride lipase activity|fatty-acyl-ethyl-ester synthase activity|carboxylic ester hydrolase activity|	2	3	327000000	3.70%		104158	0	FDR0	-0.314	-0.133	-0.683	0.0975	0.273	-0.493	-0.026	0.136	-0.5255		0.64028	PredHel=0	CS pos: 18-19. AWG-YP. Pr: 0.9180	Yes	164	human data	3	1	teratoma FPR10: count=8
Q3V1G4	Q3V1G4	Olfml2b	1	1	1	1	Q3V1G4	MOUSE	84243.4	2.4	303	303.1	12.99	12.99		746	Olfactomedin-like protein 2B	proteinaceous extracellular matrix|	extracellular matrix organization|	extracellular matrix binding|	1	1	2910000	2.40%	PC	320078	0	FDR0	-0.246	0.12	-0.065	-0.1905	0.17	-0.232	-0.101	0.246	-0.0515		0.950182	PredHel=0	CS pos: 20-21. VWG-ST. Pr: 0.9236		0.654			2	teratoma FPR10: count=5
P84104	P84104	Srsf3	1	2	2	2	P84104|P84104-2	MOUSE	19557.5	15.8	307	307.1	12.66	12.66		164	Serine/arginine-rich splicing factor 3	cytoplasm|nuclear speck|	mRNA processing|insulin receptor signaling pathway|RNA splicing|mRNA transport|	nucleotide binding|RNA binding|phospholipase binding|poly(A) RNA binding|	2	2	100000000	15.80%		20383	0	FDR0	-1.295	-2.42	-1.879	-0.9295	-2.06	-1.736	-0.806	-1.95	-1.5215		0.00250479	PredHel=0							teratoma FPR10: count=0
E9Q9C6	E9Q9C6	Fcgbp	1	10	1	1	E9PVG8|E9Q9C6|E9Q0B5	MOUSE	287674	0.3	310	310.1	12.41	12.41		2583	Fc fragment of IgG-binding protein	proteinaceous extracellular matrix|extracellular exosome|			1	10	64900000000	0.30%		215384	0	FDR0	-1.031	-0.872	-0.907	-2.3145	-2.163	-2.421	-1.903	-1.895	-1.8765		0.00336734	PredHel=0	CS pos: 26-27. AEA-SC. Pr: 0.9659		78.3				teratoma FPR10: count=1
Q8VCD6	Q8VCD6	Reep2	1	1	1	1	Q8VCD6	MOUSE	28436.3	9.4	311	311.1	12.41	12.41		254	Receptor expression-enhancing protein 2	endoplasmic reticulum|endoplasmic reticulum membrane|cytoplasmic microtubule|integral component of plasma membrane|extracellular exosome|plasma membrane|	positive regulation of defense response to virus by host|regulation of intracellular transport|protein transport into membrane raft|sensory perception of bitter taste|sensory perception of sweet taste|endoplasmic reticulum tubular network organization|	taste receptor binding|	1	1	3790000	9.40%		225362	0	FDR0								-1.34				PredHel=2		Yes	2.84
P18872	P18872	Gnao1	1	1	1	1	P18872	MOUSE	40654.4	8.4	313	313.1	12.24	12.24		354	Guanine nucleotide-binding protein G(o) subunit alpha	intracellular|heterotrimeric G-protein complex|plasma membrane|membrane|dendrite|myelin sheath|	G-protein coupled receptor signaling pathway|adenylate cyclase-modulating G-protein coupled receptor signaling pathway|dopamine receptor signaling pathway|aging|locomotory behavior|regulation of heart contraction|metabolic process|cellular process|forebrain development|neuron projection development|response to cytokine|response to drug|response to hydrogen peroxide|response to morphine|positive r…	GTPase activity|signal transducer activity|protein binding|GTP binding|G-protein beta/gamma-subunit complex binding|G-protein coupled serotonin receptor binding|mu-type opioid receptor binding|GTPase activating protein binding|metal ion binding|corticotro	1	1	2880000	8.40%		14681	0	FDR0				-2.0185	-2.711		-1.448	-2.155			0.00390168	PredHel=0							teratoma FPR10: count=0
E9PWM3	E9PWM3	Armcx4	1	2	2	2	E9PWM3	MOUSE	244547	1	315	315.1	12.12	12.12		2356	Armadillo repeat-containing, X-linked 4				2	2	1460000000	1.00%		100503043	0	FDR0	-1.712	-0.444	-1.879	-3.5565	-2.294	-3.945	-2.141	-0.892	-2.4395		0.00698905	PredHel=0			0.116
Q9EQU5	Q9EQU5	Set	1	2	1	1	Q9EQU5|Q9EQU5-2	MOUSE	33377.2	11	318	318.1	12	12		289	Protein SET	nucleus|nucleoplasm|cytoplasm|endoplasmic reticulum|cytosol|protein complex|perinuclear region of cytoplasm|	nucleosome assembly|negative regulation of neuron apoptotic process|endothelial cell differentiation|negative regulation of transcription, DNA-templated|positive regulation of transcription from RNA polymerase II promoter|	DNA binding|chromatin binding|	1	2	3440000	11.00%		56086	0	FDR0												PredHel=0		Yes		mouse data	1		teratoma FPR10: count=8
P17742	P17742	Ppia	1	2	1	1	P17742|A0A1L1SRX5	MOUSE	18142.2	10.9	319	319.1	11.94	11.94		164	Peptidyl-prolyl cis-trans isomerase A	extracellular space|nucleus|cytosol|focal adhesion|membrane|myelin sheath|extracellular exosome|	protein peptidyl-prolyl isomerization|protein folding|neuron differentiation|lipid particle organization|regulation of viral genome replication|positive regulation of viral genome replication|positive regulation of protein secretion|	peptidyl-prolyl cis-trans isomerase activity|peptide binding|poly(A) RNA binding|	1	2	21800000	10.90%	PC	268373	0	FDR0												PredHel=0			4766	human and mouse data	8	3	teratoma FPR10: count=3
Q62504	Q62504	Spen	1	3	2	2	Q62504|A2ADB0|Q62504-2|A2ADB1|Q62504-3	MOUSE	400116	1	325	325.1	11.49	11.49		3644	Msx2-interacting protein	nucleus|nucleoplasm|transcriptional repressor complex|extracellular exosome|	negative regulation of transcription from RNA polymerase II promoter|transcription, DNA-templated|Notch signaling pathway|negative regulation of transcription, DNA-templated|positive regulation of transcription, DNA-templated|positive regulation of neurogenesis|	nucleotide binding|RNA polymerase II transcription factor binding|RNA polymerase II transcription factor binding transcription repressor activity|single-stranded DNA binding|sequence-specific DNA binding transcription factor activity|transcription corepre	2	3	1290000000	1.00%		56381	0	FDR0	-1.068	-0.232	-0.471	-2.0855	-1.35	-1.713	-1.141	-0.447	-0.6765		0.0558447	PredHel=0							teratoma FPR10: count=0
P17897	P17897	Lyz1	1	3	1	1	P17897	MOUSE	17250.3	8.1	328	328.1	11.44	11.44		148	Lysozyme C-1	extracellular space|extracellular exosome|	metabolic process|cytolysis|defense response to Gram-negative bacterium|defense response to Gram-positive bacterium|	lysozyme activity|identical protein binding|	1	3	17400000	8.10%	PC	17110	0	FDR0	-0.396	-0.474	-0.706	-0.4515	-0.513	-0.741	-0.209	-0.561	-0.5695		0.126855	PredHel=0	CS pos: 18-19. AQA-KV. Pr: 0.9601	Yes	20	human data	1
Q7M6Z4	Q7M6Z4	Kif27	1	2	1	1	Q7M6Z4|Q7M6Z4-2|Q7TMQ7|S4R1X1	MOUSE	159923	0.5	330	330.1	11.41	11.41		1394	Kinesin-like protein KIF27	cytoplasm|kinesin complex|microtubule|cilium|extracellular exosome|	epithelial cilium movement|smoothened signaling pathway|metabolic process|ventricular system development|cilium assembly|	microtubule motor activity|protein binding|ATP binding|microtubule binding|ATPase activity|	1	2	79800000	0.50%	NC	75050	0	FDR0	-1.197	0.041	-0.873	-3.1845	-1.952	-3.083	-2.125	-0.906	-1.9325		0.0214036	PredHel=0							teratoma FPR10: count=1
P39053	P39053	Dnm1	1	1	1	1	P39053|P39053-4|P39053-6|A0A0J9YUN4|P39053-5|P39053-3|A0A0J9YUE9|D6RH60	MOUSE	98200.4	3.3	333	333.1	11.23	11.23		867	Dynamin-1	photoreceptor inner segment|microtubule|membrane coat|myelin sheath|extracellular exosome|	endocytosis|receptor-mediated endocytosis|endosome organization|sensory perception of sound|metabolic process|adult locomotory behavior|protein tetramerization|synaptic transmission, GABAergic|clathrin-mediated endocytosis|toxin transport|	GTPase activity|protein binding|GTP binding|protein kinase binding|identical protein binding|poly(A) RNA binding|protein dimerization activity|	1	1	3280000	3.30%		13429	0	FDR0				-2.4745	-2.5		-1.564	-1.602			0.00565055	PredHel=0							teratoma FPR10: count=0
P01723	P01723		1	3	2	2	P01727|P01726|A0A075B663|P01723|P01729|P01728|A0A075B664	MOUSE	12335.6	13.6	334	334.1	11.22	11.22		117	Ig lambda-1 chain V region	plasma membrane|		antigen binding|	2	3	755000000	13.60%		16142	0	FDR0	-0.321	-0.301	-0.076	-1.3685	-1.282	-1.539	-0.198	-0.178	-0.2995		0.200125	PredHel=0	CS pos: 20-21. AIS-QA. Pr: 0.4674
Q8VGD7	Q8VGD7	Olfr1395	1	2	1	1	Q8VGD7|Q8VFM4|Q9EPF5|Q8VFM5|Q9EPF6|Q7TRN3|K7N641	MOUSE	36080.7	2.2	347	347.1	10.37	10.37		317	Olfactory receptor 1395	plasma membrane|integral component of membrane|	G-protein coupled receptor signaling pathway|sensory perception of smell|detection of chemical stimulus involved in sensory perception of smell|	G-protein coupled receptor activity|olfactory receptor activity|	1	2	2550000000	2.20%		258877	0	FDR0	-1.275	-1.138	-1.421	-3.0695	-2.938	-3.438	-1.568	-1.451	-1.8465		0.00276815	PredHel=7			0
Q3UR32	Q3UR32	P2rx3	1	2	1	1	Q3UR32|A2AW04|A2AW03	MOUSE	45121	2	349	349.1	10.26	10.26		397	P2X purinoceptor 3	integral component of nuclear inner membrane|rough endoplasmic reticulum|Golgi apparatus|integral component of plasma membrane|axon|neuron projection|neuronal cell body|terminal bouton|dendritic spine|receptor complex|membrane raft|	response to hypoxia|ion transport|cation transport|synaptic transmission|neuromuscular synaptic transmission|response to temperature stimulus|response to heat|response to cold|response to mechanical stimulus|response to carbohydrate|response to organic substance|urinary bladder smooth muscle contraction|neuronal action potential|peristalsis|response to ATP|purinergic nucleotide receptor signaling…	purinergic nucleotide receptor activity|extracellular ATP-gated cation channel activity|ATP binding|	1	2	201000000	2.00%		228139	0	FDR0	-1.331	-0.452	-0.777	-2.6205	-1.747	-2.289	-1.521	-0.661	-1.0985		0.0175075	PredHel=2		Yes	0.555
Q99K48	Q99K48	Nono	1	2	1	1	Q99K48|Q99K48-2	MOUSE	54654.1	4.8	350	350.1	10.25	10.25		473	Non-POU domain-containing octamer-binding protein	nucleus|nucleoplasm|nucleolus|membrane|nuclear matrix|nuclear speck|paraspeckles|RNA polymerase II transcription factor complex|	DNA repair|DNA recombination|transcription, DNA-templated|mRNA processing|circadian rhythm|RNA splicing|regulation of circadian rhythm|negative regulation of transcription, DNA-templated|negative regulation of oxidative stress-induced neuron intrinsic apoptotic signaling pathway|	nucleotide binding|RNA polymerase II distal enhancer sequence-specific DNA binding|core promoter binding|chromatin binding|protein binding|identical protein binding|poly(A) RNA binding|	1	2	16100000	4.80%	NC	53610	0	FDR0												PredHel=0						2	teratoma FPR10: count=0
Q99KI0	Q99KI0	Aco2	1	2	1	1	Q99KI0	MOUSE	86203.6	3.4	352	352.1	9.88	9.88		780	Aconitate hydratase, mitochondrial	nucleus|mitochondrion|myelin sheath|	tricarboxylic acid cycle|citrate metabolic process|isocitrate metabolic process|	aconitate hydratase activity|iron ion binding|3 iron, 4 sulfur cluster binding|4 iron, 4 sulfur cluster binding|	1	2	17800000	3.40%		11429	0	FDR0	-2.46	-2.971		-1.2585	-1.775		-0.892	-1.422			0.0109704	PredHel=0			443	human data	1		teratoma FPR10: count=0
P07901	P07901	Hsp90aa1	1	2	1	1	P07901	MOUSE	85185.7	3.6	356	356.1	9.69	9.69		733	Heat shock protein HSP 90-alpha	intracellular|nucleus|nucleoplasm|cytoplasm|mitochondrion|cytosol|membrane|ruffle membrane|melanosome|myelin sheath|extracellular exosome|	nitric oxide biosynthetic process|response to unfolded protein|response to cold|protein refolding|protein import into mitochondrial outer membrane|positive regulation of nitric oxide biosynthetic process|positive regulation of cytotoxic T cell differentiation|regulation of catalytic activity|chaperone-mediated protein complex assembly|	protein binding|ATP binding|ATPase activity|MHC class II protein complex binding|nitric-oxide synthase regulator activity|TPR domain binding|identical protein binding|protein homodimerization activity|poly(A) RNA binding|GTPase binding|unfolded protein bi	1	2	10300000	3.60%		15519	0	FDR0												PredHel=0			324	human and mouse data	1	2	teratoma FPR10: count=0
E9Q0B6	E9Q0B6	Dnah6	1	2	2	2	E9Q0B6|E9Q3H7	MOUSE	478686	1.2	358	358.1	9.61	9.61		4144	Dynein, axonemal, heavy chain 6	inner dynein arm|	cilium or flagellum-dependent cell motility|cilium movement|metabolic process|	microtubule motor activity|ATP binding|ATPase activity|	2	2	126000000	1.20%		330355	0	FDR0	-0.365	0.075	-0.495	-1.1875	-0.753	-1.54	-0.663	-0.242	-0.9255		0.103656	PredHel=0			0.071
P14115	P14115	Rpl27a	1	2	1	1	P14115	MOUSE	16719.3	7.4	359	359.1	9.6	9.6		148	60S ribosomal protein L27a	membrane|cytosolic large ribosomal subunit|	translation|	structural constituent of ribosome|poly(A) RNA binding|	1	2	39000000	7.40%		26451	0	FDR0	-1.196	-1.538	-1.061	0.0045	-0.342	-0.083	-0.878	-1.239	-0.8745		0.0915068	PredHel=0		Yes	202				teratoma FPR10: count=0
P62827	P62827	Ran	1	1	1	1	P62827|Q14AA6	MOUSE	24593.8	5	360	360.1	9.51	9.51		216	GTP-binding nuclear protein Ran	nucleus|nuclear envelope|nucleoplasm|nucleolus|cytoplasm|centriole|membrane|midbody|melanosome|RNA nuclear export complex|recycling endosome|extracellular exosome|chromatin|	ribosomal subunit export from nucleus|ribosomal large subunit export from nucleus|ribosomal small subunit export from nucleus|protein import into nucleus, translocation|protein import into nucleus|protein export from nucleus|mitotic nuclear division|small GTPase mediated signal transduction|metabolic process|actin cytoskeleton organization|positive regulation of protein binding|cellular protein l…	GTPase activity|protein binding|GTP binding|GDP binding|poly(A) RNA binding|pre-miRNA binding|	1	1	47400000	5.00%		19384	0	FDR0	-0.665	-1.511	-0.894	-0.0605	-0.913	-0.512	-0.054	-0.919	-0.4145		0.120332	PredHel=0			742			2	teratoma FPR10: count=0
P50396	P50396	Gdi1	1	1	1	1	P50396|Q61598|Q61598-2	MOUSE	51091.2	4.2	364	364.1	9.41	9.41		447	Rab GDP dissociation inhibitor alpha	cytoplasm|Golgi apparatus|midbody|neuron projection|myelin sheath|protein complex|	protein transport|Rab protein signal transduction|positive regulation of GTPase activity|negative regulation of axonogenesis|response to calcium ion|negative regulation of protein targeting to membrane|	Rab GDP-dissociation inhibitor activity|GTPase activator activity|Rab GTPase binding|	1	1	10400000	4.20%		14567	0	FDR0				-2.8085	-3.575		-1.721	-2.501			0.00224748	PredHel=0			64.5	human and mouse data	3	4	teratoma FPR10: count=4
P62962	P62962	Pfn1	1	1	1	1	P62962|Q5SX49|J3QMC2	MOUSE	15128.1	26.4	366	366.1	9.15	9.15		140	Profilin-1	extracellular region|nucleus|cytoplasm|cytosol|cytoskeleton|focal adhesion|cell cortex|membrane|neuron projection|synapse|extracellular exosome|blood microparticle|	neural tube closure|regulation of transcription from RNA polymerase II promoter|regulation of actin polymerization or depolymerization|positive regulation of epithelial cell migration|actin cytoskeleton organization|negative regulation of actin filament polymerization|positive regulation of actin filament polymerization|negative regulation of actin filament bundle assembly|positive regulation of …	adenyl-nucleotide exchange factor activity|actin binding|actin monomer binding|receptor binding|protein binding|phosphatidylinositol-4,5-bisphosphate binding|Rho GTPase binding|poly(A) RNA binding|proline-rich region binding|	1	1	434000	26.40%		18643	0	FDR0	-2.842	-3.544		-1.6405	-2.348		-1.067	-1.787			0.00543046	PredHel=0			8091	human and mouse data	8	4	teratoma FPR10: count=3
P04202	P04202	Tgfb1	1	1	1	1	P04202	MOUSE	44993.8	3.3	369	369.1	9.11	9.11		390	Transforming growth factor beta-1	proteinaceous extracellular matrix|extracellular space|nucleus|cytoplasm|cell surface|secretory granule|axon|neuronal cell body|blood microparticle|microvillus|	protein import into nucleus, translocation|negative regulation of transcription from RNA polymerase II promoter|MAPK cascade|skeletal system development|ureteric bud development|response to hypoxia|cell activation|epithelial to mesenchymal transition|negative regulation of protein phosphorylation|positive regulation of protein phosphorylation|regulation of sodium ion transport|chondrocyte differe…	glycoprotein binding|antigen binding|type II transforming growth factor beta receptor binding|cytokine activity|transforming growth factor beta receptor binding|protein binding|growth factor activity|enzyme binding|type I transforming growth factor beta r	1	1	1850000	3.30%	PC	21803	0	FDR0	-1.051	-0.935	-0.812	-0.0165	0.094	0	-0.415	-0.318	-0.3075		0.327252	PredHel=0	CS pos: 29-30. AAG-LS. Pr: 0.6223		3.43	mouse data	2	2	teratoma FPR10: count=6
Q8C3P7	Q8C3P7	Mettl3	1	4	1	1	A0A0R4J041|Q8C3P7|Q8C3P7-2|G3UZP2|G3UYB5|D6RHT1|G3UX68|G3UY98	MOUSE	65299.7	1.3	372	372.1	9.08	9.08		580	N6-adenosine-methyltransferase subunit METTL3	nucleus|nuclear speck|MIS complex|	mRNA splicing, via spliceosome|RNA methylation|adenosine to inosine editing|mRNA processing|circadian rhythm|mRNA modification|stem cell maintenance|primary miRNA processing|mRNA destabilization|mRNA methylation|primary miRNA methylation|	mRNA (N6-adenosine)-methyltransferase activity|RNA binding|protein binding|RNA methyltransferase activity|mRNA (2'-O-methyladenosine-N6-)-methyltransferase activity|	1	4	13200000000	1.30%	NC	56335	0	FDR0	-1.842	0.031	-2.019	-3.1275	-1.316	-3.504	-1.844	-0.019	-2.1825		0.0296504	PredHel=0
Q8BFT6	Q8BFT6	Jmjd4	1	4	1	1	Q8BFT6|Q8BFT6-3	MOUSE	49664.6	5.1	373	373.1	9.05	9.05		427	JmjC domain-containing protein 4				1	4	9470000000	5.10%		194952	0	FDR0												PredHel=0
P14873	P14873	Map1b	1	2	1	1	P14873	MOUSE	271505	0.4	374	374.1	8.97	8.97		2464	Microtubule-associated protein 1B	photoreceptor outer segment|cytoplasm|cytosol|microtubule|microtubule associated complex|plasma membrane|postsynaptic density|cell junction|dendritic spine|neuronal postsynaptic density|	microtubule bundle formation|microtubule-based process|axonogenesis|cellular process|dendrite development|negative regulation of intracellular transport|positive regulation of axon extension|mitochondrion transport along microtubule|axon extension|establishment of monopolar cell polarity|	protein binding|cytoskeletal regulatory protein binding|microtubule binding|	1	2	7610000	0.40%	NC	17755	0	FDR0	-1.24	-1.541	-1.368	-1.5645	-1.871	-1.915	-1.016	-1.336	-1.2765		0.00163195	PredHel=0			34.4			1	teratoma FPR10: count=0
Q04447	Q04447	Ckb	1	1	1	1	Q04447	MOUSE	42997.8	4.4	377	377.1	8.8	8.8		381	Creatine kinase B-type	mitochondrion|myelin sheath|extracellular exosome|	phosphorylation|substantia nigra development|cellular chloride ion homeostasis|	creatine kinase activity|protein binding|ATP binding|ubiquitin protein ligase binding|	1	1	3430000	4.40%		12709	0	FDR0				-0.8665	-1.264		-0.449	-0.86			0.095481	PredHel=0			18163	human data	1	4	teratoma FPR10: count=0
Q91WG3	Q91WG3	Trub2	1	1	1	1	Q91WG3|A2ARC1|H3BKT7	MOUSE	37092.1	3	381	381.1	8.55	8.55		331	Mitochondrial mRNA pseudouridine synthase Trub2	cytoplasm|	pseudouridine synthesis|tRNA processing|	pseudouridine synthase activity|poly(A) RNA binding|	1	1	64500000	3.00%		227682	0	FDR0	-0.427	-0.428	-0.533	-1.4175	-1.425	-1.747	-0.776	-0.796	-1.0135		0.028426	PredHel=0			0.168
P08228	P08228	Sod1	1	1	1	1	P08228	MOUSE	16113.6	6.4	388	388.1	8.37	8.37		154	Superoxide dismutase [Cu-Zn]	extracellular space|nucleus|nucleoplasm|cytoplasm|mitochondrion|mitochondrial intermembrane space|lysosome|peroxisome|cytosol|extracellular matrix|dense core granule|cytoplasmic vesicle|dendrite cytoplasm|neuronal cell body|myelin sheath|protein complex|extracellular exosome|plasma membrane|	activation of MAPK activity|response to reactive oxygen species|response to superoxide|ovarian follicle development|positive regulation of cytokine production|retina homeostasis|response to amphetamine|myeloid cell homeostasis|glutathione metabolic process|superoxide metabolic process|cellular iron ion homeostasis|response to oxidative stress|spermatogenesis|embryo implantation|aging|cell aging|s…	superoxide dismutase activity|copper ion binding|protein binding|zinc ion binding|protein phosphatase 2B binding|identical protein binding|Rac GTPase binding|chaperone binding|	1	1	19500000	6.40%		20655	0	FDR0	-1.328	-1.162	-1.383	-0.7395	-0.579	-1.017	-0.192	-0.045	-0.3785		0.0776446	PredHel=0			1092	human and mouse data	7	5
Q80TA1	Q80TA1	Selenoi	1	1	1	1	Q80TA1|Q8CET7	MOUSE	45787.9	8.5	392	392.1	8.33	8.33		398	Ethanolaminephosphotransferase 1	integral component of membrane|	phosphatidylethanolamine biosynthetic process|positive regulation of protein targeting to mitochondrion|	ethanolaminephosphotransferase activity|metal ion binding|	1	1	1280000000	8.50%		28042	0	FDR0												PredHel=10		Yes	1.4
Q7TPC1	Q7TPC1	Cdsn	1	1	1	1	Q7TPC1	MOUSE	55110.9	1.6	393	393.1	8.32	8.32		561	Corneodesmosin	extracellular region|desmosome|	single organismal cell-cell adhesion|skin morphogenesis|	protein homodimerization activity|	1	1	18700000	1.60%	PC	386463	0	FDR0	-0.951	-0.391	-0.799	-1.3785	-0.824	-1.449	-0.875	-0.334	-0.8555		0.0379218	PredHel=1	CS pos: 32-33. ILA-KS. Pr: 0.8603		0.371
A2ARZ3	A2ARZ3	Fsip2	1	1	1	1	A2ARZ3	MOUSE	790434	0	395	395.1	8.28	8.28		6995	Fibrous sheath-interacting protein 2	mitochondrion|motile cilium|		protein binding|	1	1	26500000	0.00%		241516	0	FDR0	-0.661	-1.58	-0.765	-1.4515	-2.375	-1.777	-0.605	-1.542	-0.8405		0.0105195	PredHel=0			0.114				teratoma FPR10: count=9
P11930	P11930	Nudt19	1	1	1	1	P11930	MOUSE	40832.8	9.5	398	398.1	8.05	8.05		357	Nucleoside diphosphate-linked moiety X motif 19	mitochondrion|peroxisome|	metabolic process|	receptor binding|hydrolase activity|metal ion binding|	1	1	1500000	9.50%		110959	0	FDR0												PredHel=0			14.1				teratoma FPR10: count=0
P47963	P47963	Rpl13	1	1	1	1	P47963	MOUSE	24362.1	4.2	399	399.1	8.04	8.04		211	60S ribosomal protein L13	nucleus|nucleolus|cytoplasm|membrane|cytosolic large ribosomal subunit|	translation|	structural constituent of ribosome|poly(A) RNA binding|	1	1	98500000	4.20%		270106	0	FDR0	-0.975	-0.978	-0.374	-0.6385	-0.648	-0.261	-0.578	-0.601	-0.1085		0.137957	PredHel=0		Yes	368	human data	1		teratoma FPR10: count=3
P16546	P16546	Sptan1	1	1	1	1	A3KGU9|E9Q447|A3KGU7|P16546|A3KGU5|P16546-2	MOUSE	285391	0.3	400	400.1	8	8		2472	Spectrin alpha chain, non-erythrocytic 1	fascia adherens|microtubule cytoskeleton|membrane|lateral plasma membrane|Z disc|cortical cytoskeleton|cuticular plate|paranode region of axon|myelin sheath|intracellular membrane-bounded organelle|extracellular exosome|extracellular vesicle|	actin filament capping|	actin binding|calcium ion binding|protein binding|calmodulin binding|spectrin binding|protein heterodimerization activity|	1	1	9210000	0.30%	NC	20740	0	FDR0	-0.28	0.045	0.127	-0.5245	-0.205	-0.34	-0.588	-0.281	-0.3115		0.476043	PredHel=0				human data	2	2	teratoma FPR10: count=0
E9Q0H6	E9Q0H6	Fabp7	1	1	1	1	E9Q0H6|P51880	MOUSE	20900.6	4.7	401	401.1	7.96	7.96		188	Fatty acid-binding protein, brain	cell-cell junction|cell projection|neuronal cell body|cell body|cell periphery|	startle response|transport|cell proliferation in forebrain|neurogenesis|prepulse inhibition|	transporter activity|lipid binding|	1	1	22200000	4.70%		12140	0	FDR0				-1.3135			-0.275				0.229734	PredHel=0				human data
