# Supplementary material for: Proteomics of protein trafficking by in vivo tissue-specific labeling
Source: Nat Commun. 2021 Apr 22;12:2382. doi: 10.1038/s41467-021-22599-x (PMC8062696; doi:10.1038/s41467-021-22599-x)
Supplement: Supplementary file 8 — Supplementary Data 6 [file 41467_2021_22599_MOESM8_ESM.xlsx]

## Sheet: Sheet1
Protein	Serum Enrichment Score	Wild type serum concentration (order of magnitude)	Teratoma Enrichment Score (gene level)	Function	Refs
Fstl1	9		8	BMP4 inhibitor	https://www.ncbi.nlm.nih.gov/pmc/articles/PMC3084141/
C7	9	ug/mL	3	Complement component 7	https://www.ncbi.nlm.nih.gov/pmc/article;s/PMC3438787/; https://www.ncbi.nlm.nih.gov/pmc/articles/PMC1782596/
ApoA1	9	mg/mL	8	Apolipoprotein A1; part of high density lipoprotein	https://www.jbc.org/content/268/27/20676.full.pdf
Prl2c*	9 (note: although teratoma proteome is labeled as Prl2c3, in column H (accession numbers) 'Q9JLV9-2|Q9JLV9|F2Z418|P04095|P04768|P04095-2. Accession numbers Q9JLV9 and F2Z418 are for Prl2c5; P04095 are for Prl2c2; and P04768 is for Prl2c3. The protein sequences of Prl2c5 and Prl2c3 are 91% identical	ng/mL	N/A (note: although teratoma proteome is labeled as Prl2c3 (score 7), in column H (accession numbers) 'P04768|P04095|P04095-2|Q9JLV9-2|Q9JLV9|F2Z418. Accession numbers Q9JLV9 and F2Z418 are for Prl2c5; P04095 are for Prl2c2; and P04768 is for Prl2c3. The protein sequences of Prl2c5 and Prl2c3 are 91% identical	aka Proliferin	https://pubmed.ncbi.nlm.nih.gov/2329635/
Dkk3	8		N/A	Wnt antagonist
Olfm1	7		6	Axonal growth; binds to Nogo A Receptor complex	https://www.jbc.org/content/287/44/37171.full
C1qtnf3	7	ng/mL	8	Adipoq paralog; Liver glucose homeostasis; produced in adipose tissue, testis, kidney	https://portlandpress.com/biochemj/article/416/2/161/44620/Molecular-biochemical-and-functional; https://www.jbc.org/content/285/51/39691.long#sec-2; https://www.ncbi.nlm.nih.gov/pmc/articles/PMC5055961/
Postn	6	ng/mL	2	Binds integrins, activates Akt pathway	https://www.frontiersin.org/articles/10.3389/fonc.2018.00225/full; https://onlinelibrary.wiley.com/doi/pdf/10.1111/cea.12763
Clec11a	6	low ng/mL	3	Osteolectin; expressed in skeletal stem cells; osteogenic growth factor; binds to α11β1 integrins, and acts through GSK3	https://elifesciences.org/articles/42274
Adipoq	6	ug/mL	N/A	Adipokine
Nenf	6		9	Neudesin; inhibits energy expenditure including in adipose tissue; decreases food intake; likely acts in CNS; may inhibit adipogenesis directly also	https://www.ncbi.nlm.nih.gov/pmc/articles/PMC3680792/; https://www.sciencedirect.com/science/article/pii/S0006291X09002666?via%3Dihub#bib7; https://www.ncbi.nlm.nih.gov/pmc/articles/PMC4424804/; https://www.jbc.org/content/283/7/4323.long#sec-2
Kng1	5 (protein labeled as A0A0R4J038)		5 (protein labeled as D3YTY9)	kininogen
Igfbp2	5	several hundred ng/mL	3		https://academic.oup.com/endo/article/155/3/716/2843198
AI182371	5		N/A	?
Retn	5	tens ng/mL	6	adipokine	https://diabetes.diabetesjournals.org/content/53/7/1671; https://www.sciencedirect.com/science/article/pii/S0003986103002790?via%3Dihub
Wfikkn2	5		N/A	TGF binding protein	https://pubmed.ncbi.nlm.nih.gov/30814254/
Igf2	5	mid-high ng/mL	8		https://resources.rndsystems.com/pdfs/datasheets/mg200.pdf; https://pubmed.ncbi.nlm.nih.gov/18524796/
Kng2	4		4	kininogen
Serpinf1	4	low ug/mL	0	PEDF; several receptors (including PEDF-R); inhibits tumor proliferation and induces differentiation; inhibits angiogenesis	https://www.nature.com/articles/nrc3484; https://link.springer.com/article/10.1007/s13311-018-0628-1
Agt	4	low ug/mL	6		https://www.ncbi.nlm.nih.gov/pmc/articles/PMC2610404/
Gm4744	4		N/A	?
Angpt1	3	several hundred ng/mL	N/A		https://www.nature.com/articles/s41598-017-18912-8
Igfbp4	3	~ng/mL	7		https://pubmed.ncbi.nlm.nih.gov/18524796/; https://pubmed.ncbi.nlm.nih.gov/10226804/
Angptl6	3		N/A
Igfbp3	3	several hundred ng/mL	N/A		https://pubmed.ncbi.nlm.nih.gov/18524796/
Gm5414	2		N/A	?
Csf1	2	order of pg/mL (mid to high)	N/A	M-CSF cytokine	https://www.ncbi.nlm.nih.gov/pmc/articles/PMC2794229/; https://erc.bioscientifica.com/view/journals/erc/20/6/777.xml
Retnlg	2		N/A		https://link.springer.com/article/10.1007/s00125-005-1735-1
Ppbp	2	low ng/mL	4	CXCL7 chemokine	http://jtd.amegroups.com/article/view_ests/12882/html; https://www.ncbi.nlm.nih.gov/pmc/articles/PMC6794610/
2210010C04Rik	1		0	?
