# Supplementary material for: Proteomics of protein trafficking by in vivo tissue-specific labeling
Source: Nat Commun. 2021 Apr 22;12:2382. doi: 10.1038/s41467-021-22599-x (PMC8062696; doi:10.1038/s41467-021-22599-x)
Supplement: Supplementary file 13 — Source Data [file 41467_2021_22599_MOESM13_ESM.xlsx]

## Sheet: Fig. 1c
Dilp2-HA-biotin Absorbance/mg of protein (top panel)
0M standard	10-11 M standard	wt head	Dilp215H>BirA*G3-ER-myc head	wt body	Dilp215H>BirA*2ER-myc body
0	0.08025	-0.01248	0.115932	-0.00019	0.008822
		0.012483	0.060394	0.000194	0.007154
BirA*G3-ER-myc Absorbance/mg of protein (bottom panel)
		wt head	Dilp215H>BirA*G3-ER-myc head	wt body	Dilp215H>BirA*2ER-myc body
		-0.04514	0.109722	0.00411	0.000246
		0.027222	0.0175	-0.00941	0.009802
		0.017916	0.027014	0.005299	-0.00763

## Sheet: Fig. 1d
Fig. 1d' - Quantification of signal
w1118 thorax	w1118 head	MHC>BirA*G3-ER thorax	MHC>BirA*G3-ER head	w1118 abdomen	w1118 legs	LPP>BirA*G3-ER abdomen	LPP>BirA*G3-ER legs
0.158944	-0.0762235	1.40777	-0.0492732	-0.0572841	-0.0119365	0.425267	-0.011704
0.0609128	0.0643432	0.705502	-0.040623	-0.0230842	-0.0312247	0.898662	-0.073567
0.0361818	-0.0040101	0.170578	-0.00369624	0.0105561	0.0631592	0.857542	0.0803026

## Sheet: Fig. 1e
Streptavidin pulldown, streptavidin HRP
Note: this is uncropped version of the same membrane/western blot as Fig. 1e, but the film was scanned using a different scanner

## Sheet: Fig. 2c
Rep 1		Rep 2
leg1 log2 TMT 127N/126 ratio	leg2 log2 TMT 127N/128C ratio	leg3 log2 TMT 129N/126 ratio	leg4 log2 TMT 129N/128C ratio	Enrichment Score FB to legs
1.25	1.479	1.254	1.483	4
1.389	1.473	1.217	1.3	4
2.305	6.055	1.576	5.325	4
3.327	3.232	3.744	3.648	4
2.677	3.648	2.712	3.682	4
1.556	1.934	1.586	1.964	4
1.01	1.01	1.734	1.735	4
1.042	1.177	0.704	0.883	4
1.554	2.241	1.154	1.738	4
2.074	2.503	1.51	1.939	4
3.283	3.612	3.033	3.365	4
0.895	1.448	1.342	1.895	4
4.173	5.164	2.481	3.473	4
0.628	0.724	0.735	0.83	4
1.335	1.485	1.821	1.775	4
4.511	4.695	2.777	2.921	4
1.821	1.825	1.43	1.42	4
3.96	3.938	3.664	3.737	4
2.722	3.16	2.824	3.098	4
2.765	3.008	2.209	2.455	4
2.267	2.329	2.301	2.363	4
1.502	1.637	1.427	1.534	4
1.283	1.539	0.73	0.987	4
0.912	0.968	0.718	0.774	4
2.746	2.745	2.455	2.62	4
1.386	1.453	1.775	1.988	4
2.976	3.061	2.328	2.814	4
2.528	2.496	2.127	2.24	4
2.492	2.754	1.869	1.66	4
2.343	2.684	1.987	2.15	4
2.456	2.552	1.54	2.176	4
1.472	1.612	0.787	1.09	4
1.595	1.856	1.475	1.736	4
1.221	1.394	1.479	1.651	4
3.57	4.319	2.496	3.096	4
3.132	3.151	1.994	2.204	4
1.979	2.192	1.381	1.62	4
1.953	2.529	1.297	1.844	4
0.895	0.954	0.768	0.827	4
3.075	3.594	2.742	3.315	4
2.037	2.334	1.535	2.086	4
3.612	3.674	2.39	2.654	4
3.865	3.951	2.824	3.018	4
0.62	0.67	0.929	1.052	4
1.991	2.321	1.617	1.946	4
3.488	3.017	2.722	2.251	4
2.589	2.806	2.29	2.475	4
1.916	1.964	1.273	1.32	4
2.265	2.507	1.028	1.297	4
1.935	2.089	1.733	1.887	4
1.85	1.787	1.599	1.536	4
3.538	3.58	2.159	2.358	4
1.345	1.196	1.196	1.047	4
4.09	4.118	3.788	4.12	4
3.176	3.701	2.789	3.254	4
2.573	2.997	2.216	2.691	4
1.298	1.969	1.331	2.003	4
1.387	1.835	1.544	1.992	4
3.345	3.155	2.538	2.347	4
1.798	2.392	1.354	1.948	4
1.682	2.247	1.205	1.77	4
2.338	2.859	1.572	2.036	4
1.715	2.177	0.88	1.343	4
0.776	1.247	1.086	1.339	4
2.502	2.821	1.997	2.317	4
2.48	2.404	1.899	1.885	4
1.303	1.162	1.15	1.01	4
2.17	2.63	1.16	1.545	4
1.514	1.595	1.505	1.554	4
2.804	2.812	2.503	2.512	4
3.931	4.573	2.577	3.22	4
3.665	4.124	2.301	2.761	4
3.398	4.041	3.344	3.987	4
1.713	2.122	1.711	2.119	4
2.439	3.03	1.956	2.547	4
2.883	3.118	2.569	2.804	4
1.365	1.541	1.412	1.415	4
2.873	3.088	2.193	2.408	4
1.382	1.795	1.034	1.447	4
3.252	3.709	2.145	2.7	4
1.634	2.177	1.256	1.799	4
0.974	0.989	0.761	0.775	4
1.517	2.33	0.925	1.738	4
3.271	3.92	1.92	2.375	4
1.132	1.639	0.781	1.287	4
1.371	1.527	1.1	1.256	4
0.818	0.863	1.341	1.386	4
1.821	1.952	2.049	2.18	4
2.301	2.58	2.153	2.433	4
2.206	2.736	1.342	1.872	4
3.205	3.604	2.543	2.941	4
1.221	1.467	0.972	1.218	4
1.403	1.492	1.324	1.413	4
1.1	1.518	0.76	1.178	4
0.574	0.569	1.766	1.761	4
0.87	1.082	0.703	0.915	4
0.936	0.917	1.032	1.013	4
2.186	2.575	2.246	2.634	4
3.393	4.604	1.72	2.931	4
3.203	3.778	2.432	3.007	4
1.541	2.146	1.307	1.912	4
1.07	1.216	0.903	1.049	4
1.213	1.569	0.738	0.775	4
3.008	3.031	1.975	1.998	4
4.307	4.584	3.427	3.725	4
0.831	0.526	1.039	0.733	4
1.435	1.766	1.391	1.722	4
0.58	-0.646	2.452	1.227	3
2.483	3.264	0.554	1.334	3
1.258	1.538	0.543	0.884	3
0.566	0.963	0.553	0.933	3
1.03	1.288	0.602	0.86	3
0.732	1.061	0.691	1.02	3
1.176	1.83	0.639	0.887	3
1.491	2	0.588	0.883	3
0.389	0.528	1.056	1.001	3
0.797	0.753	0.756	0.45	3
0.499	1.103	0.324	0.928	3
0.453	0.914	0.432	0.894	3
0.86	1.198	0.664	1.003	3
1.045	1.685	0.158	0.798	3
0.499	1.008	0.541	1.049	3
2.128	2.58	0.557	1.009	3
1.009	1.062	0.374	0.638	2
0.9	1.301	-0.341	0.06	2
-0.756	-0.29	1.275	1.792	2
-0.866	-0.213	1.371	2.014	2
-0.55	-0.207	0.828	1.099	2
-0.603	-0.499	1.146	1.226	2
-0.626	-0.502	1.079	1.198	2
0.772	0.909	0.359	0.496	2
-0.686	-0.208	1.064	1.356	2
0.766	0.686	-0.134	-0.214	2
-0.677	1.976	-0.643	1.608	2
0.26	0.343	0.925	1.008	2
0.65	0.443	0.937	0.632	2
-0.098	0.67	0.374	1.141	2
0.446	0.547	0.411	0.541	2
0.475	0.633	-0.24	-0.082	2
-0.283	-0.546	0.995	0.709	2
0.479	0.515	0.072	0.255	2
0.195	0.681	0.284	0.769	2
-0.648	0.763	-0.545	0.866	2
-0.183	-0.058	0.79	0.915	2
-0.02	0.715	0.657	1.392	2
0.493	0.464	0.704	0.676	2
0.654	0.764	0.342	0.452	2
0.958	1.013	0.408	0.463	2
0.894	0.832	0.221	0.159	2
0.632	0.23	1.001	0.599	2
-0.882	-0.685	1.641	1.9	2
0.703	1.19	-0.051	0.538	2
1.372	1.706	-0.623	-0.289	2
0.577	0.651	0.59	0.663	2
0.73	1.048	-0.25	0.068	2
0.616	0.601	0.515	0.5	2
0.512	0.902	-0.013	0.377	2
0.773	0.952	0.445	0.624	2
0.175	0.426	1.192	1.444	2
0.822	1.384	0.124	0.686	2
0.45	0.776	0.027	0.354	2
-0.312	-0.058	1.712	1.966	2
1.165	1.467	0.108	0.41	2
0.121	1.221	-0.139	0.962	2
0.748	0.76	-0.541	-0.529	2
0.984	1.102	0.055	0.174	2
0.79	1.225	-0.734	-0.299	2
-0.813	1.305	-0.422	1.696	2
0.608	1.188	0.022	0.602	2
-0.069	0.081	0.991	1.141	2
-0.425	-0.357	1.767	1.835	2
1.424	1.345	0.647	0.568	2
-0.506	0.952	-0.652	0.806	2
0.258	0.175	0.913	0.83	2
-0.23	0.077	0.256	0.86	1
-0.1	0.291	0.204	0.787	1
-0.104	0.569	-0.724	-0.05	1
0.879	0.361	0.181	-0.337	1
0.184	0.589	-0.255	0.15	1
0.154	-1.079	1.6	0.368	1
-0.083	0.597	-0.384	0.295	1
-0.049	0.813	-0.594	0.268	1
-0.062	0.962	-0.49	0.534	1
0.117	0.726	-0.361	0.165	1
-0.504	0.64	-0.8	0.345	1
-0.113	0.498	0.021	0.907	1
0.387	0.586	0.137	0.12	1
-0.259	0.715	0.011	0.602	1
-0.418	1.256	-0.736	0.123	1
-0.349	0.579	-0.392	0.616	1
-0.576	0.802	-1.899	-0.357	1
0.339	0.655	0.056	0.431	1
0.089	0.857	-0.505	0.264	1
0.376	0.655	-0.198	0.077	1
0.622	0.472	0.515	0.685	1
-0.014	0.635	-0.12	0.465	1
-0.429	0.014	0.39	0.832	1
-0.455	0.557	-0.35	0.357	1
0.42	0.513	0.606	0.694	1
0.24	0.515	0.407	0.443	1
0.318	0.524	0.425	0.521	1
0.271	0.961	-0.549	0.141	1
-0.296	0.665	-0.297	0.549	1
-0.008	0.735	-0.533	0.21	1
-0.475	0.916	-2.032	-0.634	1
0.032	0.52	-0.145	0.354	1
-0.482	1.391	-1.44	0.433	1
0.395	0.636	0.075	0.221	1
-0.916	0.568	-2.823	-1.339	1
0.625	0.285	0.04	-0.3	1
-0.366	0.512	-1.025	-0.147	1
-0.607	0.465	-0.331	0.741	1
0.369	0.549	-0.164	0.016	1
-0.458	1.011	-1.254	0.225	1
0.425	0.871	-0.031	0.398	1
-0.636	0.548	-1.888	-0.788	1
-0.419	0.543	-0.641	-0.05	1
-0.198	0.52	-0.083	0.634	1
0.196	0.745	-0.381	0.2	1
0.113	-0.313	0.723	0.297	1
-0.229	0.632	-0.811	0.05	1
-0.234	0.653	-0.742	0.146	1
0.41	0.688	-0.142	0.136	1
-0.693	-0.321	0.452	0.823	1
0.355	1.309	0.313	0.523	1
-0.389	-0.474	0.798	0.586	1
-0.23	0.235	0.472	0.938	1
-0.28	0.536	-0.376	0.231	1
-0.605	0.527	-0.49	0.385	1
-0.393	-0.783	1.088	0.481	1
0.211	0.804	-0.672	-0.14	1
0.374	0.734	-0.455	-0.096	1
-0.451	0.59	-1.531	-0.49	1
0.327	0.721	-0.269	0.125	1
0.173	0.542	-0.293	0.076	1
-0.41	-0.108	0.553	0.855	1
0.232	0.714	-0.419	0.063	1
-0.202	0.548	-1.596	-0.846	1
0.364	0.621	-0.33	-0.073	1
-0.005	0.527	-0.606	-0.074	1
-0.973	0.145	0.577	1.695	1
-0.085	0.059	0.614	0.758	1
-0.364	0.315	0.192	0.871	1
0.189	0.718	-0.744	-0.214	1
0.077	0.542	-0.538	-0.073	1
-0.281	0.556	-0.258	0.579	1
0.239	0.969	-0.077	0.653	1
-0.143	0.923	-1.589	-0.523	1
-0.048	1.54	-1.484	0.103	1
-0.152	0.548	-1.25	-0.55	1
-0.417	0.304	0.223	0.944	1
0.325	0.616	0.003	0.294	1
-0.799	0.716	-1.738	-0.224	1
-0.047	0.527	-0.477	0.097	1
-0.265	0.613	-0.274	0.604	1
-0.403	0.311	-0.011	0.703	1
-1.234	0.14	-0.285	1.089	1
-0.031	0.437	0.403	0.871	1
0.212	0.473	0.623	0.885	1
0.165	0.709	0.089	0.632	1
0.268	-0.136	0.712	0.308	1
0.673	0.496	0.379	0.202	1
-0.049	0.662	-0.215	0.496	1
-0.419	0.672	-0.998	0.094	1
-0.568	-0.128	0.292	0.732	1
-0.009	0.822	-0.251	0.58	1
0.5	0.285	0.267	0.053	1
0.294	0.585	-0.149	0.142	1
0.194	0.771	-0.432	0.146	1
-0.453	0.241	-0.329	0.335	0
-0.574	-0.407	-0.328	-0.067	0
-0.428	-1.32	0.291	-0.601	0
-0.443	-0.401	-0.448	-0.435	0
0.239	0.49	0.367	0.617	0
0.325	0.369	0.281	0.325	0
-0.642	-0.716	-0.147	-0.387	0
-0.659	-0.719	-0.347	-0.408	0
-0.479	-0.336	-0.424	-0.281	0
-0.653	-0.369	-0.283	0.001	0
0.193	0.246	0.043	0.096	0
-0.368	0.016	-0.49	-0.105	0
-0.883	-0.898	-0.765	-0.78	0
-0.419	-0.659	-0.044	-0.283	0
-3.71	-1.921	-3.71	-1.921	0
0.049	0.068	0.271	0.29	0
-0.257	0.017	-0.201	0.147	0
-0.406	-0.855	-0.375	-0.824	0
-3.256	-2.381	-3.323	-2.448	0
-0.75	-0.717	-0.366	-0.334	0
-0.566	-0.753	0.084	-0.103	0
-0.192	-0.348	0.507	0.352	0
0.271	0.399	0.213	0.342	0
-1.035	-1.252	-0.561	-0.777	0
-0.65	-0.383	-1.744	-1.477	0
-0.567	-0.054	-0.849	-0.337	0
				0
-0.68	-0.458	-0.403	-0.181	0
-0.544	-0.562	-0.449	-0.467	0
-1.309	-1.008	-1.3	-1	0
-0.688	0.076	-0.454	0.31	0
-0.456	-0.106	-0.393	-0.043	0
-0.669	-0.429	-0.724	-0.485	0
-0.444	-0.12	-0.795	-0.471	0
-0.693	-0.284	-0.744	-0.334	0
-0.977	-0.892	-0.961	-0.544	0
-1.097	-0.786	-1.051	-0.776	0
-1.136	-0.793	-1.093	-0.819	0
-1.144	-0.729	-1.071	-0.781	0
-0.387	-0.074	-0.417	-0.158	0
-0.347	-0.029	-0.118	0.431	0
-0.336	-0.036	-0.329	-0.073	0
-0.464	0.233	-0.533	0.245	0
-0.463	-0.063	-0.373	0.138	0
-0.443	0.066	-0.016	-0.14	0
-0.461	-0.592	-1.028	-0.833	0
-0.618	-0.417	-0.341	-0.219	0
-0.524	-0.425	-0.33	-0.287	0
-0.571	-0.183	-0.647	-0.512	0
-0.551	-0.417	-0.534	-0.4	0
-0.433	-0.356	-0.376	-0.486	0
-0.535	-0.354	-0.836	-0.482	0
-0.66	-0.58	-0.261	-0.525	0
-0.236	-0.11	-0.575	-0.425	0
-0.597	-0.289	-0.739	-0.38	0
-0.849	-0.629	-1.048	-0.895	0
-0.532	-0.109	-0.697	-0.302	0
-1.088	-1.05	-0.361	-0.359	0
-0.772	-0.672	-0.713	-0.684	0
-0.576	-0.512	-0.278	-0.548	0
-0.536	0.15	-0.409	-0.183	0
-0.711	-0.368	-0.789	-0.268	0
-0.656	-0.506	-0.779	-0.699	0
-0.692	-0.588	-0.752	-0.717	0
-0.622	-0.449	-0.923	-0.777	0
-0.689	-0.583	-0.549	-0.424	0
-0.399	-0.235	-0.739	-0.542	0
-1.277	-1.011	-0.433	-0.046	0
-0.673	-0.08	-0.81	-0.217	0
-0.856	-0.396	-1.237	-0.69	0
0.19	0.412	0.044	-0.026	0
-0.586	-0.421	-0.78	-0.678	0
-0.774	-0.261	-0.638	-0.321	0
-0.178	-0.462	0.058	-0.226	0
-0.774	-0.263	-0.529	-0.252	0
-0.808	-0.355	-0.638	-0.321	0
-0.204	-0.011	0.107	0.248	0
-0.636	-0.375	-0.664	-0.212	0
-0.67	-0.926	-0.357	-0.389	0
-0.828	-0.409	-1.112	-0.819	0
-0.699	-1.008	-0.513	-0.861	0
-0.519	-0.393	-0.492	-0.377	0
0.091	0.325	-0.045	0.282	0
-0.655	-0.458	-0.668	-0.448	0
-0.38	-0.254	-0.096	-0.334	0
-0.568	-0.087	-0.713	-0.416	0
-0.626	-0.29	-0.631	-0.435	0
-0.454	-0.138	0.433	0.637	0
-0.33	-0.272	-0.183	-0.124	0
-0.614	-0.576	-0.635	-0.504	0
-0.582	0.327	-0.719	0.381	0
-0.648	-0.402	-0.521	-0.321	0
-0.418	-0.356	-0.436	-0.316	0
-0.864	-0.372	-1.272	-0.759	0
-0.748	-0.529	-1.459	-0.934	0
-0.574	-0.377	-0.665	-0.547	0
-0.429	-0.007	-0.658	-0.375	0
-0.706	-0.531	-0.57	-0.342	0
-0.26	-0.108	-0.542	-0.423	0
-0.728	0.08	-0.53	0.072	0
-0.081	0.303	-0.443	-0.094	0
-0.575	-0.071	-1.325	-0.686	0
-0.656	-0.434	-0.645	-0.424	0
-0.318	-0.57	-0.459	-0.712	0
-0.377	-0.426	-0.468	-0.451	0
-0.424	-0.287	-0.194	0.008	0
-0.56	-0.438	0.098	-0.125	0
-0.743	-0.326	-0.567	-0.15	0
-0.25	0.133	-0.345	0.038	0
-0.389	0.02	-0.215	0.162	0
-0.491	-0.174	-0.253	0.06	0
-0.036	0.326	-0.616	-0.209	0
-0.565	0.006	-0.414	0.204	0
-0.573	0.123	-0.485	0.164	0
-0.244	0.034	-0.242	-0.128	0
-0.157	-0.642	-0.366	-0.543	0
-0.583	-0.289	-0.792	-0.576	0
-0.463	0.166	-1.032	-0.521	0
-0.348	-0.153	-0.781	-0.558	0
-0.56	-0.289	-0.593	-0.354	0
-0.683	-0.42	-0.518	-0.341	0
-0.834	-0.647	-0.819	-0.677	0
-0.999	-0.917	-1.159	-1.104	0
-0.927	-0.757	-0.951	-0.861	0
-0.395	0.333	-0.581	0.018	0
-0.482	-0.187	-0.762	-0.5	0
-0.447	-0.272	-0.362	-0.408	0
-0.68	-0.186	-0.743	-0.335	0
-0.649	-0.72	-0.701	-0.695	0
-0.629	-0.709	-0.687	-0.715	0
-0.412	0.106	-0.78	-0.198	0
-0.815	-0.513	-0.48	-0.179	0
-0.394	0.045	-0.553	-0.107	0
-0.525	-0.503	-0.498	-0.493	0
-0.986	-0.212	-2.005	-1.399	0
-0.315	0.258	-0.329	0.069	0
-0.888	-0.779	-0.338	-0.077	0
-0.745	-0.054	-0.927	-0.386	0
-0.68	-0.344	-0.961	-0.706	0
-0.457	0.141	-0.231	0.368	0
-0.72	-0.304	-0.786	-0.511	0
-0.994	-0.697	-1.195	-0.898	0
-0.824	-0.464	-1.19	-0.73	0
-0.956	-0.471	-1.026	-0.683	0
-0.816	-1.051	-0.46	-0.473	0
-0.847	-0.598	-1.233	-1.103	0
-0.887	-0.648	-1.167	-1.024	0
-0.841	-0.542	-1.09	-0.891	0
-0.762	-0.509	-0.864	-0.84	0
-0.869	-0.523	-1.258	-0.897	0
-0.766	-0.289	-1.345	-0.878	0
-0.821	-0.532	-1.106	-0.34	0
-0.708	-0.535	-1.045	-0.757	0
-0.653	-0.23	-0.997	-0.575	0
-0.78	-0.962	-0.593	-0.775	0
-0.683	-0.42	-0.518	-0.341	0
-0.378	-0.242	-0.343	-0.239	0
-1.058	-1.205	-0.459	-0.67	0
-0.7	-0.743	-0.717	-0.85	0
-0.545	0.063	-1.057	-0.461	0
-0.796	-0.866	-0.631	-0.701	0
-0.729	-0.249	-0.845	-0.405	0
-0.793	-0.718	-1.047	-0.986	0
-0.642	-0.428	-0.325	-0.051	0
-0.419	0.397	-0.773	-0.005	0
-0.291	-0.175	-0.389	-0.273	0
-0.636	-0.027	-0.899	-0.307	0
-0.61	-0.471	0.057	0.061	0
-0.782	-0.317	-0.861	-0.361	0
-0.39	-0.054	-0.347	0.026	0
-0.413	-0.149	-0.387	-0.2	0
-0.722	-0.386	-0.817	-0.49	0
-0.419	0.13	-0.341	0.516	0
-0.519	-0.174	-0.732	-0.323	0
-0.416	0.088	-0.536	-0.037	0
-0.925	-0.425	-1.137	-0.637	0
-0.867	-0.411	-0.341	0.126	0
-0.505	-0.082	-0.404	0.372	0
-0.728	-0.373	-0.628	-0.633	0
-0.5	-0.206	-0.78	-0.469	0
-0.515	-0.619	-0.386	-0.337	0
-0.534	-0.548	-0.119	-0.023	0
-0.575	-0.504	-0.597	-0.526	0
-0.407	-0.352	-0.808	-0.754	0
-0.728	-0.353	-1.036	-0.798	0
-0.283	-0.032	-0.241	0.01	0
-0.603	-0.501	-0.342	-0.252	0
-0.369	-0.347	-0.625	-0.687	0
-0.484	-0.227	-0.737	-0.329	0
-0.633	-0.372	-0.61	-0.349	0
-0.459	0.264	-0.737	0.28	0
-0.412	-0.072	-0.722	-0.265	0
-0.688	-0.528	-0.817	-0.542	0
-0.067	0.184	-0.003	0.164	0
-0.491	0.048	-0.648	0.213	0
-1.17	-0.823	-1.41	-1.085	0
-1.17	-0.821	-1.42	-1.086	0
-0.405	-0.231	-0.081	0.079	0
-0.415	-0.129	-0.85	-0.475	0
-0.194	0.179	-0.584	-0.332	0
-0.227	-0.072	-0.372	-0.209	0
-0.799	-0.255	-1.064	-0.693	0
-0.416	-0.307	-0.019	0.068	0
-0.749	-0.105	-1.489	-0.816	0
-0.38	-0.315	-0.59	-0.448	0
-0.292	-0.115	0.006	0.183	0
-0.639	-0.446	-0.435	-0.297	0
-0.57	0.143	-1.202	-0.873	0
-0.625	-0.704	-0.556	-0.757	0
-0.281	0.151	-0.442	0.1	0
-0.502	-0.496	-0.372	-0.365	0
-0.365	0.219	-1.026	-0.442	0
-0.636	-0.187	-0.727	-0.473	0
-0.634	-0.65	-0.331	-0.319	0
-0.531	-0.253	-1.174	-0.847	0
-0.528	0	-0.539	-0.193	0
-0.629	-0.218	-0.39	-0.126	0
-0.42	-0.434	-0.539	-0.569	0
-0.579	-0.248	-0.759	-0.48	0
-0.618	-0.404	-0.439	-0.295	0
-0.614	-0.242	-0.3	0.072	0
-0.787	-0.516	-0.869	-0.613	0
-0.736	-0.755	-0.874	-0.781	0
-0.537	-0.481	-0.746	-0.69	0
-0.539	-0.327	-0.757	-0.542	0
-0.606	-0.496	-0.676	-0.617	0
-0.816	-0.873	-0.811	-0.753	0
-0.936	0.124	-2.373	-1.313	0
-0.617	-0.325	-0.958	-0.728	0
-0.342	0.196	-0.482	0.031	0
-0.432	0.222	-1.024	-0.493	0
-0.419	-0.085	-0.729	-0.501	0
-0.257	-0.335	-0.56	-0.43	0
-0.453	-0.463	-0.803	-0.58	0
-0.653	-0.402	-1.061	-0.896	0
-0.928	0.036	-1.455	-0.591	0
-0.42	0.085	-0.707	-0.203	0
-0.77	0.03	-0.557	0.387	0
-0.541	-0.302	-0.972	-0.734	0
-0.766	-0.417	-0.934	-0.597	0
-0.474	-0.386	-0.72	-0.486	0
-0.524	-0.19	-0.495	-0.291	0
-0.755	-0.531	-1.225	-0.621	0
-0.392	-0.551	-0.314	-0.473	0
-0.437	0.049	-0.703	0.001	0
-0.391	-0.1	-0.55	-0.406	0
-0.602	-0.182	-1.37	-0.734	0
-0.265	0.217	-0.318	0.165	0
-0.571	-0.178	-0.548	-0.103	0
-0.282	-0.112	0.006	0.175	0
-0.843	-0.717	-0.73	-0.52	0
-0.662	-0.609	-0.555	-0.465	0
-0.715	-0.222	-0.949	-0.339	0
-0.23	-0.073	-0.521	-0.397	0
-0.606	-0.141	-0.88	-0.527	0
-0.381	-0.334	-0.555	-0.469	0
0.103	0.219	0.205	0.321	0
-0.531	0.404	-1.267	-0.728	0
-0.624	-0.049	-1.012	-0.389	0
-0.555	-0.012	-1.448	-0.906	0
-0.361	0.077	-0.359	0.08	0
-0.683	-0.245	-0.629	-0.191	0
-1.034	-0.974	-0.03	0.03	0
0.019	0.325	-0.125	0.18	0
-0.428	-0.377	-0.346	-0.296	0
				0
-0.148	-0.568	0.347	-0.072	0
-0.806	-0.454	-0.907	-0.555	0
-0.394	-0.38	-0.047	-0.033	0
-0.025	0.314	-0.53	-0.191	0
-0.596	0.46	-0.627	0.428	0
-0.387	0.444	-1.522	-0.691	0
-0.137	0.079	-0.349	-0.132	0
0.183	0.153	-0.181	-0.211	0
0.069	0.015	0.362	0.309	0
-0.728	-0.128	-1.067	-0.467	0
-0.614	-0.228	-0.667	-0.281	0
-0.678	-0.063	-0.678	-0.063	0
-0.414	-0.37	-0.383	-0.195	0
-0.37	-0.228	-0.742	-0.43	0
-0.6	-0.244	-0.519	-0.316	0
-0.22	0.171	0.006	0.352	0
-0.623	-0.361	-0.477	-0.321	0
-0.905	-0.188	-1.816	-1.064	0
-0.494	-0.683	-0.217	-0.403	0
-0.021	0.418	-0.003	0.353	0
-0.141	-0.236	-0.076	-0.213	0
-0.589	-0.209	-0.66	-0.512	0
-0.466	-0.343	-0.53	-0.397	0
-0.409	-0.261	-0.035	-0.016	0
-0.326	-0.319	-0.053	0.138	0
-0.706	-0.692	-0.722	-0.69	0
-0.386	-0.246	-0.284	-0.472	0
-0.816	-0.664	-0.783	-0.631	0
-0.479	-0.346	-0.435	-0.302	0
-0.475	-0.526	-0.173	-0.245	0
-0.569	-0.442	-0.523	-0.364	0
-0.729	-0.635	-0.683	-0.564	0
-0.576	-0.303	-0.647	-0.476	0
-0.538	-0.056	-0.324	-0.053	0
-0.694	-0.53	-0.511	-0.635	0
-0.193	-0.13	-0.486	-0.423	0
-0.399	0.033	-0.958	-0.379	0
-0.661	-0.021	-0.697	-0.16	0
-0.148	-0.245	-0.199	-0.229	0
-0.518	-0.336	-0.985	-0.36	0
-0.579	0.228	-1.346	-0.6	0
-0.489	0.265	-1.243	-0.443	0
-0.462	-0.469	-0.39	-0.386	0
-0.375	-0.377	-0.445	-0.297	0
-0.188	-0.079	0.374	0.356	0
-0.524	-0.23	-0.416	-0.136	0
-0.471	-0.252	-0.422	-0.396	0
-0.67	-0.494	-0.855	-0.784	0
-0.391	0.129	-0.776	-0.473	0
-0.526	0.101	-1.007	-0.38	0
-0.201	0.184	-0.229	-0.219	0
-0.256	-0.877	-0.639	-1.342	0
-0.459	-0.429	-0.331	-0.65	0
-0.488	-0.157	-0.738	-0.497	0
-0.581	-0.153	-0.9	-0.56	0
-0.375	-0.283	-0.036	0.044	0
-0.174	-0.155	-0.332	-0.01	0
-0.376	-0.293	-0.346	-0.288	0
-0.312	-0.087	0.458	0.633	0
-0.405	-0.17	-1.142	-0.767	0
-0.246	-0.133	-0.501	-0.388	0
-0.098	0.305	-0.729	-0.326	0
-0.531	-0.144	-0.457	-0.237	0
-0.425	-0.421	-0.754	-0.782	0
-0.764	-0.491	-0.689	-0.419	0
-0.663	-0.066	-1.083	-0.568	0
-0.689	-0.368	-0.32	-0.023	0
-0.708	-0.815	-0.615	-0.812	0
-0.885	-0.648	-0.846	-0.747	0
-0.805	-0.484	-1.106	-0.887	0
-0.403	0.134	-0.518	0.018	0
-0.651	-0.298	-0.65	-0.527	0
-0.705	-0.809	-0.021	-0.125	0
-0.93	-0.492	-0.678	-0.305	0
-0.689	-0.817	-0.492	-0.697	0
-0.653	-0.34	-0.407	0.19	0
-1.04	-0.221	-2.084	-1.019	0
-0.503	-0.265	-0.384	-0.138	0
-0.619	-0.344	-0.677	-0.482	0
-1.123	-0.493	-1.481	-0.851	0
-0.192	0.446	-0.728	-0.091	0
-0.999	-0.847	-1.23	-1.059	0
-0.469	-0.603	-0.327	-0.261	0
-0.207	0.314	-0.668	-0.147	0
-0.711	-0.599	0.163	0.275	0
-0.015	0.286	-0.187	0.09	0
-0.493	-0.498	-0.411	-0.416	0
-0.644	-0.205	-0.887	-0.432	0
-0.675	-0.871	-0.942	-1.066	0
-0.582	-0.222	-0.8	-0.595	0
-0.657	-0.779	-0.746	-0.867	0
-0.096	0.072	-0.354	-0.289	0
-0.341	-0.414	-0.558	-0.63	0
-0.466	0.025	-0.37	-0.112	0
-0.632	-0.149	-0.91	-0.391	0
-0.609	-0.677	-0.562	-0.629	0
-0.545	-0.151	-0.932	-0.686	0
-0.317	-0.397	-0.101	-0.268	0
-0.317	-0.335	-0.037	-0.115	0
-0.431	-0.077	-0.613	-0.024	0
-0.719	-0.813	-0.01	-0.235	0
-0.35	-0.627	-0.581	-0.762	0
-0.619	-0.371	-0.545	-0.254	0
-0.158	0.016	-0.314	-0.149	0
-0.262	-0.229	-0.048	-0.094	0
-0.839	-0.376	-1.097	-0.634	0
-0.479	-0.473	-0.732	-0.65	0
-0.573	-0.491	-0.622	-0.534	0
-0.43	0.059	-0.323	0.048	0
-0.701	-0.42	-1.153	-0.753	0
-0.545	-0.416	-0.466	-0.309	0
-0.667	-0.644	-0.591	-0.511	0
-1.044	0.069	-0.837	0.277	0
-0.55	-0.245	-0.815	-0.57	0
-0.835	-0.536	-0.694	-0.357	0
-0.055	-0.178	-0.256	-0.368	0
-0.484	-0.205	-1.114	-0.875	0
-0.408	0.103	-0.503	-0.067	0
-0.688	-0.556	-0.824	-0.884	0
-0.864	-0.676	-0.751	-0.506	0
-0.108	0.486	-0.455	-0.206	0
-0.472	-0.126	-0.274	0.149	0
-0.402	-0.212	-0.338	-0.215	0
-0.382	-0.22	-0.164	-0.115	0
-0.413	-0.555	-0.434	-0.416	0
-0.568	-0.146	-1.026	-0.772	0
-0.302	-0.319	-0.252	-0.362	0
-0.613	-0.143	-0.89	-0.42	0
-0.431	-0.435	-0.614	-0.422	0
-0.866	-0.485	-0.97	-0.644	0
-0.279	-0.205	-0.387	-0.262	0
-0.681	-0.55	-0.942	-0.812	0
-0.267	-0.168	-0.411	-0.377	0
-0.234	-0.465	-0.124	-0.384	0
-0.139	0.425	-0.384	-0.084	0
-0.791	-0.3	-0.508	-0.381	0
-0.451	-0.151	-0.409	-0.071	0
-0.377	-0.249	-0.477	-0.329	0
-0.353	0.112	-0.336	-0.015	0
-0.634	-0.209	-1.063	-0.273	0
-0.295	-0.11	-0.416	-0.231	0
-0.97	-0.022	-1.762	-0.813	0
-0.68	-0.297	-0.946	-0.564	0
-0.251	0.117	-0.359	0.009	0
-0.479	0.01	-0.418	0.043	0
-0.295	-0.225	-0.209	-0.139	0
-0.626	-0.393	-0.672	-0.403	0
-0.48	-0.625	-0.031	-0.233	0
-0.571	-0.143	-0.874	-0.446	0
-1.003	-0.261	-0.866	-0.671	0
-0.64	-0.507	-0.645	-0.49	0
-0.849	-0.481	-0.996	-0.895	0
-0.145	-0.612	0.026	-0.441	0
-0.701	-0.521	-0.935	-0.722	0
-0.315	-0.42	-0.756	-0.862	0
-0.504	-0.239	-0.483	-0.612	0
-0.557	-0.51	-0.441	-0.423	0
-0.481	-0.308	-0.241	-0.08	0
-0.529	-0.395	-0.672	-0.497	0
-0.475	-0.247	-0.595	-0.367	0
-0.572	-0.18	-0.581	-0.189	0
-0.61	-0.028	-0.287	-0.271	0
-0.602	-0.486	-0.095	-0.158	0
0.146	0.177	0.217	0.247	0
-0.493	-0.2	-0.661	-0.245	0
-0.378	-0.02	-0.45	-0.202	0
-0.524	-0.544	-0.739	-0.824	0
-0.651	-0.612	-0.63	-0.642	0
-0.566	0.336	-1.044	-0.326	0
0.32	0.231	0.211	0.185	0
-0.249	-0.153	-0.414	-0.331	0
-0.549	-0.374	-0.601	-0.501	0
-0.634	-0.092	-0.957	-0.572	0
-0.556	-0.534	-0.757	-0.614	0
-0.557	-0.373	-0.351	-0.303	0
-0.813	-0.435	-0.986	-0.691	0
-0.827	-1.024	-0.641	-0.837	0
0.119	0.168	-0.451	0.058	0
-0.341	-0.255	-0.179	-0.093	0
-0.563	-0.457	-0.413	-0.337	0
-0.571	-0.304	-0.689	-0.424	0
-0.67	-0.322	-0.61	-0.131	0
-0.564	-0.492	-0.151	-0.065	0
-0.702	-0.002	-0.991	-0.475	0
-0.804	-0.357	-0.909	-0.462	0
-0.562	-0.356	-0.742	-0.558	0
-0.567	-0.38	-0.715	-0.529	0
-0.575	-0.341	-0.55	-0.315	0
-0.641	-0.407	-0.885	-0.644	0
-0.305	-0.536	0.083	0.047	0
-0.861	-0.848	-0.618	-0.618	0
-0.377	-0.055	-0.53	0.438	0
-0.783	-0.802	-0.88	-0.869	0
-0.738	-0.341	-0.599	-0.295	0
-0.091	-0.097	-0.147	-0.153	0
-0.83	-0.119	-1.125	-0.887	0
-1.275	-0.605	-1.218	-0.657	0
-0.553	-0.292	-1.11	-0.649	0
-0.358	-0.429	-0.368	-0.31	0
-0.373	-0.054	-0.401	-0.082	0
-0.944	-0.581	-1.16	-0.872	0
-0.738	-0.079	-1.109	-0.557	0
-0.583	-0.811	-0.537	-0.698	0
-0.548	-0.484	-0.637	-0.639	0
-0.717	-0.705	-0.647	-0.678	0
-0.638	-0.49	-0.913	-0.806	0
-0.556	-0.595	-0.443	-0.471	0
-0.601	-0.463	-0.86	-0.708	0
-0.685	-0.609	-0.242	-0.166	0
-0.382	-0.198	-0.421	-0.278	0
-0.574	-0.547	-0.526	-0.584	0
-0.476	-0.341	-0.973	-0.838	0
-0.571	-0.163	-0.463	-0.07	0
-0.331	-0.599	-0.081	-0.311	0
-0.477	-0.375	-0.528	-0.418	0
-0.583	-0.279	-0.84	-0.705	0
-0.436	-0.077	-0.332	0.028	0
-0.52	0.148	-0.966	-0.298	0
-0.629	-0.528	-1.222	-0.903	0
-0.586	-0.298	-0.411	-0.361	0
-0.916	-0.551	-1.05	-0.814	0
-0.389	-0.01	-0.773	-0.441	0
-0.52	-0.179	-0.057	0.336	0
-0.721	-0.849	-0.768	-0.515	0
-0.286	-0.387	-0.642	-0.743	0
-0.578	-0.529	-0.644	-0.545	0
-0.612	-0.651	-0.519	-0.549	0
-0.973	-0.443	-1.583	-1.052	0
-0.547	-0.199	-0.658	-0.552	0
-0.364	-0.243	-0.426	-0.242	0
-0.356	0.194	-0.378	-0.138	0
-0.61	-0.496	-0.675	-0.562	0
-0.6	-0.302	-1.036	-0.587	0
-0.632	-0.461	-0.423	-0.524	0
-0.293	0.302	-0.91	-0.315	0
-0.487	-0.302	-0.613	-0.613	0
-0.531	-0.319	-0.807	-0.206	0
-0.492	-0.062	-0.585	-0.154	0
-0.511	-0.576	-0.364	-0.304	0
-0.514	-0.607	-0.754	-0.798	0
-0.506	-0.344	-0.548	-0.401	0
-0.212	-0.192	-0.496	-0.336	0
-0.661	-0.804	0	-0.424	0
-0.558	-0.138	-0.726	-0.104	0
-0.608	-0.293	-0.983	-0.612	0
-0.399	-0.385	-0.659	-0.645	0
-0.095	-0.262	-0.465	-0.633	0
-0.096	0.023	-0.403	-0.434	0
-2.043	-1.787	-1.027	-0.607	0
-0.558	-0.023	-0.495	-0.425	0
-0.616	-0.257	-0.143	0.216	0
-0.572	-0.257	-0.253	0.216	0
-0.74	-0.459	-1.165	-0.884	0
-0.3	0.055	-0.697	-0.342	0
-0.614	-0.529	-1.051	-0.89	0
0.029	-0.29	-0.149	-0.575	0
-0.504	-0.086	-0.315	0.007	0
-0.549	-0.449	-0.7	-0.658	0
-0.51	-0.092	-0.444	-0.187	0
-0.689	-0.046	-0.882	-0.484	0
-0.676	-0.637	-0.351	-0.312	0
-0.455	-0.234	-0.672	-0.51	0
-0.655	-0.507	-0.487	-0.439	0
-0.725	-0.778	-0.057	-0.193	0
-0.566	0.11	-0.487	0.272	0
-0.739	-0.449	-1.09	-0.799	0
-0.892	-0.633	-1.261	-1.083	0
-0.215	-0.017	-0.628	-0.43	0
-0.762	-0.543	-0.831	-0.7	0
-0.454	-0.395	-0.083	-0.024	0
-0.578	-0.544	-0.336	-0.381	0
-0.552	-0.525	-0.39	-0.41	0
-0.843	-0.637	-0.839	-0.745	0
-0.58	-0.5	-0.637	-0.658	0
-0.615	-0.086	-1.095	-0.57	0
-0.678	-0.293	-0.585	-0.231	0
-0.96	-0.523	-1.614	-1.129	0
-1.907	-1.438	-1.407	-0.954	0
-0.404	-0.12	-0.527	-0.228	0
-0.679	-0.373	-0.665	-0.359	0
-0.445	-0.241	-0.693	-0.52	0
-0.688	-0.689	-0.805	-0.805	0
-0.398	-0.26	-0.515	-0.377	0
-0.46	0.208	-0.437	0.003	0
-0.815	-0.52	-0.834	-0.539	0
-0.654	-0.696	-0.476	-0.517	0
-0.582	-0.088	-0.68	-0.484	0
-0.614	-0.075	-0.81	-0.269	0
-0.268	0.046	-0.247	0.008	0
-0.371	-0.159	-0.386	-0.3	0
-0.411	0.103	-1.053	-0.597	0
-0.591	-0.104	-0.463	-0.265	0
-0.29	-0.268	-0.62	-0.29	0
-0.322	0.351	-0.379	0.278	0
-0.454	-0.244	-0.12	0.082	0
-0.377	-0.174	-0.24	-0.165	0
-0.522	-0.245	-0.985	-0.61	0
-0.672	-0.148	-0.723	-0.199	0
-0.085	0.026	-0.356	-0.246	0
0.298	0.445	0.006	0.247	0
-0.505	-0.516	-0.363	-0.454	0
-0.647	-0.473	-0.819	-0.773	0
-0.922	-0.513	-0.736	-0.516	0
-0.647	-0.371	-0.884	-0.61	0
-0.583	-0.196	-0.415	-0.187	0
-1.086	-0.937	-1.267	-1.156	0
-0.448	-0.146	-0.553	-0.315	0
-0.247	-0.321	0.077	-0.154	0
-0.42	-0.337	-0.688	-0.604	0
-0.352	-0.658	-0.597	-0.722	0
-0.19	-0.405	-0.196	-0.411	0
-0.168	0.205	-0.597	-0.224	0
-0.713	-0.769	-0.577	-0.728	0
-0.88	-0.617	-1.144	-1.038	0
-0.677	-0.671	-0.398	-0.391	0
-0.775	-0.241	-1.296	-0.855	0
-0.664	-0.414	-0.511	-0.368	0
-0.345	-0.091	-0.894	-0.509	0
-0.605	-0.465	-0.298	-0.159	0
-0.594	-0.061	-0.833	-0.4	0
-1.492	-1.029	-0.813	-0.46	0
-0.775	-0.24	-1.06	-0.526	0
-0.387	-0.509	-0.302	-0.431	0
-0.045	0.423	-0.21	0.259	0
-0.581	-0.765	-0.887	-0.962	0
-0.496	-0.287	-0.337	-0.128	0
-0.547	-0.421	-0.565	-0.298	0
-0.769	-0.222	-0.798	-0.468	0
0.005	-0.022	-0.233	-0.234	0
-0.923	-0.73	-1.451	-1.132	0
0.161	0.199	0.351	0.377	0
-0.529	-0.598	-0.401	-0.705	0
-0.578	-0.215	-1.034	-0.585	0
-0.558	-0.317	-0.662	-0.447	0
0.129	0.172	0.204	0.248	0
-0.441	0.132	-0.622	0.004	0
-0.674	-0.107	-1.104	-0.521	0
-0.663	-0.423	-0.888	-0.615	0
-0.339	-0.327	-0.391	-0.452	0
-1.552	-0.471	-1.031	0.05	0
-0.582	-0.556	-0.919	-0.771	0
-0.783	-0.976	-0.758	-0.951	0
-0.67	-0.465	-0.224	-0.019	0
-0.259	-0.152	-0.185	-0.078	0
-0.603	-0.192	-0.824	-0.362	0
-0.263	-0.143	-0.456	-0.355	0
-0.873	0.031	-1.186	-0.423	0
-0.187	0.249	-0.579	-0.241	0
-0.981	-0.621	-0.889	-0.529	0
-2.438	-0.28	-2.559	-0.628	0
-0.552	-0.586	-0.629	-0.686	0
-0.869	-0.729	-0.659	-0.512	0
-1.253	-1.502	-1.166	-1.299	0
-0.617	-0.466	-0.481	-0.32	0
-0.32	-0.043	-0.28	-0.003	0
-0.543	-0.221	-0.875	-0.632	0
-0.682	-0.324	-0.894	-0.537	0
-0.544	-0.113	-1.041	-0.514	0
-0.366	-0.04	-0.944	-0.617	0
-0.45	-0.374	-0.622	-0.528	0
-0.732	-0.055	-1.318	-0.65	0
-0.441	-0.261	-0.526	-0.507	0
-0.292	0.069	-0.046	0.177	0
-0.252	0.158	-0.654	-0.269	0
-0.69	-0.705	-0.567	-0.582	0
-0.611	-0.287	-0.785	-0.527	0
-0.471	-0.156	-0.366	-0.267	0
-0.413	-0.055	-0.437	-0.115	0
-0.395	0.277	-0.627	0.046	0
-0.603	-0.5	-0.523	-0.444	0
-0.782	-0.393	-0.901	-0.569	0
-0.274	0.019	-0.647	-0.217	0
-0.746	-0.355	-0.859	-0.47	0
-0.512	0.063	-0.466	0.075	0
-0.722	-0.47	-1.342	-1.091	0
-0.404	-0.599	-0.201	-0.336	0
-0.706	-0.442	-0.775	-0.616	0
-0.697	-0.705	-0.37	-0.448	0
-0.362	0.009	-0.326	-0.269	0
-0.749	-0.024	-0.153	0.489	0
-0.485	-0.513	-0.423	-0.301	0
-0.961	-0.633	-0.92	-0.592	0
-0.553	-0.402	-0.443	-0.293	0
-0.407	-0.467	-0.101	-0.229	0
-0.151	0.178	-0.306	0.023	0
-0.359	0.111	-1.711	-1.009	0
-0.409	-0.117	-0.415	-0.253	0
-0.474	-0.359	-0.193	-0.369	0
0.191	0.237	-0.905	-0.497	0
-0.474	-0.655	-0.273	-0.51	0
-0.786	-0.903	-1.209	-1.271	0
-0.86	-0.486	-0.983	-0.636	0
-0.407	-0.192	-0.335	-0.239	0
-0.464	-0.477	-0.257	-0.269	0
-0.412	0.025	-0.65	-0.202	0
-0.266	-0.146	-0.267	-0.148	0
-0.508	-0.532	-1.135	-1.16	0
-0.569	-0.376	-0.524	-0.708	0
-0.507	-0.299	-0.866	-0.67	0
-0.553	-0.355	-0.379	-0.181	0
-0.57	-0.387	-0.523	-0.548	0
-0.6	-0.281	-0.465	-0.146	0
-0.562	-0.327	-0.523	-0.311	0
-0.298	0.001	-0.593	-0.262	0
-0.311	-0.068	-0.579	-0.221	0
-0.53	-0.021	-0.481	0.029	0
-0.177	-0.501	-0.222	-0.547	0
-1.086	-0.742	-0.216	0.129	0
-0.387	-0.096	0.014	0.305	0
-0.377	0.352	-0.442	0.287	0
0.23	0.365	0.231	0.367	0
-0.393	0.16	-1.129	-0.576	0
-0.744	0.072	-1.435	-0.619	0
-0.434	-0.234	-0.645	-0.444	0
-0.612	-0.233	-0.924	-0.545	0
-0.543	-0.502	-0.17	-0.129	0
-0.771	-0.476	-0.608	-0.314	0
-0.524	-0.796	-0.333	-0.605	0
-0.6	-0.273	-0.715	-0.388	0
-0.597	-0.497	-0.61	-0.548	0
-1.009	-1.185	-0.168	-0.344	0
-0.677	-0.421	-0.781	-0.525	0
-0.803	-0.452	-0.884	-0.533	0
-0.185	0.205	-0.349	0.041	0
0.262	0.452	0.111	0.301	0
-0.778	-0.6	-0.431	-0.254	0
-0.482	-0.318	-0.999	-0.834	0
-0.415	-0.346	-0.222	-0.302	0
-1.011	-1.112	-1.077	-1.027	0
-1.484	-1.174	-1.664	-1.354	0
0.034	0.345	-0.228	0.082	0
-0.407	-0.088	-0.431	-0.237	0
-0.609	-0.387	-0.502	-0.351	0
-1.03	-0.834	-0.898	-0.691	0
-0.737	-0.537	-0.643	-0.426	0
-0.662	-0.325	-0.866	-0.529	0
-0.631	-0.172	-0.497	-0.037	0
-0.455	-0.571	-0.825	-0.769	0
-0.213	0.103	-0.515	-0.173	0
-0.794	-0.506	-1.438	-0.782	0
-0.662	-0.317	-0.262	0.083	0
-0.315	-0.116	-0.319	-0.226	0
-0.439	-0.417	-0.236	-0.419	0
-0.494	-0.378	-0.591	-0.542	0
-0.617	-0.298	-1.073	-0.83	0
-0.916	-0.701	-1.478	-1.264	0
-0.179	-0.312	-0.491	-0.604	0
-0.444	-0.546	-0.172	-0.274	0
-1.167	-0.941	-1.497	-1.292	0
-0.745	-0.226	-1.387	-0.982	0
-0.587	-0.555	-0.467	-0.375	0
-0.81	-0.525	-0.675	-0.53	0
-0.649	-0.614	-0.991	-0.57	0
-0.834	-0.22	-0.684	-0.07	0
-0.586	-0.111	-0.689	-0.287	0
-0.378	-0.18	-0.545	-0.347	0
-0.233	-0.018	-0.465	-0.299	0
-0.511	-0.051	-0.625	-0.257	0
-0.248	-0.072	-0.409	-0.434	0
-0.46	-0.207	-0.717	-0.45	0
-0.52	-0.477	-0.699	-0.776	0
-0.412	-0.105	-0.676	-0.31	0
-0.613	-0.549	-0.713	-0.496	0
-0.531	-0.125	-0.832	-0.78	0
-0.53	-0.302	-1.201	-1.048	0
-0.548	-0.493	-0.42	-0.566	0
-0.658	-0.756	-0.033	-0.25	0
0.027	0.413	-0.049	0.336	0
-0.573	0.469	-1.136	-0.094	0
-0.613	-1.217	0.419	-0.185	0
-0.227	-0.225	-0.502	-0.404	0
-0.596	-0.41	-0.585	-0.608	0
-0.386	-0.083	-1.468	-1.095	0
-0.425	0.164	-1.117	-0.531	0
0.261	0.418	0.124	0.62	0
-0.546	-0.486	-0.743	-0.683	0
-0.29	-0.289	-0.559	-0.637	0
-0.682	-0.4	-0.605	-0.639	0
-0.698	-0.317	-0.693	-0.268	0
-0.054	0.125	0.016	0.195	0
-1.014	0.076	-1.645	-0.729	0
-0.414	0.056	-0.432	0.101	0
-0.851	-0.983	-0.496	-0.628	0
-0.539	-0.263	-0.374	-0.313	0
-0.673	-0.254	-0.906	-0.593	0
-0.501	-0.062	-0.744	-0.439	0
-0.424	-0.483	-0.694	-0.684	0
-0.396	-0.107	-0.513	-0.622	0
-0.581	-0.433	-0.553	-0.404	0
-0.839	-0.41	-0.841	-0.412	0
-0.305	-0.284	0.06	0.082	0
-0.977	-0.611	-0.63	-0.264	0
-0.512	-0.022	-0.894	-0.404	0
-0.364	-0.222	-0.625	-0.326	0
-0.722	-0.75	-0.526	-0.554	0
-0.59	-0.475	-0.538	-0.407	0
-0.68	0.331	-0.783	-0.488	0
0.127	0.235	0.098	0.071	0
-0.755	-0.629	-0.933	-0.807	0
-0.339	-0.39	0.257	0.206	0
-0.651	-0.754	-0.455	-0.558	0
-0.16	-0.565	-0.458	-0.863	0
-0.765	-0.599	-0.74	-0.574	0
-0.713	-0.347	-0.472	-0.128	0
-0.616	-0.433	-0.865	-0.719	0
-0.475	-0.111	-0.424	-0.169	0
-0.511	-0.231	-0.675	-0.183	0
-0.053	-0.091	-0.311	-0.349	0
-0.509	-0.254	-0.488	-0.49	0
-0.459	-0.475	-0.786	-0.482	0
-0.542	-0.617	-0.491	-0.495	0
-0.487	-0.242	-0.529	-0.284	0
-0.964	-0.766	-1.165	-1.08	0
-0.051	-0.014	0.128	0.001	0
-1	-0.49	-0.732	-0.007	0
-0.628	-0.259	-0.658	-0.447	0
-0.329	-0.467	-0.026	-0.219	0
-0.696	-0.544	-0.702	-0.572	0
-0.334	0.092	-0.381	0.045	0
-0.813	-0.529	-1.077	-0.862	0
-0.566	-0.37	-0.951	-0.756	0
-1.156	-1.309	-0.8	-0.953	0
-0.638	-0.386	-0.353	-0.126	0
-0.244	-0.061	-0.819	-0.636	0
-0.658	-0.564	-0.977	-0.748	0
-0.17	-0.322	0.051	-0.131	0
-0.535	0.432	-1.425	-0.29	0
-0.519	-0.099	-0.607	-0.125	0
-0.419	-0.34	-0.15	-0.07	0
-0.118	0.221	-0.613	-0.198	0
-0.102	-0.212	-0.247	-0.089	0
-1.026	-0.576	-0.338	-0.033	0
-0.246	-0.459	-0.031	-0.285	0
-0.697	-0.352	-0.978	-0.696	0
-0.634	0.238	-1.13	-0.408	0
-0.296	0.182	-0.219	-0.394	0
-0.499	-0.01	-0.796	-0.371	0
-0.436	-0.581	-0.339	-0.603	0
-0.441	-0.561	-0.33	-0.571	0
-0.541	-0.329	-0.648	-0.619	0
-0.424	-0.069	-0.489	-0.118	0
-0.749	-0.581	-0.798	-0.665	0
-0.694	-0.441	-0.569	-0.49	0
-0.436	-0.108	-0.383	-0.136	0
-0.605	-0.268	-1.212	-0.891	0
-0.489	0.007	-0.407	0.161	0
-0.788	-0.282	-1.325	-0.871	0
-0.307	-0.073	-0.393	-0.201	0
-0.761	-0.434	-0.104	0.192	0
-0.966	-0.9	-0.824	-0.738	0
-0.11	-0.17	-0.076	-0.136	0
0.293	0.21	-0.079	-0.162	0
-0.461	-0.006	-0.219	0.235	0
-0.705	-0.209	-0.853	-0.541	0
-0.435	-0.226	-1.113	-0.769	0
-0.632	-0.286	-1.059	-0.673	0
-0.858	-0.67	-0.738	-0.311	0
-0.35	0.177	-0.487	-0.02	0
-0.404	-0.212	-0.53	-0.339	0
-0.876	-0.649	-0.75	-0.567	0
-0.971	-0.701	-1.362	-1.075	0
-0.328	-0.4	-0.486	-0.683	0
-0.392	-0.504	-0.609	-0.585	0
-0.351	-0.461	-0.812	-0.861	0
-0.652	-0.482	-0.756	-0.587	0
-0.628	-0.427	-0.602	-0.401	0
-0.273	-0.289	-0.858	-0.874	0
-0.548	0.139	-0.527	-0.087	0
-0.534	-0.078	-0.531	-0.183	0
-0.972	-0.526	-1.087	-0.753	0
-0.501	-0.318	-0.596	-0.413	0
-0.233	0.333	0.223	0.339	0
-0.756	-0.167	-0.891	-0.539	0
-0.518	-0.265	-0.513	0.013	0
-0.801	-0.339	-0.897	-0.621	0
-0.777	-0.814	-0.672	-0.892	0
-0.598	-0.569	-0.656	-0.626	0
-0.33	0.018	-0.506	0.001	0
-0.703	-0.635	-0.937	-0.819	0
-0.401	-0.033	-0.405	-0.318	0
-0.272	-0.044	0.016	0.001	0
-0.517	-0.206	-0.499	-0.173	0
-0.654	-0.003	-0.539	0.044	0
-0.357	0.162	-0.443	-0.025	0
-0.604	-0.729	-0.521	-0.646	0
-0.563	-0.135	-0.519	-0.091	0
-0.981	-0.283	-1.257	-0.767	0
-0.426	-0.24	-0.766	-0.507	0
-0.331	-0.113	-0.686	-0.468	0
-0.764	-0.218	-1.578	-1.032	0
-0.592	-0.632	-0.564	-0.553	0
-0.544	-0.316	-0.791	-0.563	0
-0.645	-0.328	-0.749	-0.275	0
-0.601	-0.43	-0.434	-0.255	0
-0.588	-0.425	-0.234	0.163	0
-0.442	-0.189	-0.192	0.06	0
-0.727	-0.315	-0.755	-0.342	0
-0.733	-0.302	-1.108	-0.646	0
-0.689	-0.35	-1.033	-0.76	0
-0.373	-0.356	-0.627	-0.292	0
-1.155	-0.709	-0.788	-0.289	0
-0.844	-0.61	-1.205	-0.971	0
-0.56	-0.4	-0.155	0.005	0
-0.711	-0.385	-0.674	-0.332	0
-0.517	-0.183	-0.568	-0.24	0
0.414	0.432	0.384	0.305	0
-0.668	-0.344	0.368	0.692	0
-0.246	-0.391	-0.43	-0.485	0
-0.418	-0.365	-0.092	-0.484	0
-0.37	0.198	-0.869	-0.23	0
-0.622	0.189	-0.548	0.263	0
-0.614	-0.271	-1.503	-0.933	0
-0.775	-0.165	-0.561	0.049	0
-0.062	0.298	-0.865	-0.505	0
-0.615	-0.075	-1.121	-0.665	0
-0.359	-0.112	-0.619	-0.415	0
-0.519	-0.506	-0.952	-0.726	0
-0.736	-0.7	-0.581	-0.398	0
0.061	-0.356	-0.846	-1.262	0
-0.655	-0.264	-0.986	-0.65	0
-0.891	-0.714	-0.808	-0.57	0
-1.009	-0.652	-1.375	-1.08	0
-0.578	-0.896	-0.346	-0.628	0
-0.666	-1.028	-0.257	-0.591	0
-0.667	-0.201	-1.248	-0.818	0
-0.329	0.15	-0.55	-0.071	0
-0.375	-0.139	-0.676	-0.439	0
-0.321	0.358	-0.8	-0.121	0
-0.532	-0.2	-1.027	-0.497	0
-0.62	-0.123	-1.252	-0.655	0
-0.494	-0.41	-0.452	-0.439	0
-0.533	-0.273	-0.652	-0.392	0
-0.199	0.162	-0.633	-0.272	0
-0.489	-0.201	-0.32	-0.151	0
-1.094	-0.696	-1.18	-0.794	0
-0.68	-0.675	-0.52	-0.694	0
-0.347	-0.419	-0.403	-0.449	0
-0.372	-0.182	-0.118	-0.729	0
-0.589	-0.554	-0.545	-0.674	0
-0.667	-0.568	-0.947	-0.97	0
-0.342	-0.114	-0.797	-0.388	0
-0.628	-0.375	-1.114	-0.8	0
-0.272	0.032	-0.787	-0.488	0
-0.615	-0.153	-0.815	-0.313	0
-0.876	-1.13	-0.152	-0.407	0
-0.404	-0.262	-0.345	-0.104	0
-0.842	-0.08	-0.606	0.061	0
-0.315	-0.038	-0.669	-0.098	0
-0.371	-0.267	-0.57	-0.645	0
-0.663	0.259	-0.537	0.385	0
-0.461	-0.682	-0.204	-0.424	0
-0.843	-0.582	-0.901	-0.916	0
-0.738	-0.547	-0.88	-0.689	0
-0.442	-0.097	-0.646	-0.303	0
-0.631	-0.492	-0.646	-0.527	0
-0.674	-0.216	-0.857	-0.562	0
-0.678	-0.682	-0.501	-0.505	0
-0.526	-0.319	-0.52	-0.313	0
-0.714	-0.181	-1.106	-0.573	0
-0.225	-0.088	-0.188	-0.051	0
-0.198	-0.113	0.039	0.124	0
-0.849	-1.166	-0.116	-0.434	0
-0.806	-0.687	-0.565	-0.446	0
-0.613	-0.31	-0.749	-0.446	0
-0.591	-0.109	-1.25	-0.768	0
-0.61	0.018	-1.644	-1.016	0
-1.115	-0.985	-1.007	-0.878	0
0.051	-0.464	-0.151	-0.666	0
-0.489	-0.794	-0.623	-0.928	0
-0.223	-0.03	-0.905	-0.712	0
-0.559	-0.572	-0.246	-0.259	0
-0.808	-0.832	-0.634	-0.658	0
-0.531	-0.204	-0.788	-0.462	0
-0.124	0.449	-0.381	0.193	0
-0.372	-0.78	-0.139	-0.548	0
-0.432	0.003	-0.737	-0.302	0
-0.582	-0.004	-0.104	-0.008	0
-0.257	-0.016	-0.638	-0.396	0
0.023	-0.373	-0.227	-0.623	0
-0.276	-0.046	-0.782	-0.552	0
-0.773	-0.494	-0.743	-0.463	0
-0.572	0.222	-1.115	-0.321	0
-0.574	-0.27	-0.658	-0.354	0
-0.994	-0.795	-0.494	-0.295	0
-0.202	-0.122	-0.205	-0.125	0
-0.475	-0.15	-1.022	-0.697	0
-0.709	-0.031	-1.246	-0.567	0
-0.377	0.101	-0.889	-0.41	0
-0.871	-0.637	-0.602	-0.368	0
-0.387	-0.181	-0.448	-0.242	0
-0.723	-0.76	-0.451	-0.489	0
				0
-0.585	-0.382	-0.576	-0.373	0
-0.909	-0.912	-0.773	-0.777	0
-0.304	-0.498	0.145	-0.049	0
-0.507	-0.047	-0.077	0.141	0
-1.008	-0.298	-1.699	-0.989	0
-0.72	-0.791	-0.681	-0.752	0
-0.324	-0.322	-1.028	-1.026	0
-0.384	-0.33	-0.728	-0.282	0
				0
-1.063	-1.395	-0.558	-0.89	0
-0.129	-0.145	-0.219	-0.234	0
-0.571	-0.121	-0.125	0.326	0
0.021	0.473	-0.062	0.391	0
0.078	0.016	-0.467	-0.529	0
-0.595	-0.602	-0.689	-0.696	0
-0.05	0.181	0.122	0.353	0
-0.427	-0.043	-0.185	0.199	0
-0.427	0.021	-0.612	-0.163	0
-0.288	0.029	-0.655	-0.338	0
-0.776	-0.276	-0.469	0.031	0
-0.851	-0.878	-0.69	-0.718	0
-0.502	-1.052	-0.286	-0.836	0
-0.804	-0.238	-1.361	-0.794	0
-0.149	0.353	-0.677	-0.174	0
-0.404	-0.268	-0.471	-0.383	0
-0.637	-0.492	-0.535	-0.385	0
-0.372	-0.117	-0.514	-0.156	0
-0.502	-0.021	-0.8	-0.303	0
-0.354	-0.132	-0.39	0.015	0
-0.439	-0.385	-0.379	-0.325	0
-0.849	-0.541	-0.832	-0.55	0
-1.101	-0.52	-0.933	-0.766	0
-0.247	-0.157	-0.525	-0.438	0
-1.069	-1.2	-1.147	-0.966	0
0.053	0.413	0.057	0.363	0
-0.987	-0.886	-1.025	-0.924	0
-0.314	-0.239	-0.055	0.02	0
-0.618	-0.529	-0.089	0	0
-0.229	-0.016	-0.418	-0.152	0
-0.764	-0.696	-0.886	-0.86	0
-0.704	-0.631	-0.618	-0.705	0
-0.687	-0.38	-1.232	-1.124	0
-0.151	-0.04	-0.013	-0.066	0
-0.452	0.027	-0.557	-0.078	0
0.143	-0.103	-0.58	-0.826	0
-0.487	-0.086	-0.701	-0.293	0
-0.209	0.024	-0.639	-0.407	0
-1.289	-1.303	-0.998	-1.074	0
-2.069	-1.757	-2.071	-1.759	0
-0.472	0.149	-0.662	-0.105	0
-0.594	-0.654	-0.552	-0.64	0
-0.46	-0.398	-0.604	-0.517	0
-0.238	-0.115	-0.421	-0.225	0
-0.507	-0.384	-0.446	-0.359	0
-0.639	-0.601	-0.957	-0.823	0
-0.428	-0.365	-0.48	-0.111	0
-0.689	-0.471	-0.688	-0.497	0
-0.45	0.073	-0.965	-0.343	0
-0.068	-0.55	0.528	0.045	0
-0.99	-0.75	-0.825	-0.668	0
-0.237	0.39	-0.354	0.206	0
-0.878	-0.468	-1.141	-0.732	0
-0.347	-0.08	-0.541	-0.232	0
-0.3	-0.14	-0.008	0.322	0
-0.974	-0.878	-1.209	-0.901	0
-0.08	-0.178	-0.324	-0.248	0
-0.967	-0.717	-0.631	-0.317	0
-0.605	-0.248	-0.608	-0.343	0
-0.934	-0.626	-1.082	-0.808	0
-0.023	0.246	-0.313	-0.104	0
-1.172	-1.108	-1.357	-0.798	0
-1.626	-0.507	-1.933	-1.17	0
-1.062	-0.394	-1.24	-0.581	0
-0.919	-0.617	-0.669	-0.395	0
-0.39	0.174	-1.377	-0.598	0
-0.689	-0.557	-0.135	-0.156	0
-0.424	0.258	-0.635	0.352	0
-0.346	-0.071	-0.405	-0.08	0
-0.284	0.02	-0.527	-0.098	0
-0.8	-0.227	-0.991	-0.465	0
-0.894	-0.26	-1.187	-0.472	0
-0.555	-0.424	-0.71	-0.58	0
-1.077	-0.432	-1.427	-0.782	0
-0.291	0.23	-0.788	-0.298	0
-0.585	-0.418	-0.731	-0.564	0
-0.492	-0.251	-0.997	-0.757	0
-0.246	0.249	-0.118	0.228	0
-0.68	-0.561	-0.949	-0.841	0
-0.219	-0.008	-0.001	0.225	0
-0.595	-0.084	-0.753	-0.296	0
-0.663	-0.372	-0.597	-0.353	0
-0.733	-0.563	-1.391	-1.222	0
-0.746	-0.752	-0.671	-0.613	0
-0.554	-0.061	-0.588	0.099	0
-0.643	0	-0.603	0.009	0
-0.185	-0.183	0.257	0.072	0
-0.691	-0.699	-0.866	-0.969	0
-0.518	-0.285	-0.522	-0.303	0
-0.834	-0.557	-0.61	-0.505	0
-0.978	-0.181	-1.618	-0.641	0
-0.57	-0.276	-0.189	-0.271	0
-0.57	-0.482	-0.473	-0.554	0
-1.05	-0.891	-1.043	-0.896	0
-1.043	-0.887	-1.023	-0.876	0
-0.771	-0.327	-1.399	-0.772	0
-0.405	-0.248	-0.586	-0.38	0
-1.076	-0.934	-1.248	-1.106	0
-0.689	-0.465	-0.547	-0.323	0
-0.552	-0.426	-0.775	-0.654	0
-0.789	-0.679	-0.556	-0.547	0
-0.766	-0.716	-0.549	-0.556	0
-0.599	-0.606	-0.663	-0.579	0
-0.731	-0.165	-1.314	-0.811	0
-0.351	0.159	-0.158	0.352	0
-0.354	0.005	-0.835	-0.383	0
-0.686	-0.551	-0.671	-0.587	0
-0.624	-0.277	-0.743	-0.375	0
-0.487	-0.42	-0.388	-0.312	0
-0.565	-0.019	-0.399	0.063	0
-0.945	-0.533	-0.584	-0.172	0
-0.339	-0.545	-0.106	-0.312	0
-0.255	-0.183	-0.497	-0.566	0
-0.252	-0.178	-0.474	-0.539	0
-0.255	-0.193	-0.405	-0.532	0
-0.268	-0.178	-0.474	-0.536	0
-0.656	-0.522	-0.723	-0.686	0
-0.62	-0.5	-0.723	-0.686	0
-0.425	0.136	-0.179	0.376	0
-0.625	-0.142	-0.314	0.209	0
-0.341	-0.781	-0.084	-0.524	0
-0.597	-0.606	-0.556	-0.565	0
-0.376	0	-0.596	-0.219	0
-0.676	-0.534	-0.763	-0.64	0
-0.38	-0.394	-0.28	-0.261	0
-1.164	-0.914	-0.789	-0.514	0
-0.706	-0.726	-0.458	-0.486	0
-0.766	-0.607	-0.429	-0.273	0
-0.912	-0.745	-0.399	-0.192	0
-0.674	-0.383	-0.882	-0.653	0
-0.519	-0.439	-0.815	-0.735	0
-0.197	-0.334	-0.431	-0.532	0
-0.734	-0.389	-0.809	-0.488	0
-0.726	-0.283	-1.158	-0.716	0
-0.687	-0.539	-0.632	0.054	0
-0.718	-0.124	-1.468	-0.852	0
-0.363	-0.25	-0.468	-0.127	0
-0.472	-0.382	-0.437	-0.228	0
-0.66	-0.411	-0.467	-0.461	0
-0.705	-0.738	-0.175	-0.128	0
0.041	0.075	-0.417	-0.328	0
-0.685	-0.274	-0.732	-0.472	0
-0.788	-0.386	-0.6	-0.355	0
-0.49	-0.364	-0.313	-0.07	0
-0.545	-0.534	-0.625	-0.614	0
-0.382	0.112	-0.799	-0.295	0
-0.556	-0.428	-0.584	-0.492	0
-0.818	-0.176	-0.843	-0.414	0
-1.025	-0.618	-1.374	-0.967	0
-0.507	-0.123	-0.579	-0.31	0
-0.729	-0.277	-0.553	-0.15	0
0.095	0.299	-0.331	-0.071	0
-0.798	-0.645	-0.529	-0.367	0
-0.503	-0.221	-0.641	-0.36	0
-1.059	-0.565	-0.116	0.206	0
-0.649	-0.801	-0.631	-0.633	0
-0.542	0.142	-0.901	-0.239	0
-0.193	0.427	-0.242	0.288	0
-0.924	-0.938	-0.857	-0.811	0
-0.495	-0.207	-1.018	-0.647	0
-0.339	0.211	-0.978	-0.227	0
-0.542	-0.28	-0.791	-0.129	0
-0.628	0.148	-1.057	-0.281	0
-0.433	-0.032	-0.299	0.011	0
-0.631	0.052	-1.218	-0.536	0
-0.673	-0.525	-0.577	-0.515	0
-0.004	-0.099	0.216	0.121	0
-1.364	-0.664	-1.862	-1.143	0
-0.731	-0.638	-0.492	-0.399	0
-0.585	-0.252	-1.153	-0.728	0
-0.399	-0.48	-0.519	-0.438	0
-0.494	-0.262	-0.725	-0.559	0
-0.569	-0.55	-0.655	-0.629	0
-0.751	0.002	-0.448	0.112	0
-0.633	-0.574	-0.96	-0.802	0
-0.336	-0.169	-0.553	-0.434	0
-0.726	-0.633	-0.476	-0.336	0
-0.102	0.179	-0.836	-0.555	0
-0.56	-0.289	-1.087	-0.742	0
-0.425	0.06	-0.518	-0.033	0
-0.787	-0.502	-0.489	-0.145	0
-0.786	-0.506	-0.627	-0.347	0
-0.876	-0.594	-1.397	-0.974	0
-0.678	-0.584	-0.646	-0.579	0
-0.474	-0.075	-0.29	0.11	0
-0.204	-0.299	-0.134	-0.23	0
-0.194	-0.665	-0.161	-0.414	0
-0.439	-0.65	-0.349	-0.634	0
-0.36	-0.112	0.059	0.277	0
-0.144	-0.288	0.259	0.04	0
-0.485	0.124	-1.205	-0.562	0
-0.428	-0.35	-0.358	-0.254	0
-0.843	-0.62	-0.201	0.101	0
-0.752	-0.191	-1.46	-1.046	0
-0.514	-0.416	-0.453	-0.213	0
-0.634	-0.083	-0.885	-0.487	0
-0.443	-0.638	-0.145	-0.312	0
-0.607	-0.079	-0.904	-0.516	0
-0.607	-0.079	-0.904	-0.516	0
-0.492	-0.184	-0.497	-0.559	0
-0.667	0.11	-0.395	-0.119	0
-0.812	-0.259	-0.412	-0.038	0
-0.428	0.089	-0.582	-0.096	0
-0.508	-0.513	0.299	0.392	0
-0.405	-0.35	-0.745	-0.62	0
-0.659	-0.528	-0.454	-0.292	0
-0.078	0.103	-0.455	-0.333	0
-0.639	-0.359	-0.458	-0.178	0
-0.825	-0.478	-0.815	-0.586	0
-0.502	-0.386	-0.527	-0.3	0
-0.872	-0.537	-1.088	-1.128	0
-0.522	-0.023	-0.839	-0.49	0
-0.573	-0.231	-0.744	-0.402	0
-0.562	-0.485	-0.621	-0.437	0
-0.439	-0.473	-0.64	-0.698	0
-0.456	-0.376	-0.409	-0.472	0
-0.362	-0.466	-0.623	-0.33	0
-0.745	-0.445	-0.471	-0.231	0
-0.673	-0.595	-0.833	-0.585	0
-0.648	-0.371	-0.675	-0.292	0
-0.844	-0.616	-0.793	-0.432	0
-0.844	-0.592	-0.816	-0.462	0
-0.717	-0.804	-0.95	-0.871	0
-0.721	-0.261	-0.61	0.004	0
-0.509	-0.228	-0.982	-0.715	0
-0.717	-0.509	-0.47	-0.29	0
-0.744	-0.49	-0.668	-0.286	0
-0.92	-0.733	-1.119	-0.884	0
-0.448	-0.463	-0.379	-0.394	0
-0.844	-0.477	-0.715	-0.272	0
-0.852	-0.201	-0.596	-0.113	0
-0.666	-0.823	-0.758	-1.31	0
-0.469	-0.012	-1.274	-0.466	0
-1.083	-0.474	-1.56	-0.877	0
-0.357	-0.228	0.073	0.203	0
-0.484	-0.45	-0.674	-0.667	0
-0.504	-0.402	-0.72	-0.619	0
-0.845	-0.728	-0.937	-0.82	0
-0.658	-0.315	-0.898	-0.556	0
-1.084	-0.586	-1.247	-0.774	0
-1.053	-0.593	-1.172	-0.75	0
-0.668	-0.042	-0.912	-0.365	0
-0.298	-0.005	-0.509	-0.216	0
-0.64	-0.66	-0.7	-0.694	0
-0.698	-0.776	-0.823	-0.933	0
-0.58	-0.346	-0.354	-0.12	0
-0.507	0.15	-0.798	-0.159	0
-0.363	-0.099	-0.563	-0.394	0
-0.577	-0.373	-0.481	-0.293	0
-0.668	-0.443	-0.613	-0.44	0
-0.557	-0.943	-0.28	-0.666	0
-1.066	-0.715	-1.151	-0.773	0
-0.409	-0.034	-0.158	0.166	0
-0.453	-0.438	-0.697	-0.637	0
-0.508	-0.442	-0.652	-0.603	0
-0.748	-0.344	-1.137	-0.873	0
0.115	0.082	0.003	-0.03	0
-0.654	-0.284	-0.624	-0.383	0
-0.33	-0.099	-0.301	-0.291	0
-0.239	-0.319	-0.535	-0.615	0
-0.54	-0.264	-0.73	-0.286	0
-0.903	-0.994	-1.11	-1.363	0
-1.189	-1.437	-0.515	-1.351	0
-0.639	-0.905	-0.602	-0.926	0
-0.294	-0.509	0.034	-0.274	0
-0.598	-0.347	-0.914	-0.663	0
-0.532	-0.255	-0.55	-0.44	0
-0.023	0.292	-0.293	-0.029	0
-0.578	-0.853	-0.468	-0.621	0
-0.258	-0.052	0.179	0.324	0
-0.552	-0.236	-0.709	-0.465	0
-0.375	-0.405	-0.545	-0.576	0
-0.508	-0.159	-0.628	-0.183	0
-0.685	-0.253	-0.649	-0.263	0
-0.361	-0.359	-0.65	-0.648	0
-0.587	-0.397	-0.807	-0.682	0
-0.389	-0.141	-0.458	-0.449	0
-0.551	-0.548	-0.762	-0.765	0
-0.699	-0.286	-1.099	-0.485	0
-0.482	-0.287	-0.781	-0.613	0
-0.732	-0.377	-0.604	-0.4	0
-0.613	-0.375	-0.355	-0.126	0
-0.316	-0.27	-0.385	-0.324	0
-0.605	-0.519	-0.698	-0.626	0
-0.582	-0.377	-0.523	-0.285	0
-0.556	0.406	-0.668	0.1	0
-0.63	-0.5	-0.283	-0.545	0
-1.165	-0.705	-1.08	-0.621	0
-0.348	-0.122	-0.171	0.056	0
-0.426	-0.051	-0.815	-0.637	0
-1.117	0.017	-0.45	0.666	0
-0.944	-0.179	-0.559	0.119	0
-0.357	-0.316	-0.464	-0.345	0
-0.673	0	-0.634	0.043	0
0.422	0.351	-0.143	-0.253	0
-0.488	-0.563	-0.664	-0.765	0
-0.443	-0.28	-0.452	-0.306	0
-0.624	-0.249	-0.833	-0.594	0
-0.278	0.278	-0.579	-0.023	0
-0.116	-0.206	0.308	0.538	0
-0.571	-0.723	-0.68	-0.601	0
-0.247	0.067	-0.676	-0.361	0
-0.621	-0.193	-0.828	-0.385	0
-0.062	-0.081	0.093	0.07	0
0.383	0.382	-0.119	-0.262	0
-0.525	0.3	-1.984	-1.158	0
-0.385	-0.261	-0.887	-0.763	0
-0.559	0.236	-1.115	-0.32	0
-0.232	-0.145	0.268	0.356	0
-0.798	-0.305	-1.208	-0.715	0
-0.815	-0.672	-0.342	-0.2	0
0.271	0.323	0.45	0.503	0
-0.531	-0.329	-0.345	-0.142	0
-0.635	-0.573	-0.646	-0.584	0
-0.403	-0.041	-0.514	-0.152	0
-0.844	-0.398	-0.741	-0.295	0
-0.653	0.005	-1.836	-1.178	0
-0.446	-0.402	-0.511	-0.467	0
-0.64	-0.7	-0.422	-0.482	0
-0.522	0.176	-1.161	-0.464	0
-0.515	-0.351	-0.825	-0.661	0
-0.66	-0.441	-0.849	-0.629	0
-0.61	0.134	-0.914	-0.17	0
-0.633	-0.166	-0.241	0.225	0
-0.602	-0.685	-0.172	-0.255	0
-0.086	0.094	0.01	0.19	0
-0.755	-0.175	-1.408	-0.828	0
-0.762	-0.243	-1.163	-0.644	0
-0.752	-0.715	-0.745	-0.708	0
-0.28	-0.48	-0.303	-0.503	0
-8.184	-6.754	-0.761	0.669	0
-0.946	-0.702	-0.774	-0.529	0
-0.3	0.441	-0.996	-0.094	0
-1.198		-0.565	0.633	0
-0.707	-0.569	-1.051	-0.913	0
-0.273	-0.358	-0.091	-0.176	0
-0.168	0.34	-0.885	-0.378	0
-0.551	-0.501	-0.535	-0.485	0
				0
0.153	0.33	-0.378	-0.201	0
-0.107	-0.487	0.512	0.132	0
				0
-0.389	-0.384	-0.112	-0.107	0
-0.82	-0.389	-0.873	-0.442	0
-0.487	0.049	-0.272	0.264	0
-0.58	-0.178	-0.224	0.178	0
-0.114	0.091	-0.128	0.077	0
-0.362	-0.529	-0.264	-0.431	0
-0.875	-0.74	-0.321	-0.187	0
-0.409	-0.292	-0.019	0.224	0
0.139	0.163	-0.104	-0.08	0
0.135	0.013	-0.216	-0.337	0
0.275	0.116	0.129	-0.029	0
-0.184	0.003	-0.55	-0.363	0
				0
-0.209	-0.495	0.346	0.06	0
-0.431	0.117	-0.542	0.006	0
-0.462	-0.218	-0.714	-0.53	0
-0.79	-0.964	-0.46	-0.634	0
-0.504	-0.321	-0.485	-0.302	0
-0.375	-0.059	-0.667	-0.351	0
0.027	0.431	-0.799	-0.395	0
-0.429	-0.251	-0.668	-0.489	0
-0.756	-0.505	-0.976	-0.726	0
-0.282	-0.126	-0.163	-0.007	0
-0.564	-0.032	-0.588	-0.056	0
-0.364	0.385	-1.144	-0.396	0
-0.603	-0.341	-1.185	-0.923	0
-0.789	-0.994	-0.164	-0.369	0
-1.258	-0.455	-0.777	0.026	0
-0.205	-0.156	-0.224	-0.175	0
-0.069	-0.087	-0.099	-0.116	0
-0.207	-0.208	-0.122	-0.123	0
-0.643	-0.561	-1.207	-1.125	0
-0.111	0.216	-0.07	0.257	0
-0.379	-0.374	-0.328	-0.323	0
0.111	-0.124	0.276	0.041	0
-0.036	0.142	0.281	0.459	0
-0.609	-0.371	-0.64	-0.402	0
0.108	-0.032	-0.479	-0.619	0
-0.414	0.033	-0.136	0.311	0
0.034	0.245	-0.897	-0.686	0
0.162	0.313	0.292	0.443	0
0.03	0.024	-0.084	-0.09	0
-0.572	-0.02	-1.1	-0.547	0
-0.343	-0.104	-0.009	0.23	0
-0.177	0.033	0.052	0.261	0
-0.468	-0.332	0.07	0.205	0
-0.633	-1.215	-0.239	-0.821	0
-0.636	-0.335	-1.102	-0.801	0
-0.224	-0.056	-0.499	-0.331	0
-0.132	-1.148	0.392	-0.624	0
-0.164	-0.297	-0.151	-0.284	0
-0.29	-0.206	-0.5	-0.415	0
-0.755	-0.88	-0.557	-0.682	0
-0.549	-0.688	-0.292	-0.43	0
-0.512	-0.534	-0.547	-0.569	0
-0.164	0.124	-0.037	0.251	0
				0
-0.38	-0.311	-0.355	-0.286	0
				0
-0.552	-0.78	-0.638	-0.866	0
-0.095	0.201	-0.253	0.043	0
-0.811	-0.712	-0.776	-0.677	0
-0.639	-1.093	-0.134	-0.589	0
-0.943	-0.377	-0.493	0.073	0
				0
-1.37	-1.044	-1.625	-1.299	0
-0.197	-0.261	-0.216	-0.28	0
-0.626	-0.424	-1.173	-0.971	0
-0.149	-0.051	0.516	0.613	0
-0.293	-0.115	-0.299	-0.121	0
0.151	-0.3	0.304	-0.147	0
0.17	0.123	-0.289	-0.336	0
-0.327	-0.177	-0.754	-0.562	0
-0.595	-0.365	-0.837	-0.607	0
-1.083	-0.187	-2.074	-1.178	0
-1.042	-0.848	-0.518	-0.324	0
-0.069	-0.125	-0.259	-0.315	0
-0.771	-0.633	-0.671	-0.534	0
-0.538	-0.742	-0.74	-0.944	0
0.044	0.005	0.016	-0.022	0
-0.418	-0.216	-0.193	0.009	0
-0.711	-0.469	-0.851	-0.609	0
-0.382	-0.02	-0.397	-0.035	0
-0.305	-0.08	-0.883	-0.658	0
-0.679	-0.9	-0.349	-0.57	0
-0.457	-0.114	-1.12	-0.777	0
-0.151	0.046	-0.48	-0.283	0
0.046	0.37	-1.221	-0.897	0
-0.507	-0.687	-0.478	-0.658	0
-0.309	-0.434	-0.236	-0.362	0
-0.678	-0.78	-0.438	-0.539	0
-0.117	0.221	-0.856	-0.518	0
-0.609	0.089	-0.828	-0.129	0
-0.707	-0.565	-0.429	-0.287	0
-0.563	-0.027	-0.763	-0.227	0
-1.577	-1.154	-1.223	-0.801	0
-1.391	-0.595	-0.745	0.051	0
-0.348	-0.639	0.255	-0.036	0
-0.17	-0.185	-0.483	-0.498	0
-0.42	0.176	-0.939	-0.342	0
-0.401	-0.95	0.599	0.051	0
0.174	0.475	-0.578	-0.277	0
0.009	-0.252	0.21	-0.051	0
-0.482	-0.543	-0.584	-0.758	0
-0.352	0.155	-0.702	-0.151	0
-0.526	-0.583	0.044	-0.012	0
-0.445	-0.408	-0.386	-0.349	0
-0.601	-0.283	-0.767	-0.45	0
-0.599	-0.464	-0.586	-0.451	0
-0.93	-0.44	-1.183	-0.692	0
-0.284	0.188	-0.536	-0.064	0
-0.486	-0.434	-0.497	-0.445	0
				0
-1.222	-0.585	-1.401	-0.764	0
-0.277	0.106	-1.042	-0.659	0
-1.134	0.222	-1.587	-0.231	0
0.025	-0.231	-0.377	-0.633	0
-0.473	-0.034	-0.747	-0.307	0
-0.459	-0.51	-0.323	-0.374	0
-0.78	-0.133	-1.144	-0.497	0
-0.357	0.015	-0.229	0.143	0
-0.232	0.044	-0.785	-0.509	0
-1.022	-0.34	-0.251	0.43	0
-0.54	-0.098	-1.159	-0.717	0
-0.364	-0.232	-0.451	-0.32	0
-0.454	-0.246	-0.337	-0.128	0
-0.288	-0.018	-0.583	-0.313	0
0.162	0.167	-0.055	-0.05	0
-0.783	-0.796	-0.451	-0.465	0
				0
-0.641	-0.512	-0.317	-0.188	0
-0.571	-0.033	-0.47	0.068	0
-0.056	0.358	0.064	0.478	0
				0
-0.072	-0.252	0.333	0.154	0
-0.772	-0.527	-0.936	-0.691	0
-0.179	-0.602	-0.168	-0.59	0
-0.181	-0.011	0.235	0.405	0
-0.912	-0.086	-1.76	-0.934	0
-0.604	-0.586	-0.351	-0.333	0
-1.074	-0.494	-1.617	-1.036	0
-0.509	-0.355	0.053	0.206	0
-0.813	0.28	-1.779	-0.685	0
-0.703	-0.361	-0.968	-0.595	0
-0.337	-0.326	-0.135	-0.124	0
-0.365	-0.216	-0.182	-0.033	0
-0.294	0.101	-0.606	-0.211	0
-0.959	-0.554	-0.641	-0.237	0
-0.058	0.002	-0.376	-0.315	0
-0.153	-0.38	-0.187	-0.414	0
-0.355	0.154	-1.282	-0.773	0
-0.272	-0.155	-0.433	-0.316	0
-0.001	0.085	-0.721	-0.634	0
-0.542	0.018	-0.893	-0.333	0
-0.373	0	-0.607	-0.233	0
-1.101	0.019	-1.69	-0.569	0
-0.326	0.049	-0.862	-0.487	0
-0.059	0.165	0.208	0.432	0
-0.431	-0.182	-0.476	-0.227	0
				0
-0.617	-0.447	-0.629	-0.459	0
-0.309	-0.143	-1.083	-0.917	0
-1.135	-0.69	-0.754	-0.309	0
-0.092	-0.288	-0.38	-0.577	0
-1.48	-1.367	-0.612	-0.499	0
-0.515	-0.96	-0.088	-0.533	0
-0.765	-0.916	-0.695	-0.846	0
				0
-0.497	0.138	-0.986	-0.35	0
0.107	0.066	0.113	0.072	0
-0.319	-0.427	0.123	0.015	0
-1.286	-1.353	-0.078	-0.146	0
-0.779	-0.7	-0.089	-0.011	0
-0.292	-0.313	0.174	0.152	0
-0.359	-0.231	-0.111	0.017	0
0.113	0.196	0.138	0.22	0
-0.471	0.091	-1.202	-0.64	0
-0.091	0.431	-0.43	0.093	0
-0.601	-0.142	-0.641	-0.182	0
-0.657	-0.166	-0.612	-0.121	0
-0.23	-0.048	-0.359	-0.171	0
				0
				0
-0.318	0.188	-0.588	-0.082	0
-0.16	-0.055	0.108	0.213	0
-0.393	0.248	-1.057	-0.417	0
0.026	0.45	-0.256	0.168	0
-0.473	-0.009	-0.126	0.338	0
-0.845	-0.386	-0.881	-0.421	0
-2.211	-1.735	-0.453	0.024	0
-0.182	-0.056	-0.609	-0.484	0
-3.078	-4.671	-1.999	-3.592	0
-1.102	-0.618	-1.185	-0.702	0
-0.91	-0.316	-1.399	-0.805	0
-0.652	0.121	-1.521	-0.748	0
-0.702	-0.196	-1.214	-0.708	0
-0.318	-0.12	-0.699	-0.5	0
-0.296	-0.403	-0.309	-0.416	0
-0.111	0.125	-0.235	0.001	0
-0.712	-0.733	-0.84	-0.86	0
-1.159	-1.259	-0.774	-0.874	0
-0.297	-0.62	-0.366	-0.689	0
-0.546	-0.467	-0.868	-0.789	0
-0.12	0.032	-0.313	-0.161	0
-0.296	0.191	-0.288	0.199	0
-0.811	-0.579	-0.994	-0.763	0
-0.543	-0.356	-1.25	-1.063	0
-1.022	-0.345	-0.5	0.177	0
-0.064	-0.228	0.153	-0.011	0
-1.09	-0.808	-1.137	-0.855	0
-0.116	-0.116	-0.086	-0.086	0
-0.358	-0.83	-0.525	-0.997	0
-0.455	-0.286	-0.623	-0.454	0
-0.79	-1.006	-0.063	-0.279	0
-0.419	-0.217	-0.034	0.167	0
-0.562	-0.413	-0.653	-0.504	0
-0.097	0.021	-0.03	0.089	0
-0.713	-0.557	-0.654	-0.498	0
-0.489	-0.823	0.599	0.266	0
-0.379	-0.067	0.061	0.373	0
-0.324	0.138	-0.877	-0.414	0
-0.414	-0.176	-0.511	-0.273	0
-0.362	-0.486	-0.064	-0.187	0
0.212	-0.043	0.404	0.15	0
-0.488	-0.733	-0.027	-0.273	0
0.166	-0.479	0.137	-0.509	0
-0.948	-0.433	-1.471	-0.955	0
-1.268	-1.161	-1.101	-0.993	0
-0.523	-0.234	-0.363	-0.074	0
-0.58	-0.91	0.049	-0.281	0
-0.413	-0.453	-0.361	-0.401	0
-2.117	-1.823	-2.218	-1.923	0
-0.496	-0.383	-0.269	-0.156	0
-0.286	0.367	-1.347	-0.694	0
-0.587	-0.905	-0.908	-1.226	0
-0.441	-0.896	0.003	-0.452	0
-0.653	-0.513	-0.256	-0.116	0
-0.412	-0.286	0.079	0.205	0
-0.615	-0.517	-0.9	-0.802	0
-1.325	-1.183	-1.391	-1.248	0
0.104	0.124	0.027	0.046	0
-0.589	-0.383	-0.641	-0.434	0
-0.605	-0.339	-0.617	-0.352	0
-0.173	-0.164	-0.731	-0.722	0
	-1.779	0.513	-1.266	0
-0.664	-0.195	-0.451	0.018	0
-0.411	-0.054	-0.649	-0.292	0
-0.705	-0.213	-0.946	-0.454	0
-0.031	0.261	0.073	0.365	0
-0.767	-0.446	-1.031	-0.711	0
-0.732	-0.207	-1.252	-0.727	0
-0.203	0.031	-0.474	-0.24	0
-1.063	-0.59	-0.906	-0.433	0
-0.501	0.012	-0.331	0.182	0
-0.176	-0.317	0.194	0.052	0
-1.212	-0.606	-0.709	-0.103	0
-0.842	-0.887	-1.288	-1.334	0
-0.764	-0.701	-1.033	-0.971	0
-0.152	0.385	-0.503	0.034	0
-0.914	-0.973	0.086	0.028	0
-0.434	-0.388	-0.578	-0.531	0
-0.045	0.189	-0.315	-0.081	0
-0.67	-0.282	-0.795	-0.408	0
-0.751	-0.639	-0.82	-0.708	0
-0.648	-0.245	-0.539	-0.136	0
-0.24	0.022	-0.669	-0.407	0
-0.815	-0.056	-0.382	0.377	0
-0.349	-0.206	-1.134	-0.992	0
-1.462	-1.127	-1.465	-1.13	0
-0.378	-0.315	-0.003	0.06	0
-0.455	-0.394	-0.237	-0.176	0
-0.278	-0.24	0.399	0.437	0
-0.343	-0.028	-0.294	0.021	0
-0.327	-0.313	-0.175	-0.16	0
-0.241	0.041	-0.727	-0.445	0
-0.271	-0.684	-0.208	-0.621	0
				0
-0.594	-0.147	-0.427	0.02	0
-0.386	-0.495	-0.245	-0.354	0
-0.281	-0.643	-0.695	-1.058	0
-0.519	-0.282	-0.58	-0.343	0
-0.35	-0.328	-0.436	-0.414	0
-0.436	-0.199	-0.329	-0.092	0
-0.49	-0.37	-0.53	-0.41	0
-0.111	-0.131	-0.111	-0.131	0
-1.201	-0.943	-0.569	-0.311	0
-0.578	-0.53	-0.193	-0.145	0
-0.798	-0.505	-0.716	-0.423	0
-0.803	0.024	-0.39	0.436	0
-0.667	-0.733	-0.247	-0.313	0
-0.948	-1.159	-0.263	-0.473	0
-0.604	-0.878	0.13	-0.143	0
-0.225	0.216	-0.615	-0.174	0
-0.679	-0.275	-0.453	-0.05	0
-0.21	-0.022	-0.263	-0.075	0
-0.283	-0.525	-0.137	-0.378	0
-0.17	-0.175	-0.327	-0.331	0
-0.067	-0.015	-0.422	-0.37	0
-0.824	-0.306	-2.169	-1.65	0
-0.15	-0.63	0.039	-0.442	0
-0.967	-0.633	-1.222	-0.889	0
-0.444	-0.178	-0.246	0.02	0
-0.491	-0.384	-0.35	-0.243	0
-0.302	0.093	-1.089	-0.694	0
-0.641	-0.265	-0.546	-0.17	0
-0.099	-0.133	-0.298	-0.332	0
-0.89	-0.757	-0.495	-0.362	0
0.041	0.144	-0.042	0.061	0
-0.782	-0.431	-0.672	-0.32	0
-0.185	-0.011	-0.433	-0.258	0
-0.74	-0.492	-0.963	-0.715	0
-1.121	-1.147	-0.797	-0.823	0
-0.641	-0.833	-0.562	-0.754	0
-0.861	0.019	-0.967	-0.087	0
-0.618	-0.082	-1.279	-0.743	0
-1.207	-1.096	-1.013	-0.901	0
-0.247	-0.03	-0.301	-0.084	0
-0.117	-0.023	0.108	0.203	0
-0.284	-0.434	-0.359	-0.509	0
0.11	0.018	0.329	0.238	0
-0.951	-0.338	-1.858	-1.245	0
-0.444	-0.158	-0.955	-0.669	0
				0
-0.63	-0.49	-0.698	-0.559	0
-0.478	-0.393	-0.497	-0.412	0
-0.486	-0.569	-0.198	-0.282	0
0.274	0.458	0.184	0.368	0
-0.771	-0.3	-1.443	-0.972	0
-0.675	-0.28	-0.458	-0.064	0
-0.695	-0.298	-0.885	-0.488	0
-0.804	-0.801	-0.539	-0.536	0
-0.352	-0.445	-0.1	-0.193	0
-0.312	-0.28	-0.563	-0.531	0
-0.32	-0.386	-0.181	-0.248	0
-0.321	-0.081	0.084	0.324	0
-0.635	-0.501	-0.317	-0.183	0
-0.545	-0.619	-0.39	-0.464	0
-0.324	-0.216	-0.071	0.037	0
-0.771	-0.678	-1.105	-1.012	0
-0.736	-0.758	-0.741	-0.762	0
-1.272		-1.272		0
-0.227	-0.202	-0.222	-0.196	0
-0.854	-0.37	-0.502	-0.018	0
-0.197	-0.099	0.144	0.243	0
-0.403	-0.468	0.129	0.064	0
-0.757	-0.514	-0.56	-0.316	0
-0.544	-0.422	-0.224	-0.102	0
-0.635	-0.908	-0.337	-0.611	0
-0.846	0.351	-0.988	0.209	0
-1.19	-0.741	-1.517	-1.068	0
-0.313	-0.07	-0.176	0.067	0
-0.589	-0.352	-0.906	-0.669	0
-1.474	-1.241	-1.071	-0.838	0
-0.696	-0.92	-0.841	-1.065	0
-0.154	0.125	-0.55	-0.271	0
-0.391	-0.34	-0.201	-0.15	0
-0.275	-0.129	-0.666	-0.52	0
-0.648	-0.001	-0.855	-0.209	0
-0.573	-0.236	-0.533	-0.195	0
-0.457	-0.304	-0.196	-0.087	0
-0.246	-0.032	-0.406	-0.193	0
-0.505	-0.413	-0.487	-0.395	0
-0.909	-1.1	-0.701	-0.892	0
-0.282	-0.165	-0.019	0.098	0
-0.007	0.445	-1.547	-1.094	0
-0.307	0.226	-0.253	0.28	0
-0.556	-0.989	0.509	0.075	0
-0.373	-0.353	-0.279	-0.259	0
-0.359	-0.089	-0.665	-0.395	0
-0.436	0.028	-0.157	0.651	0
-0.434	-0.605	-0.661	-0.832	0
-1.175	-0.32	-2.632	-1.777	0
-0.213	-0.282	-0.083	-0.152	0
-0.656	-0.282	-1.136	-0.761	0
-1.006	-0.446	-0.638	-0.077	0
-0.647	-0.652	-0.408	-0.413	0
-0.79	-0.547	-0.933	-0.69	0
-1.259	-0.699	-1.256	-0.696	0
-0.137	-0.058	-0.846	-0.767	0
-0.923	-0.969	-0.586	-0.632	0
-0.328	-0.127	-0.143	0.058	0
-0.608	-0.647	-0.624	-0.662	0
-0.635	-0.984	-0.503	-0.852	0
-0.627	-0.123	-0.971	-0.467	0
-0.389	-0.19	-0.589	-0.39	0
-0.227	-0.061	0.066	0.232	0
-0.249	0.109	-0.512	-0.155	0
-0.298	-0.316	0.142	0.124	0
-1.019	0.205	-0.898	0.326	0
-0.929	-0.62	-0.473	-0.165	0
-0.846	-0.74	-0.748	-0.642	0
-0.717	-0.106	-0.638	-0.026	0
-0.446	-0.074	-0.594	-0.222	0
-0.242	0.237	-0.734	-0.254	0
-0.128	0.002	-0.38	-0.25	0
-0.287	-0.205	0.026	0.108	0
-0.419	-0.312	-0.16	-0.053	0
-1.213	-1.151	-0.343	-0.281	0
-0.052	0.028	-0.452	-0.373	0
-0.588	-0.973	0.051	-0.334	0
-0.59	-0.404	-0.511	-0.325	0
-0.55	-0.597	-0.342	-0.389	0
-0.15	-0.24	-0.083	-0.173	0
-0.147	0.282	-0.961	-0.532	0
-0.196	-0.049	-0.115	0.033	0
0.112	0.028	-0.53	-0.615	0
-0.21	-0.535	-0.954	-1.28	0
-0.541	-0.133	-0.13	0.278	0
-0.235	-0.165	-0.183	-0.113	0
				0
-0.712	-0.701	-0.819	-0.809	0
-0.656	-0.497	-0.151	0.008	0
-0.287	-0.164	-0.284	-0.162	0
-0.237	-0.411	-0.332	-0.506	0
-0.367	-0.221	-0.386	-0.24	0
-0.687	-0.601	-0.638	-0.552	0
-0.678	-0.182	-0.748	-0.214	0
-1.22	-1.169	-0.771	-0.719	0
0.038	0.269	-0.313	-0.083	0
-0.072	0.165	-0.088	0.149	0
[truncated: 96 more rows]

## Sheet: Fig. 2d
Enrichment score	Signal Peptide (%)	None (%)
0	12.3288	87.6712
≥1	51.6729	48.3271
≥2	67.2414	32.7586
≥3	78.8618	21.1382

## Sheet: Fig. 2e
	%
Enrichment Score	Up	None	Down
0	34.4462	25.9141	39.6396
≥1	56.4912	20.3509	23.1579
≥2	66.1111	20	13.8889
≥3	73.2283	16.5354	10.2362

## Sheet: Fig. 2f
	%
Enrichment Score	Up	None	Down
0	34.1399	37.454	28.4061
≥1	26.5233	33.3333	40.1434
≥2	29.1429	30.8571	40
≥3	22.5806	33.871	43.5484

## Sheet: Fig. 2g
	%
Enrichment Score	Adipocyte	No
0	7.51174	92.4883
≥1	14.346	85.654
≥2	16.8919	83.1081
≥3	14.7059	85.2941

## Sheet: Fig. 2h
	%
Enrichment Score	Myocyte	No
0	12.5	87.5
≥1	16.0338	83.9662
≥2	17.5676	82.4324
≥3	14.7059	85.2941

## Sheet: Fig. 3a
Fraction climbing
LPP-Gal4>
control (Luc-i)	control (w-i)	control (attP)	CG31326-i-1	CG2145-i-1
0.91	0.92	0.6	0.4	0
0.54	0.81	0.44	0.1	0
0.9	0.7	0.7	0	0
0.9	0.7	0.63	0.3	0.33
	0.65	0.5	0.4	0
	0.9	0.5	0.2	0
		0.5	0.1	0
		0.5	0.2	0.2
		0.4	0.4	0.2
		0.65	0.67	0
		0.78	0.83
		0.35	0.63
		0.4
		0.5
		0.4
		0.38
		0.33
		0.63
		0.75
		0.8

[truncated: 85 more sheets: Fig. 3b, Fig. 3c, Fig. 3d, Fig. 3e, Fig. 3f, Fig. 3g, Fig. 3h, Fig. 4j-k, Fig. 5, Fig. 6p-q, Fig. 7a, Fig. 7b, Fig. 7c, Fig. 7d, Fig. 7e, Fig. 7f, Fig. 7g, Fig. 7h, Fig. 7i, Fig. 8 …]
